# Supplementary material for: Crystal structures of three 4-methyl­piperidinium salts (one as three polymorphs) with tetrahalogenidoaurate(III), halide and (in one case) di­chloro­iodate(I) counter-anions
Source: Acta Crystallogr E Crystallogr Commun. 2025 Jun 12;81(Pt 7):600–12. doi: 10.1107/S2056989025004918 (PMC12230621; doi:10.1107/S2056989025004918)
Supplement: Supplementary file 1 [file e-81-00600-sup1.cif]

##############################################################################
#                                                                            #
# This CIF contains the data in a paper accepted for publication in          #
# Acta Crystallographica Section E. It conforms to the requirements of       #
# Notes for Authors for Acta Crystallographica Section E, and has been       #
# peer reviewed under the auspices of the IUCr Commission on Journals.       #
#                                                                            #
# Full details of the Crystallographic Information File format               #
# are given in the paper "The Crystallographic Information File (CIF):       #
# a New Standard Archive File for Crystallography" by S. R. Hall, F. H.      #
# Allen and I. D. Brown [Acta Cryst. (1991), A47, 655-685].                  #
#                                                                            #
# The current version of the core CIF dictionary is obtainable from          #
# ftp://ftp.iucr.org/pub/cif_core.dic.                                       #
#                                                                            #
# Software is freely available for graphical display of the structure(s)     #
# in this CIF. For information consult the CIF software page                 #
# http://www.iucr.org/resources/cif/software.                                #
#                                                                            #
# This file may be used for bona fide research purposes within the           #
# scientific community so long as proper attribution is given to the journal # 
# article from which it was obtained.                                        #
#                                                                            #
##############################################################################
data_1
_audit_creation_method     'SHELXL-2019/3'
_chemical_name_common     ?
_chemical_formula_moiety     '2(C6 H14 N), Au Br4, Br'
_chemical_formula_sum     'C12 H28 Au Br5 N2'
_chemical_formula_weight     796.88
_chemical_melting_point     ?
_space_group_crystal_system     monoclinic
_space_group_name_H-M_alt     'C 2/c'
_space_group_name_Hall     '-C 2yc'
loop_
    _space_group_symop_operation_xyz
    'x, y, z'
    '-x, y, -z+1/2'
    'x+1/2, y+1/2, z'
    '-x+1/2, y+1/2, -z+1/2'
    '-x, -y, -z'
    'x, -y, z-1/2'
    '-x+1/2, -y+1/2, -z'
    'x+1/2, -y+1/2, z-1/2'
_cell_length_a     12.6882(8)
_cell_length_b     18.8530(12)
_cell_length_c     9.3914(6)
_cell_angle_alpha     90
_cell_angle_beta     102.806(6)
_cell_angle_gamma     90
_cell_volume     2190.6(2)
_cell_formula_units_Z     4
_cell_measurement_reflns_used     4204
_cell_measurement_theta_min     2.6900
_cell_measurement_theta_max     29.2700
_cell_measurement_temperature     100(2)
_exptl_crystal_description     needle
_exptl_crystal_colour     red
_exptl_crystal_size_max     0.3
_exptl_crystal_size_mid     0.04
_exptl_crystal_size_min     0.04
_exptl_crystal_density_diffrn     2.416
_exptl_crystal_density_meas     ?
_exptl_crystal_density_method     'not measured'
_exptl_crystal_F_000     1472
_exptl_absorpt_coefficient_mu     15.830
_exptl_absorpt_correction_type     multi-scan
_exptl_absorpt_process_details
;
(CrysAlisPro; Rigaku OD, 2013)
;
_exptl_absorpt_correction_T_min     0.47078
_exptl_absorpt_correction_T_max     1.00000
_diffrn_ambient_temperature     100(2)
_diffrn_source     'Enhance (Mo) X-ray Source'
_diffrn_radiation_type     MoK\a
_diffrn_radiation_wavelength     0.71073
_diffrn_measurement_device_type     'Oxford Diffraction Xcalibur, Eos'
_diffrn_measurement_method     '\w scan'
_diffrn_detector_area_resol_mean     16.1419
_diffrn_reflns_number     30092
_diffrn_reflns_av_R_equivalents     0.0777
_diffrn_reflns_av_unetI/netI     0.0473
_diffrn_reflns_theta_min     2.160
_diffrn_reflns_theta_max     30.034
_diffrn_reflns_theta_full     30.000
_diffrn_measured_fraction_theta_max     0.989
_diffrn_measured_fraction_theta_full     0.990
_diffrn_reflns_limit_h_min     -17
_diffrn_reflns_limit_h_max     17
_diffrn_reflns_limit_k_min     -26
_diffrn_reflns_limit_k_max     26
_diffrn_reflns_limit_l_min     -13
_diffrn_reflns_limit_l_max     13
_refine_special_details     ?
_reflns_number_total     3172
_reflns_number_gt     2592
_reflns_threshold_expression     'I > 2\s(I)'
_refine_ls_structure_factor_coef     Fsqd
_refine_ls_matrix_type     full
_refine_ls_R_factor_all     0.0476
_refine_ls_R_factor_gt     0.0316
_refine_ls_wR_factor_gt     0.0482
_refine_ls_wR_factor_ref     0.0526
_refine_ls_goodness_of_fit_ref     1.055
_refine_ls_restrained_S_all     1.055
_refine_ls_number_reflns     3172
_refine_ls_number_parameters     102
_refine_ls_number_restraints     1
_refine_ls_hydrogen_treatment     mixed
_refine_ls_weighting_scheme     calc
_refine_ls_weighting_details
              'w=1/[\s^2^(Fo^2^)+(0.0128P)^2^+4.1505P] where P=(Fo^2^+2Fc^2^)/3'
_atom_sites_solution_hydrogens     mixed
_atom_sites_solution_primary     direct
_atom_sites_solution_secondary     difmap
_refine_ls_shift/su_max     0.001
_refine_ls_shift/su_mean     0.000
_refine_diff_density_max     1.272
_refine_diff_density_min     -0.880
_refine_ls_extinction_method     none
_refine_ls_extinction_coef     .
loop_
    _atom_type_symbol
    _atom_type_description
    _atom_type_scat_dispersion_real
    _atom_type_scat_dispersion_imag
    _atom_type_scat_source
    'C' 'C' 0.0033 0.0016
                         'International Tables Vol C Tables 4.2.6.8 and 6.1.1.4'
    'H' 'H' 0.0000 0.0000
                         'International Tables Vol C Tables 4.2.6.8 and 6.1.1.4'
    'N' 'N' 0.0061 0.0033
                         'International Tables Vol C Tables 4.2.6.8 and 6.1.1.4'
    'Br' 'Br' -0.2901 2.4595
                         'International Tables Vol C Tables 4.2.6.8 and 6.1.1.4'
    'Au' 'Au' -2.0133 8.8022
                         'International Tables Vol C Tables 4.2.6.8 and 6.1.1.4'
_computing_data_collection
;
CrysAlisPro, Version 1.171.36.28 (Rigaku OD, 2013)
;
_computing_cell_refinement
;
CrysAlisPro, Version 1.171.36.28 (Rigaku OD, 2013)
;
_computing_data_reduction
;
CrysAlisPro, Version 1.171.36.28 (Rigaku OD, 2013)
;
_computing_structure_solution
;
SHELXS-97 (Sheldrick, 2008)
;
_computing_structure_refinement
;
SHELXL-2019/3 (Sheldrick, 2015)
;
_computing_molecular_graphics
;
Bruker XP, Version 5.1 (Bruker, 1998)
;
_computing_publication_material
;
publCIF (Westrip, 2010)
;
loop_
    _atom_site_type_symbol
    _atom_site_label
    _atom_site_fract_x
    _atom_site_fract_y
    _atom_site_fract_z
    _atom_site_U_iso_or_equiv
    _atom_site_adp_type
    _atom_site_calc_flag
    _atom_site_occupancy
    _atom_site_disorder_assembly
    _atom_site_disorder_group
    Au Au1 0.750000 0.750000 0.500000 0.01472(6) Uani d 1 . .
    Br Br1 0.64570(3) 0.64250(2) 0.43001(5) 0.02164(10) Uani d 1 . .
    Br Br2 0.89211(3) 0.70305(2) 0.39160(5) 0.02257(11) Uani d 1 . .
    Br Br3 0.500000 0.48791(3) 0.250000 0.01525(12) Uani d 1 . .
    N N11 0.6326(3) 0.4154(2) 0.5576(4) 0.0190(8) Uani d 1 . .
    H H01 0.589(4) 0.418(3) 0.628(5) 0.046(16) Uiso d 1 . .
    H H02 0.592(4) 0.441(3) 0.477(4) 0.042(15) Uiso d 1 . .
    C C12 0.6470(4) 0.3404(2) 0.5168(5) 0.0238(10) Uani d 1 . .
    H H12A 0.575564 0.318325 0.478557 0.029 Uiso calc 1 . .
    H H12B 0.684189 0.313433 0.603913 0.029 Uiso calc 1 . .
    C C13 0.7133(4) 0.3384(2) 0.4015(5) 0.0260(11) Uani d 1 . .
    H H13A 0.672914 0.362451 0.312348 0.031 Uiso calc 1 . .
    H H13B 0.724353 0.288375 0.376137 0.031 Uiso calc 1 . .
    C C14 0.8225(4) 0.3739(3) 0.4522(5) 0.0253(11) Uani d 1 . .
    H H14 0.864305 0.347337 0.538553 0.030 Uiso calc 1 . .
    C C15 0.8057(4) 0.4499(3) 0.4997(5) 0.0247(10) Uani d 1 . .
    H H15A 0.876943 0.471726 0.540513 0.030 Uiso calc 1 . .
    H H15B 0.770085 0.477910 0.413254 0.030 Uiso calc 1 . .
    C C16 0.7371(4) 0.4529(2) 0.6135(5) 0.0225(10) Uani d 1 . .
    H H16A 0.776354 0.430193 0.705026 0.027 Uiso calc 1 . .
    H H16B 0.723022 0.502950 0.635220 0.027 Uiso calc 1 . .
    C C17 0.8863(4) 0.3725(3) 0.3325(5) 0.0406(14) Uani d 1 . .
    H H17A 0.844929 0.396712 0.245474 0.061 Uiso calc 1 . .
    H H17B 0.899308 0.323236 0.308113 0.061 Uiso calc 1 . .
    H H17C 0.955581 0.396763 0.366854 0.061 Uiso calc 1 . .
loop_
    _atom_site_aniso_label
    _atom_site_aniso_U_11
    _atom_site_aniso_U_22
    _atom_site_aniso_U_33
    _atom_site_aniso_U_12
    _atom_site_aniso_U_13
    _atom_site_aniso_U_23
    Au1 0.01436(11) 0.01629(12) 0.01283(11) -0.00014(9) 0.00160(8) -0.00163(9)
    Br1 0.0225(2) 0.0208(2) 0.0227(2) -0.00606(18) 0.00738(18) -0.00630(18)
    Br2 0.0175(2) 0.0269(3) 0.0239(2) 0.00131(18) 0.00587(18) -0.00617(19)
    Br3 0.0161(3) 0.0163(3) 0.0140(3) 0.000 0.0048(2) 0.000
    N11 0.020(2) 0.021(2) 0.0169(19) 0.0065(16) 0.0038(16) 0.0010(16)
    C12 0.021(2) 0.018(2) 0.030(3) 0.0035(18) 0.003(2) -0.004(2)
    C13 0.033(3) 0.027(3) 0.017(2) 0.018(2) 0.005(2) -0.001(2)
    C14 0.023(2) 0.041(3) 0.014(2) 0.015(2) 0.0089(19) 0.007(2)
    C15 0.022(2) 0.033(3) 0.019(2) -0.002(2) 0.0044(19) 0.002(2)
    C16 0.027(3) 0.022(2) 0.018(2) -0.0019(19) 0.0054(19) -0.0033(19)
    C17 0.032(3) 0.069(4) 0.025(3) 0.019(3) 0.015(2) 0.007(3)
loop_
    _geom_bond_atom_site_label_1
    _geom_bond_atom_site_label_2
    _geom_bond_site_symmetry_2
    _geom_bond_distance
    _geom_bond_publ_flag
    Au1 Br2 7_666 2.4259(4) ?
    Au1 Br2 . 2.4259(4) y
    Au1 Br1 7_666 2.4301(4) ?
    Au1 Br1 . 2.4301(4) y
    N11 C12 . 1.486(5) ?
    N11 C16 . 1.491(6) ?
    N11 H01 . 0.95(3) ?
    N11 H02 . 0.95(3) ?
    C12 C13 . 1.512(6) ?
    C12 H12A . 0.9900 ?
    C12 H12B . 0.9900 ?
    C13 C14 . 1.517(6) ?
    C13 H13A . 0.9900 ?
    C13 H13B . 0.9900 ?
    C14 C17 . 1.524(6) ?
    C14 C15 . 1.529(6) ?
    C14 H14 . 1.0000 ?
    C15 C16 . 1.522(5) ?
    C15 H15A . 0.9900 ?
    C15 H15B . 0.9900 ?
    C16 H16A . 0.9900 ?
    C16 H16B . 0.9900 ?
    C17 H17A . 0.9800 ?
    C17 H17B . 0.9800 ?
    C17 H17C . 0.9800 ?
loop_
    _geom_angle_atom_site_label_1
    _geom_angle_atom_site_label_2
    _geom_angle_atom_site_label_3
    _geom_angle_site_symmetry_1
    _geom_angle_site_symmetry_3
    _geom_angle
    _geom_angle_publ_flag
    Br2 Au1 Br2 7_666 . 180.0 y
    Br2 Au1 Br1 7_666 7_666 89.602(15) ?
    Br2 Au1 Br1 . 7_666 90.400(15) y
    Br2 Au1 Br1 7_666 . 90.399(15) ?
    Br2 Au1 Br1 . . 89.599(15) y
    Br1 Au1 Br1 7_666 . 180.0 y
    C12 N11 C16 . . 113.0(3) ?
    C12 N11 H01 . . 110(3) ?
    C16 N11 H01 . . 110(3) ?
    C12 N11 H02 . . 111(3) ?
    C16 N11 H02 . . 109(3) ?
    H01 N11 H02 . . 104(4) ?
    N11 C12 C13 . . 109.2(4) ?
    N11 C12 H12A . . 109.8 ?
    C13 C12 H12A . . 109.8 ?
    N11 C12 H12B . . 109.8 ?
    C13 C12 H12B . . 109.8 ?
    H12A C12 H12B . . 108.3 ?
    C12 C13 C14 . . 112.2(4) ?
    C12 C13 H13A . . 109.2 ?
    C14 C13 H13A . . 109.2 ?
    C12 C13 H13B . . 109.2 ?
    C14 C13 H13B . . 109.2 ?
    H13A C13 H13B . . 107.9 ?
    C13 C14 C17 . . 111.0(4) ?
    C13 C14 C15 . . 109.2(4) ?
    C17 C14 C15 . . 111.3(4) ?
    C13 C14 H14 . . 108.4 ?
    C17 C14 H14 . . 108.4 ?
    C15 C14 H14 . . 108.4 ?
    C16 C15 C14 . . 112.2(4) ?
    C16 C15 H15A . . 109.2 ?
    C14 C15 H15A . . 109.2 ?
    C16 C15 H15B . . 109.2 ?
    C14 C15 H15B . . 109.2 ?
    H15A C15 H15B . . 107.9 ?
    N11 C16 C15 . . 109.7(3) ?
    N11 C16 H16A . . 109.7 ?
    C15 C16 H16A . . 109.7 ?
    N11 C16 H16B . . 109.7 ?
    C15 C16 H16B . . 109.7 ?
    H16A C16 H16B . . 108.2 ?
    C14 C17 H17A . . 109.5 ?
    C14 C17 H17B . . 109.5 ?
    H17A C17 H17B . . 109.5 ?
    C14 C17 H17C . . 109.5 ?
    H17A C17 H17C . . 109.5 ?
    H17B C17 H17C . . 109.5 ?
loop_
    _geom_torsion_atom_site_label_1
    _geom_torsion_atom_site_label_2
    _geom_torsion_atom_site_label_3
    _geom_torsion_atom_site_label_4
    _geom_torsion_site_symmetry_1
    _geom_torsion_site_symmetry_2
    _geom_torsion_site_symmetry_3
    _geom_torsion_site_symmetry_4
    _geom_torsion
    _geom_torsion_publ_flag
    C16 N11 C12 C13 . . . . -58.3(5) ?
    N11 C12 C13 C14 . . . . 57.5(5) ?
    C12 C13 C14 C17 . . . . -178.7(4) y
    C12 C13 C14 C15 . . . . -55.6(5) ?
    C13 C14 C15 C16 . . . . 54.1(5) ?
    C17 C14 C15 C16 . . . . 177.0(4) y
    C12 N11 C16 C15 . . . . 57.1(5) ?
    C14 C15 C16 N11 . . . . -54.7(5) ?
loop_
    _geom_hbond_atom_site_label_D
    _geom_hbond_atom_site_label_H
    _geom_hbond_atom_site_label_A
    _geom_hbond_site_symmetry_A
    _geom_hbond_distance_DH
    _geom_hbond_distance_HA
    _geom_hbond_distance_DA
    _geom_hbond_angle_DHA
    _geom_hbond_publ_flag
    N11 H02 Br3 . 0.95(3) 2.36(3) 3.300(4) 169(4) yes
    N11 H01 Br3 5_666 0.95(3) 2.52(4) 3.281(4) 137(4) yes
_shelx_space_group_comment
;
The symmetry employed for this shelxl refinement is uniquely defined
by the following loop, which should always be used as a source of
symmetry information in preference to the above space-group names.
They are only intended as comments.
;
_shelx_estimated_absorpt_T_min     0.088
_shelx_estimated_absorpt_T_max     0.570
_shelx_hkl_file
;
 -18   2   4 8855.64 1689.99   7
 -18   4   4 4326.28 1201.26   7
 -17  -1   2 834.963 672.194  13
 -17   1   2 156.821 574.908   9
 -17  -1   2-317.791 677.884   9
 -17   1   3-127.277 684.638   9
 -17  -1   3 1900.57 825.192  13
 -17   1   3 184.572 429.933   7
 -17   1   3 1618.25 866.724  13
 -17  -1   3 3014.73 1088.72   9
 -17  -1   4-56.3851 516.934   9
 -17   1   4 2782.54 1033.88   9
 -17  -1   4 1811.96 758.579  13
 -17  -1   4-571.725 698.602  14
 -17   1   4 1641.27 786.776  13
 -17   1   4 1262.85 718.999   7
 -17   1   5 4126.86 1156.26   9
 -17   1   5 5409.10 1361.51  14
 -17  -1   5 4663.11 1200.88  13
 -17  -1   5 3909.42 1133.68   9
 -17  -1   5 5070.18 1330.92  14
 -17   1   5 4553.90 1109.12  13
 -17  -1   6-330.236 401.284  13
 -17   1   6-46.0040 656.923  14
 -17  -1   6 235.833 469.803   9
 -17   1   6-104.996 452.077   9
 -17  -1   6 179.121 587.491  14
 -17  -1   7 2768.16 1037.80   9
 -17   1   7 2359.12 910.180   9
 -17   3   2 741.506 650.457  13
 -17  -3   2-696.190 684.583   9
 -17  -3   3 6774.97 1578.65  14
 -17   3   3 6905.86 1422.22  13
 -17  -3   3 4115.44 1193.40  13
 -17   3   3 5072.06 1273.76   7
 -17  -3   3 7764.18 1621.68   9
 -17   3   4 1166.97 791.040   9
 -17   3   4-368.579 573.465   7
 -17  -3   4 44.0892 556.230   9
 -17   3   4-413.533 376.342  13
 -17  -3   4-222.369 436.553  13
 -17  -3   4-542.012 541.497  14
 -17   3   5 9738.30 1745.74  14
 -17   3   5 11057.7 1706.77  13
 -17  -3   5 10322.9 2009.84  14
 -17  -3   5 12742.0 1876.63  13
 -17  -3   5 7428.66 1610.79   9
 -17   3   5 15187.6 2149.37   7
 -17  -3   6 1345.35 783.178   9
 -17   3   6 2287.36 988.625  14
 -17  -3   6 1501.34 790.374  13
 -17  -5   2 1868.20 934.289   9
 -17   5   3 12146.8 1876.72  13
 -17  -5   3 7301.23 1525.83   9
 -17  -5   3 10779.3 2091.21  14
 -17   5   3 7487.57 1489.81   7
 -17  -5   4 1197.11 789.150  14
 -17   5   4 2544.85 958.871   7
 -17   5   4 2990.39 948.130  13
 -17  -5   4 2117.12 827.738   6
 -17  -5   4-374.586 714.775   9
 -17  -5   4 2573.92 976.919  13
 -17  -5   5 8303.45 1796.60  14
 -17   5   5 6543.95 1458.94   7
 -17   5   5 5925.86 1302.46  13
 -17  -5   5 5991.85 1334.55   9
 -17  -5   5 4614.31 1203.77   6
 -17  -5   5 4072.37 1131.27  13
 -17   5   6 2927.55 953.797  14
 -17  -5   6 3327.39 927.114  13
 -17  -7   2 7600.25 1593.63   9
 -17  -7   2 7341.75 1745.92  14
 -17   7   3 2480.16 963.270   7
 -17  -7   3 3082.46 1451.31  14
 -17  -7   3 2287.83 910.814   9
 -17   7   4-447.122 442.915  13
 -17  -7   4-693.080 563.905   6
 -17   7   4 340.337 517.478   7
 -17  -7   4 9.29885 446.903   9
 -17  -7   5 3620.39 1109.93   6
 -17   7   5 4448.97 1136.64  13
 -17  -7   6 1496.22 735.831  13
 -17  -9   3 2602.38 1002.52   9
 -17   9   3 1730.57 781.461   7
 -17  -9   4 1458.11 756.314   6
 -17   9   5 565.547 480.707  13
 -16   0  -1 748.208 704.741   9
 -16   0  -1 243.837 691.227  13
 -16   0   0 5285.69 1253.72  13
 -16   0   0 5223.23 1360.50   9
 -16   0   1 525.980 559.536  13
 -16   0   1 34.4264 526.655   9
 -16   0   2 5884.82 1360.43  13
 -16   0   2 2705.85 1013.97   9
 -16   0   3 46.6343 522.509  13
 -16   0   3 122.303 518.942   9
 -16   0   3 586.380 759.490  14
 -16   0   4 2680.66 913.539   9
 -16   0   4 4551.52 1286.71  14
 -16   0   4 2924.82 896.398  13
 -16   0   5 444.114 479.135  13
 -16   0   5-155.973 631.027   9
 -16   0   5 22.7424 530.131  14
 -16   0   6 4929.52 1408.57  14
 -16   0   6 7447.72 1316.76  13
 -16   0   6 8410.85 1593.76   9
 -16   0   7-566.061 697.241  14
 -16   0   7 954.562 562.128   9
 -16   0   8 16242.5 2246.11   9
 -16   0   8 19058.0 2375.41   5
 -16  -2  -1 2304.80 896.428  13
 -16  -2  -1 2456.34 995.572   9
 -16   2  -1 3784.49 1101.70  13
 -16   2  -1 2328.85 909.359   9
 -16   2   0 1279.97 813.357   9
 -16  -2   0 422.282 581.063   9
 -16   2   0 1359.00 739.350  13
 -16  -2   0 1066.31 498.305  13
 -16  -2   1-251.754 538.212   9
 -16   2   1 1493.61 743.718  13
 -16  -2   1 2546.47 887.115  13
 -16   2   1 2222.87 988.148   9
 -16  -2   2 3711.88 1244.76  14
 -16   2   2 312.530 431.354  13
 -16  -2   2 2001.19 827.296   9
 -16  -2   2 2192.32 875.161  13
 -16   2   2 2177.90 1047.14   9
 -16  -2   3 777.174 710.143  14
 -16   2   3-145.790 439.239  13
 -16  -2   3 434.034 411.038  13
 -16  -2   3 558.432 572.231   9
 -16   2   3 786.457 458.404   9
 -16   2   3-27.2947 419.989   7
 -16   2   4-194.730 429.076  14
 -16  -2   4-717.030 499.754   9
 -16  -2   4 623.782 750.534  14
 -16  -2   4 1311.28 723.177  13
 -16   2   4 1120.11 629.634   7
 -16   2   4 589.109 687.902   9
 -16   2   4 176.595 363.930  13
 -16  -2   5 5004.45 1385.10  14
 -16  -2   5 2364.99 856.010  13
 -16   2   5 5062.99 1096.64  13
 -16  -2   5 4624.32 1248.72   9
 -16  -2   5 6900.88 1370.80   6
 -16   2   5 5923.68 1305.64   7
 -16   2   5 3662.55 1051.10  14
 -16   2   5 4735.43 1278.45   9
 -16  -2   6 18413.2 2552.04  14
 -16  -2   6 12083.1 1867.60   6
 -16   2   6 15905.9 2257.78   9
 -16   2   6 11412.0 1637.22  13
 -16   2   6 15467.2 2247.88  14
 -16  -2   6 12868.0 1954.69   9
 -16  -2   6 15949.2 1930.56  13
 -16   2   7 1750.33 1064.12  14
 -16  -2   7 631.573 676.091  14
 -16  -2   7 557.481 423.701   9
 -16  -2   7-52.5313 518.908   6
 -16  -2   8 3374.40 1011.34   5
 -16  -4  -1 1465.29 892.518   9
 -16   4  -1 1897.14 1042.07   9
 -16  -4   0 12115.9 1871.20  13
 -16  -4   0 11240.3 1917.85   9
 -16   4   0 11546.1 1996.80   9
 -16   4   0 9620.83 1681.59  13
 -16  -4   1 2171.34 867.919   9
 -16  -4   1 2252.47 926.429  13
 -16   4   1 1925.83 743.282  13
 -16   4   1 1258.53 911.320   9
 -16   4   2 2209.02 916.182  13
 -16   4   2 3495.55 1140.67   9
 -16   4   2 6458.22 1268.23   7
 -16  -4   2 2204.33 863.080   9
 -16  -4   2 4151.68 1289.74  14
 -16  -4   2 5337.53 1255.44  13
 -16  -4   3 724.559 527.564  14
 -16  -4   3 1404.01 661.711   6
 -16   4   3 2517.02 1033.21   9
 -16   4   3 1940.33 800.153   7
 -16   4   3 2101.00 810.591  13
 -16  -4   3 2321.27 877.801   9
 -16  -4   3 1810.82 742.796  13
 -16   4   4 16169.3 2113.39   7
 -16  -4   4 13621.0 1882.62   6
 -16  -4   4 12005.2 1769.87  13
 -16   4   4 15745.5 1990.23  13
 -16  -4   4 11280.1 1793.26   9
 -16  -4   4 13505.9 2199.38  14
 -16   4   4 14780.8 2205.06   9
 -16  -4   5 1962.05 810.217   6
 -16  -4   5 2814.07 1118.11  14
 -16   4   5 1159.99 794.602   9
 -16   4   5 3036.16 1128.26  14
 -16   4   5 2061.74 762.207  13
 -16  -4   5 3249.36 1007.25   9
 -16   4   5 1520.90 713.292   7
 -16  -4   5 3653.97 1087.67  13
 -16   4   6 4872.29 1250.29   7
 -16   4   6 2776.58 991.467  14
 -16  -4   6 2001.71 787.800  13
 -16  -4   6 2900.71 955.238   6
 -16  -4   6 3709.00 1020.08   9
 -16  -4   6 2289.39 1014.35  14
 -16   4   7 906.660 639.637  14
 -16  -6   0 4053.68 1102.26  13
 -16   6   0 3094.36 1016.03  13
 -16  -6   0 4660.18 1324.36   9
 -16   6   0 1838.43 1024.67   9
 -16  -6   1-727.231 390.923   9
 -16   6   1-172.317 550.990   9
 -16  -6   1 1442.24 809.856  13
 -16  -6   1 1059.61 838.800  14
 -16   6   1 1170.27 676.660  13
 -16  -6   2 17264.5 2243.85   9
 -16  -6   2 13173.6 2217.31  14
 -16   6   2 19299.6 2281.88  13
 -16  -6   2 17451.7 2246.63  13
 -16   6   2 19217.5 2231.76   7
 -16   6   2 14367.5 2306.98   9
 -16  -6   3-620.042 567.792  13
 -16   6   3 338.555 616.635   7
 -16  -6   3 648.597 552.848   6
 -16   6   3 1598.76 807.374  13
 -16  -6   3 906.805 717.772  14
 -16   6   3-73.5362 556.116   9
 -16  -6   3 1187.35 593.352   9
 -16   6   4 4229.80 1042.28  13
 -16  -6   4 5607.44 1260.84   6
 -16  -6   4 3589.82 1150.93  14
 -16  -6   4 4626.24 1151.00  13
 -16   6   4 4504.15 1296.71   9
 -16   6   4 4930.33 1223.57   7
 -16  -6   4 5415.73 1280.57   9
 -16  -6   5-233.759 503.799   6
 -16  -6   5-35.9412 378.913  13
 -16   6   5 451.786 434.180  13
 -16  -6   5-367.534 761.421  14
 -16  -6   5-175.209 435.995   9
 -16   6   5 340.267 472.069  14
 -16   6   5 498.319 597.514   7
 -16  -6   6 6174.30 1618.88  14
 -16   6   6 9094.48 1751.72   7
 -16  -6   6 5754.99 1255.55  13
 -16  -6   6 6993.57 1442.67   6
 -16   6   6 5785.39 1404.38  14
 -16   6   7 2377.87 1049.72  14
 -16  -8   0 5101.10 1317.00   9
 -16  -8   1-10.4724 549.877   9
 -16   8   1 74.1977 481.710  13
 -16   8   2 1950.49 802.171   7
 -16   8   2 3034.05 1015.44   9
 -16  -8   2 906.649 840.689  14
 -16   8   2 1868.47 736.351  13
 -16  -8   2 1588.48 742.644   9
 -16  -8   2 1875.22 880.043  13
 -16  -8   3 840.801 531.299  13
 -16   8   3 185.182 579.258   7
 -16  -8   3 822.438 483.670   6
 -16   8   3-135.488 464.696   9
 -16  -8   3 212.914 799.962  14
 -16  -8   3 529.704 654.764   9
 -16   8   3-270.194 679.682  13
 -16   8   4 6838.12 1512.76   7
 -16  -8   4 4802.46 1414.65  14
 -16  -8   4 5079.88 1257.99  13
 -16  -8   4 3642.90 1094.99   6
 -16   8   4 4171.77 1104.80  13
 -16  -8   4 5807.63 1274.06   9
 -16  -8   5 174.022 510.337  13
 -16  -8   5-933.005 902.961  14
 -16   8   5 1063.52 715.293   7
 -16   8   5 47.6707 420.515  13
 -16  -8   5 966.346 657.024   6
 -16   8   6 5.21801 625.670  14
 -16  -8   6 760.306 443.822  13
 -16   8   7 761.771 670.887  14
 -16 -10   0 1795.64 861.726  14
 -16 -10   1 373.817 824.930  14
 -16 -10   1 1168.57 752.152   9
 -16 -10   2 5346.89 1375.54   9
 -16 -10   2 6747.05 1825.30  14
 -16  10   2 3986.70 1166.46   7
 -16 -10   3 546.446 505.525   9
 -16  10   3 323.370 537.746   7
 -16  10   3-1277.30 727.767  13
 -16 -10   3-186.811 741.789  14
 -16  10   4 474.863 535.633  13
 -16 -10   4 657.092 523.861   6
 -16  10   4 1515.87 944.556   7
 -16  10   5 1351.31 720.091  13
 -16 -10   5 1304.32 774.603   6
 -16 -10   5 1669.55 691.961  13
 -16 -10   6 1245.66 623.358  13
 -16  12   2 7937.57 1634.45   7
 -16 -12   2 8874.68 1669.41   9
 -16  12   3-276.402 609.943   7
 -16 -12   4 6426.88 1441.10   6
 -15  -1  -3 8561.75 1635.45  13
 -15  -1  -3 6045.08 1532.14   9
 -15   1  -3 10394.6 1916.78   9
 -15   1  -3 7467.51 1470.81  13
 -15   1  -2 100.158 430.434  13
 -15  -1  -2-24.3757 498.814   9
 -15  -1  -2-149.741 555.755  13
 -15   1  -2-306.064 613.295   9
 -15   1  -1 11064.2 1765.18  13
 -15  -1  -1 12011.6 1795.51  13
 -15  -1  -1 13115.3 2050.80   9
 -15   1  -1 10655.0 1900.70   9
 -15   1   0 1457.77 755.380   9
 -15  -1   0 3388.30 1025.64  13
 -15   1   0 3206.12 1023.30  13
 -15  -1   0 982.897 686.196   9
 -15   1   1 930.235 847.917   9
 -15   1   1 2373.59 870.462  13
 -15  -1   1 3354.69 1195.02   9
 -15  -1   1 1972.67 780.104  13
 -15   1   2 1275.80 674.250  13
 -15  -1   2 445.613 563.813  14
 -15  -1   2 203.070 451.687  13
 -15   1   2 293.010 496.871   9
 -15   1   2 363.678 505.174   7
 -15  -1   2 670.513 547.740   9
 -15   1   2 905.161 690.811  14
 -15  -1   3-773.226 585.745  13
 -15   1   3 209.675 437.586  14
 -15   1   3-614.827 359.032  13
 -15   1   3-195.894 442.587   9
 -15  -1   3 393.890 652.073   9
 -15  -1   3-658.357 708.859  14
 -15  -1   4 6.82294 423.614  14
 -15   1   4-267.188 613.715   9
 -15   1   4-410.611 570.811  14
 -15  -1   4 836.636 495.697  13
 -15  -1   4-589.452 564.753   9
 -15   1   4 524.057 515.623  13
 -15  -1   5 2594.04 909.589  14
 -15   1   5 3722.32 1057.44   9
 -15   1   5 1679.99 689.229  13
 -15   1   5 2041.25 872.596  14
 -15  -1   5 2601.77 867.918   9
 -15  -1   5 2937.78 961.278   6
 -15  -1   5 2257.43 734.607  13
 -15  -1   6 4636.06 1201.67   6
 -15  -1   6 5414.83 1177.81   5
 -15   1   6 3044.07 824.541  13
 -15  -1   6 3994.69 1222.06  14
 -15  -1   6 3419.62 933.049  13
 -15   1   6 4380.02 1251.91  14
 -15   1   6 2959.49 969.393   9
 -15  -1   6 4540.42 1122.47   9
 -15  -1   7 18432.7 2546.68  14
 -15  -1   7 18374.4 2193.78   5
 -15   1   7 15524.2 2339.85  14
 -15   1   7 16954.0 2101.78   5
 -15  -1   7 17633.0 2186.93   9
 -15  -1   7 17044.4 2242.44   6
 -15  -1   8 70.3284 620.932   6
 -15  -1   8 540.809 680.105   5
 -15   1   8-35.4381 450.658  14
 -15  -1   8-214.046 556.135  14
 -15  -1   8 251.613 467.090   9
 -15   1   8 1621.59 799.214   5
 -15   1   9 15572.1 2357.20   5
 -15  -1   9 13615.7 2046.90   5
 -15   3  -3 6212.60 1557.75   9
 -15   3  -3 5785.85 1318.03  13
 -15  -3  -3 4604.29 1301.95   9
 -15  -3  -3 3858.33 1112.37  13
 -15   3  -2 2911.27 1009.34  13
 -15   3  -2 4072.10 1333.76   9
 -15  -3  -2 3342.13 1052.17   9
 -15  -3  -2 2191.07 961.886  13
 -15  -3  -1 16066.9 2117.27  13
 -15   3  -1 17438.3 2389.18   9
 -15  -3  -1 16951.2 2323.77   9
 -15   3  -1 16915.1 2162.40  13
 -15  -3   0 120.718 452.389   9
 -15  -3   0 371.861 451.916  13
 -15   3   0 303.096 470.488   9
 -15   3   0 260.532 382.452  13
 -15   3   1 12336.6 1971.78   9
 -15  -3   1 9697.76 1582.49  13
 -15  -3   1 9975.74 1824.67  14
 -15  -3   1 10508.3 1747.68   9
 -15   3   1 10297.8 1626.41  13
 -15  -3   2 3289.82 1048.43  14
 -15   3   2 3552.59 994.660  13
 -15   3   2 2898.65 806.171   7
 -15  -3   2 2685.20 935.505   9
 -15  -3   2 4087.58 1091.52  13
 -15  -3   2 3087.39 896.952   6
 -15   3   2 2023.70 652.717   9
 -15   3   3 4824.46 1275.91   9
 -15  -3   3 4611.01 1109.84   9
 -15  -3   3 2856.65 865.319   6
 -15  -3   3 2655.65 1058.35  14
 -15  -3   3 3284.41 942.490  13
 -15   3   3 3652.45 943.090  13
 -15   3   3 3970.11 962.096   7
 -15   3   3 3960.03 1059.29  14
 -15  -3   4 7299.41 1631.40  14
 -15   3   4 7321.10 1323.63  13
 -15  -3   4 8115.45 1423.19   6
 -15  -3   4 8836.92 1545.19   9
 -15  -3   4 6846.46 1272.06  13
 -15   3   4 8371.87 1606.48   9
 -15   3   4 8990.31 1521.04   7
 -15   3   4 7332.19 1518.89  14
 -15   3   5 3631.74 1043.67   7
 -15   3   5 3740.44 1113.15  14
 -15  -3   5 1479.27 645.653  13
 -15  -3   5 4488.04 1269.32  14
 -15  -3   5 3251.89 1019.39   9
 -15  -3   5 4368.99 1102.76   6
 -15   3   5 1014.03 518.162  13
 -15  -3   6 1228.44 645.211   6
 -15   3   6 3148.55 1028.33  14
 -15  -3   6 1500.30 608.987  13
 -15   3   6 2072.66 720.300  13
 -15  -3   6 2540.03 965.845  14
 -15  -3   6 819.161 520.670   9
 -15  -3   7 6447.10 1510.03  14
 -15  -3   7 6557.79 1374.74   6
 -15   3   7 6950.85 1487.41  14
 -15   3   7 7979.98 1426.31   5
 -15  -3   7 6992.89 1363.95   9
 -15  -3   8 1364.40 728.075   6
 -15  -3   8 816.446 858.097  14
 -15   3   8 625.191 701.496  14
 -15   3   8 645.594 609.263   5
 -15   3   9 2269.82 1016.59   5
 -15  -3   9 2834.50 1034.52   5
 -15  -5  -3 5621.24 1342.41  13
 -15   5  -3 6759.07 1658.53   9
 -15   5  -2 4419.08 1180.00  13
 -15   5  -2 3045.77 1209.11   9
 -15  -5  -2 3246.14 1096.97   9
 -15  -5  -2 2153.81 904.041  13
 -15  -5  -1 5987.66 1318.71  13
 -15  -5  -1 6151.53 1461.42   9
 -15   5  -1 6479.74 1480.31   9
 -15   5  -1 6855.99 1430.16  13
 -15  -5   0 3717.65 1181.51   9
 -15  -5   0 3781.04 1204.19  14
 -15  -5   0 3249.34 1042.50  13
 -15   5   0 2925.66 937.849  13
 -15   5   0 2980.68 1086.25   9
 -15  -5   1 13703.4 1986.03   9
 -15   5   1 16396.7 2063.30  13
 -15  -5   1 16475.5 2109.92  13
 -15  -5   1 17845.7 2481.29  14
 -15   5   1 15658.3 2220.12   9
 -15   5   2 637.870 646.573  13
 -15   5   2 437.446 566.170   9
 -15  -5   2-191.584 500.251  14
 -15  -5   2-68.3941 499.951  13
 -15  -5   2-256.840 551.333   6
 -15   5   2 644.880 659.632   7
 -15  -5   2-232.910 567.244   9
 -15  -5   3 7631.55 1436.13   9
 -15   5   3 6566.91 1450.91   9
 -15  -5   3 8767.86 1480.08  13
 -15  -5   3 6951.46 1270.68   6
 -15   5   3 5267.73 1167.02   7
 -15   5   3 5100.79 1126.64  13
 -15  -5   3 5463.37 1385.56  14
 -15  -5   4 1415.14 771.671  14
 -15  -5   4 412.552 476.372  13
 -15   5   4-217.390 494.729   7
 -15  -5   4-82.3116 403.750   9
 -15   5   4 1334.10 670.038  14
 -15  -5   4-87.8533 445.049   6
 -15   5   4 16.1623 362.277  13
 -15  -5   5 3954.81 1025.11   9
 -15  -5   5 6048.67 1471.13  14
 -15  -5   5 4378.55 1036.81  13
 -15   5   5 5737.05 1337.16  14
 -15   5   5 4192.00 973.765  13
 -15  -5   5 3825.89 1032.63   6
 -15   5   5 4504.74 1184.86   7
 -15   5   6 4231.96 1184.30   7
 -15   5   6 2862.67 924.479  14
 -15  -5   6 6304.47 1581.03  14
 -15  -5   6 3238.37 874.599  13
 -15  -5   6 3851.28 965.722   9
 -15   5   6 3050.38 797.937  13
 -15  -5   6 3707.97 1067.05   6
 -15   5   7-102.136 618.785   7
 -15   5   7-182.620 668.449  14
 -15  -5   7 896.818 552.993   6
 -15   5   8 682.839 538.462   5
 -15   5   8 24.0470 464.669  14
 -15   5   9 886.842 766.677   5
 -15  -7  -2 879.652 507.231  13
 -15   7  -2-241.264 508.296  13
 -15  -7  -2 378.516 596.063   9
 -15   7  -2 1137.75 740.774   9
 -15   7  -1 3387.51 989.068  13
 -15  -7  -1 1459.67 865.924   9
 -15   7  -1 1826.51 831.557   9
 -15   7   0-329.449 486.018   9
 -15  -7   0 877.631 629.840   9
 -15  -7   0-813.905 539.177  14
 -15   7   0 456.023 589.882  13
 -15  -7   0-502.656 607.596  13
 -15  -7   1 871.461 957.963  14
 -15  -7   1 1253.87 645.687   9
 -15   7   1 1630.92 856.071   9
 -15  -7   1 2045.68 859.818  13
 -15   7   1 1280.71 622.448  13
 -15   7   2 5097.77 1142.48   7
 -15  -7   2 5734.20 1118.36   6
 -15   7   2 5241.91 1157.21  13
 -15   7   2 4554.30 1325.88   9
 -15  -7   2 9153.92 1636.97  13
 -15  -7   2 6233.83 1611.72  14
 -15  -7   2 5211.65 1239.38   9
 -15  -7   3 10185.7 1914.02  14
 -15   7   3 14124.5 1849.45  13
 -15  -7   3 10947.8 1709.05   9
 -15  -7   3 11671.8 1753.92  13
 -15   7   3 13313.8 1895.69   7
 -15  -7   3 10676.1 1578.29   6
 -15   7   4-133.794 486.245  13
 -15  -7   4-97.1656 421.694   6
 -15  -7   4-598.414 590.855   9
 -15  -7   4 225.040 451.928  13
 -15  -7   4 609.270 712.577  14
 -15   7   4 349.988 592.328   7
 -15   7   5 2620.30 974.569   7
 -15   7   5 3526.62 977.419  14
 -15  -7   5 6228.06 1284.20  13
 -15  -7   5 4648.80 1049.57   9
 -15   7   5 6531.88 1252.38  13
 -15  -7   5 8305.56 1798.19  14
 -15  -7   5 5798.43 1257.06   6
 -15  -7   6-573.973 720.494  14
 -15   7   6 1814.84 997.851   7
 -15  -7   6 255.062 469.940   6
 -15   7   6 158.930 602.823  14
 -15  -7   6 1161.76 626.790  13
 -15  -7   7 4385.28 1393.24  14
 -15   7   7 5420.39 1307.88  14
 -15  -7   7 5084.11 1255.51   6
 -15   7   7 4457.20 1336.23   7
 -15   7   8 2280.92 798.008  14
 -15   7   9 167.801 628.595   5
 -15   9  -2 1485.53 846.868   9
 -15  -9  -1 754.380 920.150  14
 -15   9  -1-346.639 545.454   9
 -15  -9  -1 501.579 492.769  13
 -15   9  -1 3.00103 463.102  13
 -15  -9  -1-74.9644 475.279   9
 -15  -9   0-39.5434 410.527   9
 -15   9   0 79.8045 423.436  13
 -15   9   0-321.639 542.664   9
 -15  -9   0 1430.79 800.018  13
 -15  -9   0 1366.93 734.283  14
 -15   9   1 1787.65 797.833  13
 -15  -9   1 867.877 642.458  13
 -15  -9   1 953.815 652.068   9
 -15   9   1 855.752 556.742   9
 -15  -9   2 177.607 545.533  14
 -15   9   2 200.208 447.131   9
 -15  -9   2 51.5950 516.841   9
 -15  -9   2-294.303 576.342  13
 -15   9   2 25.8462 451.770   7
 -15   9   2 831.074 626.272  13
 -15  -9   3 4598.48 1230.35  13
 -15   9   3 2966.14 945.700   7
 -15  -9   3 6080.63 1253.17   6
 -15   9   3 5568.05 1214.06  13
 -15  -9   3 6872.44 1368.04   9
 -15  -9   3 7125.87 1626.09  14
 -15  -9   4 498.486 524.623   9
 -15   9   4 359.890 397.588  13
 -15  -9   4 1460.13 807.962  14
 -15   9   4 124.819 495.633   7
 -15  -9   4-426.610 612.272  13
 -15  -9   4 740.520 577.645   6
 -15   9   5 11371.4 1939.52   7
 -15   9   5 7265.85 1317.97  13
 -15  -9   5 12762.7 1843.97  13
 -15  -9   5 6352.98 1606.79  14
 -15  -9   5 12634.0 1863.03   6
 -15  -9   6 477.760 554.357  13
 -15  -9   6 2322.05 1010.52   6
 -15   9   6 995.964 767.995   7
 -15  -9   6 1742.81 997.496  14
 -15   9   6 824.541 778.464  14
 -15   9   7 4385.03 1152.28  14
 -15 -11  -1 1917.86 938.570   9
 -15 -11  -1 622.380 871.662  14
 -15  11   0 1815.23 958.013   9
 -15 -11   0 2083.50 1363.99  14
 -15 -11   0 718.154 646.052   9
 -15 -11   1-884.682 1052.78  14
 -15 -11   1 701.458 493.820   9
 -15  11   1 702.810 507.113   9
 -15  11   1-110.967 415.472  13
 -15  11   2 561.433 431.213  13
 -15 -11   2 861.154 568.474  13
 -15  11   2 231.163 464.250   7
 -15 -11   2 263.668 604.251   9
 -15 -11   2 1102.90 750.680  14
 -15 -11   3 12132.2 1809.46   9
 -15 -11   3 16506.8 2671.28  14
 -15  11   3 9408.83 1621.80  13
 -15  11   3 12284.5 1933.47   7
 -15 -11   3 11185.0 1800.76  13
 -15 -11   3 12593.5 1775.66   6
 -15 -11   4 1732.69 727.667   6
 -15 -11   4 4737.81 1196.76  13
 -15 -11   4 4091.07 1397.98  14
 -15  11   4 3045.87 1049.59   7
 -15  11   4 3725.43 1042.18  13
 -15  11   5 2628.41 886.528  13
 -15 -11   5 3389.61 1311.17  14
 -15 -11   5 1551.08 680.627  13
 -15  11   5 4202.97 1172.37   7
 -15 -11   5 4024.33 1062.50   6
 -15 -11   6 264.074 682.860  13
 -15  11   7 3796.18 1189.49  14
 -15 -13   0 385.270 618.536   9
 -15 -13   0 501.727 951.981  14
 -15 -13   1 15274.6 2720.25  14
 -15 -13   1 13613.1 2023.73   9
 -15 -13   2 1354.83 801.751   9
 -15  13   2 2072.69 890.989  13
 -15 -13   2 169.062 739.988  14
 -15  13   2 1225.43 788.746   7
 -15  13   3 7455.01 1486.88  13
 -15 -13   3 5795.36 1292.54   6
 -15  13   3 6106.59 1401.36   7
 -15  13   4 1021.60 692.299   7
 -15  13   4 599.860 659.366  13
 -15 -13   4-1064.72 652.439   6
 -15  13   5 4119.92 1071.53  13
 -15 -15   1 3834.96 1079.67   9
 -15 -15   3 7922.43 1522.15   6
 -14   0  -5-514.485 507.294  13
 -14   0  -4 116.405 380.736  13
 -14   0  -4 853.627 460.192   9
 -14   0  -3 208.996 471.292  13
 -14   0  -3 459.569 496.174   9
 -14   0  -2 6391.33 1400.72   9
 -14   0  -2 4696.45 1114.69  13
 -14   0  -1-145.754 446.815  13
 -14   0  -1 613.270 875.509   9
 -14   0   0 2658.21 806.534  13
 -14   0   0 4915.72 1263.09   9
 -14   0   1-354.563 613.490  14
 -14   0   1 124.682 390.855  13
 -14   0   1 710.761 672.583   9
 -14   0   2 11467.7 1719.48  14
 -14   0   2 11270.7 1784.60   9
 -14   0   2 11406.9 1604.03  13
 -14   0   3 792.034 555.316  13
 -14   0   3-148.592 436.917   9
 -14   0   3 945.335 628.272  14
 -14   0   4-974.524 686.640   9
 -14   0   4 204.337 343.636  13
 -14   0   5 151.570 387.644   6
 -14   0   5-367.517 438.149  14
 -14   0   5 591.251 530.272   9
 -14   0   5 333.940 584.814  13
 -14   0   5 23.4296 346.114   5
 -14   0   6 21566.1 2189.61   5
 -14   0   6 18899.8 2219.64   6
 -14   0   6 18335.0 2363.71  14
 -14   0   6 17683.2 1825.96  13
 -14   0   7 259.054 473.285   5
 -14   0   7 1520.78 861.544  14
 -14   0   7 169.392 441.915   6
 -14   0   8 7950.79 1549.53   6
 -14   0   8 12888.3 2063.36  14
 -14   0   8 11212.4 1722.39   5
 -14   0   9 717.598 613.659   5
 -14   0   9-471.506 601.730  14
 -14   2  -5 2357.80 899.261  13
 -14  -2  -5 2466.63 898.282  13
 -14   2  -4 3662.96 1090.63   9
 -14   2  -4 3661.46 1033.45  13
 -14  -2  -4 4528.34 1292.14   9
 -14  -2  -4 3604.59 1090.93  13
 -14  -2  -3-333.642 434.756  13
 -14   2  -3 698.854 482.804  13
 -14  -2  -3 400.513 665.683   9
 -14  -2  -2 899.174 463.631   9
 -14  -2  -2 2184.39 774.770  13
 -14   2  -2 3007.87 1054.69   9
 -14   2  -2 1000.78 566.961  13
 -14  -2  -1 797.004 604.137   9
 -14   2  -1 1259.09 528.485  13
 -14  -2  -1 393.552 501.722  13
 -14   2  -1 375.098 703.568   9
 -14   2   0 22870.0 2341.70  13
 -14  -2   0 22681.5 2356.88  13
 -14   2   0 18440.6 2328.01   9
 -14  -2   0 27382.5 2733.14   9
 -14  -2   0 25915.9 2710.00  14
 -14  -2   1 345.678 512.248  13
 -14   2   1 667.052 488.594  13
 -14   2   1 190.058 474.494   9
 -14  -2   1 647.965 539.467   9
 -14   2   1-672.211 480.804   7
 -14  -2   1 53.4895 496.968  14
 -14   2   2 3255.53 1047.60   9
 -14  -2   2 2964.83 884.478  13
 -14   2   2 4507.44 1030.60  13
 -14  -2   2 2415.85 739.252   6
 -14   2   2 4036.46 968.399  14
 -14   2   2 2676.66 788.501   7
 -14  -2   2 4845.92 1127.26  14
 -14  -2   2 2750.39 952.427   9
 -14   2   3 1108.85 633.130  14
 -14  -2   3 794.191 483.022  14
 -14  -2   3 1229.40 626.187  13
 -14  -2   3 2441.00 854.521   9
 -14  -2   3 652.564 444.434   6
 -14   2   3 268.782 405.179   9
 -14   2   3 837.221 493.110  13
 -14  -2   4 4552.29 1059.07   6
 -14  -2   4 5168.45 1145.04   9
 -14   2   4 4828.32 1070.22  13
 -14  -2   4 6638.63 1163.14  13
 -14   2   4 7622.43 1488.58  14
 -14  -2   4 3811.41 1134.12  14
 -14   2   4 4932.02 1137.12   9
 -14   2   5 2062.59 674.284  13
 -14  -2   5 1366.09 660.089   9
 -14   2   5 1802.51 717.382  14
 -14   2   5 796.201 475.249   5
 -14  -2   5 1862.99 683.066  13
 -14  -2   5 774.953 459.276  14
 -14  -2   5 1824.06 730.083   6
 -14  -2   6 404.956 506.923  14
 -14  -2   6 561.187 445.400   6
 -14  -2   6 577.258 510.561   9
 -14   2   6 456.263 417.331   5
 -14   2   6 417.327 337.657  13
 -14  -2   6 452.649 430.696  13
 -14   2   6 1403.05 751.326  14
 -14   2   7 1006.06 542.675   5
 -14   2   7 800.357 530.748  14
 -14  -2   7 68.4019 388.636   9
 -14  -2   7 512.301 548.063  14
 -14  -2   7 1227.10 618.548   6
 -14   2   8 15014.3 2010.07   5
 -14   2   8 17912.0 2407.72  14
 -14  -2   8 15967.9 2109.16   5
 -14  -2   8 14252.5 2045.72   6
 -14  -2   8 15658.7 2353.40  14
 -14   2   9 1354.95 705.791  14
 -14  -2   9 803.149 657.315  14
 -14  -2   9 1003.22 683.688   6
 -14  -2   9 367.932 449.911   5
 -14   2   9 1565.11 854.939   5
 -14  -4  -5 338.832 374.706  13
 -14   4  -4 1372.84 627.914   9
 -14  -4  -4 1019.07 544.578  13
 -14  -4  -4 2022.26 915.620   9
 -14   4  -4 803.613 614.827  13
 -14  -4  -3 1580.22 885.145   9
 -14   4  -3 1132.23 892.924   9
 -14   4  -3 1256.02 776.707  13
 -14  -4  -3 831.350 654.566  13
 -14  -4  -2 19963.4 2287.96  13
 -14   4  -2 20995.0 2343.77  13
 -14  -4  -2 21760.0 2564.33   9
 -14   4  -2 20707.4 2578.53   9
 -14   4  -1 674.492 576.207  13
 -14  -4  -1 1305.67 693.214  13
 -14  -4  -1 732.287 697.151   9
 -14   4  -1 1235.87 720.085   9
 -14  -4   0 11455.6 1805.89   9
 -14  -4   0 14669.2 1949.90  13
 -14   4   0 9554.66 1710.07   9
 -14   4   0 15159.0 1942.69  13
 -14  -4   0 11817.7 1969.26  14
 -14   4   1-44.8602 459.073  13
 -14   4   1 1086.72 618.680   7
 -14  -4   1-483.910 626.000  14
 -14   4   1 1041.94 668.049   9
 -14  -4   1-869.377 668.729  13
 -14  -4   1-525.717 606.754   9
 -14  -4   1 443.619 332.134   6
 -14   4   2 21430.0 2135.21  14
 -14   4   2 21002.1 2420.51   9
 -14  -4   2 16097.4 2049.83   9
 -14  -4   2 18072.4 1879.89   6
 -14   4   2 18949.6 2043.91   7
 -14  -4   2 15756.6 2172.36  14
 -14   4   2 17643.8 1999.68  13
 -14  -4   2 19414.8 2121.61  13
 -14   4   3 3384.71 901.910  13
 -14   4   3 2376.17 747.086   7
 -14  -4   3 1323.73 723.045   9
 -14   4   3 1680.15 806.774   9
 -14  -4   3 1161.26 718.886  14
 -14  -4   3 2088.88 760.371   6
 -14   4   3 1927.86 743.795  14
 -14  -4   3 2010.85 726.075  13
 -14  -4   4 985.109 545.034   9
 -14  -4   4 481.279 481.105   6
 -14   4   4 925.987 674.121   7
 -14  -4   4 739.902 690.291  14
 -14  -4   4 353.321 319.567  13
 -14   4   4-585.999 450.654  13
 -14   4   4 470.270 539.820  14
 -14  -4   5 1452.82 832.547  14
 -14  -4   5 1034.42 512.707   6
 -14  -4   5 1891.71 761.661   9
 -14   4   5 679.226 456.397  13
 -14   4   5 832.971 503.976   7
 -14   4   5 675.672 667.155  14
 -14  -4   5 491.624 340.362  13
 -14   4   6 2349.67 702.779  13
 -14   4   6 2614.55 973.157  14
 -14  -4   6 1982.20 844.654  14
 -14  -4   6 617.256 496.132  13
 -14   4   6 1556.61 681.380   5
 -14  -4   6 2968.89 953.576   6
 -14  -4   6 2617.32 776.469   9
 -14   4   6 3421.54 998.642   7
 -14  -4   7 2851.42 1076.84  14
 -14  -4   7 1858.78 703.020   9
 -14  -4   7 1429.06 641.069   6
 -14   4   7 1843.08 729.390   5
 -14   4   7 2382.81 870.401   7
 -14   4   7 1747.72 784.942  14
 -14   4   8 224.895 550.374   5
 -14  -4   8 200.591 736.547  14
 -14  -4   8 3004.58 1043.60   6
 -14   4   8 938.176 741.574  14
 -14   4   8 1766.30 825.943   7
 -14   4   9 881.063 1012.10  14
 -14   4   9 722.262 657.966   5
 -14  -6  -4 7706.22 1495.20  13
 -14   6  -4 9727.33 1700.62  13
 -14   6  -4 6961.25 1597.81   9
 -14  -6  -3 848.380 685.109   9
 -14   6  -3 3500.16 1111.02   9
 -14  -6  -3 2270.38 819.791  13
 -14   6  -3 2914.25 971.325  13
 -14   6  -2 1984.74 1012.08   9
 -14  -6  -2 5157.24 1212.93  13
 -14   6  -2 5741.02 1340.82  13
 -14  -6  -2 3983.80 1174.06   9
 -14   6  -1 1347.62 823.934   9
 -14  -6  -1 3892.96 1339.79  14
 -14  -6  -1 2408.01 910.769  13
 -14  -6  -1 1635.72 783.523   9
 -14   6  -1 2782.72 876.536  13
 -14  -6   0 17078.7 2072.95  13
 -14   6   0 19147.1 2412.94   9
 -14  -6   0 14673.3 2037.61   9
 -14   6   0 16337.9 2029.32  13
 -14  -6   0 19901.9 2618.23  14
 -14  -6   1 7521.46 1381.08  13
 -14   6   1 5267.06 1287.85   9
 -14  -6   1 7373.29 1408.21   9
 -14   6   1 9583.13 1520.70  13
 -14  -6   1 6830.12 1128.35   6
 -14  -6   1 6282.40 1533.44  14
 -14   6   1 7200.20 1239.12   7
 -14  -6   2 5709.08 1070.21   6
 -14   6   2 5208.58 1101.30   7
 -14   6   2 4523.77 1047.90  13
 -14  -6   2 6438.45 1250.53  13
 -14  -6   2 5831.11 1478.43  14
 -14  -6   2 4215.92 1060.81   9
 -14   6   2 4248.30 1199.22   9
 -14  -6   3 10497.1 1564.01  13
 -14  -6   3 7242.57 1578.49  14
 -14   6   3 10393.1 1465.48  14
 -14  -6   3 9685.90 1575.45   9
 -14   6   3 11002.9 1661.80   7
 -14   6   3 7614.90 1509.80  13
 -14  -6   3 8138.53 1345.66   6
 -14  -6   4 9977.80 1527.08  13
 -14  -6   4 11836.9 1663.04   6
 -14  -6   4 11654.0 1974.13  14
 -14   6   4 10488.2 1526.48  13
 -14   6   4 13462.0 1793.08  14
 -14  -6   4 11829.2 1650.84   9
 -14   6   4 10880.2 1643.83   7
 -14  -6   5 381.940 506.467   9
 -14   6   5 601.320 547.029  13
 -14  -6   5 1233.89 688.274   6
 -14  -6   5 2545.32 959.097  14
 -14   6   5 1233.37 657.185  14
 -14  -6   5 715.190 501.575  13
 -14   6   5 2107.03 857.495   7
 -14  -6   6 744.275 547.710   9
 -14  -6   6 429.869 380.059  13
 -14  -6   6 507.783 585.224   6
 -14  -6   6 958.651 799.772  14
 -14   6   6 1334.55 861.967  14
 -14   6   6 818.919 716.308   7
 -14   6   6-102.568 364.982  13
 -14  -6   7 2163.77 704.187  13
 -14  -6   7 3310.54 1033.56   6
 -14   6   7 3217.37 938.862   5
 -14   6   7 3492.57 933.508  14
 -14  -6   7 1690.86 794.467  14
 -14   6   7 3410.26 1106.76   7
 -14  -6   8 5343.61 1267.81   6
 -14   6   8 6352.44 1482.69  14
 -14   6   8 4212.00 1047.80   5
 -14  -6   8 2784.39 1105.21  14
 -14   6   8 6426.26 1474.10   7
 -14   6   9 32.9143 516.295   5
 -14   8  -4 7496.87 1736.06   9
 -14  -8  -4 4294.80 1173.61  13
 -14   8  -3 4297.50 1162.20  13
 -14   8  -3 3319.44 1140.98   9
 -14  -8  -3 5507.84 1317.82  13
 -14  -8  -3 2309.98 847.468   9
 -14  -8  -2 5195.59 1228.39  13
 -14  -8  -2 2581.98 921.332   9
 -14   8  -2 3994.73 1141.32   9
 -14   8  -2 4520.81 1180.50  13
 -14  -8  -1 153.628 596.906  14
 -14   8  -1 922.451 767.090   9
 -14  -8  -1 1953.83 846.989   9
 -14   8  -1 891.793 658.041  13
 -14  -8  -1 1618.40 745.713  13
 -14   8   0-799.483 713.857   9
 -14  -8   0-104.814 514.818  14
 -14  -8   0 588.763 468.668   9
 -14  -8   0-198.507 532.820  13
 -14   8   0-881.117 715.973  13
 -14  -8   1-93.1349 836.512  14
 -14   8   1-356.435 488.951  13
 -14  -8   1 520.799 578.307   9
 -14  -8   1 200.883 463.775  13
 -14   8   1 401.341 362.771   7
 -14   8   1 354.440 638.467   9
 -14   8   2 8451.41 1405.00  13
 -14  -8   2 8710.57 1720.00  14
 -14  -8   2 8408.82 1459.69   9
 -14  -8   2 9183.48 1386.79   6
 -14   8   2 9392.65 1559.46   7
 -14  -8   2 8249.76 1431.50  13
 -14  -8   3 9227.01 1511.93   9
 -14   8   3 6264.97 1219.83  13
 -14  -8   3 8256.21 1375.89   6
 -14  -8   3 5456.25 1447.27  14
 -14  -8   3 7188.16 1302.93  13
 -14   8   3 5400.15 1205.46   7
 -14   8   4 7499.95 1295.00  13
 -14   8   4 10634.9 1633.82  14
 -14  -8   4 9390.87 1491.38  13
 -14  -8   4 8068.68 1736.48  14
 -14  -8   4 11787.0 1649.88   9
 -14   8   4 11454.9 1823.79   7
 -14  -8   4 8256.59 1418.64   6
 -14  -8   5 698.718 797.074  14
 -14   8   5 865.927 610.922  14
 -14  -8   5 194.640 500.792   9
 -14   8   5-1222.11 578.313  13
 -14  -8   5 813.751 485.444  13
 -14  -8   5 357.242 428.520   6
 -14  -8   6 21996.1 2460.31   6
 -14  -8   6 20428.8 2760.64  14
 -14   8   6 20353.9 2484.01   7
 -14   8   6 19644.7 1972.45  13
 -14  -8   6 17642.3 1991.80  13
 -14   8   6 18874.1 2281.64  14
 -14   8   7 469.507 546.245  14
 -14   8   7 509.665 569.483   5
 -14  -8   7-164.240 425.075  13
 -14  -8   7 1045.60 650.363   6
 -14  -8   7-506.610 551.976  14
 -14   8   7-555.996 434.444   7
 -14   8   8 2538.72 865.847   5
 -14  -8   8 2122.69 821.992   6
 -14   8   8 1530.56 838.319  14
 -14   8   8 314.796 487.184   7
 -14   8   9 2300.79 1041.16   5
 -14  10  -4 12737.3 2218.17   9
 -14  10  -3-745.228 621.590   9
 -14 -10  -3 546.519 634.280  13
 -14 -10  -2 275.667 628.522  14
 -14  10  -2 446.758 666.239  13
 -14  10  -2 1926.51 993.189   9
 -14 -10  -2-513.834 669.269   9
 -14 -10  -2-223.586 532.087  13
 -14  10  -1 64.2566 561.017   9
 -14  10  -1 687.694 557.991  13
 -14 -10  -1 269.724 681.166  14
 -14 -10  -1 552.012 543.942  13
 -14 -10  -1-204.433 448.287   9
 -14  10   0 272.381 533.446   9
 -14 -10   0-96.1170 588.589  14
 -14 -10   0 552.081 517.025  13
 -14 -10   0-502.123 674.216   9
 -14  10   0-513.448 600.828  13
 -14 -10   1-50.5861 385.850   9
 -14 -10   1-789.449 754.234  14
 -14 -10   1-624.118 590.192  13
 -14  10   1-249.871 578.284  13
 -14  10   1-402.938 603.276   7
 -14 -10   2-303.863 592.691  14
 -14 -10   2 1057.68 613.662   9
 -14 -10   2-720.484 419.904   6
 -14  10   2 343.990 449.159  13
 -14  10   2 395.550 556.842   7
 -14 -10   3 2089.05 900.466  14
 -14  10   3 880.264 589.973   7
 -14 -10   3 1290.68 614.629   9
 -14 -10   3 1444.69 645.367   6
 -14  10   3 1364.27 700.481  13
 -14 -10   4 22946.4 2970.27  14
 -14  10   4 22815.4 2559.90   7
 -14 -10   4 22215.0 2362.91   6
 -14  10   4 20610.3 2219.36  13
 -14 -10   4 19656.9 2129.31   9
 -14  10   5 197.972 383.321  14
 -14 -10   5 126.951 498.289   6
 -14 -10   5-250.346 799.293  14
 -14  10   5-348.501 474.479  13
 -14 -10   6 13246.7 1936.75   6
 -14  10   6 11118.8 1936.13   7
 -14 -10   6 14599.2 2425.48  14
 -14  10   6 13765.5 1902.70  14
 -14 -10   7 51.2050 356.641   6
 -14 -10   7 1151.44 620.307  13
 -14 -10   7 2176.61 1175.09  14
 -14  10   7 750.044 666.209   7
 -14  10   7 972.569 521.297  14
 -14  10   8 5403.87 1332.13   5
 -14  10   9-267.216 704.494   5
 -14  12  -3 1848.36 915.696   9
 -14  12  -2 7877.59 1731.68   9
 -14 -12  -2 7137.53 1561.97   9
 -14 -12  -2 3153.26 1233.45  14
 -14  12  -1 1654.62 822.298  13
 -14  12  -1 1968.16 813.782   9
 -14 -12  -1 290.465 547.232   9
 -14 -12  -1 1972.32 867.611  13
 -14  12   0 371.315 502.414   9
 -14 -12   0 56.4836 804.410  14
 -14  12   0 1351.94 877.695  13
 -14 -12   0-997.679 723.928   9
 -14  12   1 975.368 563.076   7
 -14 -12   1 479.486 474.757   9
 -14  12   1 1816.25 808.384  13
 -14 -12   1 2283.76 781.954  14
 -14  12   2 5220.87 1664.83   4
 -14 -12   2 4642.02 1078.80   6
 -14  12   2 5384.29 1248.44   7
 -14 -12   2 4675.28 1413.32  14
 -14 -12   2 3390.49 954.615   9
 -14  12   2 4942.65 1153.00  13
 -14 -12   3 1297.99 512.487   9
 -14  12   3 1172.89 730.040   7
 -14 -12   3 3244.02 973.295   6
 -14 -12   3 1214.73 957.506  14
 -14  12   3 1675.23 760.358  13
 -14  12   4 7839.02 1533.41   7
 -14 -12   4 5390.52 1229.71   6
 -14  12   4 4886.42 1115.35  13
 -14 -12   4 8809.15 2046.01  14
 -14 -12   5 3040.07 1008.46   6
 -14  12   5 1126.02 527.034  13
 -14 -12   5 3521.00 998.568   3
 -14  12   5 1343.26 725.120   7
 -14 -12   5 3360.84 1220.31  14
 -14 -12   6 9415.26 2008.37  14
 -14 -12   6 8341.31 1601.38   6
 -14  12   6 9066.21 1813.13   7
 -14 -14  -2 7282.33 2139.82  14
 -14  14  -1 8.61079 538.048   9
 -14 -14  -1-433.641 477.402   9
 -14 -14   0 7219.70 1468.97   9
 -14  14   0 6704.19 1581.54   9
 -14 -14   0 8790.20 2078.09  14
 -14 -14   1 950.711 1415.77  14
 -14  14   1 984.193 747.521   4
 -14  14   1-43.4267 393.216  13
 -14 -14   1 86.4528 427.185   9
 -14 -14   2 2996.43 919.829   9
 -14 -14   2 2028.84 800.074   6
 -14  14   2 2550.94 1049.19   7
 -14  14   2 5932.32 1336.02  13
 -14  14   2 4811.12 1530.20   4
 -14 -14   2 4951.06 1469.14  14
 -14  14   3 764.776 1086.77   4
 -14 -14   3 3023.04 1377.87  14
 -14 -14   3 1896.77 814.691   6
 -14  14   3 2031.38 903.999  13
 -14  14   3 1917.61 878.998   7
 -14  14   4 4828.72 1250.43   7
 -14 -14   4 4621.08 1219.80   3
 -14 -14   4 5449.20 1291.69   6
 -14  14   4 5411.58 1222.30  13
 -14 -14   5 398.298 409.027   6
 -14  14   5-761.575 621.759  13
 -14 -14   5 356.954 548.105   3
 -14  16   0 4770.19 1481.78   4
 -14 -16   0 5344.55 1300.65   9
 -14  16   1-472.868 811.628   4
 -14  16   2 6933.76 1749.90   4
 -14  16   3 1843.54 1359.86   4
 -14  16   3 1676.33 900.521  13
 -14 -16   3 645.725 535.717   6
 -14 -16   4 2872.62 949.775   3
 -14  16   4 2694.39 937.195  13
 -14 -16   5-1329.78 766.818   3
 -13   1  -7 9380.05 1646.58   1
 -13  -1  -7 9875.67 1664.84   1
 -13  -1  -7 8775.42 1582.52  13
 -13   1  -6 2108.33 836.571   1
 -13  -1  -6 1203.67 692.848  13
 -13   1  -6 2270.73 904.508  13
 -13  -1  -6 2446.48 869.343   1
 -13  -1  -6 1934.39 986.480   9
 -13   1  -6 2132.00 973.577   9
 -13  -1  -5 3192.82 946.195  13
 -13   1  -5 3026.20 1178.02   9
 -13  -1  -5 2706.63 1069.11   9
 -13   1  -5 2972.27 997.340  13
 -13   1  -4-121.710 553.425   9
 -13  -1  -4 167.690 493.616   9
 -13   1  -4 276.036 351.432  13
 -13  -1  -4 590.547 626.142  13
 -13  -1  -3-904.147 727.011   9
 -13  -1  -3 293.186 438.627  13
 -13   1  -3-147.608 377.286  13
 -13   1  -3 107.266 413.496   9
 -13  -1  -2-476.137 606.458   9
 -13   1  -2 30.1348 441.116  13
 -13  -1  -2 88.0277 370.441  13
 -13   1  -2-306.771 484.175   9
 -13   1  -1 1900.53 788.368   9
 -13   1  -1 1859.29 709.119  13
 -13  -1  -1 2796.61 831.813   9
 -13  -1  -1 2006.72 681.815  13
 -13   1   0 9535.22 1217.37   7
 -13   1   0 10939.9 1556.72  13
 -13  -1   0 9482.95 1455.08  13
 -13   1   0 10082.7 1664.82   9
 -13   1   0 9130.35 1451.35  14
 -13  -1   0 8776.85 1557.00   9
 -13  -1   0 10776.7 1700.78  14
 -13  -1   1 19711.3 2225.86   9
 -13   1   1 24084.5 2272.64  14
 -13  -1   1 23885.4 2386.70  14
 -13  -1   1 18983.4 2005.29  13
 -13   1   1 21441.9 2142.46  13
 -13   1   1 20897.7 1913.81   7
 -13   1   1 19421.1 2215.43   9
 -13   1   2-358.664 526.233   9
 -13  -1   2 707.672 572.700  13
 -13  -1   2-321.276 538.692   9
 -13   1   2 332.949 498.738  13
 -13  -1   2-633.570 576.015  14
 -13  -1   2 22.7870 276.821   6
 -13   1   2-135.434 414.048  14
 -13  -1   3 25489.5 2236.40  13
 -13  -1   3 23851.9 2174.45   6
 -13   1   3 25199.6 2472.97   9
 -13   1   3 23315.3 2115.91  13
 -13   1   3 27451.8 1965.22   5
 -13   1   3 25575.5 2395.55  14
 -13  -1   3 22684.7 2315.41   9
 -13  -1   3 26871.3 2524.12  14
 -13  -1   4 625.018 471.314   6
 -13  -1   4 885.630 438.462  13
 -13   1   4 437.783 317.112   5
 -13   1   4 499.325 373.278  13
 -13  -1   4 946.816 617.632  14
 -13   1   4 1244.39 644.475  14
 -13  -1   4 657.102 467.586   9
 -13  -1   5 7303.16 1288.75   9
 -13  -1   5 7364.20 1322.88   6
 -13   1   5 6232.77 1105.23  13
 -13  -1   5 8602.57 1538.15  14
 -13   1   5 7167.26 1317.75  14
 -13   1   5 6957.24 1146.85   5
 -13  -1   5 7586.43 1166.51  13
 -13  -1   6 2901.44 919.200  14
 -13  -1   6 3407.40 942.607   6
 -13  -1   6 2902.64 743.453  13
 -13   1   6 3839.45 904.474   5
 -13   1   6 3628.36 1073.35  14
 -13   1   6 2425.41 649.199  13
 -13   1   7 3036.73 873.480   5
 -13   1   7 3810.01 1085.60  14
 -13  -1   7 2767.66 845.745   6
 -13  -1   7 4198.01 1134.27  14
 -13   1   8 615.726 620.268   5
 -13  -1   8 362.088 380.304   5
 -13  -1   8 354.191 656.331  14
 -13   1   8 409.130 545.490  14
 -13  -1   8 278.255 499.340   6
 -13  -1   9 8311.79 1588.98   6
 -13   1   9 7444.30 1469.24   5
 -13   1   9 5131.70 1257.46  14
 -13  -1   9 9963.48 1868.12  14
 -13  -1   9 6922.08 1451.08   5
 -13   1  10 1399.80 921.423   5
 -13  -1  10 1857.42 918.255   5
 -13  -1  10 734.198 709.421   6
 -13  -3  -7 5288.85 1260.32  13
 -13  -3  -7 5230.51 1264.62   1
 -13   3  -6 1062.25 656.113  13
 -13   3  -6 259.636 669.145   9
 -13  -3  -6 1278.22 686.200  13
 -13  -3  -6 1066.61 509.897   1
 -13   3  -5 3625.82 1184.95   9
 -13  -3  -5 2805.93 917.796  13
 -13  -3  -5 5712.19 1460.67   9
 -13   3  -5 3178.96 984.525  13
 -13  -3  -4 3561.53 1044.32  13
 -13  -3  -4 4194.60 1151.69   9
 -13   3  -4 6462.81 1279.14  13
 -13   3  -4 4350.85 1236.84   9
 -13  -3  -3 5080.83 1172.99  13
 -13  -3  -3 4670.49 1310.49   9
 -13   3  -3 7106.23 1525.52   9
 -13   3  -3 4874.98 1155.00  13
 -13   3  -2 2873.49 954.875   9
 -13  -3  -2 3876.29 1031.79   9
 -13  -3  -2 4268.31 1052.10  13
 -13   3  -2 3461.15 969.501  13
 -13  -3  -1 10978.6 1819.45  14
 -13  -3  -1 10614.6 1593.86  13
 -13   3  -1 8742.46 1639.25   9
 -13   3  -1 8385.27 1429.07  13
 -13  -3  -1 8905.75 1553.29   9
 -13  -3   0 3740.97 742.065   6
 -13   3   0 3304.94 772.058   7
 -13  -3   0 4129.40 1028.34   9
 -13  -3   0 1840.33 749.571  14
 -13  -3   0 1797.30 764.653  13
 -13   3   0 2319.00 867.607   9
 -13   3   0 2839.62 864.208  13
 -13   3   1 16721.6 1885.48  13
 -13  -3   1 17142.0 2057.04   9
 -13  -3   1 21931.3 1902.84   6
 -13   3   1 20887.4 1949.95   7
 -13  -3   1 22209.6 2434.73  14
 -13   3   1 23533.7 2151.49  14
 -13  -3   1 23745.4 2264.60  13
 -13   3   1 23402.6 2452.18   9
 -13   3   2 5168.03 1052.94  13
 -13   3   2 6382.36 1140.61  14
 -13  -3   2 5354.40 1202.34  14
 -13   3   2 4194.48 933.077   7
 -13  -3   2 5530.42 1004.11   6
 -13  -3   2 5595.90 1177.05   9
 -13  -3   2 4932.87 1051.88  13
 -13   3   2 4701.38 1123.69   9
 -13   3   3 6252.25 1184.07  14
 -13  -3   3 7828.91 1223.61   6
 -13  -3   3 6944.06 1198.34  13
 -13   3   3 7420.99 1210.95  13
 -13   3   3 6554.58 1184.16   7
 -13  -3   3 6821.30 1390.64  14
 -13  -3   3 5538.75 1091.33   9
 -13   3   4 4003.77 795.595   5
 -13  -3   4 3202.69 765.264   9
 -13   3   4 2788.70 781.238  13
 -13  -3   4 2988.15 986.317  14
 -13   3   4 2901.02 838.932  14
 -13  -3   4 3271.65 879.565   6
 -13  -3   4 3571.72 863.193  13
 -13   3   5 1473.81 596.929  13
 -13   3   5 1543.87 694.602  14
 -13  -3   5 1855.81 688.487  13
 -13  -3   5 1107.65 557.644   9
 -13  -3   5 601.302 495.276  14
 -13  -3   5 1223.83 597.394   6
 -13   3   5 2437.14 734.807   5
 -13  -3   6 791.507 756.591  14
 -13   3   6 396.874 370.087  13
 -13  -3   6 295.303 345.221   9
 -13   3   6-566.782 517.936  14
 -13  -3   6-109.333 369.540   6
 -13   3   6-253.867 513.956   5
 -13  -3   6-35.1241 264.065  13
 -13  -3   7 1126.64 428.011  13
 -13  -3   7 2394.87 850.498   6
 -13  -3   7 1868.81 719.211   9
 -13   3   7 258.054 586.564  14
 -13  -3   7 457.050 443.579  14
 -13   3   7 1296.68 632.216   5
 -13   3   8 1899.69 761.634   5
 -13  -3   8 1465.72 670.461   6
 -13  -3   8 811.381 587.287  14
 -13   3   8 3040.73 1020.85  14
 -13   3   9 6835.24 1422.36   5
 -13  -3   9 10468.8 1746.57   6
 -13  -3   9 5141.71 1479.96  14
 -13   3   9 9360.18 1767.92  14
 -13  -3  10 386.836 686.442   5
 -13   3  10 338.602 710.293   5
 -13   5  -6 3484.62 979.822  13
 -13   5  -6 659.305 729.336   9
 -13  -5  -6 3472.60 1049.83  13
 -13   5  -5 8787.04 1567.73  13
 -13   5  -5 8121.32 1747.50   9
 -13  -5  -5 8646.40 1532.61  13
 -13  -5  -5 10540.6 1897.51   9
 -13  -5  -4 416.400 624.535   9
 -13   5  -4-446.898 677.367   9
 -13   5  -4 281.861 604.875  13
 -13  -5  -4-222.905 506.405  13
 -13  -5  -3 9981.56 1606.43  13
 -13   5  -3 12329.6 1767.08  13
 -13   5  -3 12961.6 1998.06   9
 -13  -5  -3 9030.20 1663.86   9
 -13  -5  -2-430.690 460.951  14
 -13   5  -2-61.9355 380.721  13
 -13  -5  -2 1228.78 596.530  13
 -13  -5  -2 686.283 622.049   9
 -13   5  -2-22.7069 579.463   9
 -13   5  -1 19822.2 2175.74  13
 -13   5  -1 16768.5 2175.55   9
 -13  -5  -1 19332.4 2246.09   9
 -13  -5  -1 17303.1 2068.99  13
 -13  -5  -1 23859.2 2769.04  14
 -13  -5   0 4784.10 1086.84   9
 -13   5   0 4817.00 1166.23   9
 -13  -5   0 3118.68 1100.11  14
 -13   5   0 5492.10 1194.77  13
 -13   5   0 4948.76 948.738   7
 -13  -5   0 5376.32 1193.32  13
 -13   5   1 10097.1 1518.99  13
 -13  -5   1 10496.3 1531.68  13
 -13  -5   1 11013.2 1839.80  14
 -13  -5   1 10255.8 1611.63   9
 -13   5   1 10674.0 1742.75   9
 -13  -5   1 11142.3 1366.12   6
 -13   5   1 11266.6 1488.28   7
 -13  -5   2 3763.01 889.155   6
 -13  -5   2 3422.11 897.678   9
 -13   5   2 3901.46 923.256   7
 -13   5   2 2987.63 854.218  13
 -13  -5   2 4093.36 1144.83  14
 -13   5   2 4517.00 1031.07  14
 -13  -5   2 4677.35 1021.44  13
 -13  -5   3 5855.52 1082.41   6
 -13  -5   3 2814.19 960.958  14
 -13  -5   3 4966.55 1094.40   9
 -13  -5   3 5953.76 1155.18  13
 -13   5   3 5265.14 1115.00   7
 -13   5   3 4732.16 994.639  13
 -13   5   3 5018.85 1023.69  14
 -13   5   4 1200.57 674.374   7
 -13  -5   4 1195.97 571.013   9
 -13  -5   4 700.932 555.782  14
 -13  -5   4 398.965 498.107  13
 -13   5   4 1336.76 677.887  14
 -13   5   4 689.357 437.069  13
 -13  -5   4 938.788 417.190   6
 -13  -5   5-314.179 399.067   9
 -13   5   5 624.066 434.409   7
 -13  -5   5-245.744 375.341   6
 -13   5   5 175.784 357.470  14
 -13  -5   5 560.838 488.638  13
 -13  -5   5 261.352 454.806  14
 -13   5   5 221.867 406.958   5
 -13   5   5 65.0601 319.444  13
 -13   5   6 1554.79 795.608   7
 -13  -5   6-153.651 295.583  13
 -13   5   6 488.361 436.254  14
 -13  -5   6 564.463 438.587   9
 -13   5   6 503.275 362.546  13
 -13  -5   6 214.781 527.430   6
 -13  -5   6 1295.38 734.387  14
 -13   5   6 125.610 450.784   5
 -13  -5   7 2300.24 688.110  13
 -13  -5   7 2828.52 1143.76  14
 -13   5   7 1602.54 822.288  14
 -13   5   7 2551.70 789.669   7
 -13  -5   7 2674.85 859.828   6
 -13   5   7 2793.31 775.508   5
 -13   5   8 6930.17 1481.85  14
 -13   5   8 8749.66 1450.89   5
 -13  -5   8 9462.39 1760.88  14
 -13  -5   8 6181.50 1332.17   6
 -13   5   8 9509.17 1635.64   7
 -13  -5   9 4001.65 1324.97  14
 -13   5   9 1807.65 901.719   5
 -13  -5   9 2447.78 826.168   6
 -13   5   9 3819.43 1233.88   7
 -13   5   9 1272.20 842.311  14
 -13   5  10-758.191 640.157  15
 -13   5  10 1072.31 721.116   5
 -13  -7  -6 197.174 454.743  13
 -13   7  -6 2017.30 1029.67   9
 -13  -7  -5 3341.34 961.897  13
 -13   7  -5 4225.75 1139.48  13
 -13   7  -5 2122.57 970.206   9
 -13   7  -4-216.790 554.129   9
 -13  -7  -4-461.792 653.135   9
 -13  -7  -4 392.155 388.617  13
 -13   7  -4 609.860 675.417  13
 -13   7  -3 13880.2 1922.58  13
 -13  -7  -3 13155.1 2016.24   9
 -13   7  -3 12215.6 1984.11   9
 -13  -7  -3 13502.9 1878.31  13
 -13  -7  -2 1896.79 745.119  13
 -13   7  -2 3068.87 961.380  13
 -13   7  -2 5003.42 1270.51   9
 -13  -7  -2 4658.74 1397.88  14
 -13  -7  -2 4384.18 1183.95   9
 -13   7  -1 5097.83 1283.28   9
 -13  -7  -1 5087.03 1174.28  13
 -13   7  -1 5938.92 1284.34  13
 -13  -7  -1 6117.30 1283.41   9
 -13  -7  -1 5907.30 1717.64  14
 -13  -7   0 1018.93 628.602  13
 -13   7   0 972.268 615.521  13
 -13  -7   0 153.474 538.549  14
 -13  -7   0 1770.72 707.078   9
 -13   7   0 1429.35 768.773   9
 -13   7   0 1235.56 553.104   7
 -13  -7   1 5064.83 960.139   6
 -13  -7   1 5875.66 1482.57  14
 -13   7   1 5143.60 1104.31   7
 -13   7   1 7103.66 1261.27  13
 -13   7   1 5048.08 1239.60   9
 -13  -7   1 4238.55 1046.79   9
 -13  -7   1 4021.77 1000.22  13
 -13  -7   2 4465.02 1047.15  13
 -13  -7   2 3700.70 804.343   6
 -13  -7   2 3456.08 903.906   9
 -13   7   2 3737.44 922.770   7
 -13   7   2 2173.24 732.386  13
 -13   7   2 4179.59 1123.47   4
 -13  -7   2 3354.28 1181.61  14
 -13  -7   3 2155.10 729.091   9
 -13   7   3 2632.22 758.475  14
 -13  -7   3 1157.80 703.111  14
 -13  -7   3 3111.90 874.063   6
 -13   7   3 1224.68 615.088   7
 -13  -7   3 1955.94 698.861  13
 -13   7   3 2123.50 640.987  13
 -13   7   4 13031.9 1693.99  14
 -13  -7   4 11424.0 1522.47   9
 -13   7   4 14035.3 1639.96  13
 -13  -7   4 11550.6 1894.88  14
 -13   7   4 12052.5 1750.66   7
 -13  -7   4 10085.9 1488.47  13
 -13  -7   4 11995.6 1678.08   6
 -13   7   5 13081.3 1582.86   5
 -13  -7   5 15057.1 1764.33  13
 -13  -7   5 13469.4 1644.30   9
 -13  -7   5 15672.2 2261.07  14
 -13  -7   5 12053.7 1685.87   6
 -13   7   5 14779.0 1999.18   7
 -13   7   5 13098.1 1574.07  13
 -13   7   5 15173.1 1905.73  14
 -13   7   6 2418.28 837.551  14
 -13   7   6 3810.23 1077.73   7
 -13   7   6 2929.09 765.210  13
 -13  -7   6 2373.81 692.712  13
 -13  -7   6 800.118 736.997  14
 -13   7   6 2934.77 873.992   5
 -13  -7   6 2590.20 882.971   6
 -13   7   7 4887.51 1144.50   5
 -13   7   7 5209.37 1287.48   7
 -13  -7   7 7143.00 1408.01   6
 -13  -7   7 6003.61 1547.59  14
 -13   7   7 6218.83 1421.89  14
 -13  -7   7 6552.56 1152.81  13
 -13   7   8 4458.32 1179.16   5
 -13  -7   8 5103.64 1275.87   6
 -13  -7   8 4324.51 1304.33  14
 -13   7   8 3173.14 989.396  15
 -13   7   8 3992.66 1061.93   7
 -13   7   8 3856.79 1115.01  14
 -13  -7   9 4997.70 1267.99   6
 -13  -7   9 3468.70 1239.31  14
 -13   7   9 5503.44 1395.18  14
 -13   7   9 4038.34 1149.56  15
 -13   7   9 5246.35 1344.13   7
 -13   7   9 5627.84 1309.72   5
 -13   7  10 6850.26 1516.63  15
 -13   9  -5 6975.98 1642.70   9
 -13  -9  -5 5430.66 1246.14  13
 -13   9  -4 279.148 575.146   9
 -13   9  -4 228.703 525.118  13
 -13  -9  -4 381.357 676.914   9
 -13  -9  -4 1308.50 726.957  13
 -13  -9  -3 2464.79 877.859  13
 -13   9  -3 2096.16 803.204  13
 -13   9  -3 2578.93 1009.62   9
 -13  -9  -3 2678.68 1276.50  14
 -13  -9  -3 3347.66 1143.32   9
 -13  -9  -2-378.276 451.205  13
 -13   9  -2 566.814 542.616  13
 -13   9  -2 1152.20 780.344   9
 -13  -9  -2 734.415 753.058   9
 -13  -9  -2-292.925 633.296  14
 -13   9  -1 3431.64 964.865  13
 -13   9  -1 1899.66 851.922   9
 -13  -9  -1 1457.31 953.517  14
 -13  -9  -1 3156.71 928.258  13
 -13  -9  -1 2664.94 902.810   9
 -13   9   0 2056.44 772.449   7
 -13  -9   0 853.988 619.896   9
 -13   9   0 689.511 593.676   4
 -13   9   0 845.288 518.727   9
 -13   9   0 286.317 429.762  13
 -13  -9   0 980.171 618.586  13
 -13  -9   0 795.798 870.159  14
 -13  -9   1 202.869 379.616   9
 -13  -9   1 60.5967 251.749   6
 -13   9   1 621.999 693.124   4
 -13  -9   1-282.234 669.500  14
 -13   9   1 838.117 566.255  13
 -13   9   1 1336.05 662.421   7
 -13   9   2 3516.73 968.183   7
 -13   9   2 6239.84 1382.85   4
 -13  -9   2 3612.29 911.467   6
 -13  -9   2 5172.15 1107.52   9
 -13   9   2 5252.76 1092.50  13
 -13  -9   2 5701.75 1421.49  14
 -13  -9   3 12666.7 2100.58  14
 -13   9   3 12216.6 1546.98  14
 -13   9   3 9376.45 1527.55   7
 -13  -9   3 8119.48 1349.06   6
 -13  -9   3 12408.4 1647.82   9
 -13   9   3 11761.2 1587.88  13
 -13  -9   4 563.982 479.365   9
 -13   9   4 674.477 467.177   7
 -13  -9   4 493.768 568.506   6
 -13   9   4 776.613 577.585  14
 -13  -9   4-62.2178 646.192  14
 -13   9   4-74.4469 389.353  13
 -13   9   5 21168.9 2048.54  13
 -13  -9   5 22629.0 2117.46   9
 -13   9   5 21872.6 2517.59   7
 -13  -9   5 23495.7 2891.52  14
 -13  -9   5 24486.3 2288.64   3
 -13  -9   5 22097.6 2348.75   6
 -13   9   5 24733.8 2451.43  14
 -13   9   6 711.699 663.639   7
 -13   9   6 381.332 536.544   5
 -13  -9   6 377.196 464.091   6
 -13  -9   6 612.005 792.148  14
 -13   9   6-152.380 293.982  13
 -13   9   7 27543.0 2694.58   5
 -13  -9   7 26877.0 3166.77  14
 -13  -9   7 21220.7 2467.19   6
 -13   9   7 26344.7 2854.08   7
 -13   9   7 23382.9 2651.29  15
 -13  -9   8 1915.97 1124.07  14
 -13   9   8 1597.99 775.462  15
 -13   9   8 1699.88 876.625   5
 -13   9   8 3612.79 1184.50   7
 -13  -9   8 2792.93 985.763   6
 -13   9   9 2719.07 1121.60   5
 -13   9   9 2332.31 1064.45  15
 -13  11  -5 5634.94 1595.16   9
 -13  11  -4 515.833 648.659   9
 -13 -11  -4 1719.10 834.485  13
 -13 -11  -3 14252.5 2605.25  14
 -13 -11  -3 13488.1 1977.54  13
 -13  11  -3 14417.5 2276.46   9
 -13 -11  -3 17253.0 2353.85   9
 -13  11  -3 14073.5 2035.05  13
 -13 -11  -2 1202.08 700.831  13
 -13  11  -2-179.834 367.844  13
 -13  11  -2 238.988 605.490   9
 -13 -11  -2 8.28700 807.450  14
 -13 -11  -2 519.953 605.815   9
 -13 -11  -1 3455.57 1196.40  14
 -13  11  -1 2463.48 951.802   9
 -13  11  -1 135.063 629.241   4
 -13 -11  -1 3463.13 1031.34   9
 -13  11  -1 1464.35 650.068  13
 -13  11   0 665.304 524.653   7
 -13  11   0 1154.84 772.402   9
 -13 -11   0 1464.54 890.602  14
 -13  11   0 224.447 417.474  13
 -13 -11   0 2880.00 903.083   9
 -13  11   0 1517.65 684.120   4
 -13 -11   1 3100.87 1123.02  14
 -13 -11   1 3198.74 841.890   6
 -13  11   1 2124.00 857.830   4
 -13  11   1 3214.00 979.976   7
 -13  11   1 2064.78 781.203  13
 -13 -11   1 2862.64 867.663   9
 -13 -11   2 4314.40 1342.30  14
 -13  11   2 6248.49 1570.78   4
 -13  11   2 5032.54 1204.67   7
 -13  11   2 4358.47 1053.97  13
 -13 -11   2 7210.19 1298.97   9
 -13 -11   2 7769.91 1285.39   6
 -13 -11   3 2532.68 750.868   6
 -13  11   3 2710.40 916.387   7
 -13  11   3 1386.00 673.318  13
 -13 -11   3 1696.59 830.356  14
 -13 -11   3 2251.92 708.899   9
 -13 -11   4-432.790 548.210   3
 -13  11   4 1581.24 843.939   7
 -13  11   4-379.994 403.206  13
 -13 -11   4 1773.04 810.051   6
 -13 -11   4 574.065 456.595   9
 -13  11   4 52.3849 371.911  14
 -13 -11   4-380.519 710.633  14
 -13 -11   5 18853.4 2252.91   6
 -13  11   5 26078.4 2773.77   7
 -13 -11   5 23961.7 2971.08  14
 -13 -11   5 19742.5 2211.07   3
 -13  11   5 20386.4 2068.53  13
 -13  11   6 1011.71 597.763   7
 -13  11   6 1381.92 748.788  15
 -13 -11   6 1009.05 674.857   6
 -13 -11   6-217.499 331.572   3
 -13 -11   6 1749.71 960.699  14
 -13 -11   7 8516.24 1622.09   6
 -13  11   7 10205.2 1811.76   7
 -13  11   7 8833.15 1690.09  15
 -13  11   7 7721.98 1521.14   5
 -13 -11   7 8981.83 1878.46  14
 -13  11   8 1657.00 899.429  15
 -13  11   8 1638.94 816.553   5
 -13  11   9 2676.92 1239.08   5
 -13  13  -4-20.1866 475.669   9
 -13  13  -3 14085.0 2231.35   9
 -13 -13  -3 10462.6 1894.84   9
 -13 -13  -3 9285.63 2210.28  14
 -13 -13  -3 10456.9 1796.65  13
 -13 -13  -2 1914.18 780.102   9
 -13  13  -2 366.374 380.315  13
 -13  13  -2 1488.83 804.360   4
 -13 -13  -2 1468.54 937.340  14
 -13  13  -2 850.319 572.697   9
 -13  13  -1 13956.4 1993.35  13
 -13  13  -1 17480.6 2435.85   9
 -13 -13  -1 15386.6 2595.48  14
 -13  13  -1 17445.4 2487.87   4
 -13 -13  -1 19182.9 2352.69   9
 -13 -13   0-581.709 643.406   9
 -13  13   0 802.272 817.949   4
 -13 -13   0 835.267 1201.90  14
 -13  13   0 477.803 582.495  13
 -13  13   1 412.329 377.133   7
 -13 -13   1 452.439 518.294   9
 -13  13   1 992.708 595.140  13
 -13 -13   1-4.32958 322.596   6
 -13  13   1 291.608 667.971   4
 -13  13   2-94.2599 688.640   4
 -13  13   2-136.709 654.783   7
 -13 -13   2 51.3460 347.772   9
 -13 -13   2 717.034 898.209  14
 -13 -13   2-56.9679 344.200   6
 -13  13   2 1715.18 769.926  13
 -13  13   3 4153.82 1090.41  13
 -13  13   3 3321.69 1051.54   7
 -13 -13   3 2562.88 1224.11  14
 -13 -13   3 3093.67 911.460   6
 -13 -13   3 4196.20 1181.97   3
 -13 -13   4 2983.67 875.265   3
 -13 -13   4 4624.08 1398.82  14
 -13 -13   4 3368.42 998.586   6
 -13  13   4 5095.02 1085.44  13
 -13  13   4 5056.68 1330.07   7
 -13  13   5-772.212 765.326  15
 -13 -13   5 709.638 626.489  14
 -13 -13   5-260.026 450.734   3
 -13  13   5 2594.00 959.110   7
 -13  13   5 1412.06 633.900  13
 -13 -13   5 1814.37 774.766   6
 -13 -13   6 1681.51 742.723   6
 -13  13   6 499.407 557.562  15
 -13  13   6 355.398 597.077   7
 -13 -13   6 762.095 1023.93  14
 -13 -13   6 639.046 622.847   3
 -13  13   7 8112.76 1685.17  15
 -13 -13   7 7571.91 1552.80   6
 -13  13   8 881.012 791.016   5
 -13  15  -3 13103.2 2241.62   9
 -13  15  -2-1037.61 714.502   9
 -13 -15  -2 2359.60 1278.24  14
 -13  15  -2 1489.89 975.311   4
 -13 -15  -2 290.951 591.152   9
 -13  15  -1 3805.98 1309.54   4
 -13  15  -1 797.019 719.274   9
 -13 -15  -1 4314.99 1586.60  14
 -13 -15  -1 2550.64 959.966   9
 -13  15   0 4894.71 1213.81  13
 -13 -15   0 3672.77 1456.29  14
 -13 -15   0 4949.22 1196.83   9
 -13  15   0 4551.03 1535.10   4
 -13  15   1 7765.70 2016.54   4
 -13  15   1 6651.50 1374.97  13
 -13 -15   1 8287.47 1492.11   9
 -13 -15   1 4918.23 1645.88  14
 -13 -15   2 351.546 521.021   3
 -13  15   2-868.466 1062.05   4
 -13  15   2-54.8794 579.138  13
 -13  15   2-1.07329 597.099   7
 -13 -15   3 636.683 484.924   3
 -13  15   3 253.857 654.004   7
 -13 -15   3 1711.49 902.368  14
 -13  15   3 586.468 481.191  13
 -13 -15   4-345.063 573.793   6
 -13 -15   4 720.315 546.392   3
 -13  15   4 284.848 526.202  13
 -13 -15   4 1419.85 967.272  14
 -13  15   4 1861.31 982.120   7
 -13  15   5 4302.12 1289.69  15
 -13 -15   5 3198.79 1076.50   6
 -13  15   5 2439.72 855.179  13
 -13 -15   5 2734.47 1120.29  14
 -13 -15   5 4791.86 1285.26   3
 -13  15   5 3390.57 1095.53   7
 -13 -15   6-46.4377 501.462   3
 -13  17  -1 3629.03 1311.72   4
 -13  17  -1 3080.65 1147.34   9
 -13  17   0 2380.17 1208.17   4
 -13  17   1 964.742 875.348   4
 -13 -17   2 1771.87 912.988   3
 -13  17   2 1236.67 1057.63   4
 -13  17   2 825.557 494.296  13
 -13  17   3 8980.62 1625.65  13
 -13  17   3 11256.8 2494.95   4
 -13 -17   3 10543.0 1901.14   3
 -13 -17   4-336.019 606.654   3
 -13  17   4 1780.92 804.993  13
 -13 -17   5 1027.19 724.772   3
 -13 -17   6-49.4850 444.023   3
 -12   0  -7-768.005 775.842   9
 -12   0  -7-249.303 460.982  13
 -12   0  -7 660.871 486.166   1
 -12   0  -6 3354.72 964.150   1
 -12   0  -6 5487.42 1223.03  13
 -12   0  -6 4600.11 1327.80   9
 -12   0  -5-43.2799 469.309  13
 -12   0  -5-925.620 519.788   1
 -12   0  -4 3299.62 800.426   1
 -12   0  -4 4950.84 1273.62   9
 -12   0  -4 4283.26 1047.14  13
 -12   0  -3-461.238 325.963   1
 -12   0  -3-149.886 342.018  13
 -12   0  -3 557.882 744.526   9
 -12   0  -2 3969.41 1097.82   9
 -12   0  -2 2849.85 789.194  13
 -12   0  -2 2166.12 538.262   1
 -12   0  -1 500.167 476.788   9
 -12   0  -1 56.0579 339.640  13
 -12   0  -1 140.669 409.593  14
 -12   0   0 11074.0 1491.74  13
 -12   0   0 12008.4 1733.03   9
 -12   0   0 13574.8 1685.66  14
 -12   0   1 57.7563 397.459   9
 -12   0   1 1178.49 573.146  14
 -12   0   1-478.640 545.883  13
 -12   0   2 33349.1 2723.99   9
 -12   0   2 34481.1 2522.45  13
 -12   0   2 34575.1 2672.66  14
 -12   0   3-106.640 361.539   6
 -12   0   3-256.922 314.409  13
 -12   0   3-212.230 370.293  14
 -12   0   3-616.734 564.677   9
 -12   0   4 62313.0 3797.58  14
 -12   0   4 61752.2 3340.89  13
 -12   0   4 61190.6 3592.45   6
 -12   0   5 609.037 521.614   6
 -12   0   5 515.104 420.452  13
 -12   0   5 574.464 512.958  14
 -12   0   6 1360.96 613.753  14
 -12   0   6 2787.35 822.927   6
 -12   0   6 1561.19 519.767  13
 -12   0   7 277.017 357.587   5
 -12   0   7-544.433 606.252  14
 -12   0   7 70.0424 259.746  13
 -12   0   7 173.485 441.436   6
 -12   0   8 2996.91 907.290   6
 -12   0   8 1603.43 742.385  14
 -12   0   8 1975.87 808.668   5
 -12   0   9 391.381 619.719   5
 -12   0   9 137.401 410.469   6
 -12   0   9-895.913 938.980  14
 -12   0  10 1130.25 656.873   6
 -12   0  10 262.638 517.645   5
 -12   0  10 1435.10 886.632  14
 -12   2  -7 1036.22 820.556   9
 -12  -2  -7-620.342 474.928  13
 -12  -2  -7 1864.71 721.421   1
 -12   2  -7 934.633 549.807   1
 -12   2  -7-150.848 422.401  13
 -12  -2  -7 1139.21 859.158   9
 -12  -2  -6 17541.6 2107.26  13
 -12  -2  -6 18207.9 2500.99   9
 -12   2  -6 20582.4 2680.57   9
 -12   2  -6 16097.9 2022.08  13
 -12  -2  -6 15662.8 1957.00   1
 -12   2  -6 17834.7 2090.22   1
 -12  -2  -5 2529.76 1099.06   9
 -12   2  -5 3265.33 903.138   1
 -12  -2  -5 4242.74 1041.21  13
 -12  -2  -5 5559.33 1116.76   1
 -12   2  -5 6308.77 1472.95   9
 -12   2  -5 2273.65 720.402  13
 -12  -2  -4 182.052 432.471  13
 -12   2  -4 2100.31 770.212  13
 -12  -2  -4 1587.37 753.526   9
 -12   2  -4 750.747 545.779   9
 -12   2  -4 911.343 456.145   1
 -12  -2  -4 1489.53 593.546   1
 -12  -2  -3-143.068 268.159   1
 -12   2  -3-128.404 300.019   1
 -12  -2  -3 325.555 466.595   9
 -12   2  -3 88.6086 493.419   9
 -12   2  -3-25.7146 387.877  13
 -12   2  -2 2831.20 783.617  13
 -12  -2  -2 3197.62 859.719  13
 -12  -2  -2 2225.99 765.247   9
 -12  -2  -2 2773.24 640.666   1
 -12   2  -2 3273.88 1010.23   9
 -12  -2  -1 3520.01 1100.68  14
 -12  -2  -1 1422.72 601.435  13
 -12   2  -1 2800.63 892.712   9
 -12   2  -1 4778.45 811.021   7
 -12   2  -1 3026.58 861.015  13
 -12  -2  -1 2391.80 767.408   9
 -12  -2   0 1982.34 674.079  14
 -12   2   0 1911.42 557.616   7
 -12   2   0 1412.07 562.506  13
 -12  -2   0 2008.60 773.962   9
 -12   2   0 2530.81 938.373   9
 -12  -2   0 1341.40 618.576  13
 -12   2   0 2726.83 796.915  14
 -12  -2   1 7676.39 1073.69   6
 -12   2   1 6637.27 1272.07   9
 -12   2   1 7150.89 1216.01  13
 -12  -2   1 4822.06 1038.45  14
 -12  -2   1 8256.16 1315.10  13
 -12   2   1 8458.03 1187.23   7
 -12  -2   1 6743.98 1287.08   9
 -12   2   1 7099.29 1194.11  14
 -12  -2   2 50937.4 3425.84  14
 -12  -2   2 44851.9 3189.86   9
 -12   2   2 45375.7 2960.26  13
 -12  -2   2 47398.4 2869.08   6
 -12   2   2 46409.6 3297.02   9
 -12   2   2 48733.4 2371.61   5
 -12  -2   2 49950.1 3127.13  13
 -12   2   2 51172.6 3135.47  14
 -12   2   3 57.0482 291.047  14
 -12   2   3 453.599 436.055  13
 -12  -2   3-338.508 360.523  13
 -12   2   3 556.877 374.965   5
 -12  -2   3-305.803 404.796  14
 -12  -2   3 488.540 427.633   9
 -12  -2   4 14073.3 1797.86  14
 -12  -2   4 16774.2 1845.99   9
 -12  -2   4 16513.4 1705.04  13
 -12  -2   4 15779.0 1763.39   6
 -12   2   4 17024.3 1874.67  14
 -12   2   4 13963.2 1558.80  13
 -12   2   4 16019.5 1556.40   5
 -12  -2   5 2699.62 854.248  14
 -12   2   5 5936.37 1153.00  14
 -12   2   5 4511.44 873.360   5
 -12  -2   5 3139.08 902.520   6
 -12   2   5 5289.83 936.480  13
 -12  -2   5 3668.94 892.930   9
 -12  -2   5 3689.90 803.235  13
 -12  -2   6 9448.79 1479.20   6
 -12   2   6 9442.83 1216.49  13
 -12  -2   6 8859.69 1182.55  13
 -12   2   6 9242.79 1499.27  14
 -12   2   6 8365.69 1324.61   5
 -12  -2   6 10413.3 1659.31  14
 -12  -2   7 4865.08 1092.52   6
 -12   2   7 3588.02 933.372   5
 -12   2   7 3052.43 892.497  14
 -12  -2   7 4483.28 826.994  13
 -12  -2   7 4987.27 1191.04  14
 -12   2   8-210.134 410.071  14
 -12  -2   8 162.525 443.665   6
 -12   2   8 123.605 466.017   5
 -12  -2   8 292.150 418.521  14
 -12   2   9 773.629 626.675  14
 -12  -2   9 359.612 679.650  14
 -12   2   9 962.054 704.856   5
 -12  -2   9 1056.26 817.568   5
 -12  -2   9-43.8363 442.803   6
 -12  -2  10 8643.04 1652.28   5
 -12  -2  10 9490.57 1864.69  14
 -12   2  10 9317.55 1774.20  14
 -12  -2  10 9257.73 1667.74   6
 -12   2  10 10614.4 1808.99   5
 -12   4  -7 745.340 686.427   9
 -12  -4  -7 308.610 424.952  13
 -12   4  -7 142.730 440.263  13
 -12  -4  -7-422.957 497.725   1
 -12   4  -6 6044.73 1538.54   9
 -12  -4  -6 4454.42 1083.89   1
 -12  -4  -6 5405.18 1226.15  13
 -12   4  -6 7293.42 1387.87  13
 -12  -4  -6 6182.75 1572.08   9
 -12  -4  -5 3658.08 1176.78   9
 -12   4  -5 637.751 440.952  13
 -12  -4  -5 2164.77 803.760  13
 -12  -4  -5 1786.47 686.203   1
 -12   4  -5 2217.67 1018.33   9
 -12  -4  -4 22132.7 2300.96  13
 -12   4  -4 20105.4 2232.50  13
 -12   4  -4 24080.9 2696.52   9
 -12  -4  -4 19945.7 1954.10   1
 -12  -4  -4 23476.5 2622.68   9
 -12   4  -3 2208.47 748.322  13
 -12  -4  -3 1653.48 561.169   1
 -12  -4  -3 2682.02 875.473  13
 -12  -4  -3 1531.96 764.872   9
 -12   4  -3 900.517 623.350   9
 -12   4  -2 5281.86 1100.58  13
 -12  -4  -2 5331.92 1116.22  13
 -12   4  -2 7263.83 1438.84   9
 -12  -4  -2 7796.93 1043.41   1
 -12  -4  -2 4621.57 1177.27   9
 -12  -4  -2 6397.67 1375.95  14
 -12  -4  -1 8639.77 1584.28  14
 -12  -4  -1 7463.39 1404.17   9
 -12   4  -1 5977.29 1162.18  13
 -12  -4  -1 7596.20 1304.83  13
 -12   4  -1 4251.35 843.964   7
 -12   4  -1 6035.29 1352.09   9
 -12   4   0 18164.7 2123.60   9
 -12   4   0 18452.4 1950.81  13
 -12  -4   0 15072.6 1874.04   9
 -12  -4   0 14944.1 1773.39  13
 -12   4   0 18260.8 1716.28   7
 -12  -4   0 17063.7 2131.72  14
 -12  -4   0 17316.5 1530.10   6
 -12  -4   1 6697.67 1183.96   9
 -12  -4   1 5702.84 1250.13  14
 -12   4   1 5844.72 977.974  14
 -12   4   1 8084.25 1182.44   7
 -12  -4   1 7327.44 1229.77  13
 -12   4   1 6223.71 1119.87  13
 -12   4   1 6648.60 1112.86   4
 -12   4   1 6130.91 1268.52   9
 -12  -4   1 7047.26 1062.59   6
 -12   4   2 1651.48 626.688  13
 -12  -4   2 591.636 589.951   9
 -12   4   2 1545.53 542.012  14
 -12  -4   2 926.676 543.510  13
 -12   4   2 449.432 446.919   7
 -12  -4   2 1033.79 442.662   6
 -12  -4   2 583.107 565.868  14
 -12   4   3 498.470 455.523   7
 -12  -4   3 897.677 429.904  14
 -12  -4   3 865.815 681.409   6
 -12   4   3-97.9438 411.540  13
 -12  -4   3-194.211 423.584  13
 -12  -4   3-316.644 472.968   9
 -12   4   3 257.006 311.799  14
 -12   4   3 460.916 321.916   5
 -12  -4   4 5736.40 1066.13   9
 -12  -4   4 5998.43 1093.09   6
 -12  -4   4 4052.21 874.165  13
 -12   4   4 6794.81 1227.59   7
 -12   4   4 6928.89 1206.62  14
 -12   4   4 6945.35 1087.14  13
 -12  -4   4 6097.90 1280.38  14
 -12   4   4 6272.10 964.983   5
 -12  -4   5 8159.94 1334.51   6
 -12  -4   5 8951.35 1529.28  14
 -12   4   5 10423.5 1331.40   5
 -12   4   5 10557.0 1537.24  14
 -12  -4   5 10282.2 1404.29   9
 -12  -4   5 8799.59 1231.54  13
 -12   4   5 8692.46 1173.89  13
 -12   4   6-505.636 357.000  13
 -12   4   6 92.6481 436.858   5
 -12  -4   6-256.403 277.855  13
 -12  -4   6-187.793 482.666  14
 -12   4   6 298.313 319.923  14
 -12  -4   6 60.3799 341.249   6
 -12  -4   6-6.95573 312.212   9
 -12  -4   7 323.276 388.952   9
 -12   4   7 1877.97 695.389   5
 -12   4   7 689.165 545.314  14
 -12  -4   7 41.5094 357.125  13
 -12  -4   7 376.931 422.355   6
 -12  -4   7 2114.16 939.038  14
 -12   4   8 10680.2 1620.18   5
 -12  -4   8 13005.6 2029.49  14
 -12   4   8 12915.1 1930.16  14
 -12   4   8 12730.6 1744.59  15
 -12  -4   8 11608.3 1751.60   6
 -12  -4   9 1080.16 653.574  14
 -12   4   9 951.941 742.313  14
 -12   4   9 1217.11 793.920   5
 -12   4   9 1084.12 629.400  15
 -12  -4   9 316.084 527.625   6
 -12  -4  10 8284.51 1683.89  14
 -12   4  10 6928.89 1372.63  15
 -12   4  10 7373.76 1595.57  14
 -12  -4  10 6890.33 1441.52   6
 -12   4  10 8834.24 1691.96   5
 -12  -6  -7 1734.86 769.676   1
 -12   6  -7 2201.04 1037.88   9
 -12  -6  -7 279.904 465.452  13
 -12   6  -7 1703.10 788.328  13
 -12  -6  -6 8677.15 1822.71   9
 -12  -6  -6 6167.06 1287.83   1
 -12  -6  -6 6112.71 1276.24  13
 -12   6  -6 7745.48 1476.38  13
 -12   6  -6 5928.88 1532.70   9
 -12  -6  -5 178.633 438.242   9
 -12   6  -5 1238.99 673.823   9
 -12   6  -5 1020.16 595.569  13
 -12  -6  -5 111.091 424.672  13
 -12  -6  -4 6096.60 1351.20   9
 -12  -6  -4 3876.65 960.852  13
 -12   6  -4 5951.21 1232.40  13
 -12  -6  -4 8490.81 1291.26   1
 -12   6  -4 5167.70 1329.44   9
 -12   6  -3 1570.16 853.134   9
 -12  -6  -3 1583.67 717.643  13
 -12   6  -3 635.612 454.423  13
 -12  -6  -3 200.891 457.945  14
 -12  -6  -3 887.618 594.504   9
 -12  -6  -3 1600.77 619.943   1
 -12   6  -2 26370.1 2470.43  13
 -12   6  -2 27295.9 2756.07   9
 -12  -6  -2 24650.5 2550.74   9
 -12  -6  -2 23328.3 2328.20  13
 -12  -6  -2 26149.6 1977.72   1
 -12  -6  -2 23536.0 2796.72  14
 -12   6  -1 830.051 557.950   9
 -12   6  -1 924.942 463.864   7
 -12   6  -1 138.646 393.063  13
 -12  -6  -1 311.075 405.261  13
 -12   6  -1 493.524 350.894   4
 -12  -6  -1 80.4089 393.791   9
 -12  -6  -1-107.252 559.128  14
 -12  -6   0 5711.72 905.148   6
 -12  -6   0 4775.06 1065.37  13
 -12   6   0 5151.74 1073.52  13
 -12   6   0 7190.31 1202.94   4
 -12   6   0 2985.19 861.014   9
 -12  -6   0 3520.02 1003.56   9
 -12   6   0 5183.69 981.898   7
 -12  -6   0 4938.39 1194.99  14
 -12   6   1 929.558 519.006  13
 -12  -6   1 1081.97 671.673   9
 -12   6   1 1325.47 644.699   4
 -12  -6   1 1552.31 722.752  14
 -12  -6   1 1631.58 661.033  13
 -12   6   1 1049.71 460.443  14
 -12  -6   1 78.2331 270.485   6
 -12   6   1 1965.20 587.279   7
 -12  -6   2 6422.13 1136.42  13
 -12  -6   2 8015.12 1474.41  14
 -12  -6   2 7067.50 1205.27   9
 -12   6   2 7222.37 1185.15   7
 -12  -6   2 6165.72 1050.00   6
 -12   6   2 7153.80 1096.99  14
 -12   6   2 6128.63 1122.88  13
 -12  -6   3 1219.68 520.732   6
 -12  -6   3 2164.85 657.597  13
 -12  -6   3 3113.95 839.260   9
 -12   6   3 1719.91 622.872  13
 -12   6   3 3090.40 821.673   7
 -12   6   3 2728.06 716.036  14
 -12  -6   3 2805.81 997.522  14
 -12   6   3 2898.37 614.092   5
 -12   6   4-334.154 385.111   5
 -12  -6   4-342.739 351.991  13
 -12  -6   4-164.625 535.525  14
 -12   6   4-15.3593 379.037  13
 -12  -6   4 221.079 298.325   6
 -12   6   4 844.412 595.633  14
 -12  -6   4-59.1803 331.120   9
 -12   6   4 436.079 468.851   7
 -12   6   5 542.881 341.363  13
 -12  -6   5 1349.42 582.403   9
 -12   6   5 717.820 622.737   7
 -12  -6   5 1023.78 514.358  13
 -12  -6   5 1123.44 664.644  14
 -12   6   5 525.082 478.734   5
 -12  -6   5 816.427 548.340   6
 -12   6   5 614.612 530.034  14
 -12   6   6 10040.4 1620.67   7
 -12  -6   6 12685.9 1496.72   9
 -12   6   6 10658.1 1288.70  13
 -12  -6   6 9131.86 1471.77   6
 -12   6   6 10639.8 1626.21  14
 -12  -6   6 9871.86 1320.65  13
 -12   6   6 12053.9 1592.06   5
 -12  -6   6 11456.9 1827.09  14
 -12   6   7-265.306 482.497  15
 -12  -6   7 273.561 283.470  13
 -12  -6   7-210.259 628.545  14
 -12  -6   7 917.644 660.947   6
 -12   6   7 149.424 481.859   7
 -12   6   7 473.334 595.383   5
 -12  -6   8 5295.05 1327.53  14
 -12   6   8 7372.70 1426.43   5
 -12  -6   8 7239.50 1483.21   6
 -12   6   8 5658.15 1255.54  15
 -12   6   8 4234.60 1179.68   7
 -12  -6   9 5838.18 1430.07  14
 -12  -6   9 6004.43 1311.60   6
 -12   6   9 4809.73 1240.88   5
 -12   6   9 5268.93 1216.74  15
 -12   6   9 3521.58 1152.72   7
 -12   6  10 16037.9 2321.27   5
 -12  -6  10 15341.3 2193.20   6
 -12  -6  10 16909.0 2566.93  14
 -12   6  10 17815.9 2394.96   7
 -12   6  10 14745.9 2041.26  15
 -12  -8  -6-458.230 487.691   1
 -12   8  -6 83.9746 462.051   9
 -12   8  -6 452.100 518.060  13
 -12  -8  -6-1013.88 640.892  13
 -12  -8  -5 529.411 552.087   1
 -12   8  -5 1033.60 753.144   9
 -12  -8  -5-27.7559 386.049  13
 -12  -8  -5 455.734 769.411   9
 -12   8  -5-102.272 384.936  13
 -12  -8  -4 4233.11 1061.92  13
 -12  -8  -4 5292.10 1309.29   9
 -12  -8  -4 5595.11 1114.27   1
 -12   8  -4 7055.06 1382.05  13
 -12   8  -4 4990.73 1314.03   9
 -12  -8  -3 3002.20 922.816  13
 -12  -8  -3 1734.35 824.885   9
 -12   8  -3 4126.79 1041.04  13
 -12  -8  -3 3013.10 1096.75  14
 -12   8  -3 5269.94 1303.35   9
 -12  -8  -3 3809.99 874.331   1
 -12   8  -2 5488.08 1301.11   9
 -12   8  -2 6729.66 1288.86  13
 -12  -8  -2 4167.79 1310.53  14
 -12  -8  -2 5883.08 1258.50  13
 -12  -8  -2 3664.35 1017.76   9
 -12   8  -2 6843.21 1180.32   4
 -12  -8  -2 5979.94 990.683   1
 -12  -8  -1 154.164 496.181   9
 -12   8  -1-3.68779 730.285   4
 -12  -8  -1 142.094 531.161  14
 -12   8  -1 455.274 484.677  13
 -12   8  -1-571.635 645.358   9
 -12   8  -1-358.648 382.459   7
 -12  -8  -1 11.3062 456.442  13
 -12   8   0 21651.2 2103.91   7
 -12  -8   0 20481.6 2645.49  14
 -12  -8   0 21117.6 1807.77   6
 -12  -8   0 17899.9 2018.34   9
 -12   8   0 21222.7 2169.75  13
 -12   8   0 21123.0 2355.90   9
 -12   8   0 21117.4 2284.62   4
 -12   8   1-448.752 500.015   7
 -12  -8   1 495.988 585.495  14
 -12   8   1 433.242 538.792   4
 -12   8   1 165.448 427.288  13
 -12  -8   1 88.4708 307.785   6
 -12  -8   1 394.165 552.089   9
 -12   8   2 5054.00 1019.82  13
 -12  -8   2 4033.92 896.701   9
 -12   8   2 5897.16 1150.21   7
 -12   8   2 4187.18 843.570  14
 -12  -8   2 4018.31 1180.45  14
 -12  -8   2 4939.38 974.155   6
 -12   8   3 497.347 417.444  13
 -12  -8   3 505.668 472.016   9
 -12   8   3 182.621 378.900   7
 -12  -8   3-58.7471 311.865   6
 -12   8   3 211.530 465.676  14
 -12  -8   3 315.846 569.003  14
 -12   8   4 18157.9 1754.79   5
 -12  -8   4 19630.5 2037.93   6
 -12  -8   4 17528.0 2309.54  14
 -12   8   4 18138.0 1932.40  14
 -12  -8   4 20375.7 1959.60   9
 -12  -8   4 18724.1 1949.38   3
 -12   8   4 19388.7 1866.04  13
 -12   8   4 16861.6 2001.61   7
 -12   8   5 994.280 506.405   5
 -12   8   5 1800.77 583.920  13
 -12   8   5 1130.22 686.021   7
 -12  -8   5 452.268 270.089   9
 -12  -8   5 1034.72 493.969   3
 -12  -8   5 2142.54 932.947  14
 -12  -8   5 1033.24 679.636   6
 -12  -8   6 8944.51 1295.85   3
 -12   8   6 6966.81 1227.93   5
 -12  -8   6 8960.23 1726.56  14
 -12   8   6 7307.82 1092.77  13
 -12   8   6 10664.3 1727.56   7
 -12   8   6 6437.00 1302.29  15
 -12  -8   6 6437.92 1278.38   6
 -12   8   7 3978.93 1100.65   7
 -12   8   7 4774.35 1133.28   5
 -12  -8   7 4595.11 1272.01  14
 -12  -8   7 2911.47 828.772   6
 -12   8   7 4667.63 1180.96  15
 -12   8   8 14144.1 1964.49   5
 -12  -8   8 12483.0 1878.47   6
 -12   8   8 16542.3 2224.04   7
 -12  -8   8 17100.0 2470.15  14
 -12   8   8 15639.1 2071.18  15
 -12  -8   9 1813.92 861.288   6
 -12   8   9 382.376 679.148   5
 -12  -8   9 3741.89 1276.86  14
 -12   8   9 3005.63 1075.61   7
 -12   8   9 1248.34 797.269  15
 -12   8  10 1172.82 666.474   5
 -12   8  10-1504.14 758.024  15
 -12   8  11 272.192 550.287  15
 -12 -10  -6 1031.70 651.744  13
 -12 -10  -6 1395.57 739.290   1
 -12  10  -5 59.2329 473.155  13
 -12  10  -5 288.604 440.522   9
 -12 -10  -5 482.980 519.504   1
 -12 -10  -5 666.455 542.811   9
 -12 -10  -5 441.146 530.013  13
 -12 -10  -4 285.294 558.380   9
 -12 -10  -4 315.613 366.379  13
 -12 -10  -4 957.866 544.431   1
 -12  10  -4 1496.21 699.999  13
 -12  10  -4 1579.85 873.272   9
 -12  10  -3-18.7647 387.947   4
 -12 -10  -3 109.464 594.332  14
 -12  10  -3 604.044 780.025   9
 -12 -10  -3 1475.17 734.573   9
 -12 -10  -3 643.243 463.483  13
 -12  10  -3 979.642 585.277  13
 -12 -10  -3 52.4157 371.066   1
 -12  10  -2 17689.0 2153.95   4
 -12 -10  -2 11407.0 2162.24  14
 -12 -10  -2 11179.9 1653.79  13
 -12  10  -2 16946.7 2056.25  13
 -12  10  -2 14442.5 2065.34   9
 -12 -10  -2 13839.5 1945.33   9
 -12  10  -1 895.507 748.955   4
 -12  10  -1 429.753 444.179   9
 -12 -10  -1 1437.16 739.758   9
 -12 -10  -1-28.1417 558.891  14
 -12  10  -1 82.6439 439.217  13
 -12 -10   0 4083.77 1014.25   9
 -12  10   0 6567.71 1269.16   7
 -12  10   0 4576.51 1045.64  13
 -12 -10   0 4909.71 921.858   6
 -12 -10   0 5638.38 1531.75  14
 -12  10   0 6466.55 1450.21   4
 -12  10   1 3738.73 1010.30   7
 -12  10   1 2239.14 810.887  13
 -12 -10   1 2494.44 809.446   9
 -12 -10   1 3432.55 805.669   6
 -12  10   1 3105.40 1246.50   4
 -12 -10   1 3800.16 1254.53  14
 -12  10   2 9525.73 1439.75  13
 -12 -10   2 8851.79 1313.75   6
 -12  10   2 8932.78 1466.92   7
 -12 -10   2 8002.37 1289.06   9
 -12 -10   2 9001.61 1758.54  14
 -12  10   3 277.430 367.418  14
 -12  10   3 31.0310 370.666   7
 -12 -10   3-263.432 479.732  14
 -12 -10   3 1186.43 622.281   9
 -12  10   3 612.170 483.855  13
 -12 -10   3-314.606 494.615   3
 -12 -10   3 1434.73 745.459   6
 -12 -10   4 5407.32 1373.84  14
 -12 -10   4 5120.96 977.407   9
 -12 -10   4 4332.88 1017.41   6
 -12 -10   4 4957.76 1059.62   3
 -12  10   4 3010.79 817.064  13
 -12  10   4 6186.37 1282.42   7
 -12 -10   5-391.112 513.306   3
 -12  10   5 34.2776 471.549   5
 -12  10   5 677.195 600.157  15
 -12 -10   5-122.887 522.207  14
 -12 -10   5 277.699 416.762   6
 -12  10   5-720.205 701.648   7
 -12  10   5 1083.52 546.497  13
 -12  10   6 26592.1 2722.96  15
 -12 -10   6 21791.1 2372.53   6
 -12  10   6 24364.1 2392.64   5
 -12 -10   6 24988.3 2310.18   3
 -12  10   6 22454.2 1995.55  13
 -12 -10   6 20653.1 2647.74  14
 -12  10   6 21646.6 2489.25   7
 -12 -10   7 965.618 822.633  14
 -12  10   7 2640.31 911.912   7
 -12 -10   7 2058.18 861.788   6
 -12  10   7 2449.03 967.153   5
 -12  10   7 1064.30 685.024  15
 -12 -10   8 4386.16 1187.88   6
 -12  10   8 4238.86 1147.46   5
 -12  10   8 4406.04 1174.36  15
 -12 -10   8 5606.48 1479.65  14
 -12  10   8 8168.29 1627.69   7
 -12 -10   9-181.380 774.517  14
 -12  10   9 306.580 523.984   5
 -12  10   9 1963.33 938.254   7
 -12  10   9 1110.45 693.037  15
 -12 -10   9 213.654 663.706   6
 -12  10  10-335.764 612.333  15
 -12 -12  -6 1682.82 883.219   1
 -12 -12  -5 532.408 538.677  13
 -12 -12  -5 499.285 514.334   1
 -12 -12  -4 9990.79 1843.15   9
 -12  12  -4 12887.1 1909.19  13
 -12  12  -4 12634.1 2109.45   9
 -12 -12  -4 9678.86 1660.85  13
 -12  12  -4 12330.9 1984.04   4
 -12 -12  -4 11850.5 1683.11   1
 -12  12  -3-1093.98 781.355   9
 -12 -12  -3 5.41208 348.956  13
 -12  12  -3 609.905 599.271  13
 -12 -12  -3 549.055 706.708  14
 -12 -12  -3-413.859 478.073   1
 -12  12  -3 1687.15 799.097   4
 -12 -12  -3 124.859 461.894   9
 -12  12  -2 9258.34 1719.81   9
 -12  12  -2 12108.2 1818.96  13
 -12  12  -2 9737.26 1766.14   4
 -12 -12  -2 11714.5 1880.71   9
 -12 -12  -2 7927.95 1917.39  14
 -12 -12  -1 2653.23 904.770   9
 -12 -12  -1 5302.43 1542.92  14
 -12  12  -1 2525.71 866.656   4
 -12  12  -1 2673.04 949.582  13
 -12  12  -1 2322.79 1023.20   9
 -12 -12   0 7778.85 1204.54   6
 -12 -12   0 9222.10 1953.76  14
 -12  12   0 13001.6 2123.97   4
 -12  12   0 10728.5 1658.81  13
 -12 -12   0 7793.40 1415.81   9
 -12 -12   1 215.950 475.418   9
 -12  12   1 655.351 594.374   7
 -12 -12   1 457.940 737.130  14
 -12  12   1 401.963 890.007   4
 -12  12   1-511.787 526.913  13
 -12  12   2 323.807 423.186   7
 -12  12   2 1088.52 635.633  13
 -12 -12   2-91.6682 501.990   3
 -12 -12   2 43.6240 348.390   9
 -12 -12   2 297.982 571.469  14
 -12 -12   3 382.975 330.600   9
 -12  12   3 2834.99 1013.64   7
 -12 -12   3 2576.91 1042.50  14
 -12 -12   3 1574.99 750.911   3
 -12  12   3 501.352 502.903  13
 -12  12   4 3067.53 856.413  13
 -12  12   4 2480.37 857.810  15
 -12 -12   4 1805.76 652.150   6
 -12 -12   4 2035.43 809.640  14
 -12 -12   4 1725.97 711.183   3
 -12  12   4 1335.85 697.820   7
 -12 -12   5 273.619 583.934  14
 -12  12   5 778.573 436.599  13
 -12  12   5 2087.18 916.782  15
 -12  12   5 479.558 641.056   7
 -12 -12   5 1018.79 648.052   3
 -12 -12   5 1736.49 732.167   6
 -12  12   6 5113.23 1242.46  15
 -12 -12   6 5320.98 1230.46   3
 -12  12   6 3614.72 923.269   5
 -12 -12   6 8021.48 1686.07  14
 -12 -12   6 7219.35 1420.67   6
 -12  12   6 7676.58 1621.25   7
 -12  12   7-517.930 700.521   7
 -12  12   7 962.316 969.192   5
 -12 -12   7 1037.30 675.132   6
 -12 -12   7 1090.23 974.753  14
 -12  12   7 331.802 512.023  15
 -12 -12   8 10827.4 1824.16   6
 -12  12   8 13095.7 2171.43   7
 -12  12   8 12002.9 1946.50  15
 -12 -12   8 13223.9 2286.91  14
 -12  12   8 13850.3 2124.00   5
 -12  12   9 1890.66 958.372   5
 -12 -14  -5-926.058 626.104   1
 -12  14  -5-465.912 607.266   4
 -12  14  -4 9482.55 1891.92   4
 -12 -14  -4 7298.75 1458.46  13
 -12 -14  -4 7559.37 1427.23   1
 -12 -14  -3 2164.03 1248.92  14
 -12  14  -3 839.688 800.391   9
 -12 -14  -3 761.880 699.997   9
 -12  14  -3 536.915 523.851  13
 -12  14  -3 629.756 561.841   4
 -12  14  -2 16604.4 2469.77   4
 -12 -14  -2 21152.5 2536.65   9
 -12 -14  -2 18080.8 2880.69  14
 -12  14  -2 20083.3 2555.17   9
 -12  14  -2 20166.5 2398.09  13
 -12  14  -1 4609.99 1196.07  13
 -12 -14  -1 2756.62 944.630   9
 -12  14  -1 4725.10 1269.39   9
 -12 -14  -1 3261.02 1367.94  14
 -12  14  -1 2876.06 978.618   4
 -12 -14   0 5633.62 1199.92   9
 -12  14   0 3274.54 1061.09  13
 -12  14   0 7034.99 1737.29   4
 -12 -14   0 3948.78 1372.31  14
 -12 -14   1 568.030 512.749   9
 -12 -14   1 186.208 461.567   3
 -12 -14   1 607.130 701.518  14
 -12  14   1 906.275 939.663   4
 -12  14   1-411.738 517.752  13
 -12 -14   2 687.585 458.717   9
 -12 -14   2 1910.50 934.215  14
 -12  14   2 332.115 771.531   4
 -12 -14   2-110.798 426.423   3
 -12  14   2 249.637 559.351  13
 -12  14   2 627.543 422.693   7
 -12 -14   3-551.615 663.749  14
 -12  14   3 1222.89 735.606   7
 -12  14   3 284.473 382.807  13
 -12 -14   3-670.420 535.787   3
 -12 -14   4-1182.09 1086.64  14
 -12  14   4-2290.45 905.792  15
 -12  14   4-1026.70 756.294   7
 -12 -14   4-481.866 435.301   3
 -12  14   4 368.655 503.976  13
 -12 -14   5 5125.07 1212.53   3
 -12  14   5 2578.21 957.071   7
 -12 -14   5 4162.42 1347.01  14
 -12  14   5 4676.52 1217.84  15
 -12  14   5 4906.99 1035.88  13
 -12 -14   6 5496.71 1330.60   3
 -12  14   6 6552.81 1573.62  15
 -12 -14   6 3957.48 1361.82  14
 -12  14   6 6370.46 1511.46   7
 -12 -14   6 7328.43 1428.43   6
 -12  14   7-651.308 874.275   5
 -12 -14   7-565.790 671.914  14
 -12  14   7 1245.61 864.954   7
 -12  14   7-1039.11 659.564  15
 -12 -14   7 2.70698 427.638   3
 -12 -14   7 16.6259 505.132   6
 -12  14   8 6074.10 1591.43   5
 -12  16  -3-507.774 808.106   4
 -12  16  -2 4631.78 1492.16   4
 -12  16  -2 6264.38 1496.37   9
 -12 -16  -2 6649.23 1875.58  14
 -12  16  -1 1473.13 729.170  13
 -12 -16  -1 707.497 812.724  14
 -12 -16  -1 2788.82 991.239   9
 -12  16  -1 2546.05 1264.69   4
 -12  16   0 7223.09 1468.65  13
 -12 -16   0 8758.30 1577.75   9
 -12 -16   0 6478.67 1777.38  14
 -12  16   0 4495.97 1566.06   4
 -12  16   1 8291.10 2108.63   4
 -12 -16   1 11210.4 2284.50  14
 -12 -16   1 13239.1 1825.95   9
 -12 -16   1 12036.1 1989.85   3
 -12  16   1 14352.9 2000.94  13
 -12  16   2 5616.41 1344.41  13
 -12 -16   2 4741.67 1366.50  14
 -12  16   2 3670.26 1322.92   4
 -12 -16   2 1901.85 863.365   3
 -12 -16   3 1102.18 829.377  14
 -12  16   3-231.796 533.156   7
 -12 -16   3 211.779 523.031  12
 -12 -16   3 1102.65 740.293   3
 -12  16   3-871.845 585.384  13
 -12 -16   4 4297.88 1176.02  12
 -12  16   4 6535.85 1507.95  15
 -12 -16   4 4752.91 1454.43  14
 -12  16   4 3906.39 1235.02   7
 -12 -16   4 4309.79 1185.82   3
 -12  16   4 6253.85 1272.84  13
 -12 -16   5 1624.50 836.228   3
 -12  16   5 1591.07 833.691  15
 -12 -16   5 2008.29 955.640  14
 -12 -16   5 1525.13 720.964  12
 -12  16   5 1335.05 648.473  13
 -12  16   5 2851.21 1080.44   7
 -12 -16   6 2082.98 869.011   3
 -12 -16   6 2704.60 936.303  12
 -12 -16   7 4861.60 1281.71   3
 -12  16   8 6046.11 1680.03   5
 -12  18  -1 2663.64 1378.89   4
 -12  18   0 4629.97 1594.26   4
 -12 -18   1 583.248 483.148   3
 -12  18   1-1015.75 840.131   4
 -12  18   1-290.027 394.118  13
 -12  18   2 11557.2 1822.89  13
 -12 -18   2 13278.4 2157.96   3
 -12  18   2 11593.4 2491.89   4
 -12  18   3-189.595 503.474  13
 -12 -18   3 561.294 545.222   3
 -12 -18   3 935.582 626.524  12
 -12  18   4 10968.5 1715.33  13
 -12 -18   4 13745.3 2148.67   3
 -12 -18   4 12742.1 2059.88  12
 -12 -18   5 5426.00 1282.17  12
 -12 -18   5 4115.12 1249.94   3
 -12 -18   6 5169.87 1219.27  12
 -12 -18   6 2749.49 1018.32   3
 -11  -1  -8 1424.85 762.018   1
 -11   1  -8 2165.64 905.531   1
 -11   1  -8 1506.34 993.735   9
 -11  -1  -8 636.795 666.532   9
 -11   1  -7 4901.29 1164.47   1
 -11   1  -7 3626.13 950.020  13
 -11  -1  -7 4549.29 1356.53   9
 -11  -1  -7 2676.15 902.638  13
 -11  -1  -7 4268.69 997.865   1
 -11   1  -7 3066.00 1035.00   9
 -11  -1  -6 1197.24 802.153   9
 -11  -1  -6 1201.14 547.673  13
 -11   1  -6-311.818 468.662   1
 -11  -1  -6 181.030 372.115   1
 -11   1  -6 674.375 443.770  13
 -11   1  -6 1431.55 770.614   9
 -11  -1  -5 8447.28 1580.80   9
 -11   1  -5 8088.56 1314.28  13
 -11  -1  -5 9031.87 1450.05  13
 -11  -1  -5 8384.56 1343.66   1
 -11   1  -5 8026.05 1320.68   1
 -11   1  -5 8160.39 1564.32   9
 -11  -1  -4 22.7147 357.929  13
 -11   1  -4 21.6224 382.004   9
 -11   1  -4-89.2089 318.757   1
 -11  -1  -4 363.604 329.866   1
 -11  -1  -4 992.613 630.190   9
 -11   1  -3 5438.12 893.319   1
 -11   1  -3 5359.49 1039.16  13
 -11  -1  -3 4847.82 990.588  13
 -11  -1  -3 4623.93 849.354   1
 -11  -1  -3 4586.07 1124.85   9
 -11   1  -3 5380.73 1242.51   9
 -11   1  -2 6268.41 1312.26   9
 -11   1  -2 3957.68 749.568   1
 -11  -1  -2 6973.35 1313.29   9
 -11   1  -2 4107.91 914.191  13
 -11  -1  -2 5757.68 1083.68  13
 -11  -1  -2 5046.16 794.313   1
 -11  -1  -2 5068.39 1144.05  14
 -11   1  -1 3019.85 765.839  14
 -11   1  -1 1262.93 570.166  13
 -11  -1  -1 1919.78 662.140  13
 -11   1  -1 1918.80 686.939   9
 -11   1  -1 1838.28 451.021   1
 -11  -1  -1 2371.04 791.271  14
 -11   1  -1 1651.15 490.052   7
 -11  -1  -1 1889.20 470.913   1
 -11  -1  -1 1640.32 789.210   9
 -11   1   0 535.106 458.294   9
 -11   1   0 833.014 445.409   7
 -11  -1   0 1738.82 694.212  14
 -11  -1   0 1009.88 547.836  13
 -11  -1   0-86.1340 386.804   9
 -11   1   0 1266.30 560.201  13
 -11  -1   0 273.693 196.662   1
 -11   1   0 993.972 491.692  14
 -11   1   1 19270.5 1811.28  13
 -11   1   1 17879.6 1333.70   4
 -11  -1   1 18205.7 1859.30  14
 -11   1   1 19338.6 1830.29  14
 -11   1   1 13601.1 1707.35   9
 -11  -1   1 16468.9 1500.96   6
 -11  -1   1 17917.9 1760.69  13
 -11  -1   1 14712.4 1743.32   9
 -11  -1   2 9812.88 1394.64   9
 -11   1   2 10090.9 1301.51  13
 -11  -1   2 9365.20 1245.05  13
 -11   1   2 10186.8 1320.59  14
 -11  -1   2 10115.4 1245.70   6
 -11   1   2 8520.18 1304.40   9
 -11  -1   2 9337.01 1333.37  14
 -11   1   3 48426.4 2895.20   6
 -11  -1   3 43732.9 2778.68   6
 -11  -1   3 46297.9 3026.71   9
 -11  -1   3 47260.3 2801.94  13
 -11  -1   3 47937.1 3117.91  14
 -11   1   3 46662.6 2963.31  14
 -11   1   3 47374.3 2784.00  13
 -11  -1   4 8605.41 1312.76  14
 -11   1   4 7967.88 1195.50   6
 -11   1   4 7846.03 1228.40  14
 -11  -1   4 5919.06 959.643  13
 -11  -1   4 5574.54 1035.04   6
 -11   1   4 4725.07 839.380  13
 -11   1   5 34836.2 2423.87   5
 -11   1   5 30628.9 2522.71  14
 -11  -1   5 32672.4 2678.17  14
 -11  -1   5 31566.3 2158.03  13
 -11   1   5 31527.9 2146.16  13
 -11  -1   5 31337.7 2502.55   6
 -11   1   5 31449.5 2514.75   6
 -11   1   6 1413.88 638.771   6
 -11  -1   6 823.477 374.130   6
 -11   1   6 668.079 314.637  13
 -11   1   6 709.402 500.513   5
 -11   1   6 624.824 533.749  14
 -11  -1   6 1456.99 592.399  14
 -11  -1   6 1109.60 513.717  13
 -11   1   7 686.674 382.028   6
 -11   1   7 839.218 615.467  14
 -11  -1   7 55.7690 311.677   6
 -11   1   7 1008.45 391.110  13
 -11  -1   7 896.200 698.593  14
 -11   1   7 661.884 450.855   5
 -11  -1   7 537.993 289.205  13
 -11   1   8 2894.55 1002.26  14
 -11  -1   8 4975.07 1178.03  14
 -11  -1   8 4552.13 1120.93   5
 -11   1   8 3327.58 941.838   6
 -11   1   8 3237.14 834.610   5
 -11  -1   8 4200.28 1030.35   6
 -11   1   9 307.835 510.050  14
 -11   1   9 303.171 560.919   6
 -11  -1   9 464.207 383.249   6
 -11  -1   9-264.915 498.726   5
 -11  -1   9-797.828 709.640  14
 -11   1   9 1586.48 942.408   5
 -11  -1  10 2980.14 904.485   5
 -11  -1  10 4000.76 1123.45   6
 -11   1  10 4599.94 1242.06   5
 -11  -1  10 2441.49 952.542  14
 -11   1  10 1152.18 727.515  14
 -11  -1  11 1557.74 795.519   5
 -11   1  11 2980.89 1148.08  14
 -11  -1  11 2289.43 826.400   6
 -11  -1  11 3198.66 1091.07  14
 -11   1  11 2312.57 995.824   5
 -11  -3  -8-757.562 649.918   1
 -11   3  -8 158.085 639.621   1
 -11   3  -8 103.902 495.928   9
 -11  -3  -7 5954.73 1186.11  13
 -11  -3  -7 5776.75 1468.76   9
 -11   3  -7 7595.62 1454.68   1
 -11  -3  -7 6444.72 1275.57   1
 -11   3  -7 6319.36 1319.01  13
 -11   3  -7 7294.93 1629.75   9
 -11  -3  -6 74.4111 443.739   9
 -11   3  -6 1182.52 549.659   1
 -11   3  -6 782.826 546.693  13
 -11  -3  -6 852.557 572.146  13
 -11  -3  -6 102.515 411.258   1
 -11   3  -6 702.695 501.929   9
 -11  -3  -5 18917.3 2029.40  13
 -11  -3  -5 25450.9 2734.42   9
 -11   3  -5 20283.1 2069.70   1
 -11   3  -5 23155.6 2637.13   9
 -11  -3  -5 18825.2 1980.56   1
 -11   3  -5 20617.4 2163.10  13
 -11   3  -4 351.196 295.426   1
 -11  -3  -4-246.566 291.106  13
 -11   3  -4-638.075 604.181   9
 -11   3  -4 257.552 452.393  13
 -11  -3  -4 736.881 655.700   9
 -11  -3  -4 1536.07 601.150   1
 -11  -3  -3 12580.5 1804.10   9
 -11   3  -3 14130.3 1970.30   9
 -11   3  -3 12017.9 1365.62   1
 -11  -3  -3 7799.87 1402.72  14
 -11  -3  -3 11256.4 1343.55   1
 -11  -3  -3 11225.0 1547.88  13
 -11   3  -3 12403.0 1647.28  13
 -11  -3  -2 406.453 608.614   9
 -11   3  -2 323.743 204.581   4
 -11  -3  -2 2.51244 261.330   1
 -11   3  -2-325.955 427.437   9
 -11  -3  -2 1355.54 636.942  14
 -11  -3  -2 641.195 494.351  13
 -11   3  -2 319.466 395.351  13
 -11   3  -1 3813.87 817.954  14
 -11  -3  -1 2321.16 727.001  13
 -11   3  -1 3189.33 637.922   4
 -11  -3  -1 3175.43 595.163   6
 -11  -3  -1 2981.46 570.950   1
 -11   3  -1 3566.56 883.252  13
 -11  -3  -1 3202.92 1090.20  14
 -11   3  -1 3019.76 686.949   7
 -11   3  -1 3281.84 989.658   9
 -11  -3  -1 3062.79 874.515   9
 -11  -3   0 14613.3 1339.54   6
 -11   3   0 16148.9 1449.30   4
 -11   3   0 17571.7 1595.14   7
 -11   3   0 15489.3 1692.21  13
 -11  -3   0 16413.3 1150.96   1
 -11  -3   0 13882.9 1749.59   9
 -11   3   0 17392.6 1961.78   9
 -11  -3   0 17391.5 1777.06  13
 -11  -3   0 20632.7 2184.79  14
 -11   3   0 17942.3 1657.15  14
 -11   3   1 2093.24 756.304   9
 -11   3   1 1780.46 610.286  13
 -11  -3   1 1185.65 547.870  13
 -11   3   1 1346.27 390.116  14
 -11   3   1 1014.34 489.501   4
 -11   3   1 1038.21 295.465   5
 -11  -3   1 1019.95 611.984  14
 -11   3   1 717.623 372.562   7
 -11  -3   1 1815.05 511.072   6
 -11  -3   1 671.700 510.094   9
 -11   3   2 1470.39 545.629  14
 -11  -3   2 1261.53 521.707  13
 -11   3   2 1124.61 517.140  13
 -11  -3   2 1730.59 566.714   6
 -11   3   2 1468.21 377.455   5
 -11   3   2 1833.52 611.938   7
 -11  -3   2 2144.80 788.014  14
 -11  -3   2 987.653 478.866   9
 -11   3   3 12410.7 1431.00  14
 -11  -3   3 17908.9 1738.33   6
 -11   3   3 16237.2 1572.42  13
 -11   3   3 13972.4 1320.04   5
 -11  -3   3 14459.9 1618.18   9
 -11  -3   3 11125.4 1541.08  14
 -11  -3   3 12898.8 1420.76  13
 -11   3   4-251.603 295.165  13
 -11   3   4 316.342 370.337  14
 -11  -3   4-59.7786 425.151  14
 -11   3   4-347.139 351.846   5
 -11  -3   4 233.281 328.774   6
 -11  -3   4 129.394 376.482  13
 -11  -3   4 381.882 386.587   9
 -11  -3   5 14139.6 1820.89  14
 -11  -3   5 12352.0 1473.07   9
 -11   3   5 11412.0 1284.07  13
 -11  -3   5 11170.0 1287.23  13
 -11   3   5 14774.0 1561.33   5
 -11   3   5 12345.9 1601.70  14
 -11  -3   5 13243.3 1598.69   6
 -11   3   6 25837.5 2413.43  14
 -11   3   6 22141.3 1734.61  13
 -11   3   6 22081.7 2053.03   5
 -11  -3   6 20506.0 2101.28   6
 -11  -3   6 24871.7 2468.94  14
 -11  -3   6 22389.1 1807.43  13
 -11  -3   7 8174.45 1050.56  13
 -11  -3   7 9913.30 1520.61   6
 -11  -3   7 10440.3 1665.41  14
 -11   3   7 9517.43 1426.20   5
 -11   3   7 6348.68 1125.55  15
 -11   3   7 8785.00 1494.79  14
 -11   3   8-2.35671 433.363   5
 -11  -3   8 1152.53 788.764  14
 -11   3   8 843.189 669.389  14
 -11   3   8 717.461 541.910  15
 -11  -3   8 464.119 586.528   6
 -11   3   9 5476.61 1242.92   5
 -11   3   9 4901.52 1052.82  15
 -11  -3   9 3952.92 1110.30  14
 -11   3   9 5274.30 1318.83  14
 -11  -3   9 5525.14 1238.77   6
 -11   3  10 381.697 520.675  14
 -11   3  10 647.135 620.074   5
 -11  -3  10 173.819 584.032   5
 -11  -3  10 1480.33 1121.12  14
 -11   3  10 472.787 472.164  15
 -11  -3  10 829.310 858.385   6
 -11  -3  11 7146.74 1619.43   5
 -11  -3  11 6200.41 1364.49   6
 -11  -3  11 8265.31 1666.30  14
 -11   3  11 7669.72 1597.39   5
 -11  -5  -7 12173.3 1730.07  13
 -11   5  -7 6723.69 1609.29   9
 -11  -5  -7 12880.2 1848.12   1
 -11  -5  -7 7680.95 1733.81   9
 -11   5  -7 12157.5 1772.84  13
 -11   5  -6 2489.43 775.667  13
 -11   5  -6 2147.87 984.054   9
 -11  -5  -6 2910.83 905.087   1
 -11  -5  -6 2404.17 791.885  13
 -11  -5  -6 4607.00 1258.39   9
 -11   5  -5 17278.5 1982.13  13
 -11  -5  -5 15360.2 1856.68  13
 -11  -5  -5 16491.0 2215.29   9
 -11  -5  -5 15066.0 1773.49   1
 -11   5  -5 15360.9 2143.84   9
 -11   5  -4 7273.79 1498.75   9
 -11  -5  -4 6752.89 1236.59  13
 -11  -5  -4 6828.72 1426.68   9
 -11  -5  -4 8216.09 1289.43   1
 -11   5  -4 6331.50 1243.15  13
 -11  -5  -3 15927.4 2200.43  14
 -11  -5  -3 19982.7 2062.98  13
 -11   5  -3 19040.5 2270.64   9
 -11   5  -3 21164.4 2146.93  13
 -11  -5  -3 21004.1 2313.15   9
 -11  -5  -3 22222.4 1912.16   1
 -11   5  -3 21231.4 1833.36   4
 -11  -5  -2 3925.79 1163.27  14
 -11   5  -2 3219.76 784.958   4
 -11  -5  -2 2039.92 679.292   9
 -11   5  -2 2591.29 819.662   9
 -11   5  -2 1736.24 580.288  13
 -11  -5  -2 2203.17 590.539   1
 -11  -5  -2 1755.67 664.979  13
 -11  -5  -1 5075.55 777.500   1
 -11   5  -1 3743.79 932.855  13
 -11   5  -1 4999.82 899.633   7
 -11  -5  -1 5599.35 1290.34  14
 -11  -5  -1 3226.03 856.945  13
 -11   5  -1 4065.37 1058.13   9
 -11  -5  -1 4620.04 710.680   6
 -11  -5  -1 5072.39 1090.23   9
 -11   5  -1 6037.36 987.038   4
 -11   5   0 356.476 336.694   7
 -11  -5   0 188.348 445.356  14
 -11  -5   0 819.159 550.948   9
 -11  -5   0 898.263 386.124   6
 -11  -5   0-116.111 324.470  13
 -11   5   0 310.529 391.207   9
 -11  -5   0 365.310 222.575   1
 -11   5   0 879.515 443.029  14
 -11   5   0 213.116 309.011   4
 -11   5   0 943.179 505.058  13
 -11  -5   1 2661.96 699.544  13
 -11   5   1 5355.17 956.655   7
 -11  -5   1 5568.37 1204.61  14
 -11   5   1 3217.63 789.049  13
 -11   5   1 3897.34 725.726  14
 -11  -5   1 3111.93 705.843   6
 -11   5   1 5899.74 1125.50   4
 -11  -5   1 4604.65 989.589   9
 -11  -5   2 13182.8 1799.79  14
 -11  -5   2 12976.1 1567.33   9
 -11  -5   2 12463.8 1510.03  13
 -11   5   2 12663.8 1427.91  13
 -11   5   2 11328.4 1459.02   7
 -11   5   2 13749.4 1152.66   5
 -11  -5   2 13061.0 1446.72   6
 -11   5   2 15334.8 1523.33  14
 -11   5   3 3090.03 734.161   7
 -11   5   3 4974.05 781.551   5
 -11  -5   3 3143.41 745.243   6
 -11   5   3 3916.31 823.312  13
 -11  -5   3 4495.09 936.838  13
 -11  -5   3 2623.13 737.416  14
 -11   5   3 3845.01 830.399  14
 -11  -5   3 3803.37 843.103   9
 -11   5   4 940.128 517.343   7
 -11  -5   4 343.096 409.821  14
 -11  -5   4 222.397 326.759   9
 -11   5   4 189.352 254.706  13
 -11  -5   4 658.297 488.078   6
 -11   5   4 481.955 409.078  14
 -11   5   4 407.712 336.748   5
 -11  -5   5 12441.5 1759.92  14
 -11   5   5 12249.7 1628.17   7
 -11   5   5 15001.0 1739.37  14
 -11   5   5 14658.1 1558.71   5
 -11  -5   5 11060.6 1370.34   9
 -11  -5   5 13484.1 1381.82   3
 -11   5   5 13202.5 1393.03  13
 -11  -5   5 13239.2 1665.34   6
 -11  -5   5 10058.1 1255.41  13
 -11  -5   6 222.135 372.951  14
 -11  -5   6 556.604 402.763   9
 -11  -5   6-136.186 494.554   6
 -11  -5   6 542.703 460.652  13
 -11  -5   6-151.069 307.191   3
 -11   5   6-205.620 414.143  15
 -11   5   6-532.517 363.485  13
 -11   5   6 579.866 581.227   7
 -11   5   6 274.414 306.151   5
 -11   5   7 10624.4 1501.41   5
 -11  -5   7 9721.23 1267.10   9
 -11  -5   7 9370.20 1170.62  13
 -11  -5   7 10472.7 1767.89  14
 -11  -5   7 10973.4 1607.49   6
 -11   5   7 12170.4 1689.52  15
 -11   5   8 2487.02 895.667   7
 -11   5   8 4076.49 1000.93  15
 -11   5   8 2353.18 763.295   5
 -11  -5   8 2493.41 868.614  14
 -11  -5   8 1990.98 687.411   6
 -11   5   9 15035.1 1928.55  15
 -11  -5   9 20835.0 2566.83  14
 -11   5   9 19727.2 2318.77   5
 -11  -5   9 15568.1 2080.77   6
 -11   5   9 18248.2 2281.99   7
 -11   5  10 6029.60 1397.97   5
 -11  -5  10 6085.97 1484.51  14
 -11  -5  10 5939.92 1339.92   6
 -11   5  10 2607.02 948.619   7
 -11   5  10 4597.79 1067.95  15
 -11  -5  11 5012.76 1203.85   6
 -11   5  11 7693.86 1605.34   7
 -11  -7  -7 2072.01 788.512  13
 -11  -7  -7 2916.72 938.325   1
 -11   7  -7 1592.63 678.365  13
 -11   7  -7 2509.19 989.022   9
 -11   7  -6-620.349 805.958   9
 -11   7  -6 82.9107 381.622  13
 -11  -7  -6 738.088 613.206  13
 -11  -7  -6 578.652 531.197   1
 -11  -7  -6-676.342 700.309   9
 -11   7  -5 4054.66 1058.53  13
 -11  -7  -5 4929.85 1108.77  13
 -11   7  -5 6737.70 1488.03   9
 -11   7  -5 4182.26 963.318   4
 -11  -7  -5 5310.09 1356.04   9
 -11  -7  -5 6635.26 1218.97   1
 -11  -7  -4 283.346 371.783   1
 -11  -7  -4 400.019 463.350  13
 -11  -7  -4 1564.07 766.758   9
 -11   7  -4 1733.14 753.246  13
 -11   7  -4 701.435 501.284   9
 -11   7  -4 684.800 471.523   4
 -11  -7  -3 5392.20 1176.27   9
 -11   7  -3 5362.91 1054.68   4
 -11   7  -3 6024.12 1199.26  13
 -11  -7  -3 4679.99 915.856   1
 -11   7  -3 5501.21 1248.36   9
 -11  -7  -3 4663.50 1278.87  14
 -11  -7  -3 5140.28 1103.40  13
 -11   7  -2 19273.5 2238.91   9
 -11   7  -2 20076.6 2013.51   4
 -11  -7  -2 20333.8 2584.92  14
 -11  -7  -2 15596.3 1918.78   9
 -11  -7  -2 17980.8 1958.44  13
 -11  -7  -2 19027.7 1680.19   1
 -11   7  -2 17212.9 1908.31  13
 -11  -7  -1 22920.7 1689.53   6
 -11   7  -1 22777.0 2166.39   4
 -11  -7  -1 24647.3 2765.51  14
 -11   7  -1 25800.4 2144.24   7
 -11  -7  -1 22950.6 2217.69  13
 -11   7  -1 23800.1 2226.29  13
 -11  -7  -1 26701.6 2441.82   9
 -11   7  -1 22987.2 2391.21   9
 -11  -7  -1 24824.1 1792.29   1
 -11   7   0 271.959 519.722   7
 -11  -7   0 194.283 273.561   6
 -11  -7   0 335.258 456.963   9
 -11   7   0 307.785 392.664   4
 -11   7   0-149.724 330.501  13
 -11  -7   0 393.744 470.666  14
 -11  -7   0-166.844 299.178   1
 -11  -7   1 10948.4 1787.03  14
 -11  -7   1 10920.7 1291.89   6
 -11  -7   1 11019.3 1468.64   9
 -11   7   1 9565.87 1334.09   7
 -11   7   1 10235.6 1629.03   4
 -11   7   1 11353.2 1455.15  13
 -11   7   1 11321.1 1200.68  14
 -11   7   2 251.162 312.936  14
 -11  -7   2 275.557 321.776   6
 -11  -7   2 990.232 705.616  14
 -11   7   2 308.559 352.609   7
 -11  -7   2 565.428 300.353   9
 -11   7   2 780.526 347.184   5
 -11   7   2 509.196 407.040  13
 -11  -7   3 8445.05 1239.81   9
 -11  -7   3 7983.22 1461.54  14
 -11   7   3 7534.65 1129.02  13
 -11  -7   3 7054.88 1130.00   3
 -11   7   3 6743.72 1199.00   7
 -11   7   3 6754.82 1111.58  14
 -11  -7   3 7270.55 1140.34   6
 -11   7   3 6962.30 970.123   5
 -11   7   4 6420.79 1009.11  13
 -11   7   4 6854.82 1048.04   5
 -11  -7   4 9115.50 1546.86  14
 -11  -7   4 6967.25 1123.98   9
 -11  -7   4 7282.51 1218.50   6
 -11   7   4 7446.46 1293.72   7
 -11  -7   4 6470.22 1065.28   3
 -11   7   5 1703.36 524.580  13
 -11  -7   5 2720.34 693.149   3
 -11   7   5 1073.35 635.629   7
 -11  -7   5 1116.71 678.442  14
 -11  -7   5 1598.75 676.296   6
 -11   7   5 1707.52 636.957   5
 -11   7   5 3914.58 1046.72  15
 -11  -7   5 2750.38 691.145   9
 -11   7   6 60.1654 303.081   5
 -11  -7   6 786.269 482.366   3
 -11  -7   6 1298.69 585.095   6
 -11  -7   6 556.877 467.018   9
 -11   7   6-141.004 413.435   7
 -11   7   6 1255.40 769.990  15
 -11   7   6 710.058 398.648  13
 -11  -7   6-147.581 587.426  14
 -11  -7   7 11730.3 1682.87   6
 -11   7   7 10159.4 1598.35  15
 -11   7   7 15789.9 1935.78   5
 -11  -7   7 12881.3 1961.31  14
 -11   7   7 9930.50 1636.11   7
 -11   7   8 728.115 587.186  15
 -11  -7   8 1018.37 422.435   6
 -11  -7   8 2573.88 1076.80  14
 -11   7   8 1132.97 639.968   7
 -11   7   8 461.896 477.340   5
 -11  -7   9 6441.74 1488.80  14
 -11   7   9 7444.44 1496.43   5
 -11  -7   9 7270.26 1451.78   6
 -11   7   9 5061.37 1284.50   7
 -11   7   9 4562.15 1107.44  15
 -11   7  10-535.465 785.563   5
 -11   7  10-497.242 592.201  15
 -11  -7  10-171.744 632.973  14
 -11   7  10 755.896 654.819   7
 -11  -7  10 785.574 612.749   6
 -11   7  11 3693.67 1101.88  15
 -11  -9  -7 1193.80 530.437   1
 -11   9  -7 1694.43 833.041  13
 -11  -9  -6 487.896 452.736  13
 -11   9  -6 757.702 621.819  13
 -11   9  -6 1210.12 742.987   9
 -11  -9  -6 359.862 416.130   1
 -11  -9  -6 373.321 556.862   9
 -11  -9  -5 877.346 595.673   1
 -11  -9  -5 411.651 403.916  13
 -11   9  -5 276.515 489.382   4
 -11  -9  -5 906.266 509.075   9
 -11   9  -5 145.543 463.748  13
 -11   9  -5-603.551 506.161   9
 -11   9  -4 624.431 481.693   9
 -11  -9  -4 654.009 402.210   1
 -11   9  -4 747.944 511.832   4
 -11  -9  -4 858.867 571.630  13
 -11   9  -4 2145.67 826.426  13
 -11  -9  -4 382.079 570.425   9
 -11  -9  -3 4321.20 906.678   1
 -11  -9  -3 3092.22 1105.88  14
 -11   9  -3 5092.32 1166.74   9
 -11   9  -3 6110.88 1210.48   4
 -11  -9  -3 6619.00 1381.47   9
 -11   9  -3 6282.52 1224.95  13
 -11  -9  -3 5911.05 1164.17  13
 -11  -9  -2 90.6010 503.843   9
 -11   9  -2-272.412 398.939   9
 -11   9  -2-32.3771 455.521  13
 -11  -9  -2-129.377 495.512  14
 -11   9  -2-154.356 529.764   4
 -11  -9  -2-47.6182 371.067   1
 -11   9  -1 21925.1 2360.57   9
 -11   9  -1 18929.0 1967.43   7
 -11  -9  -1 20549.0 1718.31   1
 -11   9  -1 19185.0 2043.88  13
 -11   9  -1 21613.0 2350.48   4
 -11  -9  -1 18933.3 2091.64   9
 -11  -9  -1 19325.7 2613.06  14
 -11  -9  -1 21249.1 1705.56   6
 -11   9   0 1623.02 659.824  13
 -11  -9   0 1465.67 685.694  14
 -11  -9   0 991.298 446.308   6
 -11   9   0 1307.38 517.721   7
 -11  -9   0 1625.11 447.968   1
 -11  -9   0 3075.12 899.792   9
 -11   9   0 2763.85 963.114   4
 -11   9   1 41157.1 3525.16   4
 -11  -9   1 42704.2 2958.64   9
 -11  -9   1 43578.7 2731.18   6
 -11   9   1 41589.5 2915.18  13
 -11   9   1 44286.8 3055.68   7
 -11  -9   1 45169.9 3734.74  14
 -11  -9   2 2223.85 680.128   9
 -11  -9   2 1306.67 639.287   6
 -11   9   2 1631.46 501.526  14
 -11   9   2 1321.20 516.311   7
 -11  -9   2 2516.97 778.473   3
 -11  -9   2 1581.01 806.879  14
 -11   9   2 1760.46 597.105  13
 -11  -9   3 4472.35 973.819   3
 -11   9   3 5717.36 1037.77  13
 -11  -9   3 5395.77 1349.56  14
 -11   9   3 4723.51 837.391   5
 -11  -9   3 5378.77 952.037   9
 -11   9   3 6185.79 1221.41   7
 -11  -9   3 4860.03 966.769   6
 -11   9   4 2018.86 752.409   7
 -11   9   4 837.338 527.225  13
 -11  -9   4 1759.45 672.184   3
 -11   9   4 1471.09 587.876  15
 -11  -9   4 832.932 425.251   9
 -11  -9   4 861.385 458.524   6
 -11  -9   4 1182.66 586.875  14
 -11   9   4 1966.83 602.958   5
 -11   9   5 4883.42 894.317  13
 -11   9   5 5382.31 1220.20  15
 -11  -9   5 4990.62 1197.96  14
 -11  -9   5 6056.99 1179.36   6
 -11  -9   5 5611.26 1051.29   3
 -11   9   5 5815.85 1218.10   7
 -11  -9   5 5304.59 929.165   9
 -11   9   5 4834.98 976.265   5
 -11   9   6 469.455 583.358  15
 -11  -9   6-7.03778 328.703   6
 -11   9   6 358.416 506.285   7
 -11  -9   6 346.876 462.779   3
 -11  -9   6-308.721 578.541  14
 -11   9   6 124.781 334.491  13
 -11   9   6 837.758 642.177   5
 -11   9   7 2168.26 912.395  15
 -11   9   7 618.279 565.907   7
 -11  -9   7 2273.52 775.619   6
 -11   9   7 1932.74 772.776   5
 -11  -9   7 1167.80 631.449  14
 -11  -9   7 2055.28 614.489   3
 -11  -9   8 1029.92 724.506  14
 -11   9   8 589.435 598.537  15
 -11   9   8 1075.17 774.264   5
 -11   9   8-498.399 591.579   7
 -11  -9   8 757.484 532.610   6
 -11   9   9 5985.87 1359.93   7
 -11   9   9 4976.58 1247.99  15
 -11  -9   9 5077.94 1395.48  14
 -11   9   9 8945.25 1718.39   5
 -11  -9   9 5502.64 1314.69   6
 -11   9  10 276.302 597.243   7
 -11  -9  10 748.426 584.000   6
 -11   9  10 440.596 533.922  15
 -11  -9  10 955.751 813.496  14
 -11   9  10 1188.70 900.364   5
 -11   9  11 980.431 587.400  15
 -11  11  -6 1267.02 766.818  13
 -11  11  -6 4.07652 606.706   4
 -11 -11  -6 818.672 618.758  13
 -11 -11  -6 1947.47 846.113   1
 -11 -11  -5 385.781 453.488   1
 -11  11  -5 175.815 736.338   4
 -11  11  -5 1053.44 590.366  13
 -11 -11  -5 640.656 409.242  13
 -11  11  -5-52.0313 408.120   9
 -11 -11  -5-374.384 647.359   9
 -11  11  -4 1137.24 634.865  13
 -11  11  -4 2324.18 904.497   4
 -11 -11  -4 1934.05 780.531  13
 -11 -11  -4 1189.40 765.358   9
 -11  11  -4 3358.05 1017.72   9
 -11 -11  -4 840.026 593.414   1
 -11  11  -3 2093.48 913.011   9
 -11  11  -3-100.064 345.116  13
 -11 -11  -3 2114.90 664.869   1
 -11 -11  -3 444.390 635.054  14
 -11  11  -3 592.344 774.564   4
 -11 -11  -3 811.656 598.585   9
 -11  11  -2 1573.54 891.044   9
 -11 -11  -2 1537.05 550.219   1
 -11  11  -2 441.474 510.078  13
 -11  11  -2 284.775 583.278   4
 -11 -11  -2 1809.64 926.621  14
 -11 -11  -2 1348.16 644.484   9
 -11 -11  -1 26100.9 3114.73  14
 -11  11  -1 31297.9 3079.09   4
 -11 -11  -1 27600.4 2560.51   9
 -11  11  -1 29742.0 2640.16  13
 -11 -11  -1 27875.9 2152.16   1
 -11 -11   0 4853.29 1417.85  14
 -11  11   0 5179.56 1084.56  13
 -11 -11   0 4376.77 1065.63   9
 -11 -11   0 5112.87 857.463   1
 -11  11   0 4212.73 997.538   7
 -11  11   0 5245.72 1385.82   4
 -11 -11   1 15064.5 1745.27   9
 -11  11   1 13694.7 1793.57   7
 -11  11   1 14671.8 2189.06   4
 -11 -11   1 11595.9 1708.93   3
 -11 -11   1 13078.1 2134.59  14
 -11  11   1 15719.1 1838.37  13
 -11 -11   2 1782.69 708.919   9
 -11  11   2 58.3642 369.684   7
 -11  11   2 117.809 323.413  13
 -11 -11   2 93.1475 444.186   3
 -11 -11   2 1020.37 772.502  14
 -11  11   3 7807.26 1260.75  13
 -11 -11   3 10034.4 1796.56  14
 -11  11   3 9035.10 1491.89   7
 -11  11   3 8319.53 1488.83  15
 -11 -11   3 8936.44 1387.76   3
 -11 -11   3 9439.24 1292.17   9
 -11 -11   4 53.8389 351.399   3
 -11  11   4-185.631 458.083   5
 -11  11   4 378.106 448.395  13
 -11 -11   4 1269.17 471.210   9
 -11  11   4 252.808 485.784   7
 -11 -11   4-212.136 535.344  14
 -11  11   4 1804.23 955.238  15
 -11  11   5-104.507 388.435   7
 -11  11   5 95.8205 491.959   5
 -11  11   5 710.740 375.787  13
 -11 -11   5-105.423 604.210  14
 -11 -11   5 64.1810 370.936   6
 -11  11   5-161.025 527.621  15
 -11 -11   5 831.872 546.917   3
 -11  11   6 4020.87 1139.46   7
 -11  11   6 4630.57 1173.98  15
 -11  11   6 5190.79 1169.36   5
 -11 -11   6 2521.66 772.233   3
 -11  11   6 5175.12 926.168  13
 -11 -11   6 4280.97 1256.73  14
 -11 -11   6 4019.61 1020.05   6
 -11  11   7 11935.6 1860.20   7
 -11 -11   7 11812.1 1790.46   6
 -11 -11   7 12037.3 1595.39   3
 -11  11   7 15583.6 2031.73   5
 -11 -11   7 16775.3 2413.85  14
 -11  11   7 11958.4 1876.69  15
 -11  11   8 1412.95 884.877   5
 -11 -11   8-511.370 621.025   6
 -11 -11   8 30.2846 596.826  14
 -11  11   8 250.234 437.749  15
 -11  11   8 941.112 768.461   7
 -11  11   9 5357.10 1292.14  15
 -11  11   9 5285.93 1272.09   7
 -11 -11   9 6323.33 1415.21   6
 -11 -11   9 5856.38 1492.88  14
 -11  11   9 5387.80 1356.35   5
 -11  11  10 532.817 573.449  15
 -11 -13  -6-3.93677 391.248   1
 -11 -13  -6-213.592 533.414  13
 -11 -13  -5 2130.15 818.192  13
 -11  13  -5 1768.66 767.322  13
 -11  13  -5 410.173 680.950   4
 -11 -13  -5 1212.93 721.769   1
 -11 -13  -4 1151.27 724.650   9
 -11  13  -4-160.542 417.798  13
 -11  13  -4-62.6836 426.629   9
 -11  13  -4-637.101 802.057   4
 -11 -13  -4 563.164 594.416   1
 -11 -13  -3 9305.47 1660.37   9
 -11  13  -3 11887.5 1801.67  13
 -11  13  -3 12663.3 1995.90   9
 -11  13  -3 14952.5 2224.00   4
 -11 -13  -3 9267.15 2093.19  14
 -11 -13  -3 11142.5 1581.09   1
 -11 -13  -2 2739.22 1081.12  14
 -11  13  -2 4272.41 1247.89   4
 -11  13  -2 4497.68 1126.93   9
 -11 -13  -2 4634.25 1167.28   9
 -11 -13  -2 5509.93 1085.75   1
 -11  13  -2 5044.10 1207.25  13
 -11 -13  -1 6511.60 1100.29   1
 -11 -13  -1 6796.22 1652.78  14
 -11  13  -1 7805.73 1426.08  13
 -11  13  -1 5218.62 1455.75   4
 -11 -13  -1 6276.40 1301.85   9
 -11 -13   0 40.8342 292.827   1
 -11  13   0 321.278 751.156   4
 -11 -13   0-886.991 657.559  14
 -11 -13   0 234.868 393.009   9
 -11  13   0 403.883 627.196  13
 -11 -13   1 5947.09 1305.79   3
 -11 -13   1 6014.02 1142.90   9
 -11 -13   1 6949.73 1631.40  14
 -11  13   1 8887.25 1439.52  13
 -11  13   1 10227.1 2023.86   4
 -11  13   1 10707.3 1622.73   7
 -11 -13   2-226.951 424.456   3
 -11  13   2-46.9591 430.080   7
 -11  13   2 623.928 483.127  13
 -11 -13   2 173.434 597.157  14
 -11 -13   2-537.808 449.845  12
 -11 -13   2-156.869 393.027   9
 -11 -13   3 221.232 501.188  14
 -11  13   3-416.965 527.246  15
 -11  13   3 94.2551 450.384  13
 -11 -13   3 76.8485 351.551   3
 -11  13   3 8.03451 405.641   7
 -11 -13   3 491.170 404.500   9
 -11  13   4 2032.75 701.054  13
 -11  13   4 2210.70 910.088   5
 -11 -13   4 1926.55 802.298  14
 -11  13   4 2768.77 960.051   7
 -11 -13   4 2762.61 945.632   3
 -11  13   4 578.041 514.313  15
 -11 -13   4 944.894 535.601  12
 -11 -13   5 3095.23 1155.19  14
 -11  13   5 4256.83 1109.11   5
 -11 -13   5 5081.18 1146.33   3
 -11  13   5 2653.23 942.613   7
 -11 -13   5 2837.86 906.983  12
 -11  13   5 5223.40 1215.87  15
 -11  13   5 2387.63 736.976  13
 -11 -13   6 489.163 466.106   3
 -11  13   6 187.240 513.516   5
 -11  13   6 456.581 638.284   7
 -11 -13   6 1070.51 633.579  12
 -11  13   6-117.552 496.296  15
 -11 -13   6 57.6505 690.338  14
 -11 -13   7 9673.59 2013.96  14
 -11  13   7 7816.49 1553.36   5
 -11 -13   7 6771.62 1227.84  12
 -11 -13   7 6969.66 1320.89   3
 -11  13   7 8397.65 1616.29   7
 -11  13   7 6623.71 1472.75  15
 -11 -13   7 7495.42 1472.92   6
 -11 -13   8-197.047 462.809   6
 -11 -13   8-525.352 572.265  14
 -11  13   8-356.839 541.766   5
 -11  13   8 545.993 767.453  15
 -11  13   8 878.304 704.562   7
 -11  13   9 21270.7 2636.39  15
 -11  13   9 22020.7 2850.20   5
 -11 -15  -5 13247.8 1952.94   1
 -11 -15  -5 10798.2 1765.55  13
 -11  15  -5 10434.5 2108.03   4
 -11 -15  -4 742.909 603.053   1
 -11  15  -4 134.225 510.175  13
 -11  15  -4 211.238 642.335   4
 -11 -15  -3 4893.08 1110.12   1
 -11  15  -3 8069.90 1907.73   4
 -11  15  -3 5174.35 1261.41   9
 -11  15  -3 5727.82 1325.03  13
 -11 -15  -2-87.6416 402.002   9
 -11  15  -2-307.252 410.019  13
 -11  15  -2 277.184 740.580   4
 -11 -15  -2-1048.54 960.934  14
 -11  15  -2 28.6109 524.915   9
 -11 -15  -2-144.648 435.621   1
 -11 -15  -1 13356.0 1675.02   1
 -11 -15  -1 12316.6 2369.94  14
 -11  15  -1 16006.5 2539.15   4
 -11  15  -1 12652.0 1822.54  13
 -11 -15  -1 10792.7 1701.51   9
 -11 -15   0-40.1597 385.523   9
 -11 -15   0 489.928 590.738  14
 -11  15   0 453.532 464.716  13
 -11 -15   0 647.556 528.534   3
 -11 -15   1 874.456 437.845   9
 -11 -15   1 548.267 472.814  12
 -11  15   1 1714.25 700.067  13
 -11  15   1 647.977 738.621   4
 -11 -15   1-157.406 464.174   3
 -11 -15   1 240.219 623.528  14
 -11 -15   2 3165.03 1056.85  12
 -11  15   2 2348.26 888.034   7
 -11 -15   2 3557.05 1041.97   3
 -11  15   2 3499.13 966.695  13
 -11 -15   2 4015.98 1277.10  14
 -11 -15   2 2856.62 772.564   9
 -11  15   3 3615.27 1126.62   7
 -11  15   3 1990.13 682.503  13
 -11 -15   3 4003.75 1168.78   3
 -11 -15   3 2456.11 1116.24  14
 -11  15   3 2037.96 733.954  15
 -11 -15   3 3197.98 946.113  12
 -11 -15   4 839.340 615.516  14
 -11 -15   4 2920.62 991.208   3
 -11  15   4 1698.64 870.523  15
 -11  15   4 2373.92 763.737  13
 -11  15   4 2780.18 885.673   7
 -11 -15   4 1938.21 783.138  12
 -11 -15   5 951.890 592.520  12
 -11  15   5 1255.14 923.231   7
 -11  15   5 1463.67 660.213  13
 -11  15   5 2227.33 901.306   5
 -11 -15   5-242.816 426.133   3
 -11 -15   5 262.592 726.350  14
 -11  15   5 329.403 760.311  15
 -11  15   6 5106.87 1413.49   5
 -11 -15   6 2186.45 837.262   3
 -11 -15   6 4816.57 1588.63  14
 -11 -15   6 3055.81 888.475  12
 -11  15   6 2232.84 919.609   7
 -11  15   6 3012.68 1040.10  15
 -11 -15   7 13028.4 1915.79   3
 -11  15   7 13468.4 2172.28   7
 -11 -15   7 11419.1 1668.56  12
 -11  15   7 10323.9 1903.37   5
 -11 -15   7 9940.04 2026.85  14
 -11  15   7 14143.8 2119.03  15
 -11  15   8 2577.52 1234.84   5
 -11 -17  -4-649.523 528.457   1
 -11  17  -3 4902.64 1583.27   4
 -11 -17  -3 6453.96 1384.03   1
 -11 -17  -2-408.526 770.236  14
 -11 -17  -2 375.006 463.111   1
 -11  17  -2-433.199 680.441  13
 -11  17  -2 476.117 652.174   9
 -11  17  -2 1152.16 972.755   4
 -11 -17  -1 1633.36 1122.92  14
 -11  17  -1 2264.15 853.268  13
 -11  17  -1 1818.79 1063.07   4
 -11 -17  -1 1994.13 763.374   1
 -11 -17   0 4941.74 1356.65   3
 -11 -17   0 2632.48 960.854  12
 -11  17   0 3789.05 1404.52   4
 -11 -17   0 7084.99 1869.33  14
 -11  17   0 3884.86 1074.08  13
 -11  17   1 14587.0 2695.13   4
 -11  17   1 12263.6 1820.65  13
 -11 -17   1 13493.2 2092.85   3
 -11 -17   1 13095.3 1994.35  12
 -11 -17   1 12081.9 2426.12  14
 -11  17   2 2774.89 927.315  13
 -11  17   2 2233.82 1419.17   4
 -11 -17   2 1475.97 749.045  12
 -11 -17   2 1475.02 917.087  14
 -11 -17   2 1562.23 857.755   3
 -11 -17   3 6754.52 1445.23   3
 -11  17   3 5207.10 1163.95  13
 -11 -17   3 3866.66 1104.56  12
 -11 -17   3 6067.28 1724.25  14
 -11  17   3 5785.98 1376.75  15
 -11 -17   4-404.857 876.736  14
 -11 -17   4 641.478 490.785  12
 -11 -17   4 2131.45 778.693   3
 -11  17   4 152.165 442.107  15
 -11  17   4 404.768 427.690  13
 -11  17   4 952.671 634.872   7
 -11  17   5 9693.75 1768.24  15
 -11 -17   5 15003.5 2511.91  14
 -11  17   5 10227.9 1887.75   7
 -11 -17   5 11858.8 1886.04   3
 -11 -17   5 11583.5 1760.70  12
 -11  17   5 11261.6 1631.48  13
 -11 -17   6 7588.04 1902.96  14
 -11 -17   6 7027.23 1413.74  12
 -11  17   6 4481.05 1328.54   7
 -11  17   6 10803.2 1882.09  15
 -11  17   6 7928.96 1789.54   5
 -11 -17   6 8068.72 1607.93   3
 -11  17   7-311.567 798.536   5
 -11 -17   7-176.996 439.951  12
 -11 -17   7 123.384 450.345   3
 -11 -17   8 1890.63 845.788   3
 -11 -19  -3-387.698 514.078   1
 -11 -19  -2-815.820 580.151   1
 -11  19  -1 3161.31 1115.48   4
 -11  19   0-141.162 693.319   4
 -11  19   0 933.195 686.731  13
 -11 -19   1 5479.72 1371.12   3
 -11 -19   1 2840.21 1024.54  12
 -11  19   1 3629.21 1573.85   4
 -11  19   1 4221.37 1167.70  13
 -11 -19   1 5381.52 1591.31  14
 -11 -19   2 1526.20 801.932  14
 -11  19   2 93.1560 852.455   4
 -11  19   2 1734.90 783.279  13
 -11 -19   2 1540.08 653.907  12
 -11 -19   2 2096.57 969.953   3
 -11 -19   3 21935.0 2760.76   3
 -11  19   3 22789.3 2528.74  13
 -11  19   3 23237.0 2780.66  15
 -11 -19   3 25444.6 2759.50  12
 -11  19   4-344.108 470.183  13
 -11 -19   4-724.619 535.674   3
 -11 -19   4-412.730 514.977  12
 -11 -19   5 7913.91 1551.11  12
 -11 -19   5 4725.35 1264.89   3
 -11 -19   6 111.811 456.954  12
 -10   0  -9-1101.36 764.135   9
 -10   0  -8 834.615 725.528   9
 -10   0  -8-262.116 665.474   1
 -10   0  -7-109.324 675.652   9
 -10   0  -7 295.148 305.269  13
 -10   0  -7-160.539 357.422   1
 -10   0  -6 4001.56 927.625  13
 -10   0  -6 5323.73 1275.64   9
 -10   0  -6 4961.84 1060.99   1
 -10   0  -5 684.402 562.581  13
 -10   0  -5-409.658 475.665   9
 -10   0  -5-675.247 542.122   1
 -10   0  -4 8812.82 1493.71   9
 -10   0  -4 9454.63 1257.77   1
 -10   0  -4 10275.4 1409.80  13
 -10   0  -3-239.960 325.892  13
 -10   0  -3 528.973 380.512   1
 -10   0  -3 85.2065 362.095   9
 -10   0  -2 51649.1 2047.84   4
 -10   0  -2 47033.8 3216.25   9
 -10   0  -2 45780.1 2422.23   1
 -10   0  -2 44918.0 2876.47  13
 -10   0  -2 39350.9 2807.89  14
 -10   0  -2 49125.2 2185.10   7
 -10   0  -1-14.4207 136.411   4
 -10   0  -1 239.367 213.578   7
 -10   0  -1-162.791 188.641   1
 -10   0  -1 213.125 361.363  13
 -10   0  -1 409.606 538.076  14
 -10   0   0 5567.89 970.241  14
 -10   0   0 6141.50 593.802   4
 -10   0   0 4170.69 927.949   9
 -10   0   0 5174.32 978.046  13
 -10   0   0 5575.13 619.252   1
 -10   0   1 490.511 293.685   4
 -10   0   1 892.256 474.851  13
 -10   0   1-532.182 462.860   9
 -10   0   1 8.79867 239.252   6
 -10   0   1-374.944 398.853  14
 -10   0   2 33250.7 2320.81  14
 -10   0   2 31256.1 2164.86  13
 -10   0   2 30638.1 2323.94   9
 -10   0   2 29450.2 2052.24   6
 -10   0   3 274.987 450.192  13
 -10   0   3-90.0057 289.754  14
 -10   0   3 532.305 422.725   6
 -10   0   4 20503.7 1911.18  14
 -10   0   4 20725.3 1646.12  13
 -10   0   4 17257.8 1700.72   6
 -10   0   5-188.674 426.452  14
 -10   0   5 168.588 235.937  13
 -10   0   6 19959.7 1962.77   6
 -10   0   6 22996.5 1654.40  13
 -10   0   6 26324.7 2332.80  14
 -10   0   7 278.780 436.013   5
 -10   0   7 13.1177 410.580   6
 -10   0   7 66.3163 286.505  13
 -10   0   7-73.7997 412.709  14
 -10   0   8 1559.34 705.984   6
 -10   0   8 1553.39 621.319   5
 -10   0   8 246.852 499.699  14
 -10   0   9-686.904 579.973   5
 -10   0   9-548.089 661.623  14
 -10   0   9 178.140 534.595   6
 -10   0   9 360.080 395.456  15
 -10   0  10 989.863 650.222   6
 -10   0  10 513.909 546.290  14
 -10   0  10 1521.58 768.164   5
 -10   0  11 267.933 621.347  14
 -10   0  11 2861.76 1195.68   6
 -10   0  11 1300.80 800.291   5
 -10   2  -9 816.971 709.999   9
 -10  -2  -8 3723.58 1089.55   1
 -10   2  -8 5166.59 1264.02   1
 -10  -2  -8 5287.21 1394.69   9
 -10   2  -8 3388.05 1193.11   9
 -10  -2  -7 1437.54 835.493   9
 -10   2  -7 243.021 329.482  13
 -10   2  -7 1356.66 806.494   9
 -10  -2  -7 167.236 359.268   1
 -10   2  -7 115.599 370.715   1
 -10  -2  -7 224.308 401.572  13
 -10   2  -6 4698.37 1049.71   1
 -10  -2  -6 3406.15 915.089  13
 -10   2  -6 3850.29 1166.30   9
 -10   2  -6 3510.55 867.912  13
 -10  -2  -6 3351.82 886.036   1
 -10  -2  -6 3702.20 1023.46   9
 -10  -2  -5 5153.44 999.669  13
 -10  -2  -5 4490.00 1169.15   9
 -10   2  -5 7019.02 1413.58   9
 -10  -2  -5 4084.69 915.964   1
 -10   2  -5 4467.60 1032.12  13
 -10   2  -5 4009.95 900.925   1
 -10  -2  -4 36703.9 2516.94   1
 -10   2  -4 37911.7 2577.43   1
 -10   2  -4 35909.6 2191.69   4
 -10  -2  -4 34163.0 2587.44  13
 -10   2  -4 39754.0 3191.91   9
 -10  -2  -4 39057.1 3145.55   9
 -10   2  -4 35015.6 2606.31  13
 -10   2  -3 1551.85 609.692   9
 -10   2  -3 1888.40 647.547  13
 -10  -2  -3 1365.66 451.993   1
 -10  -2  -3 1533.61 575.272  13
 -10   2  -3 1436.82 491.443   1
 -10   2  -3 1783.76 447.086   4
 -10  -2  -3 2173.88 811.217   9
 -10  -2  -3 853.151 545.742  14
 -10  -2  -2 8700.61 1267.23  13
 -10   2  -2 5460.80 901.629  14
 -10   2  -2 7136.86 863.461   7
 -10   2  -2 8306.51 1260.34  13
 -10  -2  -2 9391.85 1061.47   1
 -10  -2  -2 7542.82 1279.97   9
 -10   2  -2 9256.84 1050.78   1
 -10   2  -2 7285.08 862.365   4
 -10  -2  -2 10035.6 1505.46  14
 -10   2  -2 6466.95 1182.04   9
 -10   2  -1 905.532 579.137   9
 -10  -2  -1 202.811 417.833  14
 -10   2  -1 43.4947 199.120   1
 -10  -2  -1 192.963 319.519  13
 -10   2  -1 55.2085 210.441   4
 -10   2  -1 104.026 295.245   7
 -10   2  -1-32.0970 344.800  14
 -10  -2  -1-291.727 442.059   9
 -10   2  -1-75.6532 398.514  13
 -10  -2  -1-122.280 235.401   6
 -10  -2  -1 41.9524 227.409   1
 -10   2   0 13227.0 1596.29   9
 -10   2   0 14380.9 1334.40   7
 -10   2   0 14265.1 1516.73  13
 -10  -2   0 12872.8 1438.63  13
 -10   2   0 13302.3 784.381   5
 -10   2   0 15270.8 1472.67  14
 -10  -2   0 12555.4 1537.96   9
 -10  -2   0 15004.5 1709.17  14
 -10  -2   0 15209.4 1038.24   1
 -10   2   0 15814.3 1290.33   4
 -10  -2   0 15087.9 1282.14   6
 -10   2   1 2262.70 624.653  14
 -10  -2   1 1481.62 454.490   6
 -10  -2   1 2481.65 721.064   9
 -10   2   1 2140.20 594.826  13
 -10  -2   1 2273.28 736.085  14
 -10   2   1 2501.72 648.105   4
 -10   2   1 1746.44 341.341   5
 -10  -2   1 1800.01 576.199  13
 -10  -2   1 1855.52 300.772   1
 -10   2   1 1889.93 673.003   9
 -10  -2   2 3534.27 836.784   9
 -10   2   2 3086.71 552.667   5
 -10  -2   2 3429.07 710.928   6
 -10  -2   2 3967.25 868.888  14
 -10  -2   2 2951.41 720.094  13
 -10   2   2 3375.16 728.539  13
 -10   2   2 3704.55 775.478  14
 -10  -2   3 1973.30 671.273   6
 -10  -2   3 1666.97 540.963  13
 -10   2   3 2491.74 625.949  13
 -10   2   3 1800.34 569.729  14
 -10  -2   3 1250.01 580.653   9
 -10  -2   3 2109.28 618.824  14
 -10   2   3 2226.29 546.527   5
 -10  -2   4 51353.7 2750.69  13
 -10   2   4 56041.6 2860.34   5
 -10   2   4 54932.9 2786.85  13
 -10   2   4 54268.3 3152.31  14
 -10  -2   4 49278.9 2976.21   6
 -10  -2   4 55425.1 3309.71  14
 -10   2   4 53669.5 3114.06   6
 -10  -2   5 4852.05 1050.65  14
 -10  -2   5 3794.73 901.918   6
 -10   2   5 4926.23 996.044   6
 -10  -2   5 3661.07 702.108  13
 -10   2   5 3476.99 832.032  14
 -10   2   5 3416.24 669.792  13
 -10   2   5 4505.05 831.932   5
 -10  -2   6 14394.0 1756.83  14
 -10   2   6 14057.7 1693.54   6
 -10   2   6 13419.8 1235.48  13
 -10   2   6 12959.1 1525.47   5
 -10  -2   6 13282.9 1654.40   6
 -10   2   6 13375.9 1520.35  15
 -10   2   6 14642.8 1773.82  14
 -10  -2   6 13064.9 1267.65  13
 -10   2   7 2593.57 719.470  15
 -10  -2   7 2566.08 764.152   6
 -10  -2   7 1710.65 718.211  14
 -10   2   7 1890.23 723.574   5
 -10  -2   7 1774.90 457.721  13
 -10   2   7 4210.86 1003.30  14
 -10   2   7 2119.26 465.359  13
 -10   2   7 4045.32 965.271   6
 -10   2   8 11311.4 1620.21   6
 -10   2   8 10644.5 1622.27  14
 -10  -2   8 10314.0 1549.34   6
 -10  -2   8 10638.1 1646.50  14
 -10   2   8 8458.41 1355.58   5
 -10   2   8 8957.05 1311.15  15
 -10   2   9 497.825 357.109   5
 -10  -2   9 808.992 665.276  14
 -10   2   9 645.309 609.807  14
 -10  -2   9 439.737 382.711   6
 -10  -2   9 185.147 484.153   5
 -10   2   9-508.175 472.212  15
 -10  -2  10 469.315 444.704   5
 -10  -2  10 609.623 618.148   6
 -10   2  10 76.6337 505.484  14
 -10  -2  10 547.258 637.750  14
 -10   2  10 37.6511 492.609   5
 -10  -2  11 4279.17 1165.31   6
 -10  -2  11 4852.81 1327.67  14
 -10  -2  11 3872.88 1232.76   5
 -10   2  11 3554.52 1244.80  14
 -10   2  11 3193.56 1088.38   5
 -10  -2  12 5981.74 1406.09   6
 -10  -4  -8 3285.24 1057.50   9
 -10   4  -8 4506.84 1154.12   1
 -10   4  -8 3117.91 1067.32   9
 -10  -4  -8 4893.27 1187.56   1
 -10   4  -7 1690.34 859.801   9
 -10  -4  -7 2496.85 765.975  13
 -10   4  -7 385.020 382.115  13
 -10  -4  -7 1283.27 887.155   9
 -10   4  -7 2109.68 799.485   1
 -10  -4  -7 354.858 426.820   1
 -10  -4  -6 21459.1 2197.67   1
 -10   4  -6 19519.5 2079.15  13
 -10  -4  -6 23737.3 2241.21  13
 -10   4  -6 21692.1 2241.30   1
 -10   4  -6 19506.0 2396.36   9
 -10  -4  -6 22549.9 2593.09   9
 -10   4  -5 1430.65 670.368  13
 -10  -4  -5 2033.40 885.381   9
 -10  -4  -5 3028.78 827.584  13
 -10   4  -5 1940.72 675.792   1
 -10   4  -5 2529.17 889.601   9
 -10   4  -5 1598.48 590.411   4
 -10  -4  -5 2847.56 792.096   1
 -10  -4  -4 10415.0 1336.29   1
 -10   4  -4 12412.2 1795.43   9
 -10  -4  -4 11848.7 1732.21   9
 -10  -4  -4 12191.6 1550.44  13
 -10   4  -4 11239.9 1525.06  13
 -10   4  -4 12045.3 1457.27   1
 -10   4  -4 11499.8 1328.87   4
 -10   4  -3-257.379 409.610  13
 -10  -4  -3-551.350 604.528  14
 -10  -4  -3 93.1261 340.264  13
 -10  -4  -3-103.472 367.980   9
 -10  -4  -3-200.816 294.076   1
 -10   4  -3-136.765 257.638   4
 -10   4  -3-169.497 481.939   9
 -10  -4  -2 9798.81 1636.04  14
 -10   4  -2 15353.2 1395.53   7
 -10   4  -2 14229.6 1604.03  13
 -10  -4  -2 15597.5 1397.65   1
 -10  -4  -2 15007.1 1093.17   6
 -10  -4  -2 16676.7 1733.55  13
 -10   4  -2 15645.8 1442.68   4
 -10  -4  -2 15774.3 1852.44   9
 -10   4  -2 14119.5 1810.73   9
 -10  -4  -1 2918.91 779.473   9
 -10   4  -1 2531.84 720.363  13
 -10   4  -1 2044.80 522.771   7
 -10  -4  -1 2426.07 513.946   1
 -10  -4  -1 2425.66 663.510  13
 -10   4  -1 2608.95 596.440  14
 -10  -4  -1 2500.16 501.807   6
 -10   4  -1 3927.50 819.072   4
 -10  -4  -1 2176.70 709.568  14
 -10   4  -1 3401.58 885.287   9
 -10  -4   0 1257.84 331.029   1
 -10   4   0 560.718 418.489   9
 -10   4   0 796.162 375.272  14
 -10  -4   0 825.491 604.539  14
 -10   4   0 506.477 434.010   4
 -10  -4   0 1701.29 606.756  13
 -10   4   0 542.182 487.141  13
 -10  -4   0 956.930 417.671   6
 -10   4   0 708.137 389.111   7
 -10  -4   0 1662.27 600.035   9
 -10  -4   1 2174.80 686.112   9
 -10   4   1 1884.51 597.810  13
 -10   4   1 847.356 413.000  14
 -10  -4   1 646.893 221.695   1
 -10  -4   1 2148.71 687.652  13
 -10  -4   1 745.242 393.910   6
 -10  -4   1 1644.18 628.529  14
 -10   4   1 1750.08 375.156   5
 -10   4   1 2215.08 600.325   7
 -10   4   2 5370.33 841.003  14
 -10  -4   2 2751.48 730.600   9
 -10   4   2 4376.73 862.512   7
 -10  -4   2 4073.19 919.759  14
 -10  -4   2 4775.42 837.617  13
 -10  -4   2 3781.64 357.173   1
 -10   4   2 4396.08 826.288  13
 -10   4   2 5311.72 727.942   5
 -10  -4   2 5258.70 866.564   6
 -10  -4   3 2093.16 634.711   9
 -10   4   3 1288.38 481.094  14
 -10  -4   3 1399.50 637.637  14
 -10  -4   3 1489.31 544.461   6
 -10   4   3 1524.53 487.680   5
 -10   4   3 2097.23 634.306  13
 -10  -4   4 6252.94 1151.57  14
 -10  -4   4 4489.52 902.010   6
 -10   4   4 5285.77 846.964   5
 -10   4   4 4662.23 793.583  13
 -10   4   4 3954.88 854.979  14
 -10  -4   4 3695.47 710.299   3
 -10  -4   4 3789.32 764.094   9
 -10   4   5-201.130 331.955   5
 -10  -4   5-345.087 430.642   6
 -10  -4   5-364.959 275.949  13
 -10  -4   5-219.875 335.701   3
 -10   4   5 362.376 482.423  15
 -10   4   5-271.360 298.767  13
 -10  -4   5 411.270 428.775  14
 -10  -4   5-437.718 461.658   9
 -10  -4   6 45072.2 2379.73   3
 -10   4   6 41737.5 2843.18   5
 -10  -4   6 47036.3 2719.97   9
 -10  -4   6 43893.7 3024.77   6
 -10   4   6 42865.3 2922.95  15
 -10   4   6 47563.6 2414.62  13
 -10  -4   6 38755.7 3059.46  14
 -10  -4   6 44523.3 2515.82  13
 -10  -4   7 6556.49 1276.33  14
 -10   4   7 4960.90 1036.20   5
 -10   4   7 5820.09 1115.20  15
 -10  -4   7 7151.91 1298.64   6
 -10  -4   7 5867.41 850.547  13
 -10  -4   8 9208.09 1464.58   6
 -10   4   8 9249.39 1387.58  15
 -10   4   8 11403.1 1622.42   5
 -10  -4   8 13947.2 1951.82  14
 -10  -4   9-351.033 470.692   6
 -10   4   9 856.489 532.225   5
 -10  -4   9 102.762 536.592  14
 -10   4   9 618.967 399.770  15
 -10   4  10 8359.91 1393.32  15
 -10   4  10 8475.89 1554.06   5
 -10  -4  10 10849.5 1694.20   6
 -10  -4  10 11820.9 1940.52  14
 -10   4  11-42.8950 578.681   5
 -10   4  11 1494.51 754.005   7
 -10  -4  11 458.142 528.906  14
 -10  -4  11 1545.04 786.612   5
 -10  -4  11 2410.03 920.542   6
 -10  -6  -8 8233.74 1554.53   1
 -10   6  -8 10827.8 1675.31  13
 -10   6  -7 265.924 481.654   9
 -10  -6  -7-106.720 426.021  13
 -10   6  -7 571.969 587.324  13
 -10  -6  -7 717.472 701.328   9
 -10  -6  -7 57.3406 420.906   1
 -10  -6  -6 6621.74 1444.90   9
 -10   6  -6 6312.09 1223.88  13
 -10   6  -6 5000.67 1063.40   4
 -10  -6  -6 5146.58 1068.78  13
 -10  -6  -6 4843.57 1097.22   1
 -10   6  -6 5527.92 1329.39   9
 -10   6  -5 188.964 423.345   9
 -10   6  -5 851.770 571.854   4
 -10  -6  -5 939.575 644.670   9
 -10   6  -5 391.240 422.154  13
 -10  -6  -5 43.9868 370.500  13
 -10  -6  -5 1877.14 677.047   1
 -10   6  -4 19205.5 2278.61   9
 -10  -6  -4 17302.4 2099.98   9
 -10   6  -4 18184.4 1931.64  13
 -10  -6  -4 16467.1 1756.34   1
 -10   6  -4 16770.9 1807.07   4
 -10  -6  -4 16621.7 1841.87  13
 -10  -6  -3 8664.57 1475.76   9
 -10  -6  -3 10080.9 1249.82   1
 -10   6  -3 7587.01 1218.44  13
 -10  -6  -3 4685.81 1201.22  14
 -10   6  -3 11025.0 1383.21   4
 -10   6  -3 11181.5 1673.55   9
 -10  -6  -3 9571.74 1366.74  13
 -10  -6  -2 3290.31 901.979   9
 -10   6  -2 4964.10 918.465   7
 -10  -6  -2 3223.79 688.561   1
 -10   6  -2 3443.16 835.106  13
 -10   6  -2 3135.62 807.940   4
 -10  -6  -2 3712.68 864.029  13
 -10  -6  -2 2819.97 1003.70  14
 -10   6  -2 3989.82 1038.47   9
 -10  -6  -1 7206.28 1290.71   9
 -10  -6  -1 8193.66 965.340   1
 -10   6  -1 6208.26 1070.36  13
 -10  -6  -1 8507.03 1274.67  13
 -10   6  -1 7840.16 1238.16   4
 -10  -6  -1 8833.97 1584.73  14
 -10   6  -1 7997.10 1320.22   9
 -10  -6  -1 8500.10 942.284   6
 -10   6  -1 8667.60 1156.46   7
 -10   6   0 15124.4 1612.11  13
 -10   6   0 14519.1 1740.12   4
 -10  -6   0 14381.6 1340.35   6
 -10  -6   0 16977.3 2089.04  14
 -10  -6   0 15150.8 1194.60   1
 -10   6   0 14504.9 1510.38   7
 -10   6   0 15828.9 1299.15  14
 -10  -6   0 12185.2 1524.26   9
 -10   6   1 445.814 319.922   5
 -10   6   1-86.9694 208.961  14
 -10  -6   1-273.338 434.197   9
 -10  -6   1-88.5035 264.575   6
 -10  -6   1 717.041 666.986  14
 -10   6   1 408.744 410.945  13
 -10  -6   1 153.777 148.320   1
 -10   6   1 10.9447 291.640   7
 -10  -6   2 1104.68 269.678   1
 -10  -6   2 572.566 383.602   9
 -10  -6   2 387.457 418.006  14
 -10  -6   2 783.370 392.336   6
 -10   6   2 501.714 459.310   7
 -10   6   2 1325.46 536.811  13
 -10   6   2 644.216 325.660  14
 -10   6   2 384.608 258.748   5
 -10  -6   3 27462.2 2085.50   9
 -10   6   3 30252.7 1956.99   5
 -10   6   3 28604.4 2079.85  13
 -10   6   3 27763.8 2265.80   7
 -10  -6   3 32727.8 2267.02   3
 -10  -6   3 26044.4 2100.14   6
 -10  -6   3 26078.9 2445.60  14
 -10  -6   4 11994.8 1483.98   6
 -10   6   4 11285.6 1258.50  13
 -10   6   4 12452.3 1597.01  15
 -10   6   4 13001.4 1373.48   5
 -10  -6   4 12108.5 1677.29  14
 -10  -6   4 13033.4 1397.55   9
 -10  -6   4 13465.0 1416.22   3
 -10   6   4 10910.2 1451.91   7
 -10   6   5 3513.08 923.151   7
 -10  -6   5 3722.01 769.174   9
 -10  -6   5 4079.68 763.248   3
 -10  -6   5 1911.53 620.854   6
 -10   6   5 2903.11 747.199   5
 -10   6   5 1955.66 565.927  13
 -10   6   5 3577.00 918.197  15
 -10  -6   5 2456.68 777.809  14
 -10  -6   6 3298.31 705.871   9
 -10   6   6 3667.12 913.083   7
 -10   6   6 4255.04 976.583  15
 -10  -6   6 4065.76 1107.92  14
 -10  -6   6 3077.98 705.950   3
 -10   6   6 4306.00 920.789   5
 -10   6   6 3977.24 685.417  13
 -10  -6   6 2429.56 677.032   6
 -10   6   7 1734.51 767.930   7
 -10   6   7 657.464 575.888  15
 -10  -6   7 967.292 430.597   3
 -10  -6   7 1283.55 697.954   6
 -10   6   7 964.699 661.438   5
 -10  -6   7 525.771 418.613  14
 -10   6   8 21902.9 2311.45   5
 -10  -6   8 22583.0 2329.73   6
 -10  -6   8 27306.8 2801.04  14
 -10   6   8 22307.9 2213.88  15
 -10   6   8 20073.5 2252.87   7
 -10   6   9 6273.97 1244.44  15
 -10   6   9 3468.29 1004.85   5
 -10  -6   9 4893.55 1238.86  14
 -10  -6   9 5086.26 1207.99   6
 -10   6   9 4562.85 1199.75   7
 -10   6  10 4107.42 1151.10   5
 -10   6  10 4261.01 1096.33   7
 -10   6  10 3626.16 1008.29  15
 -10  -6  10 3727.55 1106.51   6
 -10  -6  10 5733.84 1334.84  14
 -10  -6  11 1269.86 758.251   6
 -10   6  11-1085.52 465.622   7
 -10   6  11-656.714 555.554  15
 -10   6  11-503.510 567.367   5
 -10  -6  11-977.507 763.089  14
 -10   8  -8 3392.67 1020.62  13
 -10  -8  -7 2981.93 867.502  13
 -10   8  -7 2757.84 999.567   4
 -10   8  -7 1429.85 613.986  13
 -10  -8  -7 2925.17 1063.19   9
 -10  -8  -7 3082.02 968.112   1
 -10   8  -6 3962.77 1114.63   9
 -10  -8  -6 5274.58 1155.55   1
 -10   8  -6 5013.38 1183.96   4
 -10   8  -6 5742.21 1208.51  13
 -10  -8  -6 5489.24 1159.63  13
 -10  -8  -6 4068.45 1174.61   9
 -10  -8  -5 1201.15 814.934   9
 -10   8  -5-125.251 364.113   4
 -10  -8  -5 438.540 441.416   1
 -10   8  -5-1.92666 393.556   9
 -10   8  -5 686.448 546.040  13
 -10  -8  -5-25.8732 448.295  13
 -10   8  -4-625.047 481.752   4
 -10   8  -4 1168.17 599.514  13
 -10  -8  -4-40.6561 406.039   9
 -10   8  -4 119.955 435.367   9
 -10  -8  -4 264.412 407.872  13
 -10  -8  -4 148.093 285.038   1
 -10   8  -3 3891.47 956.052   4
 -10  -8  -3 2352.71 770.952  13
 -10  -8  -3 3233.28 1028.20   9
 -10   8  -3 2472.17 783.199  13
 -10  -8  -3 1963.61 877.229  14
 -10  -8  -3 4074.12 842.887   1
 -10   8  -3 3858.57 1061.95   9
 -10   8  -2 22508.4 2257.62   4
 -10  -8  -2 20168.5 1739.66   1
 -10  -8  -2 18762.9 2057.48   9
 -10   8  -2 19306.4 1998.40  13
 -10  -8  -2 24780.1 2833.70  14
 -10   8  -2 18092.3 2096.28   9
 -10  -8  -1 14696.3 1371.93   1
 -10   8  -1 14821.8 1669.41  13
 -10  -8  -1 14002.8 2121.72  14
 -10  -8  -1 13541.6 1259.71   6
 -10   8  -1 11709.2 1702.87   9
 -10   8  -1 13781.3 1566.74   7
 -10  -8  -1 12046.1 1625.02   9
 -10   8  -1 13752.7 1752.74   4
 -10   8   0 28000.8 2697.55   4
 -10   8   0 29347.5 1729.77  14
 -10  -8   0 29532.7 2390.68   9
 -10   8   0 27085.4 2236.34  13
 -10  -8   0 28038.4 1963.99   6
 -10  -8   0 28122.1 2851.88  14
 -10   8   0 27669.8 2241.32   7
 -10  -8   0 28961.6 1833.81   1
 -10   8   1 1434.98 568.813  13
 -10   8   1 2454.31 509.093   5
 -10   8   1 2089.28 541.691  14
 -10  -8   1 1024.21 432.284   6
 -10  -8   1 2489.95 518.473   1
 -10  -8   1 2037.30 844.885  14
 -10   8   1 3402.46 849.669   7
 -10  -8   1 2339.49 731.072   9
 -10  -8   2 52210.8 2204.31   1
 -10   8   2 50250.6 2569.22   5
 -10  -8   2 47720.5 3582.86  14
 -10   8   2 53084.5 3052.65  13
 -10  -8   2 52502.9 2989.93   6
 -10   8   2 51737.7 3208.71   7
 -10  -8   2 47365.9 2889.92   9
 -10  -8   2 55480.3 3246.09   3
 -10  -8   3 6731.50 1049.86   9
 -10   8   3 6438.13 1169.80  15
 -10   8   3 7579.68 1089.54  13
 -10   8   3 6581.04 1143.73   7
 -10   8   3 6966.61 995.981   5
 -10  -8   3 7173.44 1147.42   3
 -10  -8   3 6445.20 1273.86  14
 -10  -8   3 6795.92 1110.52   6
 -10   8   4 5349.02 1068.47   7
 -10   8   4 2732.12 647.111  13
 -10  -8   4 4351.14 801.169   9
 -10   8   4 3005.34 882.033  15
 -10   8   4 4142.22 828.186   5
 -10  -8   4 2869.38 780.375   6
 -10  -8   4 3763.98 1069.28  14
 -10  -8   4 4857.29 982.092   3
 -10  -8   5 7427.50 1119.70   3
 -10   8   5 6129.20 1165.90  15
 -10   8   5 5567.88 1144.33   7
 -10   8   5 7121.56 1006.54  13
 -10   8   5 8732.78 1252.44   5
 -10  -8   5 7055.66 1213.47   6
 -10  -8   5 6321.21 1322.01  14
 -10  -8   5 5758.36 893.733   9
 -10  -8   6 2842.34 706.050   3
 -10   8   6 3656.85 994.769   7
 -10   8   6 2059.34 708.124  15
 -10   8   6 2115.78 722.137   5
 -10   8   6 3193.45 644.336  13
 -10  -8   6 2279.87 716.644   6
 -10  -8   6 2739.71 867.177  14
 -10  -8   7 2165.40 748.683   6
 -10   8   7 1423.85 659.908  15
 -10  -8   7 848.369 392.276   3
 -10  -8   7 2183.05 786.014  14
 -10   8   7 1781.84 732.571   7
 -10   8   7 1829.89 739.834   5
 -10   8   8 1282.29 694.523  15
 -10  -8   8 571.800 477.238   6
 -10   8   8 1024.90 676.200   7
 -10  -8   8 872.863 765.318  14
 -10   8   8 1157.73 702.008   5
 -10  -8   9 1031.96 792.304  14
 -10   8   9 517.452 565.363   7
 -10  -8   9 473.355 722.338   6
 -10   8   9 732.504 708.668  15
 -10   8   9 1020.31 583.807   5
 -10   8  10 13040.1 1840.95  15
 -10  -8  10 12997.5 1957.09   6
 -10  -8  10 15581.1 2302.40  14
 -10   8  10 11952.2 1972.27   5
 -10   8  10 13293.1 1936.38   7
 -10  -8  11-459.513 890.096  14
 -10   8  11-1944.47 894.156   7
 -10   8  11-268.147 435.015  15
 -10  10  -8 5930.35 1322.98  13
 -10  10  -8 9075.26 1735.62   4
 -10  10  -7 753.994 838.322   4
 -10 -10  -7 1040.84 647.765   1
 -10  10  -7-312.753 595.844  13
 -10  10  -6-9.55304 503.180   9
 -10  10  -6-869.410 735.397   4
 -10 -10  -6 1670.78 938.455   9
 -10 -10  -6-228.633 452.238   1
 -10 -10  -6 575.222 520.058  13
 -10  10  -6 529.298 537.402  13
 -10 -10  -5 1688.78 770.235  13
 -10 -10  -5 1744.76 759.539   1
 -10  10  -5 666.818 594.937   4
 -10  10  -5 2044.48 825.597  13
 -10 -10  -5 456.116 577.624   9
 -10  10  -5 2150.93 826.908   9
 -10  10  -4 527.968 511.941   4
 -10  10  -4 435.038 565.056   9
 -10 -10  -4 1394.21 681.959  13
 -10  10  -4 590.353 466.907  13
 -10 -10  -4 810.531 485.614   1
 -10 -10  -4-8.12092 406.076   9
 -10 -10  -3-79.8651 506.665   9
 -10  10  -3 311.832 405.616  13
 -10  10  -3 82.6394 377.267   9
 -10 -10  -3-749.642 788.849  14
 -10  10  -3 24.8503 595.742   4
 -10 -10  -3 813.348 497.210   1
 -10 -10  -2 5355.72 1140.71   9
 -10  10  -2 4882.56 1069.15  13
 -10 -10  -2 4100.27 851.944   1
 -10 -10  -2 4898.82 1376.77  14
 -10  10  -2 5291.57 1163.50   9
 -10  10  -2 3300.17 981.241   4
 -10 -10  -1 1353.21 714.025  14
 -10  10  -1 1235.14 479.574  13
 -10 -10  -1 1099.65 433.483   1
 -10 -10  -1 1265.16 638.557   9
 -10  10  -1 876.756 657.763   4
 -10 -10   0 62749.4 3039.69   1
 -10  10   0 67097.8 3736.22  13
 -10 -10   0 62365.9 4529.47  14
 -10  10   0 69345.4 4630.19   4
 -10  10   0 60590.2 3634.53   7
 -10 -10   0 63725.3 3662.33   9
 -10 -10   1 1803.62 479.446   1
 -10  10   1 286.986 408.918  13
 -10 -10   1 2280.82 897.664  14
 -10  10   1 442.629 431.206   7
 -10 -10   1 1451.22 656.928   3
 -10 -10   1 864.034 531.737   9
 -10  10   2 25735.9 2172.21  13
 -10  10   2 30145.3 2166.32   5
 -10 -10   2 28147.0 2382.88   3
 -10 -10   2 29745.4 2902.18  14
 -10 -10   2 28802.5 2216.08   9
 -10  10   2 28498.2 2455.85   7
 -10 -10   3 270.347 305.302  12
 -10  10   3-302.046 371.536  15
 -10  10   3 624.198 618.457   7
 -10 -10   3 269.404 317.384   3
 -10 -10   3 46.0532 373.180  14
 -10  10   3-185.483 289.863  13
 -10 -10   3 166.552 304.406   9
 -10  10   3 505.419 384.707   5
 -10 -10   4 7461.22 1480.63  14
 -10  10   4 9202.42 1213.02  13
 -10  10   4 9023.27 1274.43   5
 -10  10   4 9379.81 1464.99   7
 -10 -10   4 7791.78 1234.04   3
 -10 -10   4 9646.20 1176.98   9
 -10  10   4 6359.37 1235.14  15
 -10 -10   4 6440.99 1077.29  12
 -10 -10   5 2590.57 707.266  12
 -10  10   5 2494.95 680.345  13
 -10  10   5 2343.08 838.156   7
 -10  10   5 1592.83 675.279  15
 -10 -10   5 1447.62 610.465   3
 -10  10   5 2558.69 821.098   5
 -10 -10   5 2295.04 862.624  14
 -10 -10   5 2342.78 524.460   9
 -10 -10   6 906.765 531.417  12
 -10 -10   6 1111.04 681.741   6
 -10  10   6 1056.20 472.921  13
 -10  10   6 343.356 546.783   7
 -10  10   6 760.781 474.450  15
 -10  10   6 1750.37 765.380   5
 -10 -10   6 533.537 425.110   3
 -10 -10   6 882.091 697.003  14
 -10  10   7 116.472 556.532   7
 -10  10   7 220.267 460.315  15
 -10 -10   7 148.515 361.475   6
 -10 -10   7 209.680 312.827   3
 -10  10   7 318.667 410.248   5
 -10 -10   7 68.7498 658.184  14
 -10  10   8 1327.15 782.986   7
 -10  10   8 4328.89 1052.70   5
 -10 -10   8 4384.53 1139.67   6
 -10 -10   8 4979.23 1340.50  14
 -10  10   8 4653.27 1116.79  15
 -10  10   9-39.9770 595.207   5
 -10 -10   9-680.765 649.963   6
 -10  10   9 416.571 660.358  15
 -10 -10   9 376.063 556.351  14
 -10  10   9 840.877 742.041   7
 -10  10  10 3067.11 1111.34   5
 -10 -10  10 3575.17 1213.33  14
 -10  10  10 5409.83 1269.72  15
 -10  10  10 3287.07 1114.70   7
 -10 -10  10 2412.89 1036.18   6
 -10  10  11 2271.58 945.401  15
 -10  12  -7-194.796 743.044   4
 -10  12  -7-232.815 383.591  13
 -10 -12  -7-509.227 554.317   1
 -10 -12  -6 13308.4 1934.34   1
 -10 -12  -6 10871.9 1676.71  13
 -10  12  -6 11258.1 1776.30  13
 -10  12  -6 14244.5 2138.24   4
 -10  12  -5 196.549 536.415   4
 -10 -12  -5-93.4805 563.716   1
 -10  12  -5 571.610 558.169   9
 -10  12  -5 22.7793 418.792  13
 -10 -12  -5-110.572 405.238  13
 -10  12  -4 2167.46 840.071  13
 -10  12  -4 1590.95 824.650   4
 -10 -12  -4 2147.84 770.963   1
 -10 -12  -4 1715.31 843.278   9
 -10  12  -4 1149.77 740.508   9
 -10 -12  -3 6225.04 1512.07  14
 -10  12  -3 5741.78 1274.32   9
 -10  12  -3 8856.98 1492.34  13
 -10 -12  -3 7597.80 1257.97   1
 -10 -12  -3 7917.79 1476.65   9
 -10  12  -3 9183.99 1753.15   4
 -10  12  -2 6105.47 1308.82   9
 -10  12  -2 6897.56 1286.82  13
 -10  12  -2 7207.09 1585.12   4
 -10 -12  -2 7632.79 1237.22   1
 -10 -12  -2 4840.36 1359.82  14
 -10 -12  -2 5871.08 1256.80   9
 -10 -12  -1 1131.13 856.440  14
 -10 -12  -1 671.474 433.531   1
 -10  12  -1 1212.33 749.464   4
 -10 -12  -1 539.799 468.376   9
 -10  12  -1 1318.69 545.753  13
 -10 -12   0 10206.9 1914.23  14
 -10 -12   0 12373.9 1404.07   1
 -10  12   0 13610.2 1780.33  13
 -10 -12   0 14187.0 1851.80   3
 -10 -12   0 12729.2 1610.39   9
 -10  12   0 14618.0 2261.84   4
 -10  12   1 1135.74 659.441  13
 -10 -12   1-417.804 538.679  12
 -10 -12   1 184.872 790.595  14
 -10  12   1 620.708 408.488   7
 -10 -12   1-48.7705 365.867   9
 -10 -12   1 485.881 527.611   3
 -10  12   1 1500.19 978.112   4
 -10  12   2 23764.4 2397.25   7
 -10  12   2 23233.2 2358.18  15
 -10 -12   2 20210.7 2118.54  12
 -10 -12   2 26752.9 2152.65   9
 -10  12   2 25948.2 2269.24  13
 -10 -12   2 26484.6 2445.73   3
 -10 -12   2 23237.9 2724.42  14
 -10  12   3 10493.0 1598.00   7
 -10 -12   3 13477.9 1732.08   3
 -10 -12   3 12545.8 2001.48  14
 -10  12   3 11959.5 1485.80  13
 -10  12   3 14136.6 1836.51  15
 -10 -12   3 13240.4 1447.64   9
 -10 -12   3 13810.1 1714.55  12
 -10  12   3 12989.7 1615.77   5
 -10  12   4 1833.30 675.889  13
 -10  12   4 831.213 610.112  15
 -10 -12   4 1960.38 548.234   9
 -10 -12   4 582.729 440.677  14
 -10  12   4 1797.28 730.942   7
 -10  12   4 1012.28 604.587   5
 -10 -12   4 1315.85 513.364  12
 -10 -12   4 1144.25 567.149   3
 -10  12   5 1419.46 735.018  15
 -10 -12   5 1708.10 620.798   3
 -10  12   5 262.026 408.798   7
 -10 -12   5 1452.94 588.438  12
 -10  12   5 1292.52 632.992   5
 -10 -12   5 2286.19 948.279  14
 -10  12   5 1408.00 520.636  13
 -10  12   6 5704.60 1239.88  15
 -10  12   6 3823.06 988.656   5
 -10 -12   6 6032.42 1426.49  14
 -10  12   6 4287.65 852.610  13
 -10  12   6 5967.25 1316.64   7
 -10 -12   6 3225.85 804.878  12
 -10 -12   6 5223.49 1135.47   3
 -10  12   7 1509.77 785.856   7
 -10 -12   7 928.411 473.497  12
 -10  12   7 1528.99 855.810   5
 -10 -12   7 1615.59 830.214  14
 -10  12   7 462.465 461.749  15
 -10 -12   7-369.769 503.321   3
 -10  12   8 5508.67 1254.80  15
 -10  12   8 2979.65 936.694   7
 -10 -12   8 5128.38 1233.57   6
 -10 -12   8 5464.12 1467.38  14
 -10  12   8 6828.73 1469.16   5
 -10 -12   8 4912.95 1104.86   3
 -10 -12   9 4065.32 1177.01   6
 -10  12   9 2203.43 842.578  15
 -10 -12   9 2368.45 963.931  14
 -10  12   9 4349.55 1352.11   5
 -10  12  10 13500.0 2068.04  15
 -10  12  10 12938.5 2172.27   7
 -10 -12  10 12450.2 2182.36  14
 -10  14  -6 9029.57 2069.38   4
 -10  14  -6 7434.60 1517.29  13
 -10 -14  -6 9311.88 1690.00   1
 -10 -14  -6 5229.74 1215.43  13
 -10  14  -5 256.451 640.606   4
 -10 -14  -5-138.341 391.423   1
 -10  14  -5 645.269 614.237  13
 -10  14  -4 4944.23 1232.28  13
 -10  14  -4 7438.95 1578.64   4
 -10 -14  -4 6003.39 1274.12   1
 -10  14  -4 6785.74 1439.50   9
 -10  14  -3 221.211 424.165  13
 -10 -14  -3-621.991 476.574   1
 -10  14  -3 405.004 732.491   4
 -10  14  -3 517.950 441.664   9
 -10 -14  -3 898.915 917.453  14
 -10  14  -2 686.880 790.757   4
 -10 -14  -2 1125.42 620.580   9
 -10 -14  -2 707.463 712.483  14
 -10  14  -2 214.989 364.517  13
 -10  14  -2 1995.75 798.012   9
 -10 -14  -2 1570.29 664.716   1
 -10  14  -1 8062.18 1426.66  13
 -10 -14  -1 5069.57 1036.03   1
 -10 -14  -1 5501.91 1625.29  14
 -10  14  -1 6178.92 1657.86   4
 -10 -14  -1 6941.74 1246.36   9
 -10 -14   0 4552.07 947.113   1
 -10 -14   0 5762.67 1229.37  12
 -10 -14   0 4879.21 1086.93   9
 -10  14   0 3769.03 967.635  13
 -10  14   0 5145.69 1464.81   4
 -10 -14   0 6683.94 1673.05  14
 -10 -14   0 4605.65 1176.44   3
 -10 -14   1 375.746 397.405   9
 -10  14   1 1999.58 1115.59   4
 -10 -14   1 1905.20 966.387  14
 -10 -14   1 692.426 487.011   3
 -10  14   1 661.997 440.365  13
 -10 -14   1 1106.14 594.430  12
 -10 -14   2 1512.39 576.445   9
 -10 -14   2-20.6642 469.016   3
 -10  14   2 1326.34 750.771   7
 -10 -14   2 2944.52 1210.57  14
 -10  14   2 650.584 504.908  13
 -10  14   2 2791.53 923.148  15
 -10 -14   2 1067.43 622.266  12
 -10  14   3 33.2887 456.679  15
 -10 -14   3-168.071 519.990   3
 -10 -14   3-625.904 615.837  14
 -10 -14   3 539.121 441.982   9
 -10 -14   3 152.781 407.272  12
 -10  14   3-12.5343 566.832   5
 -10  14   3 61.1405 399.753  13
 -10  14   3-13.3390 475.586   7
 -10  14   4 5758.56 1296.61   5
 -10  14   4 3965.53 1109.29   7
 -10  14   4 4254.86 969.117  13
 -10 -14   4 4830.22 1003.46  12
 -10 -14   4 4571.43 1344.60  14
 -10 -14   4 4001.29 978.397   3
 -10  14   4 5291.12 1285.75  15
 -10 -14   5-47.1363 520.962   3
 -10 -14   5 3162.04 1139.41  14
 -10  14   5 1599.71 586.021  13
 -10  14   5 1310.65 781.090   5
 -10  14   5 2289.88 911.547  15
 -10 -14   5 1650.06 683.777  12
 -10  14   5 2597.74 869.232   7
 -10  14   6 4639.37 1225.82   5
 -10  14   6 5951.85 1373.71  15
 -10  14   6 7032.53 1528.04   7
 -10 -14   6 6789.27 1358.33   3
 -10 -14   6 6005.11 1162.11  12
 -10 -14   6 4702.17 1323.41  14
 -10  14   7 3814.75 1166.89  15
 -10 -14   7 4339.88 1087.42   3
 -10  14   7 4696.80 1206.38   7
 -10 -14   7 3833.58 1295.28  14
 -10  14   7 3919.64 1151.27   5
 -10 -14   7 2860.45 853.369  12
 -10 -14   8 20880.4 2337.41   3
 -10 -14   8 18100.1 2657.56  14
 -10  14   8 17828.4 2509.74   5
 -10  14   8 18469.4 2430.78   7
 -10  14   8 19805.0 2481.05  15
 -10 -14   9 1391.15 1113.80  14
 -10  14   9-562.037 664.153   5
 -10  14   9-1208.21 738.476  15
 -10  14   9-193.928 738.987   7
 -10 -16  -6 4410.05 1184.10  13
 -10  16  -5 4600.29 1527.43   4
 -10 -16  -5 4923.33 1191.08   1
 -10  16  -4 2504.14 1255.95   4
 -10 -16  -4 4215.41 1133.83   1
 -10  16  -4 4472.26 1240.76  13
 -10  16  -3 1059.46 878.795   9
 -10 -16  -3 982.361 673.715   1
 -10  16  -3-189.923 387.774  13
 -10  16  -3 1165.06 926.968   4
 -10  16  -2 7008.77 1611.06   4
 -10 -16  -2 5730.05 1746.00  14
 -10  16  -2 7049.56 1410.27  13
 -10 -16  -2 7971.55 1413.01   1
 -10 -16  -1 318.739 447.999   3
 -10  16  -1-145.811 812.598   4
 -10 -16  -1-248.999 403.730  12
 -10  16  -1 529.405 586.568  13
 -10 -16  -1 1911.32 1139.34  14
 -10 -16  -1-576.212 559.999   1
 -10 -16   0 2721.95 1224.06  14
 -10 -16   0 4739.48 1197.86   3
 -10  16   0 2599.83 837.004  13
 -10 -16   0 3216.56 956.857  12
 -10  16   0 2360.58 1113.98   4
 -10 -16   1 627.161 631.058   3
 -10 -16   1 130.014 417.530  12
 -10 -16   1-62.4074 575.331  14
 -10  16   1 387.738 792.743   4
 -10  16   1 229.301 410.278  13
 -10  16   2 3946.68 959.672  13
 -10  16   2 4035.86 1159.47  15
 -10 -16   2 5578.66 1368.22   3
 -10 -16   2 4174.22 1051.26  12
 -10 -16   2 2485.59 987.844  14
 -10 -16   3 1405.35 625.563   3
 -10  16   3-674.231 704.868   7
 -10  16   3 836.186 485.130  13
 -10 -16   3 165.986 415.716  12
 -10  16   3 1776.47 838.028  15
 -10 -16   3 1342.92 951.454  14
 -10 -16   4 4293.46 1128.02   3
 -10 -16   4 3760.39 1341.46  14
 -10  16   4 3500.41 1062.34  15
 -10  16   4 6007.98 1429.64   7
 -10 -16   4 2432.46 842.618  12
 -10  16   4 3525.84 1048.75   5
 -10  16   4 2292.35 769.981  13
 -10  16   5 5047.91 1293.10  15
 -10  16   5 6827.66 1549.17   5
 -10 -16   5 5066.69 1268.44   3
 -10  16   5 5022.81 1356.66   7
 -10  16   5 5202.82 1022.77  13
 -10 -16   5 3604.10 1234.85  14
 -10 -16   5 4817.18 1076.03  12
 -10 -16   6 9916.41 1701.48   3
 -10  16   6 6664.40 1466.05  15
 -10  16   6 9244.52 1754.47   7
 -10 -16   6 5395.38 1589.96  14
 -10  16   6 7063.01 1642.84   5
 -10 -16   6 5133.74 1105.78  12
 -10  16   7 1074.96 713.854   7
 -10  16   7 1473.86 884.607  15
 -10  16   7 2627.06 1128.93   5
 -10 -16   7 882.218 553.779  12
 -10 -16   7 991.505 775.171  14
 -10 -16   7 904.884 508.577   3
 -10 -16   8 3338.11 1067.96   3
 -10 -16   8 4963.62 1565.91  14
 -10  16   8 4391.62 1421.47   5
 -10 -18  -4 7391.14 1485.45   1
 -10  18  -3 1495.91 782.998  13
 -10  18  -3 1039.34 885.809   4
 -10 -18  -3 1361.64 669.161   1
 -10  18  -2 5624.03 1289.73  13
 -10 -18  -2 9064.20 1703.69  12
 -10 -18  -2 9742.69 2263.90  14
 -10 -18  -2 8028.48 1465.67   1
 -10  18  -2 10834.5 2285.68   4
 -10  18  -1 564.526 581.932  13
 -10 -18  -1 1697.42 569.458   1
 -10 -18  -1 1555.92 829.577   3
 -10 -18  -1 2367.75 1143.70  14
 -10 -18  -1 2692.30 992.292  12
 -10  18  -1 1857.06 1147.14   4
 -10  18   0 9332.94 1620.12  13
 -10 -18   0 7710.92 1904.22  14
 -10 -18   0 8353.33 1691.36   3
 -10 -18   0 9257.94 1684.22  12
 -10  18   0 11785.9 2418.08   4
 -10 -18   1 719.120 560.355  12
 -10  18   1-225.122 777.692   4
 -10 -18   1 952.691 804.834  14
 -10 -18   1 737.184 504.263   3
 -10  18   1 390.755 569.863  13
 -10 -18   2 4373.79 1208.30  14
 -10 -18   2 6115.62 1374.00  12
 -10  18   2 7430.56 1513.10  15
 -10 -18   2 6487.62 1449.38   3
 -10  18   2 7250.29 2120.76   4
 -10  18   2 5966.12 1265.29  13
 -10 -18   3-404.685 611.407  14
 -10  18   3 232.463 371.619  13
 -10 -18   3 922.359 674.417   3
 -10  18   3-281.378 463.056  15
 -10 -18   3 225.551 431.646  12
 -10 -18   4 8267.47 1447.89  12
 -10  18   4 5651.69 1361.60  15
 -10 -18   4 5721.89 1674.28  14
 -10 -18   4 6362.91 1419.11   3
 -10  18   4 5761.54 1164.29  13
 -10 -18   5 475.859 478.875   3
 -10 -18   5 721.091 580.550  12
 -10  18   5 68.4065 505.516   7
 -10  18   5 296.732 871.977   5
 -10  18   5-85.5067 401.173  13
 -10  18   5 1050.05 860.581  15
 -10 -18   5 379.167 594.011  14
 -10  18   6 4370.46 1237.18  15
 -10  18   6 2904.55 1186.78   5
 -10  18   6 3520.07 1196.88   7
 -10 -18   6 2807.55 878.474  12
 -10 -18   6 1051.69 822.006  14
 -10 -18   6 2650.52 1024.07   3
 -10 -18   7 3171.25 1113.92   3
 -10  18   7 3481.37 1242.36   5
 -10 -18   7 2560.33 844.266  12
 -10 -18   8 547.862 443.343   3
 -10 -20  -3 2279.73 1017.05   1
 -10 -20  -2 6019.79 1360.74   1
 -10  20  -1-668.789 871.853   4
 -10 -20  -1-647.621 387.729   1
 -10  20   0 4409.58 1726.17   4
 -10 -20   0 3833.16 1289.97   3
 -10  20   0 4278.11 1101.84  13
 -10 -20   0 1217.95 1044.19  14
 -10 -20   0 2440.87 1095.31  12
 -10 -20   1 346.219 1066.82  14
 -10 -20   1-631.462 680.618   3
 -10 -20   1 424.407 628.279  12
 -10  20   1-108.809 471.325  13
 -10  20   2 2789.75 953.393  13
 -10 -20   2 1817.81 1143.58  14
 -10 -20   2 2469.45 1038.61  12
 -10 -20   2 5055.98 1385.67   3
 -10  20   2 3619.76 1552.89   4
 -10  20   2 3558.46 1064.32  15
 -10 -20   3 7666.81 1934.46  14
 -10  20   3 4738.57 1206.72  13
 -10 -20   3 4293.47 1270.76   3
 -10  20   3 5813.24 1380.19  15
 -10 -20   3 2938.16 1070.75  12
 -10 -20   4 4818.19 1326.19   3
 -10  20   4 6673.05 1550.94  15
 -10  20   4 7625.14 1416.32  13
 -10 -20   4 6619.86 1429.88  12
 -10 -20   5 26.1342 430.988  12
 -10  20   6 4496.34 1636.88   5
 -10 -20   6 5919.14 1326.48  12
 -10 -22  -1 2243.93 901.335   1
  -9   1  -9 1335.34 708.065   9
  -9   1  -9 1094.63 694.165   1
  -9  -1  -9 1116.41 575.151   1
  -9  -1  -9 507.921 760.447   9
  -9   1  -8 234.513 584.837   1
  -9  -1  -8-273.156 415.733   9
  -9  -1  -8 131.007 568.999   1
  -9  -1  -7 43.3940 402.080  13
  -9   1  -7-103.347 265.614  13
  -9   1  -7-165.085 411.061   1
  -9  -1  -7 341.520 601.922   9
  -9  -1  -7-160.129 458.293   1
  -9   1  -7-488.818 537.185   9
  -9  -1  -6 104.576 520.429   1
  -9  -1  -6-134.684 491.111   9
  -9  -1  -6-308.723 353.736  13
  -9   1  -6 111.335 454.280   1
  -9   1  -6 514.796 556.366   9
  -9   1  -6 468.422 419.599   4
  -9   1  -6 678.246 524.736  13
  -9   1  -5 8940.18 1088.75   4
  -9  -1  -5 7330.70 1135.30  13
  -9  -1  -5 8612.79 1260.02   1
  -9   1  -5 6881.17 1129.53  13
  -9  -1  -5 6834.89 1345.27   9
  -9   1  -5 8910.50 1288.97   1
  -9   1  -5 8125.33 1426.80   9
  -9  -1  -4 7788.16 893.108   4
  -9   1  -4 8688.41 1236.37  13
  -9   1  -4 7024.46 1075.47   1
  -9  -1  -4 6401.11 1095.01  13
  -9  -1  -4 6168.07 1217.49   9
  -9   1  -4 6217.44 1206.32   9
  -9   1  -4 7765.60 944.840   4
  -9  -1  -4 6591.29 1030.06   1
  -9   1  -3 51024.1 2968.57  13
  -9  -1  -3 53785.9 2765.24   1
  -9   1  -3 50144.4 2344.69   4
  -9   1  -3 53461.9 3424.67   9
  -9   1  -3 51879.3 2730.20   1
  -9   1  -3 47511.1 2484.01  14
  -9  -1  -3 37515.0 2612.74  14
  -9  -1  -3 48419.6 2898.50  13
  -9  -1  -3 54355.3 2195.40   4
  -9  -1  -3 49782.4 3286.35   9
  -9  -1  -2 1986.13 357.911   4
  -9   1  -2 1772.70 474.012   1
  -9   1  -2 1409.98 374.296   7
  -9   1  -2 1464.85 519.123  13
  -9  -1  -2 792.193 380.208  14
  -9  -1  -2 696.987 480.885   9
  -9  -1  -2 1246.78 324.259   7
  -9   1  -2 1110.77 353.600   4
  -9   1  -2 824.499 369.649  14
  -9  -1  -2 1612.76 554.120  13
  -9   1  -2 1561.14 658.354   9
  -9  -1  -2 2412.56 561.056   1
  -9   1  -1 56881.7 2997.39  13
  -9   1  -1 55398.3 2349.89   1
  -9   1  -1 59569.4 2489.06   7
  -9   1  -1 55478.3 3241.13   9
  -9   1  -1 54112.5 1708.48   5
  -9   1  -1 62189.6 3118.83  14
  -9  -1  -1 55918.5 2978.31  13
  -9  -1  -1 58391.2 2388.69   1
  -9  -1  -1 53310.7 2518.12   5
  -9  -1  -1 54640.1 1768.65   4
  -9   1  -1 58796.6 2259.62   4
  -9  -1  -1 60548.0 3356.83  14
  -9  -1  -1 57723.0 3276.39   9
  -9  -1   0 421.677 280.699   6
  -9   1   0-40.4092 146.518   1
  -9   1   0-68.8270 211.042  14
  -9   1   0 223.732 223.067   4
  -9  -1   0 127.528 293.269  13
  -9   1   0-60.5612 282.620  13
  -9  -1   0 140.431 333.877  14
  -9  -1   0 76.9179 95.7013   4
  -9   1   0-321.323 330.244   9
  -9  -1   0 102.442 164.799   1
  -9  -1   0-278.031 446.643   9
  -9  -1   1 10281.7 1257.95  14
  -9   1   1 10047.5 1281.43   9
  -9  -1   1 9948.51 1050.54   6
  -9   1   1 10082.1 1168.32  13
  -9  -1   1 9724.94 623.832   1
  -9   1   1 9798.91 1130.87  14
  -9  -1   1 11167.5 1232.33  13
  -9  -1   1 10725.7 801.123   4
  -9  -1   1 10216.4 1298.21   9
  -9   1   2 6685.98 905.648   6
  -9  -1   2 7099.58 1038.61   9
  -9  -1   2 6856.87 941.821   6
  -9  -1   2 7473.24 1074.60  14
  -9   1   2 7605.27 971.032  13
  -9  -1   2 6435.60 909.746  13
  -9   1   2 6886.07 986.291  14
  -9   1   3 1233.68 391.823  13
  -9  -1   3 625.673 355.501  14
  -9  -1   3 911.152 427.838   6
  -9  -1   3 944.076 399.075  13
  -9   1   3 1495.74 521.622   6
  -9   1   3 1337.41 480.173  14
  -9   1   4 1691.48 468.165  13
  -9   1   4 2547.18 651.589  14
  -9   1   4 1768.49 525.451   6
  -9  -1   4 1713.34 449.848  13
  -9  -1   4 2122.24 657.844   6
  -9  -1   4 1308.00 453.245  14
  -9  -1   5 6527.31 1083.33   6
  -9   1   5 5785.86 1010.13   6
  -9   1   5 5888.68 795.267  13
  -9  -1   5 6271.70 1063.18  14
  -9  -1   5 8673.00 971.409  13
  -9   1   5 6286.10 1053.01  14
  -9  -1   6 2191.21 711.440  14
  -9  -1   6 2363.89 688.975   6
  -9   1   6 1934.33 575.065  15
  -9  -1   6 2313.00 515.114  13
  -9   1   6 1679.47 563.061   5
  -9   1   6 1575.62 404.520  13
  -9   1   6 1900.18 633.587  14
  -9   1   6 1561.10 630.558   6
  -9   1   7 15703.6 1848.54  14
  -9   1   7 14243.3 1114.24  13
  -9  -1   7 16347.3 1233.67  13
  -9   1   7 14600.1 1666.46   5
  -9  -1   7 15015.1 1697.47   6
  -9   1   7 13898.4 1672.33   6
  -9  -1   7 16762.3 1903.99  14
  -9   1   7 15595.9 1571.47  15
  -9  -1   8 3246.63 694.576  15
  -9   1   8 2888.52 886.271  14
  -9  -1   8 3854.73 1017.63  14
  -9  -1   8 4962.38 1059.50   6
  -9   1   8 4352.97 954.063   6
  -9   1   8 4036.81 899.619   5
  -9   1   8 3276.67 723.365  15
  -9   1   9 6122.46 1048.14  15
  -9   1   9 5054.10 1158.97  14
  -9   1   9 2952.61 795.145   6
  -9  -1   9 2631.57 948.731  14
  -9  -1   9 2433.86 772.761   6
  -9   1   9 2849.50 850.230   5
  -9  -1   9 4357.71 1105.22   5
  -9  -1  10-496.822 367.521  14
  -9   1  10 258.711 497.305   6
  -9  -1  10 124.544 535.066   6
  -9   1  10 204.197 484.651   5
  -9   1  10 1489.27 891.561  14
  -9  -1  10-19.9888 460.914   5
  -9   1  11 2320.98 978.066  14
  -9   1  11 1880.15 847.666   5
  -9  -1  11 2188.23 904.329   6
  -9  -1  11 1553.30 682.908   5
  -9  -1  11 1464.63 760.378  14
  -9   1  12 2548.67 1046.05  14
  -9  -1  12 2930.26 1106.42  14
  -9  -1  12 1455.55 900.022   6
  -9   3  -9 5457.46 1321.68   1
  -9  -3  -9 6417.21 1584.74   1
  -9  -3  -8 2453.77 936.161   9
  -9   3  -8 3474.07 1117.97   9
  -9   3  -8 345.509 566.006   1
  -9  -3  -8 1247.85 699.964   1
  -9  -3  -7 3870.35 971.107   1
  -9  -3  -7 5110.34 1277.05   9
  -9   3  -7 4875.42 1011.77  13
  -9   3  -7 4347.28 954.293   4
  -9  -3  -7 6306.10 1115.83  13
  -9   3  -7 3837.03 1103.06   9
  -9   3  -7 6345.56 1237.85   1
  -9   3  -6 7697.72 1188.14   4
  -9  -3  -6 5719.74 1104.05   1
  -9   3  -6 6714.51 1363.86   9
  -9   3  -6 8564.65 1347.97   1
  -9   3  -6 6873.72 1177.41  13
  -9  -3  -6 7706.02 1179.31  13
  -9  -3  -6 6569.59 1327.90   9
  -9   3  -5 5063.99 1169.52   9
  -9  -3  -5 7046.72 1167.48   1
  -9  -3  -5 6156.13 1065.71  13
  -9   3  -5 6732.03 1157.03   1
  -9   3  -5 5615.40 928.703   4
  -9  -3  -5 5169.21 1194.14   9
  -9   3  -5 5737.78 1097.41  13
  -9  -3  -4 3711.63 949.176   9
  -9  -3  -4 4054.01 867.274   1
  -9   3  -4 3431.33 706.953   4
  -9   3  -4 2495.08 721.055  13
  -9   3  -4 2302.44 768.614   9
  -9  -3  -4 2694.01 714.252  13
  -9   3  -4 4317.65 862.648   1
  -9  -3  -3 12500.3 1636.83  14
  -9   3  -3 23862.5 1722.78   4
  -9   3  -3 22654.7 1968.33  13
  -9   3  -3 20628.2 2105.08   9
  -9  -3  -3 20339.0 1844.38  13
  -9   3  -3 20494.2 1698.08   1
  -9  -3  -3 20851.9 1725.09   1
  -9  -3  -3 20767.5 2112.73   9
  -9  -3  -2 2801.47 788.734   9
  -9  -3  -2 3582.93 924.981  14
  -9   3  -2 2946.38 583.295   7
  -9   3  -2 4204.19 725.580   4
  -9  -3  -2 2709.45 747.260  13
  -9   3  -2 2407.57 764.658   9
  -9   3  -2 2884.95 594.717   1
  -9   3  -2 2439.23 546.693  14
  -9  -3  -2 3622.57 491.067   6
  -9  -3  -2 3077.41 604.863   1
  -9   3  -2 2957.01 743.500  13
  -9   3  -1 11990.2 1152.05   7
  -9  -3  -1 12203.0 1014.12   6
  -9  -3  -1 12042.4 1363.76  13
  -9   3  -1 14869.0 1323.20  14
  -9   3  -1 12167.8 1391.33  13
  -9   3  -1 14764.8 1303.71   4
  -9  -3  -1 11219.6 1582.18  14
  -9   3  -1 12054.9 1537.27   9
  -9  -3  -1 11411.4 1038.01   1
  -9  -3  -1 12724.0 1521.93   9
  -9   3   0 25212.9 1715.18  14
  -9  -3   0 26137.0 2247.79  14
  -9  -3   0 22376.1 1826.67  13
  -9   3   0 24277.6 1713.39   7
  -9   3   0 26258.1 1896.94   4
  -9   3   0 24171.8 1869.88  13
  -9   3   0 25799.2 1065.46   5
  -9  -3   0 25700.1 2065.98   9
  -9   3   0 21777.0 1974.42   9
  -9  -3   0 24174.2 1594.57   6
  -9  -3   0 26850.8 1397.90   1
  -9   3   1 4094.44 721.182  14
  -9  -3   1 3999.67 883.803  14
  -9  -3   1 4096.16 433.604   1
  -9   3   1 3782.61 503.799   5
  -9   3   1 4361.75 805.904  13
  -9  -3   1 4063.54 764.333  13
  -9  -3   1 4091.99 703.484   6
  -9   3   1 3927.41 705.730   7
  -9  -3   1 3651.81 779.046   9
  -9  -3   2 776.396 467.189  14
  -9   3   2 966.666 335.092   5
  -9   3   2 584.095 347.340  14
  -9  -3   2 979.774 412.679   6
  -9  -3   2 832.420 438.691  13
  -9   3   2 449.209 310.668  13
  -9  -3   2 582.887 154.062   4
  -9  -3   2 555.530 116.272   1
  -9  -3   2 834.216 389.818   9
  -9  -3   3 4666.26 506.436   4
  -9  -3   3 4271.24 804.552   9
  -9  -3   3 5045.54 870.884   6
  -9   3   3 3788.37 708.434  13
  -9   3   3 4611.16 722.669   5
  -9  -3   3 3790.09 719.516  13
  -9   3   3 4340.03 790.877  14
  -9  -3   3 2746.41 715.272  14
  -9   3   4 1028.14 402.576  13
  -9  -3   4 738.093 362.985  13
  -9   3   4 734.550 446.756  14
  -9  -3   4 1334.09 593.356  14
  -9   3   4 1749.85 513.878   5
  -9   3   4 819.529 435.596  15
  -9  -3   4 1164.10 374.859   3
  -9  -3   4 1944.36 569.742   9
  -9  -3   4 1449.78 524.796   6
  -9  -3   5 31780.9 1987.23  13
  -9   3   5 32642.0 2250.06   5
  -9  -3   5 33471.3 2545.92  14
  -9  -3   5 36827.5 1958.32   3
  -9   3   5 34800.1 1961.30  13
  -9   3   5 33328.9 2340.87  15
  -9  -3   5 33261.2 2405.68   6
  -9  -3   6 3901.75 632.641   3
  -9  -3   6 2935.32 791.237   6
  -9  -3   6 4037.59 954.383  14
  -9   3   6 3491.17 777.383   5
  -9   3   6 3919.43 618.480  13
  -9   3   6 3982.63 808.678  15
  -9  -3   6 3385.32 624.792  13
  -9  -3   7 27156.3 1706.54  13
  -9  -3   7 23353.3 2163.31   6
  -9   3   7 27318.1 2183.10  15
  -9  -3   7 28078.6 2518.16  14
  -9   3   7 24453.6 1470.27  13
  -9   3   7 23880.0 2196.58   5
  -9   3   8 625.562 383.992  15
  -9  -3   8 1143.36 685.351   6
  -9  -3   8-88.4268 481.579  14
  -9  -3   9 9093.16 1520.29  14
  -9  -3   9 10020.9 1561.47   6
  -9   3   9 10612.9 1584.11   5
  -9   3   9 7165.53 1167.38  15
  -9   3  10 2923.08 834.557  15
  -9  -3  10 2974.42 1055.50  14
  -9  -3  10 1704.23 756.476   6
  -9  -3  10 2213.55 878.659   5
  -9   3  10 3343.22 1066.28   5
  -9  -3  11-65.3688 562.177   5
  -9  -3  11 301.627 374.199   6
  -9  -3  11-131.787 548.781  14
  -9   3  11 661.256 682.942   5
  -9   3  12 737.496 518.275   7
  -9  -3  12 1026.01 835.824  14
  -9  -3  12-975.199 645.991   6
  -9   5  -8 152.188 467.457   4
  -9  -5  -8-727.959 721.280   9
  -9   5  -8 20.7858 497.487   1
  -9   5  -8 263.809 416.129  13
  -9   5  -8 288.255 462.185   9
  -9  -5  -8 1008.08 639.980   1
  -9   5  -7 15594.8 1830.33   4
  -9  -5  -7 15061.1 1743.95  13
  -9   5  -7 15234.0 1822.92  13
  -9  -5  -7 15446.2 1950.47   1
  -9   5  -7 14705.6 1933.78   1
  -9  -5  -7 12946.8 2011.84   9
  -9   5  -7 14667.5 2090.87   9
  -9   5  -6-550.811 430.179  13
  -9   5  -6 832.497 542.410   4
  -9   5  -6-467.760 577.064   1
  -9   5  -6 608.016 629.041   9
  -9  -5  -6 338.836 446.854  13
  -9  -5  -6-353.532 399.695   9
  -9   5  -5 15699.7 1989.65   9
  -9  -5  -5 16344.9 1754.02  13
  -9   5  -5 16181.3 1765.40  13
  -9  -5  -5 15912.6 2023.76   9
  -9   5  -5 18814.7 1912.77   1
  -9  -5  -5 18456.1 1892.75   1
  -9   5  -5 17160.0 1759.77   4
  -9   5  -4 6528.66 1067.44   1
  -9   5  -4 7935.03 1182.66   4
  -9  -5  -4 6095.78 992.812   1
  -9   5  -4 5953.27 1188.72   9
  -9   5  -4 5838.95 1028.80  13
  -9  -5  -4 5779.12 1009.11  13
  -9  -5  -4 6106.73 1191.45   9
  -9  -5  -3 1982.97 719.403   9
  -9  -5  -3 2739.53 683.994  13
  -9   5  -3 2393.18 719.032  13
  -9   5  -3 3617.31 767.397   4
  -9  -5  -3 2023.91 618.637   1
  -9  -5  -3 818.981 372.483  14
  -9   5  -3 2261.96 681.289   9
  -9  -5  -2 7946.85 767.214   6
  -9  -5  -2 4552.21 1118.95  14
  -9  -5  -2 6582.34 927.730   1
  -9   5  -2 7405.81 960.965   7
  -9  -5  -2 6945.09 1221.15   9
  -9   5  -2 7411.20 1114.61  13
  -9  -5  -2 6599.96 1098.80  13
  -9   5  -2 7790.93 1104.47   4
  -9   5  -2 7160.66 1184.99   9
  -9   5  -1 3975.81 633.923  14
  -9  -5  -1 2792.75 776.721  14
  -9   5  -1 4086.55 908.230   9
  -9   5  -1 4724.40 830.057   7
  -9   5  -1 1770.30 672.283  13
  -9  -5  -1 3806.48 654.217   1
  -9  -5  -1 3141.44 547.065   6
  -9  -5  -1 3940.70 900.863   9
  -9   5  -1 2594.92 652.827   4
  -9   5   0 1502.30 577.727  13
  -9  -5   0 1327.62 609.017   9
  -9   5   0 1268.25 264.968   5
  -9  -5   0 1035.14 565.458  14
  -9   5   0 1480.50 507.191   7
  -9  -5   0 1502.49 438.384   6
  -9  -5   0 1895.83 422.851   1
  -9   5   0 1827.09 440.179  14
  -9   5   0 2387.25 866.939   4
  -9  -5   1 1343.16 624.796  14
  -9  -5   1 1199.98 289.948   1
  -9  -5   1 678.323 326.382   6
  -9   5   1 1487.96 525.487   7
  -9   5   1 1679.86 453.146  14
  -9   5   1 2237.77 595.984  13
  -9   5   1 2243.45 386.266   5
  -9  -5   1 1610.11 571.870   9
  -9   5   2 1397.89 456.571  13
  -9   5   2 1576.45 416.776  14
  -9  -5   2 2192.89 569.465   6
  -9  -5   2 1193.03 549.889  14
  -9   5   2 1749.53 415.863   5
  -9  -5   2 2405.86 630.553   3
  -9   5   2 943.469 507.237   7
  -9  -5   2 1209.79 494.792   9
  -9  -5   2 1856.42 296.057   1
  -9   5   3 34005.9 2000.20   5
  -9  -5   3 31617.7 2211.08   6
  -9  -5   3 31785.1 2132.33   9
  -9   5   3 30668.0 2017.92  13
  -9  -5   3 34452.9 2148.61   3
  -9  -5   3 30821.8 1149.39   1
  -9   5   3 31955.0 2345.15  15
  -9   5   3 32487.0 2334.02   7
  -9  -5   3 30914.0 2451.95  14
  -9  -5   4 16023.1 1460.69   9
  -9  -5   4 17920.5 1724.41   6
  -9   5   4 17589.8 1444.28  13
  -9   5   4 18471.3 1765.80   7
  -9   5   4 19244.1 1828.89  15
  -9  -5   4 19576.2 1560.28   3
  -9  -5   4 17837.8 1892.31  14
  -9   5   4 17038.9 1533.90   5
  -9  -5   5 38287.8 2668.12   6
  -9  -5   5 40379.0 2952.76  14
  -9   5   5 44863.3 2847.22  15
  -9   5   5 41969.8 2615.00   5
  -9   5   5 44018.9 2283.27  13
  -9  -5   5 43119.7 2419.08   9
  -9  -5   5 43135.0 2371.13   3
  -9  -5   6 309.805 404.625  14
  -9   5   6 539.130 453.415  15
  -9  -5   6 38.9641 326.271   6
  -9   5   6 627.594 519.448   5
  -9  -5   6-72.0839 219.951   3
  -9  -5   6 184.497 233.747   9
  -9   5   6-151.149 244.061  13
  -9   5   7 39229.5 2773.80  15
  -9  -5   7 38634.0 2216.03   3
  -9  -5   7 36002.4 2959.20  14
  -9   5   7 32508.4 2612.80   5
  -9  -5   7 37423.9 2800.07   6
  -9  -5   8 284.720 497.040  14
  -9   5   8 1155.01 516.370  15
  -9  -5   8 1236.43 623.934   6
  -9   5   8 247.629 410.211   5
  -9   5   9 8581.01 1444.48   7
  -9  -5   9 11749.6 1823.53  14
  -9   5   9 6503.02 1326.08   5
  -9  -5   9 9718.00 1533.16   6
  -9   5   9 8943.00 1368.21  15
  -9  -5  10 5673.58 1385.97  14
  -9   5  10 5279.83 1280.06   7
  -9  -5  10 5065.09 1158.99   6
  -9   5  10 4149.44 967.696  15
  -9   5  10 5611.30 1322.08   5
  -9   5  11 3450.40 1058.02   7
  -9  -5  11 4521.31 1175.11  14
  -9  -5  11 4360.59 1210.39   5
  -9  -5  11 5484.08 1256.32   6
  -9   5  11 4935.13 1150.73   5
  -9   5  11 3640.83 959.032  15
  -9   5  12 2100.39 785.331   7
  -9  -5  12 1534.71 833.454   6
  -9  -5  12 2543.53 1025.83  14
  -9   7  -9 4370.64 1253.39   4
  -9  -7  -8 2694.31 927.970   1
  -9   7  -8 2202.77 902.473   4
  -9   7  -8 1374.80 670.163  13
  -9   7  -7 12270.1 1902.40   9
  -9  -7  -7 15020.2 2187.76   9
  -9  -7  -7 9678.92 1447.52  13
  -9   7  -7 13069.8 1814.33   4
  -9   7  -7 11719.8 1624.66  13
  -9  -7  -7 12509.8 1793.47   1
  -9   7  -6 767.680 530.042   4
  -9   7  -6-32.4115 360.052   9
  -9  -7  -6 287.281 346.376   1
  -9   7  -6 305.073 425.193  13
  -9  -7  -6 368.596 345.260  13
  -9  -7  -6 878.352 616.879   9
  -9   7  -5 6853.84 1226.03   4
  -9  -7  -5 6980.00 1159.84  13
  -9  -7  -5 6836.47 1238.49   1
  -9   7  -5 7076.79 1367.01   9
  -9  -7  -5 8281.30 1544.44   9
  -9   7  -5 7393.60 1233.05  13
  -9   7  -4 3626.57 1013.89   9
  -9  -7  -4 2561.68 772.544   9
  -9   7  -4 1696.91 614.779   4
  -9  -7  -4 2433.69 691.247  13
  -9  -7  -4 2395.67 734.733   1
  -9   7  -4 1596.01 677.383  13
  -9  -7  -3 8170.60 1334.13   9
  -9  -7  -3 8292.50 1216.71  13
  -9   7  -3 7305.11 1236.13   4
  -9  -7  -3 4187.83 1117.18  14
  -9   7  -3 9281.42 1342.79  13
  -9  -7  -3 10246.7 1298.87   1
  -9   7  -3 9404.16 1447.55   9
  -9  -7  -2 552.076 480.218   9
  -9  -7  -2 1113.13 747.733  14
  -9   7  -2 752.087 357.028  13
  -9  -7  -2 422.457 234.143   1
  -9  -7  -2 881.757 312.715   6
  -9   7  -2 1108.20 449.047   4
  -9   7  -2 2292.52 748.894   9
  -9   7  -1 4857.85 1067.26   4
  -9  -7  -1 4420.77 691.726   6
  -9   7  -1 5922.89 654.508  14
  -9  -7  -1 4418.92 922.937   9
  -9  -7  -1 6014.90 1319.00  14
  -9   7  -1 5938.79 1009.22  13
  -9   7  -1 3844.19 808.171   7
  -9  -7  -1 4605.88 718.984   1
  -9   7   0 6359.35 1090.94   7
  -9  -7   0 6036.42 1047.67   9
  -9  -7   0 6746.50 811.260   1
  -9   7   0 6631.04 1092.40  13
  -9   7   0 8896.33 1479.38   4
  -9   7   0 6760.73 758.690  14
  -9   7   0 6474.06 711.474   5
  -9  -7   0 5374.39 1129.52  14
  -9  -7   1 28812.0 2609.48  14
  -9  -7   1 27589.9 1562.98   1
  -9   7   1 31415.8 2250.81   7
  -9   7   1 31387.4 1732.90   5
  -9   7   1 27321.6 1761.70  14
  -9   7   1 26480.5 2025.60  13
  -9  -7   1 30780.0 2300.20   3
  -9  -7   1 30215.0 2187.92   9
  -9   7   2 18050.9 1399.13   5
  -9  -7   2 15719.4 1596.59   3
  -9  -7   2 17172.5 1973.00  14
  -9   7   2 16670.3 1559.05  13
  -9   7   2 16291.6 1664.97   7
  -9  -7   2 17719.8 1614.17   9
  -9   7   3 14561.4 1658.68  15
  -9  -7   3 13959.6 1735.28  14
  -9  -7   3 15265.8 1505.60   3
  -9   7   3 12654.0 1512.38   7
  -9   7   3 14452.2 1403.09  13
  -9   7   3 14435.6 1345.45   5
  -9  -7   3 13543.1 1345.23   9
  -9  -7   4 12520.6 1354.55   3
  -9  -7   4 10022.4 1506.94  14
  -9   7   4 11250.0 1212.47  13
  -9  -7   4 10721.4 1355.54   6
  -9   7   4 12079.9 1518.19   7
  -9   7   4 10922.1 1266.74   5
  -9  -7   4 11223.4 1198.32   9
  -9   7   4 12536.5 1527.57  15
  -9  -7   5 13919.2 1436.19   3
  -9  -7   5 13123.2 1566.51   6
  -9   7   5 13037.4 1574.57  15
  -9   7   5 10381.7 1110.95  13
  -9  -7   5 14300.7 1305.29   9
  -9   7   5 14763.4 1720.37   7
  -9  -7   5 13518.5 1760.22  14
  -9   7   5 11786.0 1422.72   5
  -9  -7   6 7882.89 1078.94   3
  -9   7   6 5585.61 1071.34  15
  -9   7   6 6584.65 839.781  13
  -9  -7   6 8645.11 1428.82  14
  -9  -7   6 5448.23 1067.76   6
  -9   7   6 6703.72 1201.61   7
  -9   7   6 5661.83 1061.30   5
  -9  -7   6 8693.22 993.142   9
  -9   7   7 1742.87 702.513  15
  -9  -7   7 2542.62 619.498   3
  -9   7   7 2915.03 891.284   7
  -9  -7   7 2065.22 740.404  14
  -9  -7   7 1249.97 616.446   6
  -9   7   7 3020.16 872.747   5
  -9  -7   8 14960.5 2009.75  14
  -9   7   8 12510.2 1757.21   7
  -9  -7   8 14632.3 1851.52   6
  -9   7   8 16601.5 1897.25  15
  -9   7   8 12480.3 1739.90   5
  -9  -7   9 7032.42 1305.77   6
  -9   7   9 7595.81 1353.43  15
  -9  -7   9 6977.02 1422.90  14
  -9   7   9 6865.53 1408.34   5
  -9   7   9 8800.63 1522.02   7
  -9   7  10 3159.18 891.475  15
  -9   7  10 3270.62 1019.79   7
  -9   7  10 2211.66 835.226   5
  -9  -7  10 3472.66 1121.91  14
  -9  -7  10 4981.52 1284.32   6
  -9  -7  11 2703.21 1122.80  14
  -9  -7  11 4113.24 1123.82   6
  -9   7  11 4289.03 1065.86  15
  -9   7  11 3747.94 1136.34   5
  -9   7  11 4168.99 1047.48   7
  -9   7  12 1122.28 813.930   7
  -9   9  -9 765.582 605.118   4
  -9   9  -8-527.120 656.859  13
  -9  -9  -8-572.848 548.148   1
  -9   9  -8-373.494 720.836   4
  -9   9  -7 3924.07 1037.86  13
  -9   9  -7 2257.49 822.521   4
  -9  -9  -7 1721.03 778.158   1
  -9  -9  -7 2319.09 754.753  13
  -9   9  -6 133.730 358.790   9
  -9  -9  -6 444.391 618.998   9
  -9   9  -6-39.0621 477.358   4
  -9  -9  -6 697.567 535.494  13
  -9   9  -6 483.521 584.101  13
  -9  -9  -6 60.2707 516.255   1
  -9   9  -5 8996.18 1402.96  13
  -9  -9  -5 11059.7 1524.77   1
  -9  -9  -5 9411.86 1398.67  13
  -9  -9  -5 12557.3 1820.37   9
  -9   9  -5 10433.4 1635.76   4
  -9   9  -5 11345.0 1737.60   9
  -9  -9  -4 2091.28 637.614   1
  -9  -9  -4 2094.82 856.787   9
  -9   9  -4 2633.56 938.035   4
  -9   9  -4 2769.57 854.055  13
  -9   9  -4 4016.02 1054.63   9
  -9  -9  -3 4259.82 1041.67   9
  -9   9  -3 5102.74 1021.83  13
  -9  -9  -3 1453.63 728.959  14
  -9  -9  -3 4593.15 888.391   1
  -9   9  -3 4394.88 1097.68   4
  -9   9  -3 3172.95 893.191   9
  -9   9  -2 1320.32 639.191   9
  -9  -9  -2 2068.26 993.309  14
  -9   9  -2 1991.17 653.958  13
  -9  -9  -2 1578.83 486.067   1
  -9  -9  -2 2357.75 741.090   9
  -9   9  -2 2928.71 904.493   4
  -9  -9  -1 33930.2 2152.04   1
  -9  -9  -1 33422.2 3162.76  14
  -9   9  -1 33319.8 2471.87  13
  -9  -9  -1 29718.0 2394.67   9
  -9   9  -1 29304.8 2318.46   7
  -9   9  -1 33384.3 2977.62   4
  -9   9   0-32.0569 364.754   7
  -9   9   0 67.4410 291.758  13
  -9   9   0 256.868 202.620  14
  -9  -9   0 613.605 638.212  14
  -9  -9   0 282.132 293.433   1
  -9  -9   0 244.124 397.074   9
  -9   9   0-204.924 553.106   4
  -9  -9   0-30.2934 407.165   3
  -9  -9   1 38274.2 2677.49  12
  -9   9   1 40973.7 2768.94   7
  -9   9   1 41850.7 2361.53   5
  -9  -9   1 39280.8 3279.25  14
  -9  -9   1 42726.3 2851.30   3
  -9   9   1 41268.5 2660.91  13
  -9  -9   1 44371.5 2731.11   9
  -9  -9   2 712.899 413.768   9
  -9  -9   2-355.424 449.443  12
  -9  -9   2-130.115 397.862  14
  -9   9   2 951.913 466.291   7
  -9  -9   2 147.572 400.961   3
  -9   9   2 793.013 413.758   5
  -9   9   2 748.038 545.119  15
  -9   9   2 105.654 276.710  13
  -9   9   3 34921.8 2650.36  15
  -9   9   3 34470.6 2629.67   7
  -9  -9   3 35833.3 2491.18  12
  -9  -9   3 36464.0 2250.18   9
  -9  -9   3 33759.6 2451.85   3
  -9   9   3 32666.9 2235.01   5
  -9  -9   3 32732.4 2861.83  14
  -9   9   3 35418.3 2338.35  13
  -9   9   4 8642.24 1100.23  13
  -9  -9   4 8766.30 1221.00   3
  -9   9   4 9204.71 1388.20   7
  -9  -9   4 7339.18 958.878   9
  -9  -9   4 8877.99 1195.91  12
  -9   9   4 8134.58 1144.13   5
  -9   9   4 8385.42 1324.28  15
  -9  -9   4 7382.27 1340.75  14
  -9   9   5 865.273 573.302  15
  -9   9   5 515.457 398.471   5
  -9  -9   5 344.000 468.387  14
  -9  -9   5 1339.79 544.451  12
  -9   9   5 744.126 361.299  13
  -9  -9   5 1913.21 639.828   3
  -9   9   5 262.705 475.960   7
  -9  -9   5 951.417 344.320   9
  -9  -9   6-135.687 252.800   3
  -9   9   6 673.494 519.605  15
  -9   9   6 290.096 212.271  13
  -9   9   6 83.2262 504.443   7
  -9  -9   6 379.332 434.406  12
  -9  -9   6 25.0538 473.465  14
  -9   9   6 701.381 528.749   5
  -9   9   7-27.6033 364.688   5
  -9   9   7-338.421 468.081   7
  -9   9   7-243.696 401.672  15
  -9  -9   7 53.1730 340.492   3
  -9  -9   7 13.6041 392.516   6
  -9  -9   7 149.379 262.468  12
  -9  -9   7 965.394 711.001  14
  -9   9   8 790.928 695.127   5
  -9   9   8 303.901 549.988   7
  -9  -9   8 102.462 387.050   3
  -9  -9   8-32.9762 444.554   6
  -9   9   8-464.671 468.946  15
  -9  -9   8 338.871 666.013  14
  -9   9   9-442.034 660.475   7
  -9   9   9 1106.47 846.845   5
  -9   9   9 1184.05 722.930  15
  -9  -9   9 322.055 384.886   6
  -9  -9   9 287.854 502.665  14
  -9  -9  10 2970.18 972.508   6
  -9   9  10 3497.23 1085.89   7
  -9   9  10 2711.57 902.938   5
  -9   9  10 2310.04 816.497  15
  -9  -9  10 2794.83 1165.32  14
  -9   9  11 15818.0 2213.91   7
  -9  -9  11 11908.7 1966.03   6
  -9   9  11 18101.8 2252.84  15
  -9  -9  11 15166.3 2366.26  14
  -9   9  12 329.850 434.855  15
  -9  11  -8 123.569 697.693   4
  -9  11  -8 502.647 546.388  13
  -9  11  -7 12087.8 1964.69   4
  -9 -11  -7 11480.0 1797.13   1
  -9  11  -7 11924.3 1758.88  13
  -9 -11  -6 3376.69 924.306  13
  -9  11  -6 1882.34 811.133  13
  -9 -11  -6 2447.50 822.034   1
  -9  11  -6 1082.74 558.630   4
  -9 -11  -5 762.887 500.276   1
  -9  11  -5 1884.67 852.016   9
  -9  11  -5 2054.23 1003.10   4
  -9 -11  -5 3290.28 1035.55   9
  -9  11  -5 1853.79 725.072  13
  -9 -11  -4 705.250 551.305   1
  -9  11  -4 174.406 479.882  13
  -9  11  -4 120.929 486.186   4
  -9 -11  -4 1198.93 734.937   9
  -9  11  -4 464.454 364.550   9
  -9 -11  -3 4663.41 1162.73   9
  -9 -11  -3 5008.70 986.870   1
  -9 -11  -3 2538.59 1041.37  14
  -9  11  -3 4097.92 1014.25   4
  -9  11  -3 4261.33 955.276  13
  -9  11  -3 4248.61 1050.82   9
  -9 -11  -2 4319.50 1035.29   9
  -9  11  -2 2206.89 793.575   9
  -9  11  -2 4501.33 1214.56   4
  -9  11  -2 2700.66 823.552  13
  -9 -11  -2 3448.10 798.795   1
  -9 -11  -2 4088.79 1264.42  14
  -9 -11  -1 3786.64 793.960   1
  -9 -11  -1 3978.05 1167.64  14
  -9 -11  -1 3116.59 791.465   9
  -9  11  -1 5000.86 995.025  13
  -9  11  -1 3172.21 1172.39   4
  -9 -11   0 2302.08 637.746   9
  -9 -11   0 2526.80 595.579   1
  -9 -11   0 2400.39 827.150   3
  -9 -11   0 2255.54 757.844  12
  -9  11   0 4022.62 994.557   7
  -9 -11   0 3137.27 983.496  14
  -9  11   0 3192.41 843.725  13
  -9  11   0 3495.79 1163.98   4
  -9  11   1 45359.7 3101.61   7
  -9  11   1 38585.5 2621.00   5
  -9  11   1 43992.9 2881.60  13
  -9 -11   1 44794.6 2819.91   9
  -9 -11   1 40724.6 2952.47   3
  -9 -11   1 41309.3 3526.73  14
  -9 -11   1 44489.9 2997.64  12
  -9 -11   2 907.044 385.707   9
  -9 -11   2 1638.87 917.853  14
  -9  11   2 1108.79 552.388   7
  -9  11   2 931.290 565.133  15
  -9  11   2 583.206 397.949  13
  -9  11   2 1371.73 558.621   5
  -9 -11   2 277.707 340.284  12
  -9 -11   2 350.083 362.191   3
  -9  11   3 13815.7 1708.79   7
  -9 -11   3 17554.2 1856.06   3
  -9 -11   3 15346.0 1702.91  12
  -9  11   3 11673.6 1450.66   5
  -9  11   3 14456.4 1776.02  15
  -9 -11   3 12906.8 1328.21   9
  -9 -11   3 12698.7 1888.67  14
  -9  11   3 12962.8 1468.12  13
  -9 -11   4 10248.8 1715.16  14
  -9  11   4 8156.58 1379.36  15
  -9 -11   4 7300.78 1149.39  12
  -9 -11   4 8573.80 1016.19   9
  -9  11   4 6817.24 1170.84   5
  -9 -11   4 9744.04 1402.19   3
  -9  11   4 6595.05 1039.64  13
  -9  11   4 6990.85 1260.54   7
  -9  11   5 3977.85 947.748   7
  -9  11   5 4073.52 986.321   5
  -9  11   5 4062.58 974.920  15
  -9 -11   5 4641.71 1162.16  14
  -9  11   5 5657.97 931.198  13
  -9 -11   5 4458.87 864.676  12
  -9 -11   5 4027.09 908.424   3
  -9  11   6 326.378 400.479  15
  -9 -11   6-513.935 372.875  12
  -9  11   6-444.381 452.217   7
  -9 -11   6 631.787 609.632  14
  -9 -11   6 45.1340 328.488   3
  -9  11   6 726.593 548.445   5
  -9  11   6 120.134 308.471  13
  -9 -11   7 244.757 510.260  14
  -9 -11   7 195.225 244.354  12
  -9  11   7 480.580 511.137  15
  -9  11   7 816.661 593.230   5
  -9 -11   7 369.373 419.947   3
  -9  11   7 512.356 576.373   7
  -9 -11   8-605.905 743.954  14
  -9  11   8 300.436 633.178   5
  -9 -11   8-520.536 492.211   3
  -9  11   8 200.688 541.337  15
  -9 -11   8 918.122 697.169   6
  -9  11   8 384.883 531.246   7
  -9 -11   9 8324.35 1756.19  14
  -9 -11   9 9877.01 1689.17   6
  -9  11   9 10036.1 1608.76  15
  -9  11   9 9824.72 1751.18   7
  -9  11   9 9479.32 1729.44   5
  -9  11  10 6932.78 1609.98   5
  -9 -11  10 5542.02 1267.42   6
  -9  11  10 6118.80 1356.16  15
  -9  11  10 4758.32 1218.85   7
  -9 -11  10 8551.35 1767.30  14
  -9  11  11 5607.88 1297.80  15
  -9 -11  11 8840.18 1840.97  14
  -9  11  11 6506.36 1532.78   7
  -9  13  -8 1818.99 787.915  13
  -9  13  -7 8099.48 1822.69   4
  -9 -13  -7 8593.59 1644.54   1
  -9  13  -7 6817.63 1392.14  13
  -9 -13  -6 1896.34 779.801  13
  -9  13  -6 1761.45 837.958  13
  -9  13  -6 2872.78 1105.47   4
  -9 -13  -6 1599.68 799.238   1
  -9  13  -5 9859.73 1899.62   4
  -9  13  -5 9559.29 1550.78  13
  -9 -13  -5 8908.36 1507.63   1
  -9  13  -4 677.978 779.119   4
  -9 -13  -4-306.672 366.259   1
  -9  13  -4 1371.30 667.532   9
  -9  13  -4 900.421 599.535  13
  -9  13  -3 766.737 669.229   4
  -9  13  -3 26.1475 368.170  13
  -9  13  -3 955.466 618.788   9
  -9 -13  -3 1522.93 724.925   9
  -9 -13  -3 25.3418 611.345  14
  -9 -13  -3 928.055 625.897   1
  -9  13  -2 236.358 360.485  13
  -9 -13  -2-164.482 591.138  14
  -9 -13  -2 607.302 470.080   9
  -9 -13  -2 1288.38 652.785   1
  -9  13  -1 1788.68 674.249  13
  -9 -13  -1 1572.01 708.364  12
  -9 -13  -1 2470.55 741.860   1
  -9  13  -1 2309.09 989.484   4
  -9 -13  -1 12.6779 553.349  14
  -9 -13  -1 967.986 544.597   9
  -9 -13  -1 1697.71 807.759   3
  -9 -13   0 1077.42 597.893  12
  -9 -13   0 3585.54 818.599   9
  -9 -13   0 2404.94 1043.37  14
  -9  13   0 3523.91 1231.50   4
  -9  13   0 3729.71 939.010  13
  -9 -13   0 3939.13 986.155   3
  -9 -13   1 2719.85 704.214   9
  -9 -13   1 3371.51 1124.64  14
  -9  13   1 4087.48 1005.62   7
  -9 -13   1 5604.56 1145.26  12
  -9  13   1 3060.06 822.394  15
  -9 -13   1 4172.03 1012.91   3
  -9  13   1 2677.23 770.517  13
  -9 -13   2 3970.08 812.879   9
  -9  13   2 3971.86 1017.04  15
  -9  13   2 2346.78 832.719   7
  -9 -13   2 4251.71 948.804  12
  -9 -13   2 4480.68 992.215   3
  -9  13   2 2121.24 689.083  13
  -9  13   2 2264.36 712.961   5
  -9 -13   2 3192.67 1104.37  14
  -9 -13   3 22824.7 2181.59  12
  -9 -13   3 24413.5 2767.27  14
  -9 -13   3 28274.7 2507.28   3
  -9  13   3 24875.7 2132.33  13
  -9  13   3 22817.0 2229.62   5
  -9  13   3 23895.9 2367.19  15
  -9 -13   3 26415.6 1939.46   9
  -9  13   3 23948.6 2405.82   7
  -9  13   4 1896.93 658.483   7
  -9 -13   4 3067.96 774.062  12
  -9 -13   4 2429.81 902.452  14
  -9  13   4 1466.67 498.462  13
  -9  13   4 3784.60 1038.79   5
  -9 -13   4 1963.20 782.093   3
  -9  13   4 4548.78 1075.84  15
  -9 -13   5 4425.19 967.281  12
  -9  13   5 5789.25 1235.79  15
  -9  13   5 4195.25 851.246  13
  -9  13   5 5518.91 1178.57   5
  -9  13   5 3768.50 1114.33   7
  -9 -13   5 6721.78 1244.52   3
  -9 -13   5 6845.62 1553.86  14
  -9  13   6 1665.68 721.804   7
  -9  13   6 2435.13 901.394   5
  -9 -13   6 955.928 552.829   3
  -9 -13   6 834.419 489.076  12
  -9  13   6 1196.26 429.489  13
  -9  13   6 1649.29 685.608  15
  -9 -13   6 1041.72 591.302  14
  -9  13   7 11094.4 1740.12  15
  -9 -13   7 12213.5 2015.54  14
  -9 -13   7 11617.2 1500.12  12
  -9  13   7 14086.1 2052.86   5
  -9 -13   7 14704.4 1873.58   3
  -9  13   7 12183.0 1898.66   7
  -9  13   8 2425.79 778.022  15
  -9 -13   8 3171.08 912.935   3
  -9  13   8 4866.11 1216.31   5
  -9 -13   8 3737.66 1055.70  14
  -9  13   8 2426.21 810.407   7
  -9  13   9 3882.00 1065.23  15
  -9 -13   9 5966.32 1381.62   6
  -9 -13   9 5625.06 1492.79  14
  -9  13   9 5552.73 1492.79   5
  -9  13   9 6758.73 1487.95   7
  -9  13  10-249.859 481.220   7
  -9 -13  10 882.274 667.629  14
  -9  13  10-154.289 499.391  15
  -9  15  -6 2264.60 873.288  13
  -9 -15  -6 1365.84 721.778   1
  -9  15  -6 1808.89 690.201   4
  -9  15  -5 7391.13 1735.33   4
  -9 -15  -5 4601.55 1156.29   1
  -9  15  -5 6830.31 1385.95  13
  -9  15  -4 7037.49 1409.25  13
  -9  15  -4 6826.93 1702.85   4
  -9 -15  -4 6505.01 1296.57   1
  -9  15  -3 5887.84 1258.77  13
  -9  15  -3 5653.40 1498.62   4
  -9 -15  -3 5674.32 1223.45   1
  -9  15  -3 8214.13 1521.36   9
  -9 -15  -2 205.003 679.736  14
  -9 -15  -2 205.507 426.987  12
  -9  15  -2 649.214 687.992   4
  -9 -15  -2 291.789 349.367   1
  -9  15  -2-954.024 724.505  13
  -9 -15  -1 422.685 389.247  12
  -9 -15  -1 23.0535 433.047   3
  -9  15  -1-618.603 473.519  13
  -9  15  -1-161.130 672.679   4
  -9 -15  -1-450.800 690.170  14
  -9 -15   0 2104.69 841.480   3
  -9 -15   0 3788.41 946.299  12
  -9  15   0 4543.72 1501.22   4
  -9  15   0 3782.97 1011.14  13
  -9 -15   0 4961.52 1417.08  14
  -9 -15   1 14449.3 1853.82  12
  -9 -15   1 12423.8 1537.38   9
  -9 -15   1 10975.2 2004.31  14
  -9  15   1 14753.2 1810.27  13
  -9  15   1 13468.2 1820.16  15
  -9 -15   1 14349.7 1981.41   3
  -9  15   1 14605.2 2544.71   4
  -9 -15   2 3115.43 958.161   3
  -9  15   2 4259.29 1133.89   7
  -9 -15   2 4286.64 1333.87  14
  -9 -15   2 2097.52 730.176  12
  -9  15   2 5151.11 1220.84  15
  -9  15   2 2666.81 785.420  13
  -9 -15   2 4164.55 845.984   9
  -9  15   2 3117.14 1033.87   5
  -9  15   3 3941.47 1032.01  15
  -9  15   3 6740.65 1344.23   7
  -9 -15   3 7459.57 1306.30  12
  -9  15   3 6683.68 1404.16   5
  -9 -15   3 7363.19 1640.22  14
  -9  15   3 4758.38 979.200  13
  -9 -15   3 8333.41 1443.97   3
  -9  15   4 1079.70 679.448   7
  -9 -15   4 1322.00 621.792   3
  -9  15   4 716.751 452.772  15
  -9 -15   4 1556.58 724.107  12
  -9  15   4 843.003 463.366  13
  -9  15   4 1586.15 743.361   5
  -9 -15   4 1122.59 574.925  14
  -9  15   5 16015.7 1750.61  13
  -9  15   5 18449.9 2315.92   7
  -9  15   5 18952.1 2371.83   5
  -9  15   5 16635.2 2133.00  15
  -9 -15   5 18886.2 2200.15   3
  -9 -15   5 18158.9 2526.96  14
  -9 -15   5 15534.4 1840.15  12
  -9  15   6 617.503 757.272   5
  -9 -15   6 191.328 663.590  14
  -9  15   6 90.6867 494.667  15
  -9  15   6 56.8507 502.323   7
  -9 -15   6-730.059 466.523  12
  -9 -15   6 83.8735 483.652   3
  -9 -15   7 3036.84 1223.93  14
  -9 -15   7 3083.24 842.697  12
  -9 -15   7 2392.32 892.176   3
  -9  15   7 4146.47 1107.16  15
  -9  15   7 3838.59 1192.46   5
  -9  15   7 3281.91 1152.87   7
  -9  15   8 776.830 716.482   7
  -9 -15   8 464.324 815.394  14
  -9  15   8-996.988 654.338  15
  -9  15   8-43.9863 726.829   5
  -9 -15   8 965.774 554.425   3
  -9  15   9 9263.31 1733.26  15
  -9 -15   9 8648.02 1899.18  14
  -9 -15   9 9134.33 1556.37   3
  -9  15   9 9092.08 1893.41   7
  -9  15   9 9709.03 1929.44   5
  -9  17  -5 6450.90 1724.38   4
  -9 -17  -5 9581.22 1710.52   1
  -9  17  -5 10161.7 1752.92  13
  -9 -17  -4 3177.45 1103.21   1
  -9  17  -4 3410.09 1067.22  13
  -9  17  -4 2257.67 1122.61   4
  -9  17  -3 5873.50 1690.79   4
  -9 -17  -3 8041.81 1509.20  12
  -9  17  -3 10420.0 1738.40  13
  -9 -17  -3 6107.15 1269.35   1
  -9 -17  -2 283.432 369.347   1
  -9 -17  -2 104.006 440.335  12
  -9  17  -2 32.9949 430.618  13
  -9  17  -2 434.211 973.824   4
  -9 -17  -2-747.416 837.799  14
  -9 -17  -2 1327.60 899.103   3
  -9  17  -1 19946.3 2293.05  13
  -9 -17  -1 20962.4 2968.79  14
  -9 -17  -1 15925.8 2190.38   3
  -9 -17  -1 20429.7 2370.67  12
  -9  17  -1 19613.1 3032.46   4
  -9 -17   0 3541.76 999.109  12
  -9 -17   0 3633.28 1197.72  14
  -9 -17   0 4895.51 1286.49   3
  -9  17   0 7100.93 1388.89  13
  -9  17   0 5741.48 1782.07   4
  -9 -17   1 4130.99 1370.72  14
  -9 -17   1 4264.38 1208.00   3
  -9  17   1 4152.10 1555.03   4
  -9  17   1 3706.71 1064.52  15
  -9 -17   1 1628.36 739.276  12
  -9  17   1 3985.05 992.849  13
  -9  17   2 2207.04 825.220  13
  -9 -17   2 1326.42 607.504  12
  -9  17   2 1411.89 690.760  15
  -9 -17   2 1299.90 853.868   3
  -9 -17   2 1069.22 891.922  14
  -9  17   3 6793.39 1504.45   5
  -9  17   3 8179.07 1467.84  15
  -9 -17   3 8013.65 1817.29  14
  -9  17   3 5548.25 1172.54  13
  -9 -17   3 7755.11 1489.54   3
  -9 -17   3 6684.57 1335.49  12
  -9  17   4 257.984 562.699   7
  -9  17   4-257.594 364.671  13
  -9  17   4-261.537 645.568   5
  -9  17   4-676.370 539.573  15
  -9 -17   4 203.096 493.225  12
  -9 -17   4-105.538 538.207  14
  -9 -17   4 83.4146 496.817   3
  -9 -17   5 2164.61 1044.52  14
  -9  17   5 526.872 570.541   5
  -9  17   5-54.3433 314.776  13
  -9 -17   5 1061.89 577.418  12
  -9  17   5 290.935 586.818  15
  -9  17   5 870.706 563.325   7
  -9 -17   5 651.425 483.805   3
  -9 -17   6 47.0993 416.394  12
  -9 -17   6 757.602 956.295  14
  -9 -17   6 783.378 529.623   3
  -9  17   6 1411.37 834.477  15
  -9  17   6-1200.91 996.761   5
  -9  17   6-527.266 617.988   7
  -9 -17   7 5910.24 1355.79   3
  -9  17   7 7425.68 1752.23   5
  -9 -17   7 7392.65 1317.17  12
  -9 -17   7 9254.14 1960.39  14
  -9  17   7 8451.41 1639.15  15
  -9  17   7 5333.38 1376.22   7
  -9 -17   8 1285.30 715.620   3
  -9 -17   8-75.8327 700.326  14
  -9  17   8 1126.20 962.422   5
  -9  17   8 816.694 673.700   7
  -9 -17   9-318.918 399.461   3
  -9 -19  -4-1103.10 749.047   1
  -9  19  -3 15701.1 2836.17   4
  -9  19  -3 20415.9 2474.55  13
  -9 -19  -3 20509.6 2498.40  12
  -9 -19  -3 16534.6 2203.09   1
  -9 -19  -2-145.419 505.831   3
  -9 -19  -2-99.5727 386.357  12
  -9  19  -2-375.136 606.361  13
  -9 -19  -2-5.37301 376.410   1
  -9  19  -2 880.095 1033.60   4
  -9 -19  -1 9216.91 2138.27  14
  -9 -19  -1 7323.49 1568.38   3
  -9 -19  -1 7893.46 1582.95  12
  -9  19  -1 10164.1 2284.18   4
  -9  19  -1 10359.4 1726.40  13
  -9 -19   0-514.071 672.200  14
  -9 -19   0 1155.82 892.119   3
  -9  19   0 723.981 513.694  13
  -9 -19   0 280.861 601.767  12
  -9  19   0-78.2377 767.546   4
  -9 -19   1 9806.23 1687.71  12
  -9  19   1 8571.74 2095.57   4
  -9  19   1 10944.8 1707.98  13
  -9 -19   1 11943.8 2002.48   3
  -9 -19   1 9062.52 1962.41  14
  -9  19   1 11105.7 1766.40  15
  -9 -19   2 146.643 551.195  12
  -9  19   2 154.303 564.612  15
  -9 -19   2-57.0478 591.236  14
  -9  19   2-416.655 379.898  13
  -9 -19   2-295.350 416.842   3
  -9 -19   3-441.616 398.351  12
  -9 -19   3 46.5981 612.515   3
  -9  19   3 70.1704 496.486  13
  -9  19   3-754.944 645.116  15
  -9  19   4 1358.95 813.476  15
  -9  19   4 66.9982 564.337   5
  -9 -19   4-115.156 478.151   3
  -9  19   4-449.509 481.659  13
  -9 -19   4 399.732 507.090  12
  -9 -19   4 66.1424 527.437  14
  -9 -19   5 8889.64 1687.35   3
  -9  19   5 3723.52 939.324  13
  -9 -19   5 4960.18 1084.14  12
  -9  19   5 6493.49 1435.48  15
  -9 -19   5 5256.39 1628.36  14
  -9  19   5 3399.63 1318.66   5
  -9 -19   6 415.137 473.768  12
  -9  19   6 328.955 802.255  15
  -9 -19   6 668.730 614.972   3
  -9  19   6 721.073 704.109   5
  -9 -19   6-1030.99 753.302  14
  -9 -19   7 1256.87 924.235  14
  -9 -19   7 185.289 467.976  12
  -9 -19   7 939.805 619.150   3
  -9  19   7 2278.35 1204.69   5
  -9 -21  -2 524.018 568.400   1
  -9 -21   0 488.330 590.500   3
  -9 -21   0-282.434 628.611  12
  -9  21   0 24.3027 601.346  13
  -9 -21   0-427.967 811.439  14
  -9 -21   1-356.055 423.974   3
  -9  21   1-266.376 607.120  13
  -9 -21   1 18.8316 591.144  14
  -9  21   1 907.948 1313.07   4
  -9  21   1 1267.87 754.750  15
  -9 -21   2 104.181 773.028  14
  -9  21   2 68.2646 432.876  13
  -9 -21   2 1554.03 826.691  12
  -9  21   2 2134.13 880.729  15
  -9 -21   2 1883.62 1012.91   3
  -9 -21   3 2606.83 979.698  12
  -9 -21   3 4319.56 1287.34  14
  -9 -21   3 4588.68 1248.71   3
  -9  21   3 2026.50 859.708  15
  -9  21   3 1295.06 515.162  13
  -9 -21   4 1192.47 1129.53  14
  -9 -21   4 1342.83 812.975   3
  -9  21   4-761.033 575.216  15
  -9  21   4 334.215 470.157  13
  -9  21   5 103.210 667.717   5
  -9 -21   5 2866.75 978.517  12
  -9  21   6-433.853 868.334   5
  -9  23   1 1724.52 817.528  15
  -8   0  -9 159.163 648.762   9
  -8   0  -9-137.833 545.668   1
  -8   0  -8 3819.75 1090.64   9
  -8   0  -8 3712.68 931.562   1
  -8   0  -7-93.7175 465.394   9
  -8   0  -7 375.219 497.624   1
  -8   0  -7 223.263 332.470  13
  -8   0  -6 1209.38 568.020   9
  -8   0  -6 624.649 357.671   1
  -8   0  -6 318.538 380.009  13
  -8   0  -6 327.359 423.685   4
  -8   0  -5 14.4828 397.289   9
  -8   0  -5 539.136 386.998  13
  -8   0  -5-126.412 273.169   1
  -8   0  -5 223.922 257.913   4
  -8   0  -4 29811.3 2476.59   9
  -8   0  -4 27755.3 2064.41  13
  -8   0  -4 29006.1 1777.89   4
  -8   0  -4 26099.4 1993.81   1
  -8   0  -3 277.547 237.227   4
  -8   0  -3-169.289 330.035   9
  -8   0  -3 124.335 297.260  14
  -8   0  -3 752.106 485.015  13
  -8   0  -3-88.5541 111.513   7
  -8   0  -3-170.350 278.573   1
  -8   0  -2 60514.0 3005.80  13
  -8   0  -2 63003.8 2670.18   1
  -8   0  -2 63518.5 2222.11   7
  -8   0  -2 53164.2 1564.93   5
  -8   0  -2 65760.7 2303.78   4
  -8   0  -2 63824.0 3403.37   9
  -8   0  -1-161.496 160.736   1
  -8   0  -1 134.483 285.721  14
  -8   0  -1 505.774 338.560  13
  -8   0  -1 352.050 207.193   4
  -8   0  -1 79.0045 229.186   5
  -8   0  -1 356.546 385.836   9
  -8   0   0 102602. 3176.97   8
  -8   0   0 111774. 4201.50  14
  -8   0   0 107611. 4085.37  13
  -8   0   0 121322. 4610.40   9
  -8   0   0 110274. 3168.54   1
  -8   0   0 106855. 3591.79   6
  -8   0   0 117839. 3279.07   4
  -8   0   1-80.1474 262.026  14
  -8   0   1 338.251 237.793   6
  -8   0   1-25.1916 282.917  13
  -8   0   1 383.626 392.055   9
  -8   0   2 953.985 373.408  14
  -8   0   2 618.430 318.280  13
  -8   0   2 349.996 248.848   6
  -8   0   3 30.4025 200.934  14
  -8   0   3-171.514 319.964   6
  -8   0   3-354.571 310.740  13
  -8   0   4 101.025 348.002  14
  -8   0   4 236.557 311.025   6
  -8   0   4-255.421 286.320  13
  -8   0   5-177.416 193.187  13
  -8   0   5 67.0795 309.255  15
  -8   0   5 491.785 277.089  14
  -8   0   5 207.407 375.872   6
  -8   0   6 1162.17 482.816   6
  -8   0   6 1641.88 572.316  14
  -8   0   6-120.993 368.508  15
  -8   0   6 684.612 288.863  13
  -8   0   7 69.2659 268.980  15
  -8   0   7 0.23049 132.683  13
  -8   0   7-207.960 491.528   6
  -8   0   7 98.3050 282.209  14
  -8   0   8 37898.3 2789.09   6
  -8   0   8 38273.8 2955.40  14
  -8   0   8 37414.9 2814.41   5
  -8   0   8 37196.3 2358.64  15
  -8   0   9-723.182 551.541   6
  -8   0   9 157.630 440.451   5
  -8   0   9-471.762 367.724  15
  -8   0   9 612.943 431.394  14
  -8   0  10 9646.42 1484.87   6
  -8   0  10 8442.20 1476.85  14
  -8   0  10 8668.75 1506.59   5
  -8   0  11 449.383 692.970  14
  -8   0  11 707.109 542.946   6
  -8   0  11-61.5324 623.518   5
  -8   0  12 12145.5 2017.80  14
  -8   0  12 10193.8 1859.66   5
  -8   2  -9 746.073 713.045   9
  -8   2  -9 191.447 443.415   1
  -8  -2  -9-351.170 393.942   1
  -8  -2  -8 1849.61 885.015   9
  -8   2  -8 1992.94 644.095  13
  -8   2  -8 2274.34 746.696   1
  -8   2  -8 3497.77 1084.21   9
  -8  -2  -8 1394.89 569.352   1
  -8   2  -8 782.069 463.145   4
  -8  -2  -7 1446.94 636.064   1
  -8   2  -7 1163.03 703.148   9
  -8  -2  -7 1280.52 634.106   9
  -8   2  -7 1283.51 620.989  13
  -8   2  -7 779.642 533.219   1
  -8  -2  -7 959.864 479.626  13
  -8   2  -7 2151.63 671.597   4
  -8   2  -6 9327.21 1248.65   4
  -8   2  -6 8282.15 1445.37   9
  -8   2  -6 10850.1 1360.11  13
  -8  -2  -6 7330.85 1130.36  13
  -8   2  -6 8598.83 1319.86   1
  -8  -2  -6 8872.31 1485.98   9
  -8  -2  -6 8359.01 1291.64   1
  -8   2  -5 12794.7 1742.34   9
  -8   2  -5 11282.1 1259.03   4
  -8  -2  -5 11516.4 1349.58  13
  -8  -2  -5 12365.4 1454.30   1
  -8   2  -5 11801.1 1399.58  13
  -8   2  -5 11366.8 1400.48   1
  -8  -2  -5 11513.3 1618.88   9
  -8   2  -4 5204.46 1109.36   9
  -8   2  -4 5781.33 868.790   4
  -8   2  -4 4601.96 852.232   1
  -8   2  -4 5135.60 937.400  13
  -8  -2  -4 5412.06 1073.26   9
  -8  -2  -4 4688.38 878.559  13
  -8  -2  -4 6204.31 985.745   1
  -8  -2  -3 10721.4 1434.40   9
  -8  -2  -3 10664.5 869.557   4
  -8  -2  -3 10034.1 613.921   7
  -8  -2  -3 7001.79 1087.37  14
  -8  -2  -3 11494.3 1300.45  13
  -8  -2  -3 9475.20 1090.32   1
  -8   2  -3 12013.7 1231.24   1
  -8   2  -3 8610.35 1141.20  13
  -8   2  -3 10212.5 1045.99   4
  -8   2  -3 10467.4 1417.26   9
  -8   2  -2 68909.6 2758.07   4
  -8   2  -2 73505.5 2667.35   7
  -8  -2  -2 48351.9 3172.90  14
  -8   2  -2 71206.9 3300.59  13
  -8   2  -2 68311.2 2858.90   1
  -8  -2  -2 68507.7 3229.98  13
  -8  -2  -2 63154.7 3437.22   9
  -8  -2  -2 67737.0 2592.37   5
  -8   2  -2 68685.3 3583.94   9
  -8  -2  -2 72578.9 2915.38   1
  -8  -2  -2 72446.2 2168.33   4
  -8  -2  -1 4285.79 377.834   8
  -8   2  -1 5100.84 709.191   4
  -8   2  -1 5690.57 723.697   7
  -8  -2  -1 4714.49 776.940  13
  -8   2  -1 4376.21 780.255  13
  -8   2  -1 4097.77 573.768   1
  -8  -2  -1 5688.75 1040.89  14
  -8  -2  -1 5520.83 938.361   9
  -8  -2  -1 4802.64 627.127   1
  -8  -2  -1 3914.54 349.701   4
  -8   2  -1 3644.75 640.699  14
  -8   2  -1 5122.43 977.805   9
  -8  -2  -1 5191.80 608.876   6
  -8   2   0 23584.7 1640.19   4
  -8  -2   0 21814.5 1145.80   8
  -8  -2   0 24838.2 1954.57  14
  -8   2   0 21548.2 1683.07  13
  -8  -2   0 23256.3 1223.18   1
  -8   2   0 22813.9 1520.14   7
  -8  -2   0 22767.2 1704.77  13
  -8   2   0 25129.5 1633.71  14
  -8   2   0 23963.2 1026.59   5
  -8  -2   0 19637.2 1709.79   9
  -8  -2   0 23968.0 1470.74   6
  -8   2   0 21993.2 1845.92   9
  -8   2   1 27749.1 1736.36  14
  -8  -2   1 27468.8 1087.48   1
  -8   2   1 25474.7 1766.63  13
  -8   2   1 28042.5 1367.68   5
  -8  -2   1 27147.1 1681.99   6
  -8  -2   1 28611.8 2036.47  14
  -8  -2   1 26857.8 1811.69  13
  -8  -2   1 22459.0 859.984   4
  -8  -2   1 26174.0 1915.54   9
  -8  -2   1 26828.0 1052.35   4
  -8  -2   2 19887.6 1687.27  14
  -8   2   2 23008.4 1605.52  13
  -8  -2   2 17806.9 1468.63  13
  -8  -2   2 23506.7 1033.18   4
  -8  -2   2 18913.8 1589.18   9
  -8   2   2 20591.6 1561.18  14
  -8  -2   2 21288.5 1567.57   6
  -8  -2   3 15006.2 1479.91  14
  -8  -2   3 14125.9 1230.12  13
  -8   2   3 14162.4 1347.64   6
  -8   2   3 13608.1 1330.91  14
  -8   2   3 13692.6 1193.46  13
  -8  -2   3 12316.1 1239.07   6
  -8   2   3 12948.9 1149.13   5
  -8  -2   4 203.425 319.424   6
  -8  -2   4 530.590 446.594  14
  -8   2   4 90.1332 250.477  13
  -8   2   4 233.360 247.550   5
  -8  -2   4 378.211 324.274  13
  -8  -2   4-249.427 196.924   3
  -8   2   4-180.950 298.150  15
  -8   2   4 433.336 372.587   6
  -8   2   5 3940.42 837.005   6
  -8  -2   5 3750.75 538.344   3
  -8   2   5 3513.88 566.443  13
  -8  -2   5 2301.13 650.123   6
  -8  -2   5 3845.27 827.211  14
  -8   2   5 3232.78 712.377   5
  -8   2   5 2850.50 670.362  15
  -8  -2   5 3688.01 631.567  13
  -8  -2   6 27388.7 2177.12   6
  -8  -2   6 29423.4 1549.95   3
  -8   2   6 30087.6 2220.59   5
  -8  -2   6 27895.4 1629.27  13
  -8   2   6 28046.1 2038.10  15
  -8  -2   6 31754.0 2436.98  14
  -8   2   6 30901.8 2309.81   6
  -8   2   6 27549.7 1519.69  13
  -8  -2   7 9659.74 1404.63  14
  -8   2   7 8221.67 1136.06  15
  -8  -2   7 7545.05 792.118  13
  -8   2   7 8147.49 1269.20   6
  -8  -2   7 7489.25 758.379   3
  -8   2   7 7732.25 1182.25   5
  -8  -2   7 8269.39 1243.25   6
  -8   2   7 7551.86 697.336  13
  -8  -2   8 11389.9 1588.55  14
  -8   2   8 11752.6 1555.57   6
  -8  -2   8 13159.3 1627.95   6
  -8   2   8 14284.3 1523.01  15
  -8  -2   8 14578.8 1341.00  15
  -8   2   8 14672.9 1745.68   5
  -8   2   9 2013.35 827.793   5
  -8   2   9 774.881 425.766  15
  -8  -2   9 1341.34 627.304   6
  -8  -2   9 2331.28 887.718  14
  -8  -2   9 1143.77 516.288   5
  -8   2  10 16679.7 1742.47  15
  -8  -2  10 18872.8 2107.82   6
  -8  -2  10 18286.7 2185.67   5
  -8  -2  10 18467.8 2227.83  14
  -8   2  10 20407.6 2337.90   5
  -8  -2  11 61.5993 419.294   6
  -8   2  11 551.492 530.473   5
  -8  -2  11 389.047 506.049   5
  -8  -2  11-299.597 742.868  14
  -8  -2  12 664.480 481.428   6
  -8  -2  12 663.292 750.785   5
  -8  -2  12-144.441 623.844  14
  -8  -2  13 528.113 699.605   6
  -8   4  -9 1584.89 828.956   4
  -8   4  -9 1131.82 765.751   1
  -8  -4  -9 458.333 537.755   1
  -8   4  -8 17852.1 2256.93   9
  -8   4  -8 18334.6 1942.94  13
  -8   4  -8 17108.2 2105.37   1
  -8   4  -8 22068.9 2287.46   4
  -8  -4  -8 16475.6 2258.35   9
  -8  -4  -8 21104.4 2320.01   1
  -8   4  -7 508.235 499.246   4
  -8  -4  -7 71.6546 575.458   9
  -8  -4  -7-150.207 525.672   1
  -8   4  -7 13.3143 342.277  13
  -8  -4  -7 365.833 349.335  13
  -8   4  -7-320.061 533.715   1
  -8   4  -7 1383.41 861.024   9
  -8   4  -6 1646.37 686.778  13
  -8   4  -6 1084.75 544.896   4
  -8  -4  -6 414.598 353.819  13
  -8  -4  -6 456.506 460.966   9
  -8  -4  -6 507.976 424.605   1
  -8   4  -6 1419.83 692.443   9
  -8   4  -6 2586.58 683.816   1
  -8   4  -5 7345.86 1339.03   9
  -8  -4  -5 5535.55 964.008  13
  -8   4  -5 5258.21 923.277   4
  -8  -4  -5 5014.63 1131.46   9
  -8   4  -5 6437.81 1053.09  13
  -8   4  -5 6845.67 1138.45   1
  -8  -4  -5 8184.00 1209.80   1
  -8  -4  -4 9472.98 1428.85   9
  -8   4  -4 10254.5 1287.58  13
  -8   4  -4 11795.5 1340.36   4
  -8   4  -4 8788.55 1203.07   1
  -8  -4  -4 10279.0 1286.98   1
  -8  -4  -4 9098.60 1193.47  13
  -8   4  -4 10850.4 1553.65   9
  -8  -4  -3 4359.58 1038.54   9
  -8  -4  -3 4831.63 884.589  13
  -8  -4  -3 3906.28 389.432   6
  -8   4  -3 4615.56 829.596   1
  -8   4  -3 6014.82 977.167  13
  -8  -4  -3 3516.47 690.289   1
  -8   4  -3 4670.19 819.643   4
  -8  -4  -3 2874.80 815.095  14
  -8   4  -3 4484.47 1005.79   9
  -8  -4  -2 3019.81 791.878   9
  -8   4  -2 1585.01 537.130  13
  -8   4  -2 1441.10 416.652   7
  -8  -4  -2 1514.89 442.633  13
  -8  -4  -2 1150.71 472.597  14
  -8  -4  -2 1495.54 320.087   6
  -8   4  -2 1463.58 466.290   4
  -8  -4  -2 1884.54 512.094   1
  -8   4  -2 1151.91 334.403  14
  -8   4  -2 1674.16 642.037   9
  -8  -4  -1 1178.37 484.299   9
  -8  -4  -1 1515.58 377.156   6
  -8   4  -1 1965.90 416.438  14
  -8  -4  -1 246.900 376.317  14
  -8   4  -1 729.166 393.610  13
  -8   4  -1 1290.26 400.292   7
  -8  -4  -1 1142.94 213.751   8
  -8   4  -1 1014.94 476.602   4
  -8   4  -1 616.310 352.675   9
  -8  -4  -1 1069.02 365.365   1
  -8   4   0 26703.7 1108.17   5
  -8  -4   0 26325.0 1410.96   1
  -8  -4   0 25697.9 1588.47   6
  -8   4   0 27293.8 1584.34  14
  -8  -4   0 25706.9 2181.27  14
  -8   4   0 24543.4 1807.57  13
  -8   4   0 29108.0 1825.22   7
  -8  -4   0 27509.8 2033.88   9
  -8   4   0 27480.5 2133.72   4
  -8  -4   1 20984.6 1904.15  14
  -8  -4   1 23980.1 1616.40   6
  -8   4   1 22161.0 1658.13   7
  -8  -4   1 22964.9 1142.88   1
  -8   4   1 25073.7 1562.80  14
  -8   4   1 23832.7 1738.98  13
  -8  -4   1 24534.4 1823.74   9
  -8   4   1 26044.7 1306.44   5
  -8   4   2 6722.70 876.722  13
  -8  -4   2 6891.00 499.652   1
  -8  -4   2 5954.12 989.506  14
  -8   4   2 7941.87 1011.51   7
  -8  -4   2 7369.33 472.718   4
  -8  -4   2 7099.29 934.756   6
  -8  -4   2 6443.34 864.222   3
  -8   4   2 6848.87 765.117   5
  -8  -4   2 7025.27 945.324   9
  -8  -4   3 1141.14 522.154  14
  -8  -4   3 566.120 341.413   3
  -8  -4   3 716.576 389.206   6
  -8  -4   3 546.298 130.338   1
  -8  -4   3 473.793 268.744   9
  -8   4   3 1302.17 477.141  15
  -8   4   3 671.380 250.962  13
  -8   4   3 502.265 294.030   5
  -8  -4   3 1124.14 287.518   4
  -8   4   4 43288.2 2577.26  15
  -8   4   4 43800.9 2157.58  13
  -8  -4   4 41363.4 2165.37   3
  -8  -4   4 38834.2 2624.49  14
  -8   4   4 45114.7 2444.55   5
  -8  -4   4 42028.5 2540.89   6
  -8  -4   4 42782.3 2303.19   9
  -8  -4   4 38714.8 1255.47   1
  -8  -4   5 5936.74 783.731   3
  -8   4   5 5021.65 679.633  13
  -8  -4   5 4691.73 860.466   6
  -8   4   5 4981.99 884.255  15
  -8  -4   5 5639.86 1037.13  14
  -8  -4   5 5551.01 478.494   1
  -8   4   5 4412.09 888.953   5
  -8   4   6 18081.5 1234.75  13
  -8  -4   6 19588.9 1420.27   3
  -8   4   6 18054.6 1744.17   5
  -8  -4   6 16024.2 1664.09   6
  -8  -4   6 20046.6 1991.32  14
  -8   4   6 18904.6 1751.85  15
  -8  -4   7 10967.3 1526.07  14
  -8   4   7 7828.94 1231.20   5
  -8   4   7 10049.6 1311.81  15
  -8  -4   7 8417.48 1215.27   6
  -8  -4   7 9102.00 974.312   3
  -8  -4   8 29986.7 2493.06   6
  -8   4   8 27607.4 2445.81   5
  -8  -4   8 30488.5 2686.89  14
  -8   4   8 29486.1 2318.51  15
  -8  -4   9-76.1864 353.364  14
  -8  -4   9 871.549 526.980   6
  -8   4   9-371.441 427.681  15
  -8   4   9 715.486 627.598   5
  -8  -4  10 534.818 528.457   6
  -8   4  10 681.548 534.503   5
  -8  -4  10 668.547 638.740  14
  -8   4  10 289.552 411.472  15
  -8   4  11 615.627 534.943   7
  -8  -4  11 2413.59 867.862   6
  -8  -4  11 536.055 814.823  14
  -8  -4  11 403.642 496.506   5
  -8   4  11 683.044 575.612   5
  -8  -4  12 228.806 717.399  14
  -8   4  12 739.946 663.312   7
  -8  -4  12 1659.99 730.973   6
  -8  -4  13 89.3432 509.701   6
  -8   6 -10 7641.40 1605.96   4
  -8  -6  -9 3358.93 1060.04   1
  -8   6  -9 2431.89 1032.03   4
  -8  -6  -8 5601.17 1250.32   1
  -8   6  -8 4861.01 1054.20  13
  -8   6  -8 5628.34 1258.14   4
  -8   6  -8 7660.77 1485.77   1
  -8   6  -7 4087.26 989.066   4
  -8   6  -7 4194.85 1068.63   9
  -8  -6  -7 6005.32 1321.24   9
  -8   6  -7 4749.03 1087.00   1
  -8  -6  -7 5232.70 1040.35  13
  -8   6  -7 5368.05 1059.37  13
  -8  -6  -7 5403.68 1176.41   1
  -8   6  -6 15332.9 1956.67   9
  -8   6  -6 17000.2 1891.01   4
  -8  -6  -6 16875.5 2079.76   9
  -8   6  -6 17424.8 1945.38   1
  -8  -6  -6 16146.7 1698.68  13
  -8   6  -6 15771.2 1726.74  13
  -8  -6  -6 17093.2 1927.03   1
  -8   6  -5 1172.15 710.019   9
  -8  -6  -5 1634.87 609.103   1
  -8   6  -5 1899.68 680.104  13
  -8  -6  -5 666.950 464.262  13
  -8  -6  -5 763.866 371.242   9
  -8   6  -5 1082.76 540.505   4
  -8  -6  -4 919.190 505.809   9
  -8   6  -4 2140.07 781.449   9
  -8  -6  -4 2037.52 619.396   1
  -8   6  -4 925.811 558.774   4
  -8   6  -4 1637.98 605.381  13
  -8  -6  -4 1620.86 576.175  13
  -8  -6  -3 7843.52 1263.23   9
  -8  -6  -3 7777.12 643.905   6
  -8  -6  -3 5309.40 1220.76  14
  -8   6  -3 7411.60 1124.84  13
  -8  -6  -3 5788.22 938.043  13
  -8   6  -3 5288.75 942.788   4
  -8  -6  -3 5376.89 894.515   1
  -8   6  -3 10369.2 1461.94   9
  -8  -6  -2 9438.60 1307.02   9
  -8   6  -2 10932.5 1443.88   9
  -8  -6  -2 8740.25 1495.66  14
  -8  -6  -2 9743.09 849.278   6
  -8   6  -2 8888.99 1190.07  13
  -8   6  -2 11006.1 1372.36   4
  -8  -6  -2 11131.8 1170.86   1
  -8  -6  -1-419.238 420.039   9
  -8  -6  -1 1033.38 600.487  14
  -8   6  -1-374.111 340.480  13
  -8   6  -1 159.157 317.739   7
  -8  -6  -1 516.789 290.943   1
  -8   6  -1-44.3760 162.022  14
  -8   6  -1-305.890 399.301   4
  -8  -6  -1 142.035 129.659   8
  -8  -6   0 2189.35 604.125   9
  -8  -6   0 2044.81 439.565   1
  -8   6   0 2461.65 869.542   4
  -8   6   0 2334.80 406.910  14
  -8   6   0 3170.74 715.642  13
  -8   6   0 2176.18 577.698   7
  -8  -6   0 1384.06 541.675  14
  -8   6   0 2437.88 425.693   5
  -8  -6   1 275.118 406.587   9
  -8   6   1 144.057 251.422   5
  -8   6   1 171.020 303.943   7
  -8  -6   1 85.9855 313.616  14
  -8   6   1 178.525 321.905  13
  -8  -6   1 196.226 308.233   3
  -8  -6   1 168.433 184.342   1
  -8  -6   2 44459.8 2431.97   9
  -8   6   2 38400.8 2536.67  15
  -8  -6   2 41551.3 2850.56  14
  -8   6   2 43074.6 2359.18  13
  -8   6   2 39194.2 2451.12   7
  -8   6   2 41528.3 2070.36   5
  -8  -6   2 42659.4 2476.21   3
  -8  -6   3 538.085 223.383   4
  -8  -6   3 228.555 322.997   3
  -8   6   3 156.767 485.031   7
  -8   6   3 125.254 273.700  13
  -8  -6   3 43.0322 240.467   9
  -8   6   3 265.418 312.074  15
  -8  -6   3 139.393 315.256  14
  -8   6   3 548.156 298.457   5
  -8   6   4 20943.4 1866.92  15
  -8  -6   4 22180.1 2054.24  14
  -8  -6   4 19546.0 1733.83   6
  -8   6   4 20397.2 1667.83   5
  -8  -6   4 21496.0 1658.94   3
  -8   6   4 19691.2 1810.68   7
  -8  -6   4 21449.9 1549.67   9
  -8   6   4 18992.0 1441.22  13
  -8  -6   4 19793.1 1112.20   1
  -8  -6   5 13137.2 1294.39   3
  -8   6   5 11096.8 1059.55  13
  -8  -6   5 11475.0 1508.92  14
  -8   6   5 13595.9 1620.57   7
  -8  -6   5 10736.5 1371.47   6
  -8  -6   5 13612.6 1184.70   9
  -8   6   5 12898.5 1408.97   5
  -8   6   5 11554.4 1408.16  15
  -8  -6   6 37643.8 2244.15   3
  -8  -6   6 33474.8 2681.10  14
  -8  -6   6 37953.6 2012.05   9
  -8   6   6 37479.4 2718.21   7
  -8   6   6 33148.9 1808.40  13
  -8   6   6 31825.4 2414.75  15
  -8  -6   6 30213.2 2390.59   6
  -8   6   6 33365.4 2472.56   5
  -8   6   7 1086.21 544.280  15
  -8  -6   7 48.6048 241.236   3
  -8  -6   7 537.761 524.325   6
  -8   6   7 546.788 392.703   7
  -8  -6   7 936.939 643.427  14
  -8   6   7-75.4259 395.876   5
  -8  -6   7 522.543 234.170   9
  -8  -6   8 1890.81 803.847  14
  -8  -6   8 1746.58 515.587   3
  -8   6   8 1257.81 549.737  15
  -8  -6   8 1750.85 563.404   6
  -8   6   8 2314.04 749.398   7
  -8   6   8 1490.39 685.142   5
  -8   6   9 4551.14 1076.50   7
  -8   6   9 3433.94 865.710  15
  -8   6   9 2922.21 985.387   5
  -8  -6   9 4110.70 1052.30  14
  -8  -6   9 3414.39 945.497   6
  -8  -6  10 4208.36 1155.74   6
  -8   6  10 4508.92 1023.41  15
  -8   6  10 4869.29 1106.08   7
  -8   6  10 4358.73 1178.48   5
  -8  -6  10 6776.14 1491.04  14
  -8   6  11 5321.92 1391.03   5
  -8   6  11 4242.58 978.748   7
  -8   6  11 3518.24 929.888  15
  -8  -6  11 5101.03 1225.03   6
  -8  -6  11 3537.29 1055.72  14
  -8  -6  12 2132.52 774.704  14
  -8  -6  12 432.514 593.802   6
  -8   6  12 613.877 620.329   7
  -8   8  -9 92.5425 705.664   4
  -8  -8  -8 9589.18 1660.09   1
  -8   8  -8 8115.41 1580.33   4
  -8   8  -8 9036.50 1457.44  13
  -8   8  -7 6215.35 1311.69   9
  -8   8  -7 6006.01 1354.38   4
  -8   8  -7 4843.23 1055.44  13
  -8  -8  -7 5075.71 1162.36   1
  -8  -8  -7 5387.61 1070.24  13
  -8   8  -6 13485.7 1679.66  13
  -8  -8  -6 15047.1 2029.83   9
  -8  -8  -6 14513.8 1674.45  13
  -8  -8  -6 12984.1 1717.70   1
  -8   8  -6 13983.8 1861.47   9
  -8   8  -6 14523.4 1892.64   4
  -8  -8  -5 228.869 376.753   9
  -8   8  -5-82.6097 342.457  13
  -8  -8  -5 491.827 527.544  13
  -8   8  -5 152.714 353.615   4
  -8  -8  -5 128.898 409.712   1
  -8   8  -5 302.107 479.448   9
  -8   8  -4 32783.9 2477.49  13
  -8   8  -4 31226.0 2661.95   9
  -8  -8  -4 34568.0 2485.95   1
  -8   8  -4 32975.9 2692.39   4
  -8  -8  -4 36300.5 2896.31   9
  -8  -8  -3-246.148 473.079   9
  -8   8  -3-346.163 466.034  13
  -8   8  -3-668.079 460.864   4
  -8  -8  -3 340.849 362.663   1
  -8   8  -3-373.095 417.534   9
  -8  -8  -3-461.319 604.593  14
  -8  -8  -2 6022.60 1094.32   9
  -8   8  -2 3249.30 892.883   4
  -8  -8  -2 5750.55 905.083   1
  -8   8  -2 4562.39 897.691  13
  -8  -8  -2 5030.79 1270.30  14
  -8   8  -2 5152.93 1018.45   9
  -8   8  -1 3558.84 960.729   4
  -8   8  -1 2399.22 370.180  14
  -8   8  -1 1114.49 491.598  13
  -8  -8  -1 2752.84 713.426   9
  -8  -8  -1 2820.40 610.443   1
  -8   8  -1 1652.71 584.788   7
  -8  -8  -1 3165.05 976.483  14
  -8   8   0 21787.1 2352.53   4
  -8  -8   0 20431.9 2256.10  14
  -8   8   0 20724.6 1810.19   7
  -8   8   0 21105.1 1784.32  13
  -8   8   0 22135.6 1535.71   5
  -8  -8   0 18955.0 1717.27   9
  -8  -8   0 20919.2 1876.40   3
  -8  -8   0 21083.3 1499.19   1
  -8  -8   1 122.007 345.313   9
  -8  -8   1 397.380 605.424  14
  -8   8   1 862.395 390.416  13
  -8  -8   1 76.6488 288.133  12
  -8  -8   1 1026.18 494.739   3
  -8   8   1 863.058 435.558   5
  -8   8   1 888.802 461.710   7
  -8  -8   2 7587.32 975.304   9
  -8  -8   2 8107.09 1121.96   3
  -8   8   2 7134.96 1106.78  15
  -8   8   2 8548.81 999.249   5
  -8  -8   2 7062.63 1253.27  14
  -8   8   2 6866.87 968.650  13
  -8   8   2 7819.68 1141.19   7
  -8  -8   2 7900.73 1085.98  12
  -8   8   3 3701.53 704.497  13
  -8  -8   3 3081.22 740.398  12
  -8  -8   3 2748.48 586.763   9
  -8   8   3 3084.69 773.268  15
  -8   8   3 2514.64 728.218   7
  -8  -8   3 3578.26 925.679  14
  -8   8   3 3200.62 679.390   5
  -8  -8   3 3518.34 772.026   3
  -8  -8   4 25553.5 2368.24  14
  -8   8   4 27631.5 2059.06   5
  -8   8   4 28450.2 2284.61   7
  -8  -8   4 26326.6 1700.40   9
  -8   8   4 27454.0 2231.54  15
  -8   8   4 26912.6 1804.41  13
  -8  -8   4 29174.5 2128.53   3
  -8  -8   4 27110.8 1973.98  12
  -8  -8   5 152.791 376.486   3
  -8  -8   5 213.256 301.007  14
  -8   8   5-78.1260 461.951   7
  -8   8   5 167.640 245.653  13
  -8   8   5 201.451 405.780  15
  -8  -8   5 114.692 258.868  12
  -8  -8   5-146.390 182.434   9
  -8   8   5 262.809 430.411   5
  -8   8   6 878.008 583.931   7
  -8   8   6 843.356 339.434  13
  -8  -8   6 1041.23 425.782  12
  -8   8   6 1075.23 596.466  15
  -8   8   6 1671.00 616.032   5
  -8  -8   6 1176.39 469.999   3
  -8  -8   6-2.27439 455.022  14
  -8  -8   6 1169.82 352.159   9
  -8  -8   7 20.6579 216.447  12
  -8   8   7 359.550 414.566   7
  -8  -8   7 138.817 348.371   6
  -8   8   7-314.276 502.548  15
  -8  -8   7 431.445 401.460  14
  -8   8   7 395.866 440.701   5
  -8  -8   7 366.982 310.495   3
  -8   8   8 4533.72 947.948  15
  -8   8   8 5591.98 1209.59   5
  -8  -8   8 6356.37 1035.85   3
  -8  -8   8 4144.49 991.404   6
  -8  -8   8 5418.63 1232.03  14
  -8   8   8 5334.83 1128.68   7
  -8  -8   9 6055.06 1264.24  14
  -8   8   9 6431.04 1308.44   7
  -8   8   9 7178.94 1455.91   5
  -8   8   9 8059.23 1369.20  15
  -8  -8   9 7362.13 1353.73   6
  -8   8  10 4565.17 1059.75  15
  -8   8  10 6085.10 1307.43   7
  -8   8  10 5868.72 1387.49   5
  -8  -8  10 4420.71 1124.30   6
  -8  -8  10 4050.10 1188.00  14
  -8  -8  11-6.67977 602.125  14
  -8  -8  11 524.178 520.570   6
  -8   8  11-169.562 402.887  15
  -8   8  11 714.748 558.255   7
  -8   8  11 592.920 927.997   5
  -8   8  12 13476.4 1941.35  15
  -8  -8  12 15702.7 2256.42   6
  -8   8  12 15211.6 2160.84   7
  -8  -8  12 15360.2 2337.11  14
  -8  10  -9-1099.19 800.553   4
  -8  10  -8 2061.82 964.111   4
  -8  10  -8 1108.35 567.923  13
  -8 -10  -8 1031.12 645.814   1
  -8  10  -7 720.728 642.173   4
  -8 -10  -7 479.877 471.572   1
  -8  10  -7 1524.36 603.434  13
  -8 -10  -7 533.797 414.156  13
  -8 -10  -6 24347.0 2201.54  13
  -8 -10  -6 22160.1 2301.42   1
  -8  10  -6 22237.5 2220.73  13
  -8  10  -6 23496.5 2568.71   4
  -8  10  -6 20788.6 2353.14   9
  -8  10  -5-322.604 411.952  13
  -8 -10  -5 269.389 509.050   9
  -8  10  -5 50.5319 414.789   4
  -8  10  -5 119.156 384.944   9
  -8  10  -4 13719.1 1901.55   4
  -8 -10  -4 16250.8 1760.75   1
  -8 -10  -4 12421.1 1731.25   9
  -8  10  -4 14462.6 1697.44  13
  -8  10  -4 14453.4 1827.78   9
  -8 -10  -3-73.4892 477.780   9
  -8 -10  -3 550.084 406.851   1
  -8  10  -3 840.618 730.801   4
  -8  10  -3 749.422 502.738  13
  -8 -10  -3 712.236 852.588  14
  -8  10  -3 804.621 468.721   9
  -8 -10  -2 15246.7 1536.79   1
  -8  10  -2 15922.4 2075.80   4
  -8  10  -2 16169.1 1723.16  13
  -8 -10  -2 15767.3 2194.59  14
  -8 -10  -2 17758.4 1868.30   9
  -8 -10  -1 4906.83 976.399   9
  -8  10  -1 6855.60 1411.69   4
  -8 -10  -1 2847.70 836.652  14
  -8 -10  -1 5493.21 1047.93   3
  -8  10  -1 5116.66 957.318  13
  -8 -10  -1 4237.42 787.155   1
  -8 -10  -1 4560.37 959.092  12
  -8  10   0 4717.75 941.555   7
  -8 -10   0 3837.82 892.210   3
  -8  10   0 3400.61 730.110   5
  -8 -10   0 4202.23 836.430   9
  -8  10   0 4533.87 928.824  13
  -8 -10   0 4217.81 853.300  12
  -8 -10   0 4364.68 1137.88  14
  -8  10   0 5645.20 1453.89   4
  -8 -10   1 692.326 384.602   9
  -8  10   1 269.794 470.185  15
  -8 -10   1 823.802 519.744   3
  -8  10   1 307.944 421.749   5
  -8 -10   1 549.540 569.367  14
  -8  10   1 873.479 525.404  13
  -8  10   1 236.108 389.788   7
  -8 -10   1 436.571 460.317  12
  -8  10   2 22630.7 2094.43  15
  -8 -10   2 28062.5 2643.05  14
  -8 -10   2 28493.8 1962.00   9
  -8 -10   2 29363.4 2245.48  12
  -8  10   2 27994.1 2069.37   5
  -8  10   2 28886.5 2330.13   7
  -8 -10   2 27789.9 2257.05   3
  -8  10   2 27532.4 2050.33  13
  -8 -10   3 2657.42 590.185   9
  -8  10   3 2820.05 682.738  13
  -8  10   3 3359.79 770.732  15
  -8 -10   3 2835.25 698.574  12
  -8  10   3 4936.74 1081.26   7
  -8 -10   3 3696.34 846.726   3
  -8  10   3 3701.69 746.666   5
  -8 -10   3 3800.89 1048.97  14
  -8 -10   4 5481.70 751.798   9
  -8 -10   4 4199.48 923.537   3
  -8 -10   4 5094.42 1126.37  14
  -8 -10   4 4835.22 910.910  12
  -8  10   4 4435.33 876.857   5
  -8  10   4 5181.43 1080.64   7
  -8  10   4 4774.62 814.638  13
  -8  10   4 5060.90 1074.96  15
  -8 -10   5 2112.41 456.198   9
  -8  10   5 1501.15 437.055  13
  -8  10   5 1275.12 545.919  15
  -8  10   5 1572.84 676.655   7
  -8  10   5 2054.48 677.811   5
  -8 -10   5 1717.20 728.702  14
  -8 -10   5 1003.08 428.938  12
  -8 -10   5 2750.41 717.068   3
  -8 -10   6 5429.77 1213.34  14
  -8 -10   6 3295.13 751.040  12
  -8  10   6 3401.14 626.683  13
  -8  10   6 3158.83 861.282   5
  -8  10   6 4474.79 1012.36  15
  -8 -10   6 4547.51 925.725   3
  -8  10   6 3579.95 925.269   7
  -8  10   7-617.248 597.865  15
  -8 -10   7-100.287 280.744   3
  -8 -10   7 47.0763 423.618  14
  -8  10   7-75.4976 461.774   5
  -8 -10   7 174.718 216.974  12
  -8  10   7 439.179 596.557   7
  -8  10   8-40.2525 434.407   7
  -8 -10   8-36.8226 386.935   3
  -8 -10   8 208.724 476.227   6
  -8  10   8-213.667 642.016   5
  -8  10   8 222.915 352.898  15
  -8 -10   8 107.962 658.010  14
  -8 -10   9 2200.60 893.564  14
  -8  10   9 2069.17 818.992  15
  -8  10   9 1243.85 626.197   7
  -8 -10   9 574.154 490.802   6
  -8  10   9 448.793 590.215   5
  -8  10  10 12641.6 1837.31  15
  -8 -10  10 13133.6 1915.22   6
  -8  10  10 12316.0 1879.29   7
  -8 -10  10 16467.3 2352.45  14
  -8  10  10 16525.7 2333.18   5
  -8 -10  11-45.9171 598.264  14
  -8 -10  11 132.713 529.545   6
  -8  10  11-180.946 463.658  15
  -8  10  11 789.819 665.581   7
  -8  10  12 11914.1 1988.05   7
  -8  10  12 9396.66 1689.47  15
  -8  12  -8 8380.25 1800.26   4
  -8 -12  -8 8787.76 1651.23   1
  -8  12  -8 5721.02 1260.63  13
  -8  12  -7 286.556 712.894   4
  -8  12  -7 1122.51 689.196  13
  -8 -12  -7 348.340 501.373   1
  -8 -12  -6 11749.2 1759.38   1
  -8  12  -6 9120.20 1500.00  13
  -8  12  -6 9750.56 1856.38   4
  -8  12  -5 2955.24 896.337  13
  -8  12  -5 4531.40 1297.82   4
  -8 -12  -5 1444.23 695.771   1
  -8  12  -5 2580.05 839.044   9
  -8  12  -4 15484.8 2178.60   4
  -8  12  -4 14614.2 1788.01  13
  -8 -12  -4 13645.4 1720.85   1
  -8  12  -4 15635.4 1975.62   9
  -8 -12  -3 662.235 522.687   9
  -8 -12  -3-216.615 775.707  14
  -8 -12  -3 404.959 362.064   1
  -8  12  -3 334.037 405.604  13
  -8  12  -3 240.490 560.370   4
  -8  12  -3 430.235 512.543   9
  -8 -12  -2-164.847 353.659   1
  -8 -12  -2 16.8254 372.000   9
  -8 -12  -2 138.157 354.310  12
  -8  12  -2-95.6489 362.106  13
  -8 -12  -2 1010.20 789.444  14
  -8 -12  -1-81.9563 409.039  12
  -8 -12  -1 111.607 412.363   9
  -8 -12  -1-574.108 422.065   3
  -8  12  -1 962.762 567.868  13
  -8  12  -1 254.949 506.866   4
  -8 -12  -1 504.023 551.463  14
  -8 -12   0 8799.63 1208.73   9
  -8  12   0 9765.69 1972.05   4
  -8  12   0 8931.49 1290.60  13
  -8 -12   0 6843.71 1171.00  12
  -8  12   0 11951.0 1515.46   5
  -8 -12   0 9577.77 1468.33   3
  -8 -12   0 7538.22 1587.75  14
  -8 -12   1 7423.06 1081.37   9
  -8  12   1 5906.32 1147.21   7
  -8 -12   1 6180.51 1144.09   3
  -8  12   1 4936.06 908.174  13
  -8  12   1 7279.51 1225.56   5
  -8 -12   1 5984.25 1105.47  12
  -8  12   1 5772.19 1070.78  15
  -8 -12   1 5627.20 1292.41  14
  -8 -12   2 23915.6 2581.43  14
  -8 -12   2 25675.0 2294.56   3
  -8  12   2 21001.7 2061.15  15
  -8 -12   2 27552.1 2259.77  12
  -8  12   2 25041.4 2324.72   7
  -8  12   2 27276.4 2147.61  13
  -8  12   2 23745.7 2144.73   5
  -8 -12   2 29429.8 2020.43   9
  -8  12   3 112.001 304.957  13
  -8 -12   3-238.804 243.814   9
  -8  12   3 610.475 502.980   5
  -8  12   3-459.383 417.931  15
  -8 -12   3 135.407 389.330  12
  -8 -12   3 121.137 390.200   3
  -8  12   3-162.322 365.703   7
  -8 -12   4 50179.0 3268.62   3
  -8  12   4 49657.8 2831.98  13
  -8 -12   4 48161.5 3689.79  14
  -8 -12   4 50664.6 3090.81  12
  -8  12   4 49015.3 3263.23   5
  -8  12   4 48456.5 3297.20  15
  -8 -12   4 55535.5 2505.87   9
  -8  12   4 48832.6 3402.94   7
  -8  12   5 63.4081 370.484  15
  -8  12   5 1328.66 785.196   7
  -8 -12   5 1127.57 539.920   3
  -8  12   5 1810.96 570.890  13
  -8 -12   5 194.535 466.321  14
  -8  12   5 1950.41 748.211   5
  -8 -12   5 3040.57 714.909  12
  -8  12   6 4825.65 1122.45   7
  -8 -12   6 2517.68 954.300  14
  -8 -12   6 3868.00 987.208   3
  -8 -12   6 3526.83 798.653  12
  -8  12   6 3649.22 707.068  13
  -8  12   6 3886.35 1048.73   5
  -8  12   6 4385.74 962.659  15
  -8  12   7 5314.22 1115.52  15
  -8 -12   7 3811.07 1089.28  14
  -8 -12   7 4418.02 868.327  12
  -8  12   7 4260.77 1132.82   7
  -8  12   7 2400.86 938.035   5
  -8 -12   7 3042.18 857.855   3
  -8 -12   8 865.968 611.849  14
  -8  12   8 1355.68 738.915  15
  -8 -12   8 1663.95 709.034   3
  -8  12   8 2872.61 990.569   7
  -8  12   8 2019.87 948.156   5
  -8  12   9 391.594 513.284  15
  -8  12   9 1079.02 820.377   7
  -8 -12   9-364.032 770.610  14
  -8 -12   9-93.9022 412.204   6
  -8 -12   9 896.311 549.766   3
  -8  12   9 1015.76 647.380   5
  -8  12  10 2428.89 903.250   7
  -8 -12  10 1130.96 758.028  14
  -8  12  10 1395.63 708.410  15
  -8 -12  10 1233.82 782.457   6
  -8  12  10 1476.09 924.725   5
  -8  12  11 3762.20 1152.85  15
  -8  12  11 853.389 666.422   7
  -8 -12  11 1957.42 1104.96  14
  -8  14  -8 4467.54 1146.47  13
  -8  14  -7 1232.46 822.309   4
  -8  14  -7 485.535 552.803  13
  -8 -14  -7 2463.18 869.208   1
  -8 -14  -6 11644.4 1813.68   1
  -8  14  -6 13108.6 2240.26   4
  -8  14  -6 12520.4 1841.82  13
  -8  14  -5 1164.95 883.124   4
  -8 -14  -5 2341.95 863.217   1
  -8  14  -5 402.900 420.049  13
  -8 -14  -4 1499.68 730.721   1
  -8  14  -4 1971.63 758.830  13
  -8  14  -4 1501.08 930.635   4
  -8  14  -4 2385.47 929.617   9
  -8  14  -3-302.787 433.657  13
  -8  14  -3-863.580 730.138   4
  -8 -14  -3 613.147 540.842   1
  -8  14  -3-204.096 309.054   9
  -8 -14  -3-344.464 360.969  12
  -8  14  -2 381.095 458.589  13
  -8 -14  -2 690.760 619.357   3
  -8 -14  -2 538.652 420.819   1
  -8 -14  -2 1457.79 1055.29  14
  -8  14  -2-452.845 760.889   4
  -8 -14  -2 891.402 523.486  12
  -8 -14  -1 955.891 676.328  14
  -8 -14  -1 510.414 529.455   3
  -8  14  -1 121.501 356.392  13
  -8 -14  -1-160.152 373.999  12
  -8  14  -1 478.471 623.608   4
  -8  14   0 221.508 459.214  13
  -8 -14   0 375.862 630.192  14
  -8 -14   0 17.4313 393.354  12
  -8 -14   0 384.534 345.166   9
  -8 -14   0 542.778 563.765   3
  -8 -14   1 10643.7 1333.81   9
  -8  14   1 8705.90 1344.67  15
  -8 -14   1 8245.12 1707.15  14
  -8  14   1 10800.1 1619.71   5
  -8 -14   1 8301.44 1429.43   3
  -8  14   1 9028.35 1340.82  13
  -8 -14   1 10204.5 1497.26  12
  -8 -14   2 23673.7 2232.06  12
  -8 -14   2 26311.9 1983.58   9
  -8 -14   2 30055.3 3016.69  14
  -8  14   2 24462.2 2409.62   7
  -8  14   2 27241.1 2449.41  15
  -8  14   2 25806.1 2457.77   5
  -8  14   2 25964.8 2223.42  13
  -8 -14   2 24305.5 2354.96   3
  -8 -14   3 445.978 624.807   3
  -8 -14   3-17.9377 413.269  12
  -8  14   3-2.92954 419.298  15
  -8  14   3 514.054 585.216   7
  -8  14   3 494.549 563.945   5
  -8  14   3 136.075 281.308  13
  -8 -14   3 69.1498 499.990  14
  -8  14   4 25465.0 2128.93  13
  -8  14   4 28246.2 2665.44   5
  -8 -14   4 29528.9 3006.40  14
  -8 -14   4 26718.6 2491.08   3
  -8  14   4 26725.8 2539.19  15
  -8  14   4 27368.0 2630.65   7
  -8 -14   4 27018.4 2343.61  12
  -8  14   5-57.7807 428.945  15
  -8  14   5 335.285 651.251   7
  -8 -14   5 146.195 680.591  14
  -8  14   5-503.898 362.804  13
  -8 -14   5 314.431 589.802   3
  -8  14   5 366.206 632.074   5
  -8 -14   5-111.848 330.734  12
  -8 -14   6 18718.0 2422.08  14
  -8  14   6 19211.9 2231.32  15
  -8 -14   6 18561.6 1906.23  12
  -8 -14   6 18667.6 2120.59   3
  -8  14   6 19548.6 2343.95   5
  -8  14   6 17526.4 1656.43  13
  -8  14   6 18065.0 2257.41   7
  -8 -14   7 3839.28 888.875  12
  -8 -14   7 4602.60 1271.05  14
  -8 -14   7 3715.06 967.223   3
  -8  14   7 3488.25 1084.75   5
  -8  14   7 5324.14 1198.49   7
  -8  14   7 4367.62 1213.50  15
  -8  14   8 2525.94 910.309   7
  -8  14   8 748.734 742.626   5
  -8 -14   8 687.148 390.836   3
  -8 -14   8 2087.61 972.662  14
  -8  14   8 1587.55 816.935  15
  -8 -14   9 585.634 482.497  14
  -8 -14   9 1823.85 794.006   3
  -8  14   9 2629.79 1128.79   5
  -8  14   9 201.644 591.429  15
  -8  14   9 2256.22 964.143   7
  -8 -14  10 62.1658 466.684   6
  -8 -14  10 767.034 792.787  14
  -8  14  10 2162.27 806.814   7
  -8  16  -7 918.125 535.347  13
  -8  16  -6 4387.81 1099.90  13
  -8  16  -6 5221.50 1616.98   4
  -8 -16  -6 4791.88 1260.47   1
  -8  16  -5 614.503 602.504   4
  -8  16  -5 1472.06 690.320  13
  -8 -16  -5 1081.00 770.205   1
  -8 -16  -4 8262.37 1531.72   1
  -8  16  -4 6249.53 1700.02   4
  -8 -16  -4 8819.65 1529.08  12
  -8  16  -4 7284.48 1362.75  13
  -8 -16  -3 8030.72 1455.00  12
  -8  16  -3 7967.55 1440.55  13
  -8 -16  -3 6030.64 1225.44   1
  -8  16  -3 8610.61 1947.09   4
  -8  16  -3 8951.45 1503.78   9
  -8 -16  -2 2919.37 909.647  12
  -8 -16  -2 4335.12 1151.36   3
  -8 -16  -2 2783.30 1165.75  14
  -8  16  -2 2307.79 1110.69   4
  -8  16  -2 3488.79 947.065  13
  -8 -16  -1 7215.24 1423.84   3
  -8  16  -1 5941.77 1297.79  13
  -8  16  -1 4813.03 1558.91   4
  -8 -16  -1 5812.58 1218.58  12
  -8 -16  -1 4910.41 1507.94  14
  -8  16   0 4775.89 1526.47   4
  -8  16   0 7266.76 1333.18  13
  -8 -16   0 8324.34 1745.48  14
  -8  16   0 5719.94 1187.67  15
  -8 -16   0 6594.30 1287.12  12
  -8 -16   0 9217.85 1579.77   3
  -8  16   1 5966.00 1178.53  15
  -8  16   1 4605.60 963.519  13
  -8  16   1 5526.30 1314.44   5
  -8  16   1 7488.77 1941.63   4
  -8 -16   1 4736.09 1388.93  14
  -8 -16   1 6445.53 1349.50   3
  -8 -16   1 6254.00 1303.38  12
  -8  16   2 4759.49 1043.94  13
  -8  16   2 2224.64 717.151   5
  -8  16   2 4106.91 1042.01  15
  -8 -16   2 2662.90 945.523   3
  -8 -16   2 4354.01 1084.81  12
  -8 -16   2 3881.57 1256.41  14
  -8 -16   3 9867.22 1583.10   3
  -8 -16   3 9984.70 1857.86  14
  -8  16   3 7386.11 1487.43   5
  -8 -16   3 7977.35 1350.32  12
  -8  16   3 7051.01 1258.88  13
  -8  16   3 8975.41 1507.60  15
  -8  16   4 7961.22 1425.77  15
  -8  16   4 9044.81 1718.19   5
  -8 -16   4 7902.75 1349.64  12
  -8 -16   4 10151.4 1863.02  14
  -8  16   4 5095.03 1236.65   7
  -8  16   4 9145.26 1339.55  13
  -8 -16   4 9692.56 1562.42   3
  -8  16   5 3598.73 1078.62   7
  -8 -16   5 6307.10 1386.20   3
  -8  16   5 4701.32 1220.85  15
  -8  16   5 4893.60 1280.42   5
  -8 -16   5 4811.29 1027.87  12
  -8 -16   5 6857.69 1586.40  14
  -8  16   5 4507.47 927.792  13
  -8  16   6 5712.89 1320.57  15
  -8  16   6 4118.41 1181.75   7
  -8 -16   6 4466.03 1357.12  14
  -8 -16   6 5293.65 1081.24  12
  -8 -16   6 6482.89 1317.79   3
  -8  16   6 4299.97 1324.67   5
  -8  16   7 1252.17 966.791   5
  -8 -16   7-243.499 333.771  12
  -8  16   7 1896.30 878.278  15
  -8 -16   7 172.901 501.880  14
  -8  16   7 1704.01 715.973   7
  -8 -16   7 69.3031 439.629   3
  -8  16   8 7214.21 2134.25   5
  -8 -16   8 6802.43 1639.57  14
  -8  16   8 6691.93 1477.57   7
  -8 -16   8 7385.18 1478.37   3
  -8  16   8 8806.96 1639.34  15
  -8  16   9 540.224 523.449   7
  -8 -16   9 2338.01 942.941   3
  -8 -16   9 3073.21 1343.66  14
  -8  16   9 2158.11 1229.63   5
  -8 -16  10 4267.07 1529.37  14
  -8  18  -5 2080.55 697.237  13
  -8 -18  -5 2843.71 1012.23   1
  -8 -18  -4 12383.6 1900.77   1
  -8  18  -4 6935.38 1820.11   4
  -8  18  -4 7895.29 1552.62  13
  -8 -18  -4 10346.4 1683.88  12
  -8  18  -3 1733.96 1081.27   4
  -8 -18  -3 665.869 528.884   1
  -8  18  -3 869.937 669.025  13
  -8 -18  -3 855.234 626.673  12
  -8  18  -2 22566.1 3271.18   4
  -8 -18  -2 23942.9 2741.49   3
  -8 -18  -2 22767.2 2502.60  12
  -8  18  -2 19221.1 2244.02  13
  -8 -18  -2 23362.5 3167.46  14
  -8  18  -1 730.054 660.325  13
  -8  18  -1 783.580 663.768   4
  -8 -18  -1 1568.39 615.990  12
  -8 -18  -1 18.5559 397.678   3
  -8 -18  -1 2492.34 1239.29  14
  -8 -18   0 13228.7 2322.26  14
  -8  18   0 16003.5 1999.97  13
  -8 -18   0 12321.2 1835.31  12
  -8 -18   0 15455.6 2105.01   3
  -8  18   0 17472.9 2081.18  15
  -8  18   0 14049.8 2574.40   4
  -8  18   1 10102.7 1577.82  15
  -8  18   1 7347.57 1358.02  13
  -8 -18   1 7261.31 1390.89  12
  -8 -18   1 7065.72 1414.39   3
  -8  18   1 7812.31 2083.41   4
  -8 -18   1 5496.87 1441.19  14
  -8  18   2 2158.49 877.850   5
  -8  18   2 2648.36 862.578  15
  -8 -18   2 1855.02 947.120  14
  -8  18   2 3931.82 954.534  13
  -8 -18   2 4037.49 1058.33  12
  -8 -18   2 4838.67 1300.43   3
  -8 -18   3-469.295 871.265  14
  -8 -18   3-195.152 422.222   3
  -8 -18   3 10.9153 583.037  12
  -8  18   3 673.104 523.913  13
  -8  18   3 687.403 542.645   5
  -8  18   3-504.427 497.723  15
  -8 -18   4 250.077 446.862  12
  -8 -18   4 1981.60 1029.15  14
  -8 -18   4 252.476 517.188   3
  -8  18   4-853.267 630.731  13
  -8  18   4 960.565 710.499   5
  -8  18   4-640.634 510.323  15
  -8  18   5 185.720 352.332  13
  -8  18   5 333.571 449.217  15
  -8 -18   5-679.941 698.037  14
  -8 -18   5 1278.00 782.842   3
  -8 -18   5-822.507 535.609  12
  -8  18   5 156.671 620.364   5
  -8 -18   6 1599.61 783.092   3
  -8 -18   6 1530.41 1021.71  14
  -8  18   6 761.605 749.927   5
  -8 -18   6 520.518 577.052  12
  -8  18   6 1403.69 771.852  15
  -8  18   6 2619.85 1042.66   7
  -8  18   7 3168.43 1082.88   7
  -8 -18   7 1099.42 790.735  14
  -8  18   7 4970.27 1331.59  15
  -8 -18   7 2569.77 838.346   3
  -8  18   7 2957.36 960.373   5
  -8 -18   7 3883.23 974.942  12
  -8 -18   8 4771.91 1220.29   3
  -8  18   8 4291.65 1282.76   7
  -8  18   8 3977.67 1408.36   5
  -8 -18   8 4611.45 1462.36  14
  -8 -18   9-332.220 636.179   3
  -8 -18   9 1934.59 933.698  14
  -8 -20  -4 2739.05 1054.88   1
  -8 -20  -4 5970.73 1395.52  12
  -8 -20  -3 1414.67 690.701  12
  -8 -20  -3 837.966 522.208   1
  -8  20  -3 1580.31 828.237  13
  -8 -20  -3 520.177 459.352   3
  -8  20  -2 21843.6 3378.73   4
  -8 -20  -2 15004.8 2150.96  12
  -8  20  -2 17361.8 2278.06  13
  -8 -20  -2 14748.1 2191.68   3
  -8 -20  -1-12.7033 398.872  12
  -8  20  -1 384.827 684.957   4
  -8 -20  -1 529.348 573.700   3
  -8  20  -1 561.655 541.412  13
  -8 -20  -1 1010.63 910.624  14
  -8  20   0 16488.0 2993.54   4
  -8 -20   0 16638.5 2319.86   3
  -8 -20   0 13239.8 2364.73  14
  -8 -20   0 14781.8 2112.21  12
  -8  20   0 14529.8 1968.52  15
  -8  20   0 15188.9 2116.18  13
  -8 -20   1 2094.91 856.086   3
  -8  20   1 3922.16 1510.81   4
  -8 -20   1 1924.60 1017.85  14
  -8  20   1 2474.83 803.430  13
  -8  20   1 2948.02 951.479  15
  -8 -20   1 1800.42 775.857  12
  -8 -20   2 446.964 608.403   3
  -8  20   2 1292.29 764.830  15
  -8 -20   2 2779.70 1158.05  14
  -8  20   2 719.444 470.790  13
  -8 -20   2 1096.36 742.528  12
  -8  20   3 1383.00 983.026   5
  -8 -20   3 307.051 763.111  14
  -8 -20   3-206.382 591.712   3
  -8 -20   3 231.142 451.695  12
  -8  20   3-679.287 534.698  13
  -8  20   3 141.506 393.943  15
  -8  20   4-567.852 573.672  15
  -8  20   4 89.6153 716.761   5
  -8  20   4-13.6982 401.720  13
  -8 -20   4 503.097 759.084  14
  -8 -20   4 237.241 471.715   3
  -8 -20   4 320.345 371.473  12
  -8  20   5 2451.13 997.562  15
  -8 -20   5 1059.95 690.917  14
  -8  20   5 1247.47 860.361   5
  -8 -20   5 2295.31 986.604   3
  -8 -20   5 1892.40 772.403  12
  -8  20   6 1796.93 1100.87   5
  -8 -20   6 3290.32 1338.65  14
  -8 -20   6 1403.62 723.873   3
  -8 -20   6 1450.45 719.538  12
  -8  20   6 2681.28 993.431  15
  -8 -20   7 380.571 475.730  12
  -8 -20   7 531.128 919.240  14
  -8  20   7 1166.81 972.005   5
  -8 -20   7 2904.74 1011.39   3
  -8 -22   0 7485.71 1578.58  12
  -8  22   0 5280.11 1267.10  13
  -8 -22   0 4499.04 1541.52  14
  -8 -22   0 4659.28 1440.17   3
  -8  22   0 6829.79 2115.72   4
  -8  22   0 5148.06 1231.64  15
  -8  22   1-128.379 466.179  15
  -8  22   1-199.441 995.348   4
  -8 -22   1 101.922 559.504   3
  -8 -22   1-438.924 743.981  14
  -8 -22   1 208.098 539.216  12
  -8  22   1-312.688 522.512  13
  -8 -22   2 2326.56 1163.42  14
  -8  22   2 1422.95 790.340  13
  -8  22   2 2893.88 1874.07   4
  -8 -22   2 4735.70 1342.89   3
  -8  22   2 2083.09 902.181  15
  -8 -22   2 3063.85 1009.78  12
  -8  22   3 2964.08 965.729  13
  -8 -22   3 1279.25 754.964  14
  -8  22   3 2624.86 861.381  15
  -8 -22   3 552.815 481.837   3
  -8 -22   3 1675.05 769.658  12
  -8  22   4 2857.26 1281.52   5
  -8 -22   4 5902.08 1776.36  14
  -8  22   4 3642.92 1039.13  15
  -8 -22   4 3357.77 1150.46  12
  -8  22   5 3357.07 1529.75   5
  -8  24   1 389.546 594.187  15
  -7   1 -10 1016.66 585.654   1
  -7  -1 -10 2505.02 829.460   1
  -7  -1  -9 8259.31 1445.69   1
  -7   1  -9 7702.82 1449.33   1
  -7   1  -8-101.875 388.430   9
  -7  -1  -8-90.9306 469.494   9
  -7  -1  -8 1033.00 655.970   1
  -7   1  -8 73.8941 378.032   1
  -7   1  -8-226.408 259.900  13
  -7   1  -7 12479.1 1719.02   9
  -7  -1  -7 14088.2 1863.50   9
  -7   1  -7 11866.6 1406.17  13
  -7  -1  -7 12039.4 1390.32  13
  -7   1  -7 11043.7 1540.73   1
  -7   1  -7 11203.6 1422.82   4
  -7  -1  -7 12976.1 1667.75   1
  -7  -1  -6 779.071 467.107   1
  -7  -1  -6 2481.64 809.027   9
  -7   1  -6 1588.98 656.440   9
  -7  -1  -6 2613.58 677.811  13
  -7   1  -6 2448.84 724.359   1
  -7   1  -6 2089.25 612.820  13
  -7   1  -6 1054.53 461.363   4
  -7   1  -5 8314.88 1084.42   4
  -7   1  -5 11799.8 1508.28   9
  -7  -1  -5 11421.0 1559.07   9
  -7  -1  -5 8770.12 1198.70   1
  -7  -1  -5 9599.26 1169.44  13
  -7   1  -5 8405.49 1116.03  13
  -7   1  -5 9181.15 1231.52   1
  -7  -1  -5 9457.64 1100.16   4
  -7   1  -4 4309.62 925.544   9
  -7  -1  -4 5001.40 1011.36   9
  -7  -1  -4 4848.57 824.328  13
  -7   1  -4 5114.49 754.362   4
  -7  -1  -4 3956.97 638.088   4
  -7   1  -4 4909.27 861.586  13
  -7  -1  -4 5262.81 884.188   1
  -7   1  -4 5285.64 873.117   1
  -7  -1  -3 27923.5 1047.18   7
  -7  -1  -3 33991.2 2115.79  13
  -7   1  -3 37538.7 2122.09   1
  -7  -1  -3 33667.0 2025.01   1
  -7   1  -3 38200.5 2220.65  13
  -7   1  -3 35539.3 1849.70   4
  -7  -1  -3 29982.0 2036.73  14
  -7  -1  -3 38054.7 2523.46   9
  -7   1  -3 33634.0 2398.78   9
  -7  -1  -3 34019.4 1666.13   4
  -7  -1  -3 37982.8 1409.81   5
  -7  -1  -2 222.299 166.355   4
  -7   1  -2 145.789 243.792  14
  -7   1  -2 128.204 252.689  13
  -7  -1  -2 288.642 313.691  13
  -7  -1  -2-390.815 352.746  14
  -7   1  -2-12.3098 140.279   7
  -7   1  -2 100.502 359.079   9
  -7   1  -2 268.580 192.375   4
  -7  -1  -2 204.396 151.791   5
  -7   1  -2 83.4080 185.450   1
  -7  -1  -2 85.9964 215.853   1
  -7  -1  -2 327.445 448.800   9
  -7   1  -1 76107.0 3061.53  14
  -7  -1  -1 69113.4 2510.87   1
  -7   1  -1 69278.6 2509.20   1
  -7  -1  -1 72023.3 2052.00   4
  -7  -1  -1 73993.8 3378.58  14
  -7   1  -1 72337.1 2528.25   7
  -7   1  -1 74694.9 3110.46  13
  -7   1  -1 61929.6 1983.24   5
  -7  -1  -1 73621.8 3361.58   9
  -7  -1  -1 68430.0 2346.33   6
  -7  -1  -1 69448.4 3014.03  13
  -7   1  -1 72029.0 2520.24   4
  -7   1  -1 71207.6 3345.32   9
  -7  -1   0 19428.1 1020.36   1
  -7   1   0 20523.6 1501.71  13
  -7  -1   0 18112.1 1523.03  14
  -7  -1   0 20644.1 1270.92   6
  -7  -1   0 18074.3 1409.28  13
  -7   1   0 18867.2 1352.94  14
  -7  -1   0 19073.1 860.746   4
  -7  -1   0 19072.9 1576.11   9
  -7   1   0 18349.3 1014.34   1
  -7   1   0 18976.4 1101.45   8
  -7  -1   0 20456.0 1036.97   8
  -7   1   0 19568.7 1611.24   9
  -7   1   0 21013.8 1348.18   4
  -7  -1   1 36221.8 1867.68   6
  -7   1   1 36819.2 1887.74   6
  -7   1   1 37428.2 1958.08  14
  -7  -1   1 36430.0 2138.03   9
  -7  -1   1 37341.4 2111.97  14
  -7  -1   1 36747.7 1196.72   1
  -7   1   1 36555.1 1969.47  13
  -7  -1   1 38715.8 2045.39  13
  -7  -1   2-5.43504 183.659   6
  -7  -1   2 857.413 379.275  14
  -7  -1   2 370.946 291.516  13
  -7   1   2 107.292 265.904   6
  -7   1   2 127.527 231.017  13
  -7   1   2 411.298 266.322  14
  -7   1   3-18.2694 200.661  14
  -7  -1   3-141.741 197.536  14
  -7   1   3 338.995 337.808   6
  -7  -1   3-82.6932 241.938   6
  -7   1   3-65.6095 227.795  13
  -7  -1   3 153.463 239.799  13
  -7   1   4 2469.03 461.899  13
  -7  -1   4 2849.16 494.473  13
  -7  -1   4 2416.04 617.254   6
  -7  -1   4 3115.96 683.991  14
  -7   1   4 2543.70 595.433   6
  -7  -1   4 3856.54 497.707   3
  -7   1   4 2150.01 496.578  15
  -7  -1   5 889.390 267.301   3
  -7  -1   5 1230.49 316.137  13
  -7  -1   5-61.4008 290.702  14
  -7   1   5 984.691 434.939   6
  -7  -1   5 665.577 352.811   6
  -7  -1   5 1021.40 392.218  15
  -7   1   5 1647.85 484.508  15
  -7   1   5 934.631 291.570  13
  -7  -1   6 13581.8 1468.40   6
  -7  -1   6 14262.2 1258.11  15
  -7  -1   6 15287.2 1039.25  13
  -7  -1   6 16983.2 1689.01  14
  -7  -1   6 15722.4 968.700   3
  -7   1   6 14380.3 957.041  13
  -7   1   6 13252.3 1433.24   6
  -7   1   6 15283.8 1395.12  15
  -7   1   6 15304.5 1548.28   5
  -7   1   7 13345.6 1351.51  15
  -7   1   7 12263.9 1477.47   5
  -7  -1   7 13832.2 925.699   3
  -7   1   7 13037.3 808.412  13
  -7  -1   7 12660.4 1549.45  14
  -7  -1   7 13464.2 899.980  13
  -7  -1   7 12062.3 1447.64   6
  -7   1   7 11362.0 1377.28   6
  -7  -1   7 11748.4 1170.88  15
  -7   1   8 184.145 330.836   5
  -7   1   8-495.705 469.511   6
  -7  -1   8 1043.69 539.249   6
  -7  -1   8 414.857 405.850  14
  -7   1   8 156.723 227.136  15
  -7  -1   8 242.193 279.938  15
  -7  -1   9 43515.8 2454.52  15
  -7   1   9 34881.5 2693.72   6
  -7  -1   9 37794.7 3011.60  14
  -7   1   9 41918.4 2592.52  15
  -7  -1   9 43162.3 3162.30   5
  -7  -1   9 38088.0 2807.76   6
  -7   1   9 37909.8 2964.36   5
  -7  -1  10 2234.63 732.076  14
  -7   1  10 925.214 491.357   6
  -7  -1  10 2634.60 821.721   6
  -7   1  10 2070.10 802.437   5
  -7  -1  10 3040.92 947.895   5
  -7  -1  11 15078.7 2046.49  14
  -7  -1  11 15691.7 2140.25   5
  -7  -1  11 15323.3 1879.21   6
  -7   1  11 12287.3 1895.23   5
  -7  -1  12 3916.38 986.350   6
  -7  -1  12 3252.17 1079.70  14
  -7   1  12 4921.79 1259.48   5
  -7  -1  12 4791.98 1209.89   5
  -7  -3  -9 13246.6 1886.20   1
  -7   3  -9 15628.4 2060.00   1
  -7   3  -9 16539.6 2211.31   9
  -7   3  -9 16289.2 2031.63   4
  -7   3  -8 1741.20 750.053   9
  -7  -3  -8 2109.36 731.681   1
  -7  -3  -8 1781.74 733.671   9
  -7   3  -8 802.164 401.627  13
  -7   3  -8 3452.35 1044.68   1
  -7   3  -8 2970.63 928.372   4
  -7   3  -7 5766.17 1101.81   4
  -7   3  -7 4588.70 1097.04   9
  -7  -3  -7 5254.44 1206.83   9
  -7  -3  -7 5515.12 944.800  13
  -7   3  -7 5903.63 1019.23  13
  -7   3  -7 4257.93 996.946   1
  -7  -3  -7 4362.17 982.391   1
  -7   3  -6 2495.45 702.081   4
  -7   3  -6 1112.11 524.443   9
  -7  -3  -6 1567.62 491.892  13
  -7  -3  -6 1102.85 546.196   1
  -7   3  -6 1248.10 495.911  13
  -7  -3  -6 1776.41 653.098   9
  -7   3  -6 1841.45 656.741   1
  -7  -3  -5 1118.45 491.107   9
  -7   3  -5 167.069 251.068   4
  -7  -3  -5 1534.62 566.420   1
  -7   3  -5 1024.46 521.833  13
  -7   3  -5 870.948 432.259   1
  -7   3  -5 246.276 436.511   9
  -7  -3  -5 904.658 363.128  13
  -7   3  -4 3286.31 781.434   9
  -7  -3  -4 5434.53 1027.27   9
  -7  -3  -4 2234.83 558.655   1
  -7  -3  -4 4288.58 761.896  13
  -7   3  -4 3693.31 739.584   1
  -7   3  -4 3947.91 716.741   4
  -7   3  -4 3130.46 709.626  13
  -7  -3  -3 726.380 445.949   9
  -7   3  -3 973.511 405.386   1
  -7   3  -3 1108.90 466.485  13
  -7  -3  -3 1268.63 422.001   1
  -7  -3  -3 1418.66 450.728  13
  -7   3  -3 899.868 371.999   4
  -7  -3  -3 577.081 428.187  14
  -7   3  -3 595.048 442.016   9
  -7  -3  -2 749.672 381.303   9
  -7   3  -2 685.850 317.396   4
  -7  -3  -2 1735.84 550.590  13
  -7   3  -2 1466.15 394.064   7
  -7  -3  -2 1073.02 365.857   1
  -7   3  -2 671.407 253.890  14
  -7   3  -2 1005.40 406.312  13
  -7  -3  -2 1103.10 524.447  14
  -7  -3  -2 1266.97 252.575   6
  -7   3  -2 422.172 318.854   9
  -7   3  -2 1023.54 357.170   1
  -7   3  -1 36667.5 2139.81  13
  -7  -3  -1 39124.1 2394.79   9
  -7   3  -1 40567.9 1875.08  14
  -7   3  -1 37249.2 1823.33   1
  -7  -3  -1 38924.9 1689.28   6
  -7  -3  -1 38910.3 2211.17  13
  -7   3  -1 38261.4 1898.55   7
  -7  -3  -1 39668.4 1852.77   1
  -7  -3  -1 37278.2 2570.10  14
  -7  -3  -1 36524.8 1244.73   8
  -7   3  -1 36666.3 2371.58   9
  -7   3  -1 41972.0 2248.85   4
  -7   3   0 1275.79 370.201   7
  -7   3   0 1240.92 567.662   4
  -7   3   0 1475.89 229.978   5
  -7  -3   0 1577.47 516.211  14
  -7  -3   0 1784.16 555.244   9
  -7   3   0 1290.20 347.819  14
  -7  -3   0 1517.11 364.375   6
  -7   3   0 1124.94 315.781  13
  -7  -3   0 1279.53 273.368   8
  -7  -3   0 1419.69 305.096   1
  -7  -3   1 52296.8 2359.42   6
  -7   3   1 56457.9 2370.40  14
  -7  -3   1 55491.0 1772.31   1
  -7  -3   1 55021.0 2882.43  14
  -7   3   1 56918.0 2014.02   5
  -7  -3   1 55533.0 2690.41   9
  -7   3   1 54532.2 2507.72  13
  -7  -3   2 51123.1 1581.32   4
  -7  -3   2 49734.0 2432.06   9
  -7  -3   2 46100.9 2309.64   6
  -7  -3   2 43133.2 2490.77  14
  -7  -3   2 45121.6 1342.40   1
  -7  -3   2 45212.0 2180.73   3
  -7   3   2 46358.9 2222.63  13
  -7   3   2 47868.0 2059.88   5
  -7   3   3 27137.4 1823.73  15
  -7   3   3 26320.9 1599.69   5
  -7  -3   3 26581.9 1545.58   3
  -7  -3   3 24343.6 1703.50   6
  -7  -3   3 27183.3 1936.73  14
  -7  -3   3 26428.4 1667.22   9
  -7   3   3 24392.8 1496.44  13
  -7  -3   4 2677.69 492.356   3
  -7  -3   4 2656.47 276.291   1
  -7  -3   4 2844.03 661.461  14
  -7   3   4 2172.61 408.658  13
  -7  -3   4 2152.24 562.938   6
  -7   3   4 2985.58 651.595  15
  -7   3   4 2027.34 446.807   5
  -7   3   5 8877.19 795.813  13
  -7  -3   5 8686.21 629.005   1
  -7  -3   5 8703.06 854.429   3
  -7   3   5 8799.70 1075.02  15
  -7  -3   5 7733.79 1050.43   6
  -7   3   5 9026.32 1156.11   6
  -7   3   5 7955.86 1040.31   5
  -7  -3   5 8554.09 1151.93  14
  -7   3   6 6379.55 973.284  15
  -7   3   6 7013.70 661.479  13
  -7  -3   6 6671.88 1086.98   6
  -7  -3   6 9024.28 1247.63  14
  -7   3   6 6064.49 980.499   6
  -7   3   6 7643.60 1103.91   5
  -7  -3   6 7873.29 827.444   3
  -7  -3   7 18650.1 1916.64  14
  -7  -3   7 15632.6 1645.08   6
  -7  -3   7 17519.4 1278.36   3
  -7   3   7 17664.9 939.658  13
  -7   3   7 17077.1 1759.16   5
  -7  -3   7 16025.9 1249.92  15
  -7   3   7 18214.5 1630.53  15
  -7  -3   8 20708.2 2109.62  14
  -7   3   8 19572.7 1783.09  15
  -7  -3   8 21514.8 1463.91   3
  -7   3   8 18540.3 1972.44   5
  -7  -3   8 20646.9 1970.81   6
  -7  -3   8 21128.8 1487.67  15
  -7   3   9 9894.88 1325.93  15
  -7  -3   9 11461.6 1522.33   6
  -7   3   9 9151.70 1479.02   5
  -7  -3   9 9073.62 1471.19  14
  -7   3  10 1088.88 542.879  15
  -7  -3  10 2319.82 878.336  14
  -7  -3  10 1202.36 522.584   6
  -7   3  10 1274.40 750.833   5
  -7  -3  10-104.217 445.588   5
  -7  -3  11 6865.49 1432.82  14
  -7  -3  11 3097.01 987.213   5
  -7  -3  11 4252.06 1045.65   6
  -7   3  11 3879.44 1145.33   5
  -7  -3  12-249.880 515.580  14
  -7   3  12 65.4602 643.866   5
  -7   3  12 1780.87 713.955   7
  -7  -3  12 622.166 618.084   6
  -7  -3  12-102.391 651.312   5
  -7   5 -10 154.096 559.989   4
  -7  -5  -9 10360.9 1699.64   1
  -7   5  -9 9503.90 1654.49   1
  -7   5  -9 8213.98 1586.62   4
  -7   5  -8 5218.43 1181.78   4
  -7   5  -8 6239.01 1274.22   9
  -7  -5  -8 7389.09 1348.22   1
  -7   5  -8 5779.75 1074.70  13
  -7   5  -8 6609.26 1359.35   1
  -7   5  -7 12352.5 1623.78   4
  -7   5  -7 11112.6 1652.57   9
  -7  -5  -7 12312.3 1797.80   9
  -7   5  -7 12390.0 1487.47  13
  -7   5  -7 12683.2 1689.15   1
  -7  -5  -7 12225.9 1658.69   1
  -7  -5  -7 12573.0 1428.11  13
  -7   5  -6 444.921 437.094   9
  -7   5  -6 736.919 524.297   4
  -7  -5  -6 873.454 540.540   9
  -7  -5  -6 1194.73 539.925   1
  -7   5  -6 263.444 295.543  13
  -7   5  -6 1329.23 432.911   1
  -7  -5  -6 1148.97 484.593  13
  -7   5  -5 1564.12 585.284   9
  -7  -5  -5 1388.91 609.409   9
  -7   5  -5 2841.34 753.321   4
  -7   5  -5 1299.47 484.649  13
  -7  -5  -5 2387.31 614.094   1
  -7  -5  -5 1415.21 553.615  13
  -7   5  -5 2309.27 707.172   1
  -7   5  -4 191.284 289.776   1
  -7  -5  -4 351.495 429.317   9
  -7   5  -4 199.919 297.644  13
  -7  -5  -4-35.9793 249.909  13
  -7  -5  -4 958.350 489.447   1
  -7   5  -4 141.099 299.538   4
  -7   5  -4-6.06995 332.617   9
  -7  -5  -3 3232.85 838.884   9
  -7   5  -3 2579.67 601.336   1
  -7   5  -3 1672.88 586.836  13
  -7  -5  -3 2244.76 306.195   6
  -7  -5  -3 2876.29 660.283  13
  -7   5  -3 2817.72 678.174   4
  -7  -5  -3 1540.91 670.842  14
  -7  -5  -3 1639.12 484.097   1
  -7   5  -3 2779.43 777.168   9
  -7  -5  -2 34401.5 1484.81   6
  -7  -5  -2 25523.9 938.162   8
  -7  -5  -2 26758.2 2420.87  14
  -7   5  -2 30525.1 2040.12  13
  -7   5  -2 33350.3 1921.44   7
  -7  -5  -2 33213.2 1924.75   1
  -7   5  -2 31707.1 2283.51   9
  -7  -5  -2 30686.5 2217.39   9
  -7   5  -2 30233.9 2130.86   4
  -7  -5  -1 4276.33 953.024  14
  -7   5  -1 6165.55 1005.62   4
  -7  -5  -1 6261.26 746.898   1
  -7  -5  -1 4396.43 848.989   9
  -7  -5  -1 5505.43 496.507   8
  -7   5  -1 5055.57 794.286  13
  -7   5  -1 6079.84 820.152   7
  -7   5  -1 5847.72 565.329  14
  -7  -5   0 474.763 408.531   9
  -7   5   0 786.720 562.106   4
  -7  -5   0-77.4179 160.789   1
  -7   5   0-17.1899 295.176   7
  -7   5   0-10.3878 293.179  13
  -7   5   0 56.9361 165.412   5
  -7  -5   0 445.788 420.912  14
  -7   5   0 183.545 147.688  14
  -7   5   1 54354.0 2059.62   5
  -7  -5   1 53343.2 3049.94  14
  -7  -5   1 49395.9 2548.84   3
  -7   5   1 49748.8 2532.14   7
  -7   5   1 54204.0 2557.59  13
  -7  -5   1 48475.4 2508.30   9
  -7  -5   2 1905.95 522.041   3
  -7   5   2 1090.10 354.836   7
  -7  -5   2 1340.49 228.698   4
  -7   5   2 2213.53 613.747  15
  -7  -5   2 1331.45 535.584  14
  -7  -5   2 2918.93 586.899   9
  -7   5   2 1458.63 335.988   5
  -7   5   2 1568.23 448.167  13
  -7  -5   3 48285.3 2410.39  12
  -7  -5   3 50477.3 2924.30  14
  -7   5   3 50722.2 2726.57  15
  -7   5   3 50634.7 2340.19  13
  -7   5   3 53207.6 2471.28   5
  -7   5   3 53324.2 2772.69   7
  -7  -5   3 51698.9 2410.65   9
  -7  -5   3 51949.7 2486.22   3
  -7   5   4 14728.0 1146.73  13
  -7   5   4 15956.0 1549.49   7
  -7   5   4 18057.9 1594.91  15
  -7  -5   4 15731.4 1601.02  14
  -7  -5   4 14704.4 1245.94   3
  -7  -5   4 15078.6 899.420   1
  -7   5   4 13037.4 1272.87   5
  -7  -5   4 14980.1 1193.68   9
  -7  -5   4 15345.5 1269.34  12
  -7  -5   5 47014.8 2265.49  12
  -7  -5   5 43792.9 2827.31  14
  -7  -5   5 48305.0 2403.03   3
  -7   5   5 46782.9 2055.62  13
  -7   5   5 47015.4 2700.69  15
  -7  -5   5 48965.7 2798.28   6
  -7   5   5 47080.9 2684.66   5
  -7  -5   5 45729.0 2159.14   9
  -7  -5   6 5705.67 806.583   3
  -7   5   6 5070.97 877.796  15
  -7   5   6 6359.13 664.726  13
  -7  -5   6 5608.51 970.821   6
  -7   5   6 5051.49 939.459   5
  -7  -5   6 5875.81 1046.82  14
  -7  -5   7 8693.15 1022.14   3
  -7   5   7 10658.1 1351.38  15
  -7   5   7 9572.07 1309.82   5
  -7  -5   7 9364.63 1411.56  14
  -7  -5   7 9594.30 1316.54   6
  -7   5   8 209.945 370.830   5
  -7  -5   8-236.000 296.699   3
  -7  -5   8-318.031 361.057   6
  -7  -5   8 553.784 568.898  14
  -7   5   8 57.2206 301.163  15
  -7   5   9 4337.02 927.801  15
  -7  -5   9 5659.23 1206.67  14
  -7   5   9 2596.39 840.213   5
  -7   5   9 3929.82 858.600   7
  -7  -5   9 2454.57 704.836   6
  -7   5  10 183.367 364.053  15
  -7   5  10 433.032 436.820   7
  -7  -5  10 498.887 566.717   6
  -7   5  10 127.677 538.184   5
  -7  -5  10 590.926 651.530  14
  -7   5  11 737.043 522.356  15
  -7   5  11 2962.53 959.961   7
  -7  -5  11 1836.71 836.707   6
  -7   5  11 1378.91 694.849   5
  -7  -5  11 835.612 461.441   5
  -7  -5  11 576.932 532.291  14
  -7   5  12 1774.96 656.203   7
  -7  -5  12 1791.43 759.261   6
  -7  -5  12 1513.33 893.653   5
  -7   5  12 3431.84 1177.26   5
  -7  -5  12 2178.77 1075.07  14
  -7   7 -10-217.509 598.939   4
  -7   7  -9 5762.90 1454.14   4
  -7  -7  -9 4669.00 1203.15   1
  -7   7  -8 1763.86 752.847   4
  -7   7  -8 1124.38 544.706  13
  -7  -7  -8 858.636 575.009   1
  -7   7  -7 6363.96 1225.63   9
  -7   7  -7 5644.23 1225.74   4
  -7   7  -7 6790.45 1154.16  13
  -7  -7  -7 5260.62 1106.90   1
  -7  -7  -7 6327.94 1045.87  13
  -7   7  -6 13455.2 1709.08   9
  -7   7  -6 12750.0 1691.54   4
  -7  -7  -6 12870.1 1797.27   9
  -7   7  -6 14215.5 1625.49  13
  -7  -7  -6 15379.3 1785.39   1
  -7  -7  -6 14405.3 1539.66  13
  -7   7  -5 24125.7 2038.77  13
  -7   7  -5 21238.6 2092.39   9
  -7  -7  -5 24863.5 2128.62   1
  -7  -7  -5 22653.6 1909.29  13
  -7   7  -5 26388.5 2313.40   4
  -7  -7  -5 24938.5 2363.84   9
  -7  -7  -4 3674.34 958.861   9
  -7  -7  -4 3076.26 704.152   1
  -7   7  -4 3320.75 842.631   4
  -7   7  -4 4971.33 879.217  13
  -7   7  -4 1908.03 658.150   9
  -7  -7  -3 13326.9 1559.73   9
  -7  -7  -3 11972.6 731.124   8
  -7  -7  -3 10322.5 1601.38  14
  -7   7  -3 13367.8 1425.83  13
  -7  -7  -3 11408.4 1306.59   1
  -7   7  -3 12946.5 1596.04   4
  -7   7  -3 11443.0 1431.94   9
  -7  -7  -2 8261.14 648.602   8
  -7  -7  -2 8415.33 1463.65  14
  -7   7  -2 8538.14 1112.33  13
  -7  -7  -2 9715.52 1246.96   9
  -7   7  -2 7385.99 1253.75   4
  -7  -7  -2 9602.36 1080.97   1
  -7   7  -2 7562.75 1139.48   9
  -7  -7  -1 12933.7 1375.90   9
  -7   7  -1 13709.9 1344.63   7
  -7   7  -1 14761.9 846.222  14
  -7  -7  -1 12061.6 1702.76  14
  -7  -7  -1 13629.0 1212.20   1
  -7   7  -1 15135.6 1815.30   4
  -7   7  -1 12508.7 1319.56  13
  -7  -7   0 19501.2 1618.39   9
  -7  -7   0 18893.3 1624.47  12
  -7   7   0 20181.0 1649.09   7
  -7   7   0 20722.5 1377.35   5
  -7  -7   0 19216.7 2010.13  14
  -7  -7   0 19132.6 1696.93   3
  -7   7   0 18709.0 1556.89  13
  -7   7   0 21071.0 2254.22   4
  -7   7   1 3825.11 599.620   5
  -7  -7   1 2916.75 682.307   3
  -7   7   1 3616.00 705.290   7
  -7  -7   1 3130.10 668.245  12
  -7  -7   1 3794.71 742.854   9
  -7   7   1 3150.75 637.396  13
  -7   7   1 4499.05 821.432  15
  -7  -7   1 3622.72 883.390  14
  -7  -7   2 6196.16 907.453  12
  -7   7   2 6682.07 1018.08   7
  -7  -7   2 5966.40 813.918   9
  -7   7   2 5494.96 905.161  15
  -7  -7   2 4843.15 959.411  14
  -7  -7   2 7030.77 989.403   3
  -7   7   2 7758.56 959.154  13
  -7   7   2 5953.06 797.167   5
  -7   7   3 30638.6 2158.49   7
  -7  -7   3 29010.6 1725.92   9
  -7  -7   3 31254.2 2050.12   3
  -7   7   3 27742.2 2072.43  15
  -7  -7   3 29006.4 2299.91  14
  -7   7   3 28406.5 1779.17  13
  -7   7   3 29408.1 1900.60   5
  -7  -7   3 29237.4 1929.23  12
  -7   7   4 542.795 447.343   7
  -7  -7   4 169.527 364.454  14
  -7   7   4 365.195 466.745  15
  -7  -7   4 104.069 266.288   3
  -7   7   4 685.315 312.162  13
  -7  -7   4 163.919 246.940  12
  -7   7   4 674.543 373.805   5
  -7  -7   4 435.577 210.250   2
  -7  -7   4 477.648 217.146   9
  -7   7   5 13837.9 1498.07  15
  -7   7   5 16128.9 1601.61   5
  -7   7   5 15822.1 1646.68   7
  -7  -7   5 15839.6 1718.20  14
  -7   7   5 13723.1 1117.16  13
  -7  -7   5 14121.7 1276.74  12
  -7  -7   5 17140.6 1516.86   3
  -7  -7   5 15772.0 1145.89   9
  -7   7   6 2789.88 484.104  13
  -7  -7   6 2987.97 718.718  14
  -7   7   6 2249.09 723.050   7
  -7  -7   6 3086.45 674.394   3
  -7  -7   6 3274.51 583.229  12
  -7   7   6 2905.10 793.002  15
  -7   7   6 2684.25 768.442   5
  -7  -7   6 2855.29 475.416   9
  -7   7   7 15067.1 1680.99  15
  -7  -7   7 12777.9 1564.43   6
  -7   7   7 15034.6 1701.15   7
  -7  -7   7 14172.6 1215.95  12
  -7   7   7 14352.2 1713.53   5
  -7  -7   7 16225.3 1521.79   3
  -7  -7   7 14486.2 1783.00  14
  -7   7   8-28.0724 567.052   7
  -7  -7   8 1022.48 608.286  14
  -7  -7   8 925.279 494.070   6
  -7  -7   8 151.784 337.376   3
  -7   7   8 244.251 353.182   5
  -7   7   8 569.745 382.877  15
  -7   7   9 1604.74 700.524   7
  -7  -7   9 1979.90 740.437  14
  -7  -7   9 1081.89 565.555   6
  -7   7   9 1902.96 736.890  15
  -7   7   9 1499.92 676.857   5
  -7  -7  10 3807.59 944.630  14
  -7  -7  10 4699.50 1144.75   6
  -7   7  10 4754.78 1130.18   7
  -7   7  10 2482.59 879.982   5
  -7   7  10 3574.52 897.084  15
  -7   7  11 3123.75 945.573   7
  -7  -7  11 6083.31 1347.80  14
  -7  -7  11 5426.25 1223.65   6
  -7   7  11 3398.21 917.420  15
  -7   7  11 5938.96 1382.77   5
  -7  -7  12 177.197 459.799   6
  -7  -7  12 1078.77 792.235  14
  -7   7  12 53.1031 443.247   7
  -7   9  -9 397.597 662.726   4
  -7  -9  -9-492.810 612.090   1
  -7   9  -8 3342.47 876.079  13
  -7   9  -8 2478.40 1073.83   4
  -7  -9  -8 2497.92 864.103   1
  -7   9  -7 13438.5 1661.37  13
  -7  -9  -7 11836.3 1466.16  13
  -7  -9  -7 10439.4 1609.03   1
  -7   9  -7 10482.3 1715.18   4
  -7   9  -6 380.655 441.117   9
  -7   9  -6 29.3529 401.345   4
  -7  -9  -6-334.089 322.021  13
  -7   9  -6 765.696 537.570  13
  -7  -9  -6-293.638 455.828   1
  -7  -9  -5 35001.2 2687.37   1
  -7   9  -5 31021.8 2422.50  13
  -7  -9  -5 34027.2 2848.60   9
  -7   9  -5 28148.5 2506.80   9
  -7   9  -5 32454.2 2806.52   4
  -7  -9  -4-186.153 411.673   9
  -7  -9  -4 684.221 431.321   1
  -7   9  -4-174.710 397.449   4
  -7   9  -4 402.907 392.222  13
  -7   9  -4 65.2952 451.279   9
  -7   9  -3 60786.6 3327.26  13
  -7  -9  -3 51453.8 3907.89  14
  -7  -9  -3 60800.8 3512.65   9
  -7   9  -3 62276.3 3544.89   9
  -7  -9  -3 59448.7 3186.30   1
  -7   9  -3 57269.9 3747.71   4
  -7  -9  -2 8209.23 1198.00   9
  -7   9  -2 8736.65 1169.50  13
  -7   9  -2 7963.67 1486.94   4
  -7  -9  -2 8612.17 1224.64  12
  -7  -9  -2 7404.58 1022.52   1
  -7  -9  -2 7294.62 1471.97  14
  -7  -9  -1 3904.97 782.262   9
  -7  -9  -1 2710.85 585.927   1
  -7  -9  -1 3099.10 822.134   3
  -7   9  -1 3019.17 1003.25   4
  -7  -9  -1 5038.24 1290.42  14
  -7   9  -1 3948.31 810.886  13
  -7  -9  -1 3955.96 822.318  12
  -7   9  -1 4956.42 578.159  14
  -7  -9   0 689.953 484.441   9
  -7   9   0 488.722 756.490   4
  -7  -9   0 267.112 476.517  14
  -7   9   0 147.780 284.066  13
  -7   9   0 221.913 336.742   5
  -7   9   0-28.0811 371.228   7
  -7  -9   0 465.194 337.067   3
  -7  -9   0 117.209 335.852  12
  -7  -9   1 2929.12 627.767   9
  -7   9   1 2163.51 604.550   5
  -7  -9   1 3404.43 789.347   3
  -7   9   1 2247.46 714.697  15
  -7  -9   1 1937.76 727.531  14
  -7   9   1 2444.79 715.004   7
  -7   9   1 2623.13 623.905  13
  -7  -9   1 3027.84 691.219  12
  -7  -9   2-119.297 192.432   9
  -7   9   2 327.923 490.477   7
  -7  -9   2 371.915 366.697  12
  -7  -9   2-245.633 329.934   3
  -7  -9   2 520.419 550.209  14
  -7   9   2 143.020 307.295  15
  -7   9   2 721.782 424.417   5
  -7   9   2 649.339 399.795  13
  -7  -9   3 3499.48 606.976   9
  -7   9   3 3408.67 694.776   5
  -7   9   3 3449.40 664.625  13
  -7  -9   3 3586.46 753.304   3
  -7  -9   3 2091.11 572.184  12
  -7   9   3 3682.48 831.377   7
  -7  -9   3 2982.41 856.689  14
  -7   9   3 2893.61 715.717  15
  -7  -9   4 449.539 375.763  12
  -7   9   4 282.024 322.974  15
  -7   9   4 917.743 438.637   7
  -7  -9   4-185.614 379.386   3
  -7   9   4 763.635 419.684   5
  -7  -9   4 390.351 388.440  14
  -7  -9   4 499.464 263.207   9
  -7   9   4 325.453 311.817  13
  -7   9   5 30219.7 2365.16  15
  -7  -9   5 26160.1 2391.01  14
  -7   9   5 28529.3 2272.65   5
  -7  -9   5 28248.4 2141.95   3
  -7  -9   5 28746.8 1988.06  12
  -7   9   5 26842.9 1731.86  13
  -7  -9   5 29935.7 1509.20   9
  -7   9   5 28738.8 2348.01   7
  -7   9   6 8085.78 1326.43   7
  -7   9   6 6515.59 806.193  13
  -7   9   6 6107.58 1078.02  15
  -7  -9   6 6056.19 1013.08   3
  -7  -9   6 5553.89 874.676  12
  -7   9   6 5597.56 1142.73   5
  -7  -9   6 7188.87 1262.63  14
  -7   9   7 6229.09 1153.19  15
  -7  -9   7 5209.47 800.747  12
  -7  -9   7 7243.38 1332.28  14
  -7   9   7 7152.98 1263.00   5
  -7   9   7 5782.29 1167.24   7
  -7  -9   7 6425.41 1025.61   3
  -7  -9   8-148.488 366.517   3
  -7   9   8 132.039 401.781  15
  -7  -9   8-246.695 380.691  14
  -7   9   8 34.7896 403.966   7
  -7   9   8 1030.41 671.421   5
  -7  -9   8 467.606 679.773   6
  -7   9   9 9036.42 1622.99   5
  -7  -9   9 9115.55 1580.14  14
  -7   9   9 9601.41 1638.46   7
  -7  -9   9 9304.54 1532.32   6
  -7  -9   9 8338.67 1255.56   3
  -7   9   9 8547.72 1396.03  15
  -7  -9  10-366.080 599.780  14
  -7   9  10-91.2177 401.139  15
  -7  -9  10-197.028 368.750   6
  -7   9  10 114.461 611.441   5
  -7   9  10 332.270 473.755   7
  -7   9  11 3855.66 1104.79   7
  -7  -9  11 4537.17 1168.08   6
  -7   9  11 2111.45 834.975  15
  -7   9  11 1263.31 815.071   5
  -7  -9  11 4537.14 1203.64  14
  -7   9  12 858.783 753.550   7
  -7  -9  12 1405.51 856.110   6
  -7   9  12 10.5343 449.193  15
  -7  -9  12-498.081 700.173  14
  -7  11  -9 1453.99 884.228   4
  -7  11  -8 3636.95 1074.46   4
  -7 -11  -8 2106.33 869.823   1
  -7  11  -8 3594.19 950.412  13
  -7  11  -7 2422.23 897.458   4
  -7  11  -7 2795.73 816.089  13
  -7 -11  -7 3462.90 1018.65   1
  -7  11  -6 362.033 587.624   4
  -7  11  -6 154.174 317.950  13
  -7 -11  -6-719.232 570.218   1
  -7  11  -5 38585.5 2964.12   9
  -7  11  -5 44192.6 3049.91  13
  -7 -11  -5 41925.8 3082.72   1
  -7  11  -5 44139.6 3580.77   4
  -7  11  -4 33.6691 533.097   4
  -7  11  -4 678.260 445.467  13
  -7 -11  -4-144.692 321.559   1
  -7  11  -4 216.246 393.515   9
  -7 -11  -3 21899.0 2163.27   9
  -7  11  -3 20459.0 2426.85   4
  -7  11  -3 21463.9 1999.54  13
  -7 -11  -3 22995.5 2064.65  12
  -7 -11  -3 22815.3 2009.74   1
  -7 -11  -3 16871.0 2329.08  14
  -7  11  -3 22485.6 2102.20   9
  -7 -11  -2 8392.61 1257.68   9
  -7 -11  -2 10271.1 1494.09   3
  -7 -11  -2 9863.49 1239.72   1
  -7  11  -2 11934.4 1887.36   4
  -7 -11  -2 12082.0 1483.06  12
  -7  11  -2 10409.8 1331.95  13
  -7 -11  -2 11598.6 1878.21  14
  -7 -11  -1 10906.3 1329.75   9
  -7 -11  -1 11689.5 1860.22  14
  -7 -11  -1 9955.36 1416.16   3
  -7  11  -1 11789.9 1400.93  13
  -7  11  -1 9347.10 1702.78   4
  -7 -11  -1 11027.8 1430.25  12
  -7 -11   0 1562.27 832.668  14
  -7  11   0 1957.06 602.983   5
  -7 -11   0 2228.80 536.811   9
  -7 -11   0 3156.26 836.377   3
  -7  11   0 2889.46 758.314  13
  -7 -11   0 1354.46 545.464  12
  -7  11   0 1815.77 1005.78   4
  -7  11   0 1829.60 599.531  15
  -7 -11   1-229.435 288.337   9
  -7 -11   1-219.430 346.054  12
  -7  11   1-53.2720 333.964   5
  -7 -11   1-3.48383 446.870   3
  -7  11   1 295.598 384.581  15
  -7  11   1 126.118 361.139   7
  -7  11   1 142.227 265.919  13
  -7 -11   1 130.414 469.129  14
  -7 -11   2 3746.78 677.782   9
  -7  11   2 3883.26 864.243   7
  -7  11   2 3935.50 777.073  13
  -7  11   2 4357.74 919.629   5
  -7  11   2 3229.94 788.969  15
  -7 -11   2 3765.59 851.367   3
  -7 -11   2 4442.15 876.006  12
  -7 -11   2 4023.96 1053.42  14
  -7 -11   3 19516.9 1778.49  12
  -7  11   3 17574.7 1580.12  13
  -7  11   3 17852.6 1803.65  15
  -7  11   3 17113.3 1814.63   7
  -7 -11   3 20276.4 2190.91  14
  -7 -11   3 17994.5 1795.42   3
  -7 -11   3 19978.4 1435.35   9
  -7  11   3 14853.6 1626.51   5
  -7 -11   4 4621.41 622.806   9
  -7 -11   4 4741.88 1100.83  14
  -7  11   4 3607.41 868.399  15
  -7 -11   4 4278.00 908.549   3
  -7  11   4 4484.01 1021.54   7
  -7 -11   4 4138.83 840.538  12
  -7  11   4 4588.65 995.811   5
  -7  11   4 2865.19 632.623  13
  -7 -11   5 14659.2 1482.93  12
  -7  11   5 15261.3 1774.76  15
  -7 -11   5 14081.8 1839.00  14
  -7  11   5 14350.6 1750.37   7
  -7 -11   5 16735.5 1768.22   3
  -7  11   5 13691.9 1307.09  13
  -7  11   5 12063.0 1588.70   5
  -7  11   6 867.524 649.522   7
  -7 -11   6 468.516 306.019   3
  -7 -11   6 2115.54 599.369  12
  -7 -11   6 1290.57 643.220  14
  -7  11   6 600.409 282.772  13
  -7  11   6 609.751 526.966   5
  -7  11   7 13471.9 1824.72   7
  -7 -11   7 17179.0 1846.50   3
  -7 -11   7 16053.0 2053.87  14
  -7  11   7 15482.6 1887.00  15
  -7 -11   7 15565.9 1553.43  12
  -7  11   7 16538.3 2054.17   5
  -7  11   8 4412.52 1054.62  15
  -7 -11   8 2168.09 869.422  14
  -7  11   8 2152.09 830.961   7
  -7 -11   8 2314.98 749.608   3
  -7  11   8 2611.74 1024.82   5
  -7  11   9 150.887 389.437  15
  -7 -11   9 1183.90 656.524   6
  -7 -11   9 659.037 471.094   3
  -7  11   9 2029.06 839.386   5
  -7 -11   9 1121.38 846.079  14
  -7  11   9 530.056 674.994   7
  -7 -11  10 541.145 533.833  14
  -7  11  10 772.511 758.256  15
  -7  11  10 195.836 488.748   5
  -7  11  10-271.234 412.448   7
  -7 -11  10 271.176 449.683   6
  -7  11  11 8746.48 1590.34  15
  -7 -11  11 6973.68 1620.37  14
  -7 -11  11 9034.20 1711.97   6
  -7  11  11 8695.11 1633.22   7
  -7  13  -8-501.213 754.622   4
  -7 -13  -8-271.941 379.671   1
  -7  13  -8 535.573 491.631  13
  -7  13  -7 5974.70 1498.14   4
  -7  13  -7 6475.92 1261.23  13
  -7 -13  -7 4385.06 1164.30   1
  -7  13  -6 4717.39 1102.23  13
  -7 -13  -6 3158.11 932.491   1
  -7  13  -6 3035.72 1165.74   4
  -7  13  -5 2693.75 798.540  13
  -7  13  -5 3871.15 1232.71   4
  -7 -13  -5 1269.73 574.361   1
  -7  13  -4-7.51465 555.016   4
  -7 -13  -4 1457.70 720.327   1
  -7  13  -4 381.085 370.843  13
  -7 -13  -4 1608.39 620.868  12
  -7  13  -4 981.943 516.575   9
  -7  13  -3 10983.6 1904.68   4
  -7 -13  -3 10370.7 1483.64  12
  -7 -13  -3 11286.4 1499.25   1
  -7  13  -3 10443.4 1440.48  13
  -7  13  -3 10040.1 1448.44   9
  -7 -13  -2 2877.08 910.487   3
  -7 -13  -2 3810.76 924.776  12
  -7 -13  -2 1588.27 726.577  14
  -7  13  -2 3765.90 962.376  13
  -7  13  -2 2109.32 954.771   4
  -7  13  -1 186.390 404.998  13
  -7 -13  -1 120.275 367.421  12
  -7  13  -1-82.6132 519.146   4
  -7 -13  -1-237.113 409.540   3
  -7  13   0 8065.22 1384.33   5
  -7  13   0 6883.06 1127.99  13
  -7 -13   0 6540.91 1021.57   9
  -7  13   0 4883.39 1414.13   4
  -7 -13   0 5972.91 1092.23   3
  -7 -13   0 6726.43 1151.22  12
  -7  13   0 4981.15 946.335  15
  -7  13   1 15152.5 1644.08  13
  -7 -13   1 15161.9 2067.93  14
  -7 -13   1 15996.4 1848.77   3
  -7 -13   1 17451.6 1812.56  12
  -7  13   1 17292.6 1990.91   5
  -7  13   1 16462.8 1794.98  15
  -7 -13   1 15630.6 1536.36   9
  -7  13   2 293.579 387.892   5
  -7 -13   2 1251.46 394.219   9
  -7 -13   2 1158.13 578.758  14
  -7  13   2 777.722 552.315   7
  -7  13   2 1199.50 522.091  13
  -7  13   2 354.042 376.738  15
  -7 -13   2 363.676 423.912   3
  -7 -13   2 1578.94 572.531  12
  -7  13   3 17824.4 1926.37  15
  -7 -13   3 17133.3 2132.70  14
  -7  13   3 16903.4 1656.84  13
  -7  13   3 17087.7 1940.20   7
  -7 -13   3 21517.4 2099.84   3
  -7  13   3 17280.9 1952.51   5
  -7 -13   3 16859.6 1751.42  12
  -7  13   4 134.230 387.894  15
  -7 -13   4-149.398 521.364  14
  -7  13   4 125.008 296.065  13
  -7  13   4 604.116 603.722   7
  -7  13   4 534.549 510.503   5
  -7 -13   4-491.355 388.141  12
  -7 -13   4 1041.86 584.554   3
  -7  13   5 42883.9 2552.64  13
  -7 -13   5 45777.4 3129.52   3
  -7  13   5 43011.0 3120.76  15
  -7  13   5 41971.5 3183.41   7
  -7  13   5 41385.5 3214.26   5
  -7 -13   5 41440.9 2755.60  12
  -7 -13   5 40324.4 3348.56  14
  -7  13   6 1998.08 816.217  15
  -7  13   6 919.735 314.274  13
  -7 -13   6 690.935 459.099  12
  -7  13   6 1460.45 762.634   7
  -7  13   6 1906.73 838.513   5
  -7 -13   6 1202.57 622.413   3
  -7 -13   6 1249.39 731.038  14
  -7 -13   7 2146.56 718.519  14
  -7  13   7 5617.59 1258.65   7
  -7 -13   7 3568.71 821.221  12
  -7 -13   7 2989.10 840.622   3
  -7  13   7 2676.40 845.967  15
  -7  13   7 1665.56 900.436   5
  -7  13   8-26.9586 398.869  15
  -7 -13   8-359.832 626.760  14
  -7 -13   8-568.734 651.559   3
  -7  13   8-116.012 453.246   7
  -7  13   8 267.861 488.190   5
  -7  13   9 2086.98 794.936  15
  -7  13   9 49.7950 600.565   5
  -7 -13   9 1342.54 748.924  14
  -7 -13   9 587.460 540.676   3
  -7  13   9 1489.77 577.713   7
  -7  13  10 125.612 627.659   7
  -7 -13  10 419.050 422.000   6
  -7 -13  10 1123.97 888.011  14
  -7  13  10 1455.14 766.332  15
  -7  13  10 113.432 887.118   5
  -7 -13  11 636.755 836.558  14
  -7 -13  11-254.532 517.277   6
  -7  13  11-140.185 441.712   7
  -7  15  -8-901.571 605.920  13
  -7 -15  -7 1589.35 827.681   1
  -7  15  -7 1393.06 740.402  13
  -7  15  -6-748.169 581.323  13
  -7 -15  -6-123.180 509.761   1
  -7  15  -6 420.085 742.954   4
  -7 -15  -5 7788.28 1468.97   1
  -7  15  -5 7054.82 1643.57   4
  -7  15  -5 8960.38 1496.94  13
  -7  15  -4 938.365 562.077  13
  -7 -15  -4 306.325 445.463  12
  -7 -15  -4-191.319 395.136   1
  -7  15  -4 293.199 670.195   4
  -7 -15  -3 1214.13 656.103   1
  -7 -15  -3 286.927 463.128   3
  -7  15  -3 162.682 701.151   4
  -7  15  -3-48.2730 345.399  13
  -7 -15  -3 591.725 534.536  12
  -7 -15  -2 995.197 578.965   3
  -7  15  -2 3302.57 902.661  13
  -7 -15  -2 3053.39 1120.50  14
  -7 -15  -2 1198.03 629.239  12
  -7  15  -2 2465.28 1110.98   4
  -7 -15  -1 8788.34 1759.99  14
  -7  15  -1 8040.81 1316.06  13
  -7 -15  -1 8306.36 1363.11   3
  -7 -15  -1 5695.59 1108.05  12
  -7  15  -1 10350.2 2161.40   4
  -7  15   0 3329.29 884.821  15
  -7 -15   0 2978.14 1103.28  14
  -7  15   0 3487.24 893.673  13
  -7 -15   0 2712.49 903.896   3
  -7  15   0 2282.11 1027.42   4
  -7  15   0 5080.15 1218.58   5
  -7 -15   0 3458.55 912.565  12
  -7  15   1 8908.61 1366.52  13
  -7  15   1 7828.10 1525.49   5
  -7 -15   1 6854.75 1493.17  14
  -7 -15   1 6361.64 1249.38   3
  -7 -15   1 9093.42 1394.16  12
  -7  15   1 7225.85 1251.40  15
  -7 -15   2 3912.43 1173.60  14
  -7  15   2 3836.82 862.543  13
  -7  15   2 4414.69 1169.69   5
  -7 -15   2 3924.19 1002.10   3
  -7  15   2 4025.24 1044.37  15
  -7 -15   2 3549.31 943.281  12
  -7 -15   3 44858.4 3716.52  14
  -7  15   3 44590.7 3207.46  15
  -7  15   3 45779.0 3412.54   7
  -7 -15   3 45735.6 3299.74   3
  -7  15   3 43818.3 3445.67   5
  -7 -15   3 45899.7 3126.27  12
  -7  15   3 47404.3 2968.72  13
  -7 -15   4 419.706 489.469   3
  -7 -15   4 832.187 458.563  12
  -7 -15   4-57.4866 500.216  14
  -7  15   4 1425.46 723.311   5
  -7  15   4 1495.26 761.556  15
  -7  15   4 799.835 424.601  13
  -7  15   4 93.0870 475.281   7
  -7 -15   5 10428.8 1781.85  14
  -7 -15   5 11643.4 1662.32   3
  -7  15   5 13437.6 1828.20  15
  -7 -15   5 12440.1 1586.61  12
  -7  15   5 12753.4 1930.46   5
  -7  15   5 10326.6 1304.24  13
  -7  15   5 13012.0 1842.65   7
  -7 -15   6 9440.52 1377.46  12
  -7  15   6 12311.8 1823.99   7
  -7  15   6 10493.0 1670.92  15
  -7 -15   6 9259.40 1516.97   3
  -7 -15   6 11653.4 1932.02  14
  -7  15   6 12210.0 1932.03   5
  -7  15   7 8039.76 1488.72  15
  -7  15   7 8343.18 1594.96   7
  -7 -15   7 9852.60 1582.77   3
  -7 -15   7 7823.54 1243.72  12
  -7  15   7 8883.62 1695.22   5
  -7 -15   7 7806.50 1620.92  14
  -7  15   8 1036.25 596.342  15
  -7 -15   8 3141.24 1101.45  14
  -7  15   8 2285.19 950.578   7
  -7 -15   8 1919.44 753.720   3
  -7  15   8 1939.49 928.716   5
  -7 -15   9-588.137 585.045   3
  -7  15   9-272.995 495.778  15
  -7 -15   9-476.929 597.182  14
  -7  15   9-1731.71 936.215   7
  -7  15   9 190.824 596.572   5
  -7 -15  10-372.843 590.988  14
  -7  15  10-127.213 668.728   7
  -7 -15  10-1158.83 769.404   3
  -7  17  -7 6574.46 1389.82  13
  -7 -17  -6-227.632 546.179   1
  -7  17  -6 63.3212 374.310  13
  -7  17  -6 648.088 635.614   4
  -7  17  -5 2342.46 887.751  13
  -7 -17  -5 2151.55 912.567   1
  -7 -17  -5 2017.63 779.652  12
  -7  17  -5 2787.22 1187.31   4
  -7  17  -4 2759.20 1189.69   4
  -7 -17  -4 1168.66 632.471   1
  -7 -17  -4 1846.33 762.162  12
  -7  17  -4 1529.62 682.534  13
  -7  17  -3 14905.2 1913.99  13
  -7  17  -3 8386.01 1981.25   4
  -7 -17  -3 15616.5 2001.40   1
  -7 -17  -3 13932.4 1845.14  12
  -7 -17  -3 16791.5 2187.70   3
  -7  17  -2 132.706 678.694   4
  -7 -17  -2 198.784 512.148  14
  -7 -17  -2 506.348 591.414   3
  -7 -17  -2 452.542 425.487  12
  -7  17  -2-895.571 629.734  13
  -7 -17  -1 5540.08 1435.84  14
  -7 -17  -1 4259.38 1020.64  12
  -7 -17  -1 2984.13 919.851   3
  -7  17  -1 5685.60 1746.78   4
  -7  17  -1 5246.07 1173.78  13
  -7  17   0 2498.71 1140.24   4
  -7 -17   0 1997.79 886.106  14
  -7  17   0 2293.19 653.858  13
  -7 -17   0 2682.86 916.039   3
  -7 -17   0 3383.56 926.906  12
  -7  17   0 3185.23 922.784  15
  -7  17   1 15162.9 1847.02  15
  -7 -17   1 9956.29 1893.46  14
  -7  17   1 12331.3 1639.65  13
  -7 -17   1 13338.2 1901.61   3
  -7 -17   1 13318.5 1778.72  12
  -7  17   1 18520.7 2454.19   5
  -7  17   2 10521.2 1486.11  13
  -7  17   2 9998.10 1548.41  15
  -7  17   2 10824.7 1847.44   5
  -7 -17   2 10620.0 1935.35  14
  -7 -17   2 8570.94 1513.22   3
  -7 -17   2 9810.83 1528.42  12
  -7  17   3 844.581 639.289   5
  -7 -17   3 1609.50 838.395  14
  -7  17   3-453.130 511.319  13
  -7 -17   3 560.945 605.772   3
  -7 -17   3 390.314 437.000  12
  -7  17   3 462.874 528.578  15
  -7  17   4 534.731 536.463  15
  -7 -17   4-660.618 667.664   3
  -7  17   4-380.132 533.520   5
  -7 -17   4 85.0492 367.320  12
  -7  17   4 3.85055 332.251  13
  -7 -17   4-148.118 486.065  14
  -7  17   5 4391.26 1115.30  15
  -7 -17   5 4788.71 1077.38  12
  -7 -17   5 3773.92 1171.58  14
  -7  17   5 3527.16 852.246  13
  -7  17   5 5468.13 1272.01   7
  -7 -17   5 3987.75 1094.49   3
  -7  17   5 3767.95 1221.10   5
  -7 -17   6 6244.02 1199.73  12
  -7 -17   6 4957.32 1334.30  14
  -7  17   6 5235.86 1286.26   7
  -7 -17   6 5091.93 1238.78   3
  -7  17   6 4528.58 1165.95  15
  -7  17   6 5361.35 1465.85   5
  -7 -17   7 305.190 675.703   3
  -7  17   7 1514.43 770.188   7
  -7 -17   7 2277.10 802.097  12
  -7  17   7 876.177 974.881   5
  -7 -17   7-10.3881 678.109  14
  -7  17   7 846.121 522.251  15
  -7  17   8 4373.55 1207.41  15
  -7  17   8 3474.52 1138.71   7
  -7 -17   8 4895.97 1432.17  14
  -7 -17   8 3757.45 1143.15   3
  -7  17   8 8248.16 1929.44   5
  -7 -17   9 8770.02 1915.04  14
  -7 -17   9 12808.8 2012.93   3
  -7  17   9 12172.8 2066.93   7
  -7 -17  10-142.179 585.561   3
  -7 -19  -5 8789.09 1593.36  12
  -7  19  -5 11121.9 1790.56  13
  -7 -19  -5 9607.58 1803.90   1
  -7  19  -5 7180.78 1927.12   4
  -7 -19  -4 915.166 580.469   1
  -7  19  -4-241.533 641.638  13
  -7  19  -4 619.035 928.799   4
  -7 -19  -4-106.112 411.881  12
  -7 -19  -3 5282.33 1308.96   3
  -7  19  -3 6624.01 1405.90  13
  -7 -19  -3 2988.01 935.397  12
  -7  19  -3 5686.33 1876.56   4
  -7  19  -2 1378.98 691.137  13
  -7  19  -2 828.536 932.547   4
  -7 -19  -2 1452.80 777.153   3
  -7 -19  -1 24668.0 2555.99  12
  -7 -19  -1 22085.8 2986.95  14
  -7  19  -1 26615.3 3601.78   4
  -7  19  -1 21170.8 2352.77  13
  -7 -19  -1 22864.9 2600.67   3
  -7  19   0 1890.89 1224.77   4
  -7  19   0 672.346 676.528  13
  -7 -19   0 275.504 485.751  12
  -7  19   0-627.230 455.521  15
  -7 -19   0 611.015 739.973  14
  -7 -19   0 118.836 460.195   3
  -7  19   1 2115.57 709.082  13
  -7  19   1 2855.48 826.214  15
  -7  19   1 3037.37 1403.33   4
  -7 -19   1 2423.46 744.906  12
  -7 -19   1 1243.01 728.555   3
  -7  19   1 2414.24 1160.34   5
  -7 -19   2 845.026 573.146  12
  -7  19   2 125.152 424.783  15
  -7 -19   2 1007.15 807.072   3
  -7  19   2 1239.97 828.691   5
  -7 -19   2 346.418 598.036  14
  -7  19   2 419.362 447.148  13
  -7  19   3 2585.66 881.170  15
  -7 -19   3 1319.97 847.811  14
  -7  19   3 1157.49 559.020  13
  -7 -19   3 2557.71 882.548   3
  -7  19   3 1381.83 808.838   5
  -7 -19   3 2032.92 717.799  12
  -7  19   4 1328.72 853.802   5
  -7 -19   4 4165.31 1271.77  14
  -7  19   4 3065.42 998.530  15
  -7  19   4 1407.39 616.673  13
  -7 -19   4 1711.62 847.738   3
  -7 -19   4 2673.37 925.129  12
  -7  19   5 494.589 687.886   5
  -7 -19   5 481.891 600.919   3
  -7  19   5 300.972 661.532  15
  -7 -19   5 95.1916 734.838  14
  -7 -19   5 28.0075 440.341  12
  -7  19   6-591.321 541.486  15
  -7 -19   6 102.868 432.720   3
  -7 -19   6-320.063 370.730  12
  -7 -19   6-98.3708 913.345  14
  -7  19   7 6887.02 1483.09  15
  -7 -19   7 8901.08 1711.88   3
  -7 -19   7 9999.33 1987.43  14
  -7  19   7 4507.15 1535.25   5
  -7 -19   7 8243.95 1432.93  12
  -7 -19   8 257.663 846.061  14
  -7 -19   8 418.732 634.160   3
  -7 -19   9 5040.91 1411.93  14
  -7 -21  -5 909.717 719.555  12
  -7 -21  -4-248.810 437.125  12
  -7 -21  -4-46.9380 493.688   1
  -7  21  -3 5744.31 1324.49  13
  -7 -21  -3 6255.25 1527.69   3
  -7 -21  -3 3458.75 1117.01  12
  -7  21  -3 6053.40 2004.16   4
  -7 -21  -2 1071.38 606.847  12
  -7  21  -2 2134.04 813.044  13
  -7  21  -2 1288.23 806.108   4
  -7  21  -1 6755.56 1400.03  13
  -7 -21  -1 6956.34 1501.20  12
  -7  21  -1 3419.91 1498.57   4
  -7 -21  -1 7247.78 1524.57   3
  -7 -21   0 2496.24 941.628  12
  -7  21   0 2658.42 870.003  13
  -7  21   0 2028.71 726.999  15
  -7 -21   0 2568.75 991.830   3
  -7 -21   0 2096.25 1165.69  14
  -7  21   0 2292.11 1533.55   4
  -7 -21   1 21121.2 2909.49  14
  -7  21   1 25902.7 3706.13   4
  -7  21   1 16624.5 2160.67  13
  -7 -21   1 15039.6 2182.40   3
  -7 -21   1 18547.3 2337.43  12
  -7  21   1 17796.7 2201.27  15
  -7  21   2 188.043 497.037  13
  -7 -21   2 216.403 658.278  12
  -7  21   2-691.014 533.590  15
  -7  21   2 1302.45 943.561   5
  -7 -21   2 131.663 525.351   3
  -7 -21   2-430.191 847.829  14
  -7 -21   3 719.169 552.810  12
  -7  21   3 1485.76 1068.80   5
  -7  21   3 1274.22 735.168  15
  -7 -21   3 1166.22 768.185   3
  -7 -21   3-548.212 796.718  14
  -7 -21   4 854.772 647.575   3
  -7  21   4-1138.84 690.568  15
  -7 -21   4-531.974 855.193  14
  -7  21   4-900.389 1088.36   5
  -7 -21   4 847.134 636.703  12
  -7  21   5 3265.63 1029.96  15
  -7 -21   5 4181.87 1212.53  12
  -7 -21   5 4490.34 1453.62  14
  -7 -21   5 2523.94 994.726   3
  -7  21   5 3223.08 1358.00   5
  -7 -21   6 2244.95 973.567   3
  -7 -21   6 1338.43 738.342  12
  -7 -21   6 1368.76 873.714  14
  -7  21   6 1199.07 1044.09   5
  -7 -21   7 1079.40 830.808  14
  -7 -21   7 1522.45 747.518  12
  -7  23   0 427.922 574.003  13
  -7  23   0-511.159 688.541  15
  -7  23   1 5358.64 1268.10  15
  -7 -23   1 8599.46 1961.51  14
  -7 -23   2 1077.20 1163.37  14
  -7  23   2 292.298 404.620  15
  -7  23   3 8726.08 1677.65  15
  -7  23   3 4818.97 1579.01   5
  -7  23   4-154.269 787.330   5
  -7 -23   4 1614.45 1066.68  14
  -7  23   5-1169.26 1415.76   5
  -6   0 -10 8514.91 1552.02   1
  -6   0  -9 625.685 620.097   1
  -6   0  -8 23388.3 2391.36   9
  -6   0  -8 18247.6 2066.67   1
  -6   0  -7 192.910 487.989   9
  -6   0  -7 686.567 397.719  13
  -6   0  -7-97.8425 431.227   4
  -6   0  -7 259.438 379.597   1
  -6   0  -6 53679.6 2800.40  13
  -6   0  -6 56104.3 3247.44   1
  -6   0  -6 57208.4 2987.03   4
  -6   0  -6 57331.8 3436.96   9
  -6   0  -5 531.038 399.089   1
  -6   0  -5 149.982 412.142   9
  -6   0  -5 523.435 363.213  13
  -6   0  -5 657.400 390.725   4
  -6   0  -4 2126.51 491.461   4
  -6   0  -4 2574.13 684.449   9
  -6   0  -4 2562.13 635.500   1
  -6   0  -4 2153.54 538.080  13
  -6   0  -3 320.287 382.177   9
  -6   0  -3 91.4682 158.965   4
  -6   0  -3-40.3936 268.558  13
  -6   0  -3-374.629 291.920   1
  -6   0  -2 8480.26 978.597  14
  -6   0  -2 9826.11 650.017   7
  -6   0  -2 9181.82 993.545  13
  -6   0  -2 10021.4 551.436   5
  -6   0  -2 9872.65 931.260   1
  -6   0  -2 10519.1 805.141   4
  -6   0  -2 9686.46 1155.04   9
  -6   0  -1 101.345 169.543   1
  -6   0  -1-242.044 261.468  13
  -6   0  -1 162.566 272.350  14
  -6   0  -1 156.321 177.312   5
  -6   0  -1-133.624 298.083   9
  -6   0  -1-32.4328 144.821   4
  -6   0   0 6623.68 774.220  14
  -6   0   0 5391.00 483.745   1
  -6   0   0 5783.19 616.059   6
  -6   0   0 5252.66 549.643   4
  -6   0   0 6038.88 733.764  13
  -6   0   0 5612.74 505.373   8
  -6   0   0 6059.90 811.690   9
  -6   0   1 15.3627 192.159  13
  -6   0   1 67.5215 152.960   6
  -6   0   1 3.71330 55.5008   1
  -6   0   1 22.3058 171.838  14
  -6   0   2 45878.9 2196.60  14
  -6   0   2 49817.9 2218.43   6
  -6   0   2 45498.1 2022.02  13
  -6   0   3 173.868 176.030  14
  -6   0   3 163.294 229.343   6
  -6   0   3-31.3590 142.654  13
  -6   0   4 1494.66 268.140   3
  -6   0   4 2017.54 560.404   6
  -6   0   4 2509.35 500.421  15
  -6   0   4 1606.31 335.898  13
  -6   0   5-282.723 254.111   6
  -6   0   5-64.6893 107.458   3
  -6   0   5 158.092 146.496  13
  -6   0   5 197.308 192.079  15
  -6   0   6 13744.5 1195.08  15
  -6   0   6 15104.4 835.229   3
  -6   0   6 13336.4 827.422  13
  -6   0   6 13956.1 1405.39   6
  -6   0   7 56.4583 274.391  15
  -6   0   7-101.405 93.0750  13
  -6   0   7 300.267 384.176   6
  -6   0   7 126.927 100.418   3
  -6   0   7-112.057 323.840   5
  -6   0   8 16977.4 1707.76   6
  -6   0   8 16914.7 1460.33  15
  -6   0   8 14761.3 1680.10   5
  -6   0   9-84.5500 283.964   6
  -6   0   9-274.450 453.178   5
  -6   0   9 447.838 355.719  15
  -6   0  10 47805.0 3174.31   6
  -6   0  10 51693.0 3614.23   5
  -6   0  11 264.236 336.883   6
  -6   0  11 42.1778 479.271   5
  -6   0  12 7243.35 1558.19   5
  -6   0  12 7149.82 1421.07  14
  -6   0  13 30.1045 621.399  14
  -6   2 -10 1624.16 848.565   1
  -6  -2 -10 905.058 672.999   1
  -6   2  -9 5317.24 1231.19   1
  -6  -2  -9 3867.21 934.051   1
  -6   2  -8 28968.0 2615.42   9
  -6  -2  -8 33729.4 2798.97   1
  -6   2  -8 29867.2 2180.12  13
  -6   2  -8 25064.6 2455.29   1
  -6   2  -8 33528.5 2660.69   4
  -6   2  -7-390.913 417.455   9
  -6  -2  -7-190.026 412.899   9
  -6   2  -7-121.161 238.725  13
  -6  -2  -7 249.880 415.912  13
  -6   2  -7 274.437 396.242   4
  -6   2  -7 100.409 328.265   1
  -6  -2  -7 435.209 465.805   1
  -6   2  -6 13132.9 1424.16   4
  -6  -2  -6 11816.5 1445.56   1
  -6   2  -6 10871.3 1456.23   9
  -6   2  -6 13045.7 1336.73  13
  -6  -2  -6 14838.9 1726.44   9
  -6  -2  -6 10165.4 1139.62  13
  -6   2  -6 13355.3 1541.35   1
  -6   2  -5 1693.55 599.932   9
  -6   2  -5 1328.95 518.342   4
  -6  -2  -5 1315.78 620.769   9
  -6  -2  -5 1946.80 626.335   1
  -6   2  -5 1453.96 525.013  13
  -6  -2  -5 415.235 294.392  13
  -6   2  -5 363.285 325.887   1
  -6  -2  -4 16648.1 1416.07  13
  -6  -2  -4 18342.9 1571.07   1
  -6   2  -4 20296.0 1592.88  13
  -6   2  -4 18123.7 1552.30   1
  -6  -2  -4 21126.7 1855.54   9
  -6  -2  -4 19302.9 1338.38   4
  -6   2  -4 18244.3 1459.65   4
  -6   2  -4 21730.7 1854.87   9
  -6  -2  -3 1716.24 569.631   9
  -6   2  -3 2534.98 493.643   4
  -6   2  -3 2706.30 590.114  13
  -6  -2  -3 1299.45 397.821   1
  -6   2  -3 2085.80 491.355   1
  -6  -2  -3 2797.59 608.129  14
  -6  -2  -3 3319.19 483.704   5
  -6  -2  -3 3126.06 623.569  13
  -6  -2  -3 2533.24 411.224   4
  -6   2  -3 2965.34 676.646   9
  -6  -2  -2 214.804 304.944   9
  -6   2  -2 466.115 215.172   7
  -6  -2  -2 920.299 310.456   1
  -6  -2  -2 689.951 182.793   6
  -6   2  -2 1072.52 361.901   1
  -6  -2  -2 1562.84 342.080   5
  -6  -2  -2 415.794 274.715  14
  -6   2  -2 547.056 283.730   4
  -6   2  -2 659.611 256.312  14
  -6   2  -2 528.319 342.895  13
  -6  -2  -2 297.318 288.813  13
  -6   2  -2 38.9510 291.778   9
  -6  -2  -2 1012.69 245.773   4
  -6  -2  -1 314.687 96.5794   8
  -6  -2  -1 253.032 187.238   1
  -6  -2  -1 132.000 298.692   5
  -6   2  -1 546.820 289.988  14
  -6  -2  -1 296.303 323.245  14
  -6  -2  -1 269.976 166.586   6
  -6   2  -1 73.6498 191.942   4
  -6   2  -1 287.321 262.673  13
  -6  -2  -1 406.860 337.050  13
  -6   2  -1 403.297 223.855   7
  -6   2  -1 326.029 177.772   1
  -6   2  -1 224.119 306.112   9
  -6  -2  -1 171.891 323.945   9
  -6  -2  -1 163.583 94.3324   4
  -6  -2   0 68634.0 2116.46   8
  -6   2   0 71704.6 2801.65  13
  -6   2   0 68684.7 2464.13  14
  -6  -2   0 69215.5 2182.25   1
  -6   2   0 72002.1 1944.39   5
  -6  -2   0 67406.2 2421.62   6
  -6  -2   0 74087.4 3044.63   9
  -6   2   0 65535.3 2932.84   4
  -6  -2   0 68455.3 3062.37  14
  -6  -2   1 182.244 103.575   1
  -6  -2   1 455.627 315.077  14
  -6   2   1 367.226 225.890  14
  -6  -2   1 353.631 202.993   6
  -6   2   1 284.082 242.129  13
  -6  -2   1 574.975 266.358   9
  -6  -2   1 411.383 110.230   4
  -6  -2   2 33684.1 1817.89   6
  -6  -2   2 32676.7 1611.83   3
  -6   2   2 32961.1 1869.65  15
  -6  -2   2 31433.4 1887.15  14
  -6   2   2 33402.7 1680.08  13
  -6   2   2 30957.3 1765.37   6
  -6  -2   2 35773.6 1318.96   4
  -6   2   3 2182.16 469.665  15
  -6  -2   3 1741.81 176.101   1
  -6  -2   3 2383.23 395.838   3
  -6  -2   3 2382.18 500.965   6
  -6   2   3 2469.20 429.398  13
  -6   2   3 1858.19 452.553   6
  -6   2   3 2333.79 457.385   5
  -6  -2   3 1598.27 456.480  14
  -6  -2   4 34255.8 2040.58   6
  -6   2   4 33591.9 1923.71  15
  -6   2   4 35498.7 2077.11   6
  -6  -2   4 32884.4 1543.83   3
  -6   2   4 31278.4 1887.44   5
  -6   2   4 32275.9 1527.23  13
  -6  -2   4 31989.0 2039.75  14
  -6  -2   4 32838.4 1175.06   1
  -6   2   5 4331.04 752.889   6
  -6  -2   5 4458.73 469.068   1
  -6  -2   5 4066.46 574.854  15
  -6  -2   5 2700.58 626.477  14
  -6   2   5 4413.24 681.183  15
  -6  -2   5 5380.44 594.394   3
  -6   2   5 4555.50 491.168  13
  -6  -2   5 3585.12 707.419   6
  -6   2   5 4646.53 731.022   5
  -6   2   6 280.021 242.131  15
  -6  -2   6 12.7101 195.438  15
  -6  -2   6 256.688 260.240  14
  -6   2   6-252.242 368.880   6
  -6   2   6 53.8790 100.092  13
  -6  -2   6-192.853 425.603   6
  -6  -2   6 256.243 177.466   3
  -6   2   6 152.617 255.623   5
  -6   2   7 10003.5 520.069  13
  -6  -2   7 10457.0 991.395  15
  -6   2   7 12620.8 1271.94  15
  -6  -2   7 11153.5 756.706  13
  -6  -2   7 10941.0 1381.61  14
  -6  -2   7 10340.4 923.729   3
  -6  -2   7 11191.6 1368.12   6
  -6   2   7 11442.2 1324.48   6
  -6   2   7 11104.2 1375.12   5
  -6   2   8 22531.3 1808.14  15
  -6  -2   8 23904.4 2174.27  14
  -6   2   8 20596.5 1906.15   6
  -6  -2   8 24248.9 1501.45   3
  -6   2   8 21273.9 2039.22   5
  -6  -2   8 21326.3 1940.80   6
  -6  -2   8 22266.2 1525.35  15
  -6   2   9 580.890 372.037  15
  -6  -2   9 401.882 378.571   6
  -6  -2   9 992.885 508.850  14
  -6   2   9 94.7148 446.444   5
  -6  -2   9-186.256 348.918   5
  -6  -2  10 13689.4 1641.61   6
  -6   2  10 10552.6 1319.49  15
  -6  -2  10 10445.7 1599.48  14
  -6   2  10 14157.8 1877.62   5
  -6  -2  10 10635.2 1615.29   5
  -6  -2  11 3601.97 1098.31   5
  -6   2  11 1530.57 539.467   5
  -6  -2  11 2753.62 811.628   6
  -6  -2  11 3130.40 963.057  14
  -6  -2  12 19647.2 2461.14   5
  -6  -2  12 16495.4 2007.54   6
  -6   2  12 17776.9 2338.37   5
  -6  -2  12 15377.9 2115.51  14
  -6  -2  13 2878.27 1151.71  14
  -6  -4 -10 11916.8 1866.01   1
  -6   4 -10 10369.5 1795.89   1
  -6   4 -10 13171.3 1934.58   4
  -6   4  -9 1710.55 719.986   1
  -6  -4  -9 2105.35 756.238   1
  -6   4  -9 1626.41 764.951   4
  -6   4  -8 3093.05 887.996   9
  -6  -4  -8 2814.74 839.802   1
  -6   4  -8 2900.46 718.689  13
  -6   4  -8 1802.09 730.825   1
  -6   4  -8 3845.40 1001.59   4
  -6   4  -7 5.18203 324.537   4
  -6   4  -7 298.148 330.705   9
  -6  -4  -7-130.385 245.998  13
  -6  -4  -7-158.570 372.730   9
  -6  -4  -7 176.848 475.530   1
  -6   4  -7 484.766 427.773  13
  -6   4  -7-67.9247 403.247   1
  -6   4  -6 8815.16 1283.38   9
  -6   4  -6 9550.98 1304.02   4
  -6  -4  -6 7848.31 1268.40   9
  -6  -4  -6 7607.69 1172.72   1
  -6   4  -6 8049.75 1087.30  13
  -6  -4  -6 8902.32 1096.18  13
  -6   4  -6 7895.30 1215.24   1
  -6   4  -5 8296.75 1206.86   9
  -6  -4  -5 6522.78 1115.77   9
  -6   4  -5 7315.27 1066.81   4
  -6  -4  -5 7403.88 967.324  13
  -6   4  -5 8203.00 1077.29  13
  -6  -4  -5 7953.96 1139.57   1
  -6   4  -5 6934.48 1108.38   1
  -6   4  -4 604.623 391.460   4
  -6  -4  -4-179.316 322.560   1
  -6   4  -4 211.088 342.499  13
  -6  -4  -4 329.583 290.206  13
  -6   4  -4-27.3766 262.290   1
  -6  -4  -4 276.685 392.250   9
  -6   4  -4 219.778 362.795   9
  -6  -4  -3 432.364 388.382   9
  -6  -4  -3 390.435 289.528  13
  -6  -4  -3 1135.35 600.064  14
  -6  -4  -3 222.102 88.1223   6
  -6   4  -3 76.0025 255.347  13
  -6   4  -3 392.300 285.706   1
  -6   4  -3 542.292 376.883   4
  -6  -4  -3 261.074 281.592   1
  -6   4  -3 243.478 523.704   9
  -6  -4  -2 41263.7 1449.79   6
  -6   4  -2 39024.1 2335.71   9
  -6  -4  -2 34017.5 2453.58  14
  -6  -4  -2 38471.8 1956.64   1
  -6   4  -2 36726.4 1933.03   1
  -6   4  -2 37656.4 2178.10   4
  -6   4  -2 42241.3 1956.27   7
  -6   4  -2 40073.1 2159.63  13
  -6  -4  -2 39788.1 2350.27   9
  -6  -4  -1 73.3867 258.369   9
  -6  -4  -1 53.5118 83.4738   8
  -6   4  -1 124.883 220.542  13
  -6   4  -1 70.7650 287.076   7
  -6  -4  -1 257.501 202.622   1
  -6   4  -1 82.3605 126.159  14
  -6   4  -1-159.572 247.074   4
  -6  -4  -1 244.546 396.552  14
  -6   4   0 54508.9 1961.95  14
  -6  -4   0 50871.2 1945.21   1
  -6   4   0 52763.3 1695.34   5
  -6  -4   0 49870.8 2830.29  14
  -6   4   0 55170.5 2359.65   7
  -6  -4   0 50393.7 1850.00   8
  -6   4   0 55555.5 2462.79  13
  -6  -4   0 52185.5 2510.75   9
  -6   4   1 164.314 168.589   5
  -6   4   1 346.384 267.693   7
  -6  -4   1 542.329 379.350  14
  -6   4   1 304.016 216.271  13
  -6  -4   1 349.952 310.008   3
  -6  -4   1 322.922 254.574   9
  -6   4   2 132250. 4088.87  13
  -6  -4   2 130045. 4713.79  14
  -6   4   2 129311. 4451.76  15
  -6   4   2 135362. 3990.40   5
  -6  -4   2 134942. 4232.57   3
  -6   4   2 136841. 4495.40   7
  -6  -4   2 134383. 4251.74  12
  -6  -4   2 144094. 3402.93   4
  -6  -4   2 134480. 4201.36   9
  -6  -4   3 7097.01 986.792  14
  -6  -4   3 9003.59 892.221   3
  -6   4   3 6854.27 733.166  13
  -6   4   3 8345.08 888.921   5
  -6  -4   3 8252.05 860.122  12
  -6  -4   3 8568.75 599.667   1
  -6   4   3 9478.94 1041.17  15
  -6  -4   3 9022.16 862.991   9
  -6  -4   4 16963.2 1549.56  14
  -6   4   4 20143.9 1185.38  13
  -6  -4   4 18315.7 1480.43   6
  -6  -4   4 19560.8 1292.92  12
  -6   4   4 19043.0 1483.07   5
  -6  -4   4 18932.6 990.297   1
  -6   4   4 19118.4 1506.48  15
  -6  -4   4 21531.7 1383.76   3
  -6   4   5 675.197 374.773  15
  -6   4   5 210.790 181.147  13
  -6  -4   5 428.923 381.932  14
  -6  -4   5-197.001 303.565   6
  -6  -4   5 38.8847 168.792  12
  -6  -4   5-185.484 174.790   3
  -6   4   5 211.417 307.109   5
  -6   4   6 12573.5 1319.43  15
  -6  -4   6 10903.8 1340.27  14
  -6  -4   6 12692.9 1114.97   3
  -6   4   6 11514.0 760.368  13
  -6  -4   6 11517.7 1295.13   6
  -6   4   6 11558.2 1330.77   5
  -6  -4   7 2675.68 505.483   3
  -6   4   7 3517.16 779.610  15
  -6  -4   7 4302.32 890.841  14
  -6  -4   7 3113.89 757.985   6
  -6   4   7 3806.61 851.880   5
  -6   4   8 334.966 341.861  15
  -6  -4   8 26.5794 366.540   6
  -6   4   8 222.060 270.158   5
  -6  -4   8-441.452 505.074  14
  -6  -4   8-221.306 181.144   3
  -6   4   9 4704.17 913.912  15
  -6  -4   9 4493.31 1049.65  14
  -6  -4   9 4913.34 1007.09   6
  -6   4   9 3083.79 903.514   5
  -6   4  10 7116.16 1134.57  15
  -6  -4  10 9459.47 1531.84  14
  -6  -4  10 7818.08 1287.03   6
  -6   4  10 8708.20 1522.64   5
  -6  -4  11 1517.66 791.540  14
  -6   4  11 895.363 572.615   7
  -6   4  11 919.836 675.732   5
  -6  -4  11 1162.43 605.385   6
  -6   4  11 1003.74 507.199  15
  -6  -4  11 2704.89 881.563   5
  -6  -4  12 301.594 515.466   5
  -6   4  12 1347.18 570.210   7
  -6  -4  12 601.385 512.993   6
  -6   4  12 669.556 702.914   5
  -6  -4  12 2034.27 821.584  14
  -6  -4  13 1217.21 766.321  14
  -6   6 -10 5244.44 1292.56   1
  -6  -6 -10 4280.38 1239.08   1
  -6   6 -10 2418.82 870.130   4
  -6   6  -9-129.802 503.644   4
  -6  -6  -9-186.765 462.580   1
  -6   6  -9-314.544 503.354   1
  -6   6  -8 10415.7 1610.07   4
  -6  -6  -8 12398.3 1716.45   1
  -6   6  -8 8692.65 1230.63  13
  -6   6  -8 9815.44 1597.41   1
  -6   6  -7 5695.84 1135.82   4
  -6   6  -7 6421.09 1153.10   9
  -6   6  -7 7984.00 1155.64  13
  -6   6  -7 5461.03 1069.45   1
  -6  -6  -7 5644.75 1098.22   1
  -6  -6  -7 6219.18 951.381  13
  -6   6  -6 930.805 481.588   9
  -6   6  -6 384.509 356.245   4
  -6  -6  -6 492.452 446.351   9
  -6  -6  -6-25.5122 344.724   1
  -6   6  -6 975.399 550.780   1
  -6   6  -6 1277.89 520.078  13
  -6  -6  -6 835.213 454.573  13
  -6   6  -5 1442.48 549.904   9
  -6  -6  -5 1453.52 604.000   9
  -6   6  -5 1839.73 579.506   4
  -6  -6  -5 1636.17 526.375  13
  -6   6  -5 1310.65 500.488  13
  -6   6  -5 1189.61 485.321   1
  -6  -6  -5 2827.62 766.161   1
  -6  -6  -4 16019.7 1678.26   9
  -6   6  -4 16747.7 1539.22  13
  -6  -6  -4 13408.0 655.730   8
  -6   6  -4 16743.2 1685.60   4
  -6  -6  -4 14728.8 1469.01   1
  -6   6  -4 18106.8 1724.79   9
  -6  -6  -3 3198.77 747.717   9
  -6   6  -3 3313.65 750.963  13
  -6   6  -3 4765.28 877.191   4
  -6  -6  -3 2431.14 705.033  14
  -6  -6  -3 3200.99 333.790   8
  -6  -6  -3 2905.88 616.081   1
  -6  -6  -3 2867.47 333.379   8
  -6   6  -3 4761.93 892.502   9
  -6  -6  -2 9715.37 1004.38   1
  -6  -6  -2 8530.88 1103.73   9
  -6   6  -2 8494.64 1214.31   4
  -6  -6  -2 10899.2 1506.78  14
  -6   6  -2 9328.66 1081.08  13
  -6  -6  -2 8008.59 600.886   8
  -6   6  -2 8155.37 1071.48   9
  -6   6  -1 50011.7 1626.33  14
  -6   6  -1 51156.8 2509.90   7
  -6   6  -1 51528.1 2543.80  13
  -6  -6  -1 53405.1 2618.52  12
  -6  -6  -1 49855.9 2268.66   1
  -6  -6  -1 50486.7 3207.56  14
  -6  -6  -1 48456.8 1835.71   8
  -6  -6  -1 49504.5 2619.75   9
  -6   6  -1 44282.3 2944.56   4
  -6  -6   0 58303.3 3342.24  14
  -6   6   0 54949.3 2653.63   7
  -6  -6   0 56840.7 2783.11   3
  -6  -6   0 58490.5 2743.76  12
  -6   6   0 61638.7 2723.07  13
  -6  -6   0 59122.9 2726.52   9
  -6   6   0 59457.5 2307.91   5
  -6  -6   1 1224.93 438.456   9
  -6   6   1 1712.37 583.488  15
  -6   6   1 1613.48 394.093   5
  -6   6   1 1046.82 422.321   7
  -6  -6   1 1299.31 476.308   3
  -6   6   1 698.220 345.247  13
  -6  -6   1 417.934 320.539  12
  -6  -6   1 571.695 432.772  14
  -6   6   2 22760.4 1674.26  15
  -6  -6   2 21377.2 1820.30  14
  -6   6   2 21361.2 1393.42   5
  -6  -6   2 20641.2 1540.87   3
  -6   6   2 19007.3 1379.95  13
  -6  -6   2 20699.0 1502.26  12
  -6  -6   2 21172.2 1388.82   9
  -6   6   2 22140.1 1638.88   7
  -6  -6   2 22826.4 1173.30   4
  -6  -6   3 15652.8 1320.31   3
  -6   6   3 14880.8 1383.75  15
  -6  -6   3 13886.4 1463.29  14
  -6   6   3 15378.5 1424.49   7
  -6   6   3 13827.4 1114.75  13
  -6   6   3 15353.0 1276.90   5
  -6  -6   3 17757.4 1068.26   2
  -6  -6   3 14417.9 1227.12  12
  -6  -6   3 14970.8 1102.45   9
  -6  -6   4 57777.8 2069.30   2
  -6   6   4 51684.3 2759.17  15
  -6  -6   4 52215.3 2964.64  14
  -6  -6   4 59911.9 2259.23   9
  -6  -6   4 51946.0 2567.20   3
  -6   6   4 55431.3 2911.52   7
  -6   6   4 54904.5 2754.24   5
  -6   6   4 52394.6 2218.26  13
  -6  -6   4 53485.8 2460.74  12
  -6  -6   5 17469.6 1058.47   2
  -6  -6   5 17296.0 1402.19   3
  -6   6   5 16859.6 1618.02   7
  -6   6   5 16816.3 1112.98  13
  -6   6   5 15245.9 1518.17   5
  -6  -6   5 18508.4 1335.93  12
  -6  -6   5 15930.1 1626.36  14
  -6   6   5 15647.1 1502.80  15
  -6  -6   5 16050.7 1054.15   9
  -6  -6   6 9730.05 929.361  12
  -6   6   6 10150.9 1265.79  15
  -6   6   6 8960.57 749.702  13
  -6  -6   6 9159.03 1296.15  14
  -6   6   6 8515.35 1182.76   7
  -6   6   6 9333.32 1266.33   5
  -6  -6   6 9105.29 1066.20   3
  -6  -6   6 9102.47 762.996   9
  -6   6   7 1243.97 539.327  15
  -6   6   7 1128.30 574.450   5
  -6   6   7 1730.03 601.143   7
  -6  -6   7 1646.66 598.982  14
  -6  -6   7 1961.14 591.117   6
  -6  -6   7 1254.40 348.576  12
  -6  -6   7 1749.41 540.751   3
  -6   6   8 13277.2 1632.10   7
  -6  -6   8 12926.2 1674.47  14
  -6  -6   8 12933.5 1343.62   3
  -6  -6   8 11906.2 1523.13   6
  -6   6   8 13239.5 1533.18  15
  -6   6   8 13578.0 1734.81   5
  -6   6   9 892.369 417.487   7
  -6   6   9 1992.04 622.810  15
  -6  -6   9 1333.81 553.069   6
  -6  -6   9 1861.80 542.212   3
  -6   6   9 1299.23 636.565   5
  -6  -6   9 2156.81 815.285  14
  -6   6  10 600.355 439.864   7
  -6  -6  10 636.837 502.994  14
  -6  -6  10 37.9343 389.104   6
  -6   6  10 194.805 405.770  15
  -6   6  10-854.121 719.333   5
  -6  -6  11 1768.63 819.169  14
  -6   6  11 1567.75 759.979   7
  -6  -6  11 928.362 485.016   6
  -6   6  11 1089.42 557.281  15
  -6   6  11 849.383 632.767   5
  -6  -6  12 4501.19 1350.21  14
  -6  -6  12 3452.92 947.759   6
  -6  -6  12 6205.41 1376.16   5
  -6   6  12 4703.52 1243.03   5
  -6   8 -10 6834.28 1503.14   4
  -6   8  -9-346.737 662.812   4
  -6  -8  -9 1509.31 835.389   1
  -6   8  -8 2925.39 1007.76   4
  -6   8  -8 1040.35 570.053  13
  -6  -8  -8 2031.07 841.715   1
  -6   8  -7 1410.87 648.226   9
  -6   8  -7 2157.86 831.783   4
  -6   8  -7 1139.42 449.233  13
  -6  -8  -7 2480.20 628.139  13
  -6  -8  -7 237.940 431.515   1
  -6   8  -6 29463.6 2281.81  13
  -6  -8  -6 33490.5 2647.83   1
  -6   8  -6 25420.7 2237.00   9
  -6  -8  -6 28411.6 2108.04  13
  -6   8  -6 33720.2 2772.38   4
  -6  -8  -5 8113.97 1322.22   9
  -6   8  -5 6526.68 1217.54   4
  -6   8  -5 7695.55 1093.23  13
  -6  -8  -5 4226.81 910.492   1
  -6   8  -5 5408.57 1057.23   9
  -6  -8  -4 33639.2 1530.94   8
  -6   8  -4 31322.2 2561.52   4
  -6   8  -4 33391.2 2304.41  13
  -6  -8  -4 38257.7 2501.31   1
  -6  -8  -4 32701.8 2501.58   9
  -6   8  -4 32940.3 2419.84   9
  -6  -8  -3 8095.42 1210.11   9
  -6  -8  -3 6125.31 1238.12  14
  -6   8  -3 6699.79 966.105  13
  -6   8  -3 6339.93 1158.04   4
  -6  -8  -3 6147.86 966.408   1
  -6   8  -3 5631.46 962.987   9
  -6  -8  -2 49909.9 2574.08   1
  -6  -8  -2 50575.4 2717.83  12
  -6   8  -2 47992.5 2659.73  13
  -6  -8  -2 42361.7 3199.57  14
  -6  -8  -2 45296.8 2687.17   9
  -6   8  -2 45000.6 3188.83   4
  -6  -8  -1 18228.6 1628.52   3
  -6   8  -1 15254.0 1927.19   4
  -6   8  -1 16539.1 1020.88  14
  -6  -8  -1 16470.4 1926.80  14
  -6  -8  -1 17217.4 1526.87   9
  -6   8  -1 16988.4 1478.69  13
  -6  -8  -1 14340.8 1424.48  12
  -6  -8   0 67.3118 210.941   9
  -6   8   0 247.989 309.911   7
  -6  -8   0 338.742 436.674  14
  -6  -8   0-24.6304 335.955   3
  -6   8   0 317.888 301.304  13
  -6  -8   0 383.178 287.401  12
  -6   8   0 209.553 287.527   5
  -6   8   0 147.158 288.259  15
  -6  -8   1 8912.22 960.045   9
  -6   8   1 8871.48 1122.94   7
  -6  -8   1 10034.0 1371.92  14
  -6   8   1 10499.5 1116.46  13
  -6  -8   1 8405.58 1065.24   3
  -6  -8   1 7953.54 1023.07  12
  -6   8   1 7692.06 1026.93  15
  -6   8   1 10256.9 1087.17   5
  -6  -8   2 1535.33 442.632   9
  -6   8   2 1963.54 560.435  15
  -6  -8   2 1073.33 525.931  14
  -6   8   2 799.808 409.133   7
  -6   8   2 2475.06 532.282  13
  -6  -8   2 1666.55 579.260   3
  -6   8   2 1964.04 505.587   5
  -6  -8   2 2285.43 549.961  12
  -6   8   3 20086.4 1621.52   5
  -6  -8   3 22592.7 1747.42   3
  -6   8   3 23321.6 1879.10   7
  -6   8   3 20837.5 1479.94  13
  -6  -8   3 20916.4 1595.60  12
  -6  -8   3 21263.7 1944.26  14
  -6   8   3 20213.6 1707.70  15
  -6  -8   3 24242.8 1402.84   9
  -6  -8   4 2616.14 430.890   9
  -6  -8   4 2549.51 309.597   2
  -6   8   4 1723.89 613.923  15
  -6  -8   4 2216.43 622.124  14
  -6   8   4 2449.77 487.310  13
  -6   8   4 2384.60 736.663   7
  -6  -8   4 1990.98 556.172  12
  -6   8   4 2219.34 591.765   5
  -6  -8   4 2906.44 619.572   3
  -6   8   5 10380.0 966.585  13
  -6   8   5 11613.6 1405.93   7
  -6  -8   5 8572.08 1284.61  14
  -6   8   5 11493.2 1364.70  15
  -6  -8   5 9674.59 1156.19   3
  -6  -8   5 9767.36 1049.00  12
  -6   8   5 9793.67 1260.57   5
  -6  -8   5 10355.9 586.022   2
  -6  -8   5 11739.4 799.772   9
  -6   8   6 49602.9 3019.17  15
  -6  -8   6 50670.2 2506.02  12
  -6   8   6 49331.3 3053.35   7
  -6  -8   6 51981.9 2854.02   3
  -6   8   6 49904.2 2145.36  13
  -6   8   6 48435.8 3077.53   5
  -6  -8   6 49306.0 3205.38  14
  -6  -8   6 51737.2 1702.42   9
  -6  -8   7 1271.56 614.569  14
  -6  -8   7 1454.89 420.298  12
  -6  -8   7 1753.80 532.198   3
  -6   8   7 1769.43 643.148   7
  -6   8   7 2436.30 719.037  15
  -6   8   7 2936.49 821.347   5
  -6   8   8 13136.2 1605.25  15
  -6  -8   8 13054.7 1756.57  14
  -6   8   8 16699.7 1844.97   7
  -6  -8   8 15166.3 1593.83   3
  -6  -8   8 14845.7 1746.83   6
  -6   8   8 15207.9 1912.13   5
  -6  -8   9 2603.49 702.608   3
  -6  -8   9 2615.66 799.522  14
  -6   8   9 2073.39 676.768   7
  -6  -8   9 2043.79 811.288   6
  -6   8   9 2192.95 714.144  15
  -6   8   9 3684.58 1035.63   5
  -6   8  10 10510.3 1572.22   7
  -6  -8  10 11059.5 1653.03   6
  -6   8  10 10676.5 1767.53   5
  -6   8  10 9885.91 1523.93  15
  -6  -8  10 14368.1 2045.15  14
  -6  -8  11 872.795 744.987  14
  -6  -8  11-187.516 417.357   6
  -6   8  11 825.481 651.297   7
  -6   8  11 32.5328 374.558  15
  -6   8  11-494.887 480.568   5
  -6  -8  12 1699.12 804.411  14
  -6  -8  12 2133.84 821.155   6
  -6   8  12 3167.40 1046.27  15
  -6  -8  12 2726.30 964.313   5
  -6  10  -9 1623.08 912.172   4
  -6 -10  -9 2017.47 898.550   1
  -6  10  -8 3634.14 1090.01   4
  -6  10  -8 3923.44 933.458  13
  -6 -10  -8 3999.96 1127.56   1
  -6  10  -7 272.175 521.947   4
  -6 -10  -7 231.519 335.240  13
  -6  10  -7-39.7348 315.683  13
  -6 -10  -7-345.490 599.660   1
  -6  10  -6 8539.52 1271.11   9
  -6 -10  -6 7837.24 1351.12   1
  -6  10  -6 8127.83 1237.78  13
  -6  10  -6 7922.02 1477.18   4
  -6  10  -5 318.148 624.567   4
  -6  10  -5-417.695 459.310  13
  -6 -10  -5 472.936 442.934   1
  -6  10  -5 60.7081 329.663   9
  -6  10  -4 63284.3 3519.57   9
  -6 -10  -4 62472.4 2718.67   8
  -6  10  -4 64340.5 3450.04  13
  -6  10  -4 64072.6 4102.68   4
  -6 -10  -4 62691.1 3464.05   1
  -6 -10  -3 3142.54 711.389  12
  -6 -10  -3 3739.87 892.111   9
  -6  10  -3 3008.50 734.439  13
  -6  10  -3 2299.60 829.684   4
  -6 -10  -3 2243.78 947.049  14
  -6 -10  -3 3123.22 779.707   1
  -6  10  -3 3767.91 867.380   9
  -6  10  -2 22108.2 1863.99  13
  -6 -10  -2 22169.7 1909.98   9
  -6  10  -2 21129.9 2395.16   4
  -6 -10  -2 22004.7 1998.92   3
  -6 -10  -2 23120.2 1904.99  12
  -6 -10  -2 21672.2 2371.55  14
  -6 -10  -2 21154.4 1762.06   1
  -6 -10  -1-125.558 330.337   9
  -6 -10  -1-169.467 435.138  14
  -6  10  -1 288.409 234.764  14
  -6  10  -1 120.155 358.838  13
  -6 -10  -1 36.1522 311.958  12
  -6 -10  -1 77.2524 349.820   3
  -6  10  -1 142.339 584.899   4
  -6 -10   0 1302.04 511.569  12
  -6 -10   0 2885.94 633.812   9
  -6  10   0 1881.88 712.769   5
  -6  10   0 1365.41 506.917  15
  -6  10   0 2276.33 621.222   7
  -6 -10   0 2289.10 807.138  14
  -6 -10   0 1799.76 659.298   3
  -6  10   0 2126.19 560.356  13
  -6 -10   1 2310.27 514.270   9
  -6  10   1 4111.59 862.854   7
  -6  10   1 4226.86 812.697  15
  -6 -10   1 4300.58 1034.67  14
  -6  10   1 2653.39 633.020  13
  -6 -10   1 2752.93 701.832   3
  -6 -10   1 1993.24 618.218  12
  -6  10   1 4748.24 907.804   5
  -6 -10   2 9264.60 955.508   9
  -6  10   2 8566.47 1172.35  15
  -6  10   2 9443.73 1275.96   7
  -6  10   2 7316.99 961.461  13
  -6 -10   2 8757.97 1179.09   3
  -6 -10   2 8321.39 1066.11  12
  -6  10   2 10574.3 1292.74   5
  -6 -10   2 8924.32 1385.95  14
  -6 -10   3 1116.63 347.345   9
  -6 -10   3 753.250 573.910  14
  -6  10   3 616.283 472.065  15
  -6  10   3 1514.53 674.639   7
  -6  10   3 943.643 379.019  13
  -6  10   3 1275.14 527.495   5
  -6 -10   3 1195.75 520.352   3
  -6 -10   3 701.689 328.140  12
  -6  10   4 11008.4 1408.10   7
  -6 -10   4 10491.4 1489.29  14
  -6  10   4 11799.5 1151.03  13
  -6 -10   4 11721.3 881.649   9
  -6 -10   4 12417.2 1302.69  12
  -6 -10   4 10617.9 1330.40   3
  -6  10   4 11944.6 1438.57   5
  -6  10   4 11539.6 1397.45  15
  -6 -10   5 333.012 150.696   9
  -6  10   5-351.754 474.004  15
  -6 -10   5 338.706 428.119  14
  -6  10   5 710.438 289.405  13
  -6 -10   5 348.651 334.273   3
  -6 -10   5 150.813 231.419  12
  -6  10   5 234.839 328.904   5
  -6  10   5 690.989 583.671   7
  -6  10   6 23009.9 2121.75  15
  -6 -10   6 22261.3 1987.31   3
  -6  10   6 23519.3 1531.17  13
  -6 -10   6 21174.7 2143.00  14
  -6 -10   6 24837.8 1824.21  12
  -6  10   6 21373.8 2061.69   7
  -6  10   6 25857.2 2327.62   5
  -6 -10   7 4372.28 753.050  12
  -6  10   7 2868.93 822.078  15
  -6 -10   7 3594.21 817.316   3
  -6  10   7 4606.66 1126.23   5
  -6  10   7 4845.32 1079.26   7
  -6 -10   7 3951.31 962.073  14
  -6  10   8 32793.3 2954.17   5
  -6 -10   8 31801.2 2834.08  14
  -6  10   8 33968.6 2780.03   7
  -6 -10   8 34375.8 2608.01   3
  -6  10   8 29283.9 2565.89  15
  -6  10   9 123.657 383.931  15
  -6  10   9 1202.56 840.038   5
  -6 -10   9-274.604 393.432  14
  -6 -10   9 1366.69 677.741   6
  -6 -10   9 140.361 342.817   3
  -6  10   9 185.978 411.304   7
  -6  10  10 3152.89 935.827  15
  -6  10  10 3307.92 972.444   7
  -6 -10  10 2485.32 1025.81  14
  -6 -10  10 2542.71 835.863   6
  -6 -10  10 3281.99 923.609   3
  -6  10  10 2975.64 1147.06   5
  -6  10  11 500.255 598.692  15
  -6  10  11 611.670 662.801   7
  -6 -10  11-165.720 451.979   6
  -6  10  11-341.002 765.034   5
  -6 -10  11-728.714 704.170  14
  -6 -10  12 3454.54 1108.55   6
  -6  10  12 5874.24 1330.06  15
  -6  12  -9-263.995 848.875   4
  -6  12  -8 155.014 495.307   4
  -6  12  -8-576.700 503.234  13
  -6 -12  -8 195.171 525.179   1
  -6  12  -7 4181.66 1161.37   4
  -6  12  -7 4071.76 954.657  13
  -6 -12  -7 5061.68 1144.26   1
  -6 -12  -6 6667.65 1285.33   1
  -6  12  -6 3059.71 819.717  13
  -6  12  -6 5537.56 1379.22   4
  -6  12  -5 982.328 732.585   4
  -6  12  -5-774.657 502.236  13
  -6  12  -5 452.642 409.789   9
  -6 -12  -5 475.981 527.353   1
  -6 -12  -4 10229.0 1238.55   8
  -6 -12  -4 13000.8 1653.47   1
  -6  12  -4 10529.7 1792.41   4
  -6  12  -4 11472.1 1465.77  13
  -6 -12  -4 12369.0 1501.01  12
  -6  12  -4 11365.5 1476.28   9
  -6 -12  -3 1065.04 501.962   1
  -6  12  -3 1164.23 771.342   4
  -6  12  -3-19.9112 428.823  13
  -6 -12  -3 1332.23 488.955  12
  -6 -12  -2 30870.5 2537.87   3
  -6 -12  -2 35664.8 2522.52  12
  -6 -12  -2 29710.6 2971.83  14
  -6  12  -2 31951.2 2390.11  13
  -6  12  -2 32470.3 3220.08   4
  -6  12  -1 17605.7 2494.48   4
  -6 -12  -1 19707.6 2333.84  14
  -6  12  -1 21207.2 1866.89  13
  -6 -12  -1 16277.0 1696.95  12
  -6 -12  -1 21745.6 2057.61   3
  -6 -12   0 3161.01 725.109   9
  -6  12   0 2790.03 1085.48   4
  -6 -12   0 1725.70 745.377  14
  -6  12   0 4761.67 985.901   5
  -6  12   0 3018.56 666.930  13
  -6 -12   0 2921.37 774.487   3
  -6  12   0 2582.08 645.642  15
  -6 -12   0 3234.47 753.266  12
  -6 -12   1 229.303 259.065   9
  -6  12   1 143.025 424.759   5
  -6  12   1 219.302 322.888  15
  -6  12   1 10.9812 347.325   7
  -6 -12   1 5.68324 480.766  14
  -6 -12   1 23.9674 339.614   3
  -6 -12   1-166.796 349.900  12
  -6  12   1 639.054 421.241  13
  -6  12   2 11598.5 1436.74  15
  -6  12   2 13564.7 1589.24   7
  -6 -12   2 15246.7 1563.97  12
  -6 -12   2 12445.2 1729.59  14
  -6  12   2 13081.4 1370.71  13
  -6 -12   2 13941.9 1596.04   3
  -6  12   2 12534.0 1577.83   5
  -6 -12   2 12635.0 1161.54   9
  -6 -12   3 581.107 424.285  12
  -6  12   3 2277.13 832.472   7
  -6 -12   3 2428.57 868.184  14
  -6  12   3 2943.10 750.294  15
  -6 -12   3 2022.29 693.107   3
  -6  12   3 892.310 512.718   5
  -6  12   3 2493.61 654.248  13
  -6  12   4 21542.3 2008.78  15
  -6 -12   4 19442.5 1770.87  12
  -6  12   4 19456.7 2016.37   5
  -6 -12   4 20511.8 2197.71  14
  -6 -12   4 19922.9 1920.55   3
  -6  12   4 21058.8 1673.15  13
  -6  12   4 20108.0 2024.88   7
  -6  12   5 17947.0 2027.83   5
  -6 -12   5 23324.1 2125.37   3
  -6 -12   5 23049.2 1904.32  12
  -6 -12   5 19642.6 2186.60  14
  -6  12   5 21072.6 2083.07  15
  -6  12   5 18936.7 1568.72  13
  -6  12   5 20959.7 2099.13   7
  -6 -12   6 33761.0 2912.15  14
  -6  12   6 36185.2 2811.62  15
  -6 -12   6 38315.7 2467.83  12
  -6 -12   6 34797.5 2675.24   3
  -6  12   6 35026.0 2828.15   7
  -6  12   6 37114.3 2138.93  13
  -6  12   6 35615.3 2986.32   5
  -6 -12   7 160.428 539.387   3
  -6 -12   7-305.109 603.975  14
  -6  12   7-182.171 454.313  15
  -6  12   7 152.596 435.871   7
  -6 -12   7 566.101 412.593  12
  -6  12   7 199.045 433.732   5
  -6  12   8 2500.19 795.578  15
  -6 -12   8 2431.16 595.869  12
  -6  12   8 1602.40 841.990   5
  -6 -12   8 2389.70 715.746   3
  -6 -12   8 3552.80 1152.06  14
  -6  12   8 1611.65 719.435   7
  -6  12   9-371.042 492.352   7
  -6 -12   9-429.336 437.714   3
  -6 -12   9 181.401 581.349  14
  -6  12   9-554.629 702.327   5
  -6  12   9 513.861 489.522  15
  -6  12  10 1971.13 869.240  15
  -6 -12  10 1666.42 857.434  14
  -6 -12  10 1682.65 782.096   6
  -6 -12  10 1632.24 706.066   3
  -6  12  10 1037.39 686.208   7
  -6 -12  11 3166.41 1160.46  14
  -6 -12  11 2426.98 979.915   6
  -6  12  11 890.277 656.824   7
  -6  12  11 2254.96 900.853  15
  -6 -14  -8 2209.56 961.190   1
  -6  14  -8 2030.35 1036.66   4
  -6  14  -8 2132.36 787.542  13
  -6 -14  -7 56.6439 472.376   1
  -6  14  -7 42.8218 327.169  13
  -6  14  -7-171.345 657.562   4
  -6  14  -6-857.576 569.413  13
  -6  14  -6 394.825 641.001   4
  -6 -14  -6-234.133 543.406   1
  -6  14  -5 5257.65 1351.97   4
  -6  14  -5 6414.27 1207.66  13
  -6 -14  -5 5906.86 1122.24  12
  -6 -14  -5 6532.13 1284.82   1
  -6  14  -4 7309.19 1254.70  13
  -6  14  -4 4870.04 1447.04   4
  -6 -14  -4 5916.60 1112.57  12
  -6 -14  -4 7348.34 1298.09   1
  -6  14  -4 7099.55 1187.13   9
  -6 -14  -3 2185.83 871.454   3
  -6  14  -3 1667.26 765.690  13
  -6  14  -3 1564.14 607.270   4
  -6 -14  -3 1156.11 548.243  12
  -6 -14  -3 1162.77 470.180   1
  -6 -14  -2 14921.6 2162.69  14
  -6 -14  -2 10108.0 1524.18   3
  -6  14  -2 11599.0 1525.01  13
  -6 -14  -2 10778.1 1448.63  12
  -6  14  -2 10130.5 1981.51   4
  -6  14  -1 794.456 314.689  15
  -6 -14  -1 1102.72 691.412  14
  -6 -14  -1 1532.90 628.346   3
  -6  14  -1 692.390 491.152  13
  -6 -14  -1 614.356 522.320  12
  -6  14  -1 524.714 962.943   4
  -6 -14   0 26894.0 2282.95  12
  -6  14   0 26902.1 3241.33   4
  -6 -14   0 28794.8 2889.05  14
  -6 -14   0 25352.5 2337.40   3
  -6  14   0 26802.3 2199.82  13
  -6  14   0 32013.1 2841.01   5
  -6  14   0 27546.1 2238.04  15
  -6  14   1 2900.48 800.560  15
  -6  14   1 3273.26 1016.81   5
  -6 -14   1 2212.07 742.951   3
  -6 -14   1 2943.63 855.026  14
  -6  14   1 2400.65 700.125  13
  -6 -14   1 1217.31 556.842  12
  -6  14   2 14996.1 1722.69  15
  -6  14   2 16170.5 1662.03  13
  -6 -14   2 15075.6 1808.67   3
  -6 -14   2 17194.1 1796.43  12
  -6  14   2 16752.7 2006.09   5
  -6 -14   2 17034.3 2134.94  14
  -6  14   3 10462.3 1470.33  15
  -6  14   3 8918.71 1459.87   7
  -6 -14   3 10764.7 1699.55  14
  -6  14   3 7468.17 1103.52  13
  -6 -14   3 11299.1 1543.24   3
  -6 -14   3 9860.74 1341.64  12
  -6  14   3 9098.09 1534.18   5
  -6 -14   4 29261.4 2813.58  14
  -6 -14   4 31977.9 2628.04   3
  -6 -14   4 31892.7 2412.09  12
  -6  14   4 32767.2 2611.78  15
  -6  14   4 29848.9 2165.53  13
  -6  14   4 28703.5 2690.75   5
  -6  14   4 28489.8 2565.36   7
  -6  14   5-672.943 587.974  15
  -6  14   5-91.1846 262.334  13
  -6  14   5-249.245 453.974   5
  -6  14   5-357.882 484.282   7
  -6 -14   5 1086.32 647.788  14
  -6 -14   5 457.958 450.350  12
  -6 -14   5-97.2689 518.579   3
  -6 -14   6 8138.66 1220.40  12
  -6 -14   6 5403.96 1223.82  14
  -6 -14   6 8337.77 1334.05   3
  -6  14   6 6301.69 1258.21   7
  -6  14   6 8658.35 1467.67  15
  -6  14   6 7203.69 1429.79   5
  -6 -14   7 195.806 571.709  14
  -6 -14   7 682.844 526.742  12
  -6  14   7 143.418 478.905   5
  -6  14   7-467.403 590.268   7
  -6  14   7 554.895 654.183  15
  -6  14   8 1338.59 614.709  15
  -6  14   8 2655.34 979.570   7
  -6 -14   8 2448.04 711.668  12
  -6  14   8 2051.57 1178.94   5
  -6 -14   8 1726.61 677.119   3
  -6 -14   8 1111.33 896.786  14
  -6 -14   9 4680.33 1301.40  14
  -6  14   9 5066.67 1291.64   7
  -6 -14   9 2958.01 934.298   3
  -6  14   9 3487.73 1169.76   5
  -6  14   9 4590.84 1111.14  15
  -6 -14  10 1041.90 858.290  14
  -6 -14  10-282.888 540.640   3
  -6  14  10-284.274 570.112  15
  -6  14  10 70.7675 577.354   7
  -6  14  10 854.353 816.143   5
  -6  14  11-174.299 524.123   7
  -6 -14  11-575.635 627.530   6
  -6  16  -8 4573.68 1150.85  13
  -6  16  -7 254.661 784.687   4
  -6 -16  -7 975.572 765.301   1
  -6  16  -7 314.955 465.359  13
  -6  16  -6 6637.32 1384.98  13
  -6  16  -6 4332.09 1442.14   4
  -6 -16  -6 6041.09 1334.91   1
  -6  16  -5 961.227 559.122  13
  -6  16  -5 102.664 621.019   4
  -6 -16  -5 2031.98 731.626   1
  -6 -16  -5 771.915 424.486  12
  -6  16  -4 4682.77 1459.71   4
  -6  16  -4 3695.23 986.384  13
  -6 -16  -4 5706.76 1129.50  12
  -6 -16  -4 4798.24 1092.81   1
  -6  16  -3 5434.68 1486.07   4
  -6 -16  -3 5047.36 1079.72  12
  -6 -16  -3 8710.33 1498.89   3
  -6  16  -3 5584.35 1224.52  13
  -6  16  -2 10354.9 2096.20   4
  -6 -16  -2 8795.39 1728.48  14
  -6 -16  -2 10032.9 1610.81   3
  -6  16  -2 10512.9 1554.25  13
  -6 -16  -2 8385.16 1358.60  12
  -6 -16  -1 1276.71 722.231   3
  -6  16  -1 3114.83 1310.79   4
  -6  16  -1 1822.05 647.170  15
  -6 -16  -1 1669.13 842.857  14
  -6  16  -1 813.053 465.268  13
  -6 -16  -1 1435.48 693.832  12
  -6 -16   0 5551.11 1320.78  14
  -6  16   0 9029.74 1379.91  13
  -6  16   0 9615.01 2120.35   4
  -6 -16   0 5433.45 1148.50   3
  -6  16   0 9025.34 1631.43   5
  -6 -16   0 6900.02 1233.79  12
  -6  16   0 7589.29 1200.85  15
  -6  16   1 662.278 373.302  15
  -6  16   1 2019.62 915.212   5
  -6  16   1 2022.40 742.190  13
  -6 -16   1 1813.30 771.241   3
  -6 -16   1 975.972 500.055  12
  -6 -16   1 1596.15 801.763  14
  -6 -16   2 12550.2 1718.05   3
  -6  16   2 15031.5 1748.50  15
  -6 -16   2 12733.3 1648.67  12
  -6 -16   2 14787.5 2134.42  14
  -6  16   2 12296.4 1523.46  13
  -6  16   2 14116.6 2058.46   5
  -6 -16   3-270.095 488.225  12
  -6  16   3 241.198 498.913   5
  -6  16   3 222.624 309.586  13
  -6 -16   3 620.834 671.447  14
  -6  16   3 876.465 504.857  15
  -6 -16   3 472.896 578.160   3
  -6  16   4 7270.19 1089.66  13
  -6 -16   4 7796.85 1642.85  14
  -6 -16   4 7943.86 1442.86   3
  -6  16   4 6017.34 1378.65   5
  -6 -16   4 6024.83 1134.67  12
  -6  16   4 7429.74 1360.12  15
  -6 -16   5 856.820 702.386  14
  -6 -16   5 610.802 482.658  12
  -6  16   5-628.925 592.547   7
  -6  16   5 1950.71 951.920   5
  -6 -16   5 77.9527 424.094   3
  -6  16   5 699.936 517.669  15
  -6 -16   6 8312.54 1307.89  12
  -6  16   6 9127.71 1620.97   7
  -6 -16   6 8751.00 1678.46  14
  -6 -16   6 8010.23 1447.43   3
  -6  16   6 6872.25 1453.82   5
  -6  16   6 7928.48 1432.51  15
  -6 -16   7 7575.41 1566.81  14
  -6 -16   7 6340.14 1120.96  12
  -6 -16   7 7718.60 1452.68   3
  -6  16   7 6858.69 1466.74   7
  -6  16   7 6511.52 1618.42   5
  -6  16   7 8863.36 1572.08  15
  -6  16   8 3153.60 985.753   7
  -6 -16   8 2464.98 877.438   3
  -6  16   8 1999.34 1002.71   5
  -6 -16   8 1316.77 586.717  12
  -6 -16   8 3303.79 1155.84  14
  -6  16   8 2199.10 849.959  15
  -6  16   9 195.143 620.833   7
  -6 -16   9-613.076 695.902  14
  -6 -16   9-499.848 487.291   3
  -6  16   9-200.307 583.473   5
  -6  16   9-851.139 657.481  15
  -6 -16  10 5103.85 1250.53   3
  -6  16  10 2673.59 1126.39   7
  -6  18  -7 1042.18 705.111  13
  -6 -18  -6 8614.14 1716.73   1
  -6 -18  -6 8616.61 1489.39  12
  -6  18  -6 11594.9 1804.78  13
  -6  18  -6 5993.80 1717.74   4
  -6  18  -5 475.227 690.043   4
  -6  18  -5 2867.48 1030.39  13
  -6 -18  -5 2369.91 828.604  12
  -6 -18  -5 2664.17 975.360   1
  -6  18  -4 7707.17 1926.78   4
  -6  18  -4 13018.5 1859.42  13
  -6 -18  -4 8462.92 1579.49   1
  -6 -18  -4 8185.28 1430.79  12
  -6 -18  -3 859.125 564.584  12
  -6 -18  -3-957.750 573.008   3
  -6  18  -3 522.541 543.977  13
  -6 -18  -2 4006.25 1029.09  12
  -6  18  -2 4069.44 1540.91   4
  -6  18  -2 3645.43 984.292  13
  -6  18  -1-10.3501 829.407   4
  -6 -18  -1 637.377 524.682  12
  -6  18  -1 468.964 408.976  15
  -6 -18  -1 68.7775 532.051  14
  -6  18  -1 259.374 406.689  13
  -6 -18  -1-66.2098 444.055   3
  -6 -18   0 3036.39 1220.10  14
  -6  18   0 5090.27 1143.06  13
  -6 -18   0 4132.82 1118.86   3
  -6 -18   0 6550.89 1255.91  12
  -6  18   0 5013.23 1508.33   4
  -6  18   0 3414.58 832.817  15
  -6  18   1 1042.52 557.369  13
  -6 -18   1 2061.98 881.641   3
  -6  18   1 2037.66 922.862   5
  -6 -18   1 1087.28 685.013  12
  -6 -18   1 2679.17 1160.10  14
  -6  18   1 1497.99 628.503  15
  -6  18   2 2079.46 740.244  15
  -6 -18   2 3551.31 945.606  12
  -6 -18   2 2441.47 989.701  14
  -6  18   2 2944.81 813.691  13
  -6 -18   2 4191.77 1124.31   3
  -6  18   2 3189.24 1040.53   5
  -6  18   3 3227.44 1142.37   5
  -6  18   3 4260.48 1062.45  15
  -6 -18   3 3933.28 1213.69  14
  -6 -18   3 3342.91 1028.15   3
  -6  18   3 3296.31 784.868  13
  -6 -18   3 3961.97 1029.73  12
  -6  18   4 4169.57 1081.47  15
  -6 -18   4 3084.40 1004.31  14
  -6 -18   4 4211.89 1165.02   3
  -6 -18   4 7151.89 1234.64  12
  -6  18   4 3654.73 1134.74   5
  -6 -18   5 1965.44 904.107  14
  -6 -18   5 1594.92 818.924   3
  -6 -18   5 2623.66 827.173  12
  -6  18   5 2513.19 1225.44   5
  -6  18   5 3242.74 1021.78  15
  -6  18   6 3842.17 1066.23  15
  -6 -18   6 3682.06 1080.73   3
  -6 -18   6 3934.42 1202.25  14
  -6 -18   6 3850.92 935.628  12
  -6  18   6 4245.12 1254.72   5
  -6 -18   7 610.098 532.415  12
  -6  18   7 1130.21 800.308  15
  -6 -18   7-234.984 533.728  14
  -6 -18   7 149.684 656.696   3
  -6  18   7 97.3713 636.934   5
  -6  18   8 10963.5 1840.25  15
  -6 -18   8 9720.36 1767.25   3
  -6  18   8 9030.92 1985.48   5
  -6 -18   8 6018.71 1524.81  14
  -6 -18   9 2543.11 970.831   3
  -6 -20  -6 4743.28 1179.73  12
  -6 -20  -5 1804.92 745.206  12
  -6  20  -5 219.297 507.336  13
  -6  20  -5 626.600 776.111   4
  -6 -20  -5 346.152 511.822   1
  -6  20  -4 2845.72 1470.20   4
  -6 -20  -4 4086.13 1247.09   3
  -6 -20  -4 2372.78 955.798   1
  -6 -20  -4 3605.30 1040.56  12
  -6  20  -4 3420.83 1080.90  13
  -6 -20  -3 680.412 688.050   3
  -6  20  -3-197.244 414.539  13
  -6  20  -3-612.211 893.285   4
  -6 -20  -3 391.181 493.028  12
  -6  20  -2 3244.10 887.305  13
  -6 -20  -2 3543.10 1090.55   3
  -6 -20  -2 4314.00 1116.26  12
  -6  20  -2 3169.55 1549.30   4
  -6  20  -1 5749.06 1215.57  13
  -6  20  -1 7155.97 1303.42  15
  -6 -20  -1 5637.52 1485.11  14
  -6 -20  -1 6792.81 1426.08   3
  -6 -20  -1 5202.83 1225.01  12
  -6  20  -1 5980.03 1830.60   4
  -6  20   0 9431.88 2144.98   4
  -6 -20   0 8180.76 1506.84  12
  -6  20   0 7635.85 1343.21  15
  -6 -20   0 5619.37 1615.22  14
  -6 -20   0 6087.77 1392.04   3
  -6  20   0 8510.71 1489.05  13
  -6  20   1 275.586 525.736  15
  -6 -20   1 387.184 544.463  14
  -6 -20   1-100.321 494.771   3
  -6 -20   1 1398.56 792.690  12
  -6  20   1 1468.62 1015.58   5
  -6  20   1 2440.28 1426.23   4
  -6  20   1 118.185 437.873  13
  -6  20   2 6964.16 1351.73  15
  -6  20   2 6463.00 1254.27  13
  -6 -20   2 7167.28 1651.62  14
  -6 -20   2 7153.68 1546.97   3
  -6 -20   2 9012.98 1529.63  12
  -6  20   2 9577.38 1955.64   5
  -6  20   3 127.846 397.176  15
  -6 -20   3 576.639 800.115  14
  -6 -20   3 607.274 556.431   3
  -6 -20   3 143.528 359.452  12
  -6  20   3-62.0374 647.291   5
  -6 -20   4 2253.37 1045.05  14
  -6 -20   4 1655.27 717.761  12
  -6  20   4 2613.93 1266.06   5
  -6 -20   4 1919.03 749.580   3
  -6  20   4 683.575 671.347  15
  -6 -20   5 4159.12 1204.99  14
  -6  20   5 5767.14 1336.66  15
  -6 -20   5 5312.62 1381.73   3
  -6 -20   5 3707.26 1018.37  12
  -6  20   5 3726.77 1257.33   5
  -6 -20   6 1161.16 585.328  14
  -6  20   6 2397.42 1336.49   5
  -6 -20   6 1109.16 618.852   3
  -6  20   6 2668.89 1040.10  15
  -6 -20   6 2037.24 786.247  12
  -6 -20   7-833.032 646.050   3
  -6  20   7 1581.83 956.605   5
  -6  20   7 542.490 674.397  15
  -6 -20   7-417.894 598.188  12
  -6 -20   7-686.770 770.290  14
  -6 -20   8 3289.29 1465.68  14
  -6 -22  -5 315.034 454.494  12
  -6 -22  -4-306.962 473.886  12
  -6 -22  -4 452.741 619.618   3
  -6  22  -3 2235.98 882.947  13
  -6  22  -3 4707.40 1831.65   4
  -6 -22  -3 2241.12 775.775  12
  -6 -22  -3 2238.98 978.121   3
  -6 -22  -2 1875.22 1026.32   3
  -6  22  -2 2597.76 1002.62  13
  -6  22  -2 836.941 968.023   4
  -6 -22  -2 2318.03 893.532  12
  -6 -22  -1 858.941 691.341   3
  -6  22  -1 1776.71 1248.46   4
  -6 -22  -1-365.363 605.918  12
  -6  22  -1-842.642 597.993  13
  -6  22   0 13945.0 2812.56   4
  -6  22   0 11715.4 1709.48  15
  -6  22   0 13130.6 1933.46  13
  -6 -22   0 10085.1 1782.36  12
  -6 -22   0 13518.5 2122.60   3
  -6 -22   0 17392.0 2734.41  14
  -6  22   1-672.276 921.166   4
  -6  22   1 442.645 567.761  15
  -6 -22   1 1726.87 905.535  14
  -6 -22   1 1610.64 847.238   3
  -6 -22   1 2200.69 795.480  12
  -6 -22   2 20865.1 2828.16  14
  -6  22   2 15796.7 2073.17  15
  -6  22   2 16714.6 3173.57   4
  -6 -22   2 19562.5 2411.25  12
  -6 -22   2 21187.5 2597.36   3
  -6  22   2 17968.1 2819.50   5
  -6  22   3-32.7379 454.317  15
  -6 -22   3 1543.63 871.669   3
  -6 -22   3-41.1468 899.341  14
  -6 -22   3 937.903 617.424  12
  -6  22   4 6158.76 1397.27  15
  -6 -22   4 5202.31 1465.96  14
  -6  22   4 3261.93 1416.24   5
  -6 -22   4 6460.87 1426.29  12
  -6 -22   4 5269.95 1324.07   3
  -6 -22   5 245.824 558.710  14
  -6  22   5 148.626 480.842  15
  -6 -22   5 813.472 655.311   3
  -6  22   5 2092.11 1273.39   5
  -6 -22   5 967.739 670.757  12
  -6 -22   6-494.265 515.341  12
  -6 -22   6 1449.62 1094.89  14
  -6  22   6 1317.05 1153.63   5
  -6 -22   7 1816.35 676.326  14
  -6 -22   7 1977.42 868.458  12
  -6  24   1 219.914 508.017  15
  -6  24   2 10125.5 1762.47  15
  -6 -24   2 9174.10 2069.26  14
  -6  24   2 10892.4 2446.15   5
  -6  24   3 2859.17 995.364  15
  -6 -24   3 2277.95 856.131  14
  -6  24   3 282.374 962.070   5
  -6  24   4 4549.42 1665.20   5
  -6 -24   4 4066.88 1467.91  14
  -5   1 -10 437.041 528.817   1
  -5  -1 -10-784.357 575.584   1
  -5   1  -9 8414.11 1485.24   1
  -5  -1  -9 8922.80 1505.54   1
  -5  -1  -8 5465.86 1156.65   1
  -5   1  -8 4026.32 944.259   9
  -5   1  -8 5807.17 1145.21   4
  -5   1  -8 4889.11 792.679  13
  -5   1  -8 5100.99 1110.08   1
  -5   1  -7 47520.5 3092.28   1
  -5  -1  -7 49248.9 3138.99   1
  -5  -1  -7 45587.9 2438.18  13
  -5   1  -7 47440.7 2529.47  13
  -5   1  -7 47601.6 2955.42   4
  -5   1  -7 44339.3 2959.85   9
  -5  -1  -7 46028.6 3095.83   9
  -5   1  -6 4181.69 873.899   9
  -5  -1  -6 4443.94 935.136   9
  -5   1  -6 4351.51 728.110  13
  -5  -1  -6 4144.38 721.724  13
  -5  -1  -6 4739.96 920.426   1
  -5   1  -6 5133.92 958.748   1
  -5  -1  -6 4862.23 821.246   4
  -5   1  -6 3640.03 748.320   4
  -5   1  -5 54040.2 2912.89   1
  -5   1  -5 54197.0 2569.06  13
  -5  -1  -5 52490.3 2508.22  13
  -5  -1  -5 51133.8 2807.40   1
  -5  -1  -5 56324.7 2660.79   4
  -5   1  -5 54111.4 2708.67   4
  -5   1  -5 53429.4 2961.89   9
  -5  -1  -5 52522.9 2997.07   9
  -5   1  -4 3038.80 669.291   9
  -5  -1  -4 3113.38 656.195   9
  -5   1  -4 3332.15 614.343   4
  -5  -1  -4 2445.27 569.082   1
  -5   1  -4 3211.21 575.162  13
  -5  -1  -4 1893.70 443.695  13
  -5   1  -4 3028.61 622.629   1
  -5  -1  -4 1981.33 447.116   4
  -5   1  -3 6135.10 889.333   9
  -5  -1  -3 4796.61 590.678   4
  -5  -1  -3 4477.68 740.217   9
  -5   1  -3 6749.17 741.469   4
  -5  -1  -3 5724.92 769.965   1
  -5  -1  -3 6018.30 541.344   5
  -5   1  -3 4576.54 663.020  13
  -5  -1  -3 5945.19 741.457  13
  -5   1  -3 5411.15 756.381   1
  -5   1  -2 26006.5 1371.42  14
  -5  -1  -2 29154.5 1549.48   1
  -5  -1  -2 22660.3 1566.57  14
  -5   1  -2 27510.1 1513.76   1
  -5   1  -2 28235.0 1151.02   7
  -5  -1  -2 29121.5 1243.70   5
  -5   1  -2 25975.0 1559.31  13
  -5  -1  -2 26392.3 1557.70  13
  -5   1  -2 27933.5 1421.47   4
  -5  -1  -2 28179.0 1253.35   4
  -5   1  -2 26883.9 1771.65   9
  -5  -1  -2 27911.2 1794.67   9
  -5  -1  -1 858.776 174.199   4
  -5   1  -1 416.931 228.407  14
  -5  -1  -1 721.555 200.804   6
  -5  -1  -1 204.415 135.532   1
  -5   1  -1 547.034 262.590  13
  -5  -1  -1 582.060 325.432  13
  -5  -1  -1 704.138 337.151  14
  -5  -1  -1 408.788 254.488   5
  -5   1  -1 561.703 207.413   4
  -5  -1  -1 489.152 106.799   8
  -5   1  -1 543.276 209.978   7
  -5   1  -1 210.943 165.931   1
  -5   1  -1 9.27296 216.820   9
  -5  -1  -1 250.605 313.674   9
  -5   1   0 7124.11 564.523   8
  -5   1   0 7027.60 519.565   1
  -5   1   0 7300.16 683.606  14
  -5   1   0 8023.25 830.642   4
  -5  -1   0 9000.03 586.523   1
  -5  -1   0 8498.62 672.275   6
  -5  -1   0 7933.11 796.451  13
  -5   1   0 7504.36 752.117  13
  -5  -1   0 9116.60 885.231  14
  -5  -1   0 7277.92 519.622   8
  -5  -1   0 8202.75 478.607   4
  -5  -1   0 7978.96 843.849   9
  -5  -1   1 15465.1 1137.54  14
  -5   1   1 16560.7 1057.30   6
  -5  -1   1 16043.2 1048.08   6
  -5  -1   1 15095.0 591.206   1
  -5   1   1 16654.2 1081.03  13
  -5   1   1 16546.0 982.646   8
  -5  -1   1 17811.3 987.113   8
  -5   1   1 16732.2 1060.77  14
  -5  -1   2 789.015 305.785  14
  -5  -1   2 715.309 202.471   3
  -5   1   2 753.889 282.994   6
  -5  -1   2 446.180 253.530   6
  -5   1   2 772.592 241.861  13
  -5   1   2 898.672 300.953  15
  -5  -1   3 74505.9 2887.53   6
  -5   1   3 74246.6 2746.58  15
  -5  -1   3 77683.9 2342.72   3
  -5  -1   3 74523.1 1830.40   1
  -5   1   3 74434.3 2426.65  13
  -5  -1   3 74197.8 2617.48  15
  -5  -1   3 77400.0 2997.30  14
  -5   1   3 76760.4 2920.26   6
  -5  -1   4 4013.74 394.329   1
  -5  -1   4 4340.13 558.579  15
  -5   1   4 3806.29 288.392   3
  -5  -1   4 4290.90 466.168   3
  -5   1   4 4045.11 649.855   6
  -5  -1   4 3540.43 621.006   6
  -5   1   4 3163.24 390.625  13
  -5   1   4 3955.94 592.393  15
  -5  -1   5 44302.6 1965.08  15
  -5   1   5 44274.3 2144.54  15
  -5  -1   5 44289.1 1698.09   3
  -5   1   5 41999.6 1491.68  13
  -5   1   5 44307.3 1325.94   3
  -5  -1   5 42377.7 2316.95   6
  -5   1   5 44145.5 2350.01   6
  -5  -1   6 2801.45 506.346  15
  -5   1   6 3349.66 587.622  15
  -5   1   6 3190.67 345.810   3
  -5   1   6 3421.39 679.495   6
  -5  -1   6 2477.76 595.435   6
  -5  -1   6 3202.22 348.130  13
  -5  -1   6 3281.60 459.658   3
  -5   1   6 3051.28 291.339  13
  -5   1   6 3593.36 719.203   5
  -5   1   7 12749.5 1369.28   6
  -5   1   7 12391.4 801.335   3
  -5  -1   7 12398.5 962.505   3
  -5  -1   7 13975.8 1421.27   6
  -5   1   7 15134.9 1305.81  15
  -5  -1   7 11587.3 553.860  13
  -5  -1   7 13166.1 1124.94  15
  -5   1   7 12702.4 1438.04   5
  -5  -1   8 1422.41 363.124   3
  -5  -1   8 1240.69 437.826  15
  -5   1   8 1866.12 498.460  15
  -5   1   8 2507.84 678.086   6
  -5  -1   8 1213.82 520.457   6
  -5   1   8 1820.53 354.381   3
  -5   1   8 1055.23 527.596   5
  -5  -1   8 2630.29 728.538   5
  -5   1   9 9190.36 1407.59   5
  -5  -1   9 12323.4 1184.58  15
  -5   1   9 12591.2 1326.67  15
  -5   1   9 12580.6 1472.76   6
  -5  -1   9 10758.0 1354.88   6
  -5  -1   9 10385.4 1455.54   5
  -5   1  10 1946.81 598.925  15
  -5   1  10 2580.27 740.345   6
  -5  -1  10 3583.34 878.163   6
  -5   1  10 2141.82 675.164   5
  -5  -1  10 1791.27 771.566   5
  -5   1  11 14530.6 1964.87   5
  -5  -1  11 14378.9 1707.03   6
  -5  -1  11 15106.5 1974.53   5
  -5  -1  12 961.575 665.761  14
  -5   1  12 819.055 861.453   5
  -5  -1  12-127.138 543.596   5
  -5  -1  13 2607.18 1078.45  14
  -5   3 -10 7761.56 1555.76   1
  -5  -3 -10 11876.7 1826.38   1
  -5  -3  -9 3974.39 1032.31   1
  -5   3  -9 5835.43 1244.13   1
  -5   3  -9 4595.17 1114.77   4
  -5   3  -8 1028.39 595.510   9
  -5   3  -8 981.633 589.813   1
  -5   3  -8 631.328 322.125  13
  -5  -3  -8 723.764 562.252   1
  -5   3  -8 707.707 573.891   4
  -5   3  -7 13828.5 1586.24   9
  -5   3  -7 18525.6 1931.92   1
  -5   3  -7 16428.8 1491.49  13
  -5  -3  -7 18908.8 1920.41   1
  -5  -3  -7 16742.8 1427.49  13
  -5   3  -7 17654.5 1813.80   4
  -5  -3  -7 18136.5 1969.31   9
  -5   3  -6-109.123 274.758   9
  -5  -3  -6-335.317 322.160   9
  -5  -3  -6 257.893 380.070   1
  -5  -3  -6 198.788 311.369  13
  -5   3  -6-155.263 296.489   4
  -5   3  -6 226.233 303.435  13
  -5   3  -6 226.103 400.143   1
  -5  -3  -5 13880.2 1533.94   9
  -5  -3  -5 14030.9 1439.48   1
  -5   3  -5 11845.4 1181.23  13
  -5  -3  -5 11858.8 608.940   8
  -5  -3  -5 11248.2 1094.24  13
  -5   3  -5 12292.3 1361.42   1
  -5   3  -5 14314.1 1416.74   4
  -5   3  -5 14359.8 1449.06   9
  -5  -3  -4 43857.2 2421.24   1
  -5  -3  -4 45209.1 2250.99  13
  -5  -3  -4 45871.7 2667.43   9
  -5   3  -4 43689.9 2274.61  13
  -5   3  -4 44861.3 2411.01   4
  -5   3  -4 45743.6 2595.35   9
  -5   3  -4 45412.4 2450.85   1
  -5  -3  -3 8458.69 1060.92   9
  -5  -3  -3 9430.37 962.925  13
  -5   3  -3 10401.1 1034.34   1
  -5   3  -3 9981.19 1019.42   4
  -5   3  -3 9465.07 987.112  13
  -5  -3  -3 8495.19 945.669   1
  -5   3  -3 9807.09 1107.71   9
  -5  -3  -2 1122.40 470.293   9
  -5  -3  -2 681.313 277.638   1
  -5  -3  -2 895.139 450.419  14
  -5   3  -2 1066.39 169.992  14
  -5   3  -2 469.380 243.487   4
  -5   3  -2 557.252 247.120  13
  -5  -3  -2 468.025 123.129   6
  -5   3  -2 776.751 308.558   1
  -5   3  -2 423.798 275.780   9
  -5   3  -1 10350.4 963.734  13
  -5   3  -1 10504.6 836.697   1
  -5  -3  -1 10603.0 548.394   8
  -5  -3  -1 10499.0 833.525   1
  -5   3  -1 11402.4 703.333  14
  -5  -3  -1 10501.3 1060.53   9
  -5  -3  -1 7382.58 976.505   5
  -5   3  -1 11083.6 863.553   7
  -5  -3  -1 11533.4 1248.76  14
  -5   3  -1 11354.7 1103.65   9
  -5   3  -1 11553.7 1099.98   4
  -5  -3   0 1250.44 356.157  14
  -5   3   0 1633.82 290.908  14
  -5   3   0 2403.70 434.244   7
  -5   3   0 1356.36 380.106  13
  -5  -3   0 1788.21 313.826   1
  -5   3   0 1727.39 232.834   5
  -5  -3   0 2559.34 339.154   8
  -5  -3   0 2093.87 490.582   9
  -5  -3   1 75085.1 2671.53   3
  -5   3   1 76069.5 2716.43   7
  -5  -3   1 77014.5 3050.54  14
  -5   3   1 74502.4 2613.34  13
  -5  -3   1 77167.9 2447.57   8
  -5  -3   1 66444.2 1702.84   4
  -5   3   1 76032.7 2287.18   5
  -5   3   1 76207.6 2858.00  15
  -5  -3   1 75194.7 2731.36   9
  -5  -3   2 34778.8 1651.96   3
  -5  -3   2 35662.4 1669.01   2
  -5  -3   2 30452.8 1831.17  14
  -5   3   2 33427.5 1570.55  13
  -5  -3   2 35377.8 1690.24  12
  -5   3   2 33851.9 1788.56  15
  -5   3   2 35799.3 1637.46   5
  -5  -3   2 33493.7 1643.95   9
  -5  -3   2 37109.8 1333.02   4
  -5  -3   3 49669.3 1989.75   2
  -5   3   3 49965.2 2291.14  15
  -5  -3   3 49494.0 2423.21  14
  -5  -3   3 47734.4 1997.30   3
  -5  -3   3 51862.0 2037.99  12
  -5  -3   3 49271.3 1566.40   1
  -5   3   3 49403.9 2193.30   5
  -5   3   3 49319.3 1883.36  13
  -5   3   4 2230.06 500.073  15
  -5  -3   4 1641.78 283.851   1
  -5  -3   4 1636.52 409.117   6
  -5  -3   4 1187.46 288.729  12
  -5  -3   4 2141.61 403.367   3
  -5   3   4 1614.80 294.061  13
  -5  -3   4 1766.48 440.224  14
  -5   3   4 1703.16 469.015   5
  -5  -3   5 12894.7 914.398  15
  -5   3   5 13398.4 1210.81  15
  -5   3   5 13119.1 751.872  13
  -5  -3   5 11659.8 1181.89   6
  -5   3   5 12398.4 1239.74   5
  -5  -3   5 11775.0 1252.22  14
  -5   3   5 13121.5 1264.75   6
  -5  -3   5 13282.2 1027.09   3
  -5  -3   5 13014.2 885.618  12
  -5  -3   6 3954.55 775.425  14
  -5  -3   6 3898.00 521.824  15
  -5   3   6 3609.00 316.405  13
  -5   3   6 3204.84 679.044  15
  -5  -3   6 4199.30 755.687   6
  -5  -3   6 3401.24 553.321   3
  -5   3   6 4114.77 759.565   5
  -5   3   7 990.133 392.439  15
  -5  -3   7 570.652 207.644  15
  -5  -3   7 1038.07 497.466  14
  -5  -3   7 191.892 254.645   6
  -5   3   7 685.538 133.468   3
  -5  -3   7 556.619 264.652   3
  -5   3   7 304.760 247.606   5
  -5  -3   8 632.120 340.567   6
  -5  -3   8 558.719 446.354  14
  -5  -3   8 963.941 332.099   3
  -5  -3   8 612.053 263.994  15
  -5   3   8 453.798 404.674   5
  -5   3   8 668.991 456.224  15
  -5  -3   9 5538.97 994.637   6
  -5  -3   9 7917.85 1323.49  14
  -5  -3   9 6437.76 880.877   3
  -5   3   9 6233.02 1164.23   5
  -5   3   9 5489.84 952.527  15
  -5  -3  10 455.008 431.941  14
  -5  -3  10 1090.98 600.976   6
  -5   3  10 874.137 464.183  15
  -5   3  10 261.940 401.000   5
  -5  -3  10 1050.62 611.297   5
  -5  -3  11 9498.85 1572.52  14
  -5   3  11 8834.39 1379.09   7
  -5  -3  11 9234.36 1395.16   6
  -5   3  11 10111.9 1667.10   5
  -5  -3  11 9065.27 1590.96   5
  -5  -3  12 3976.20 1100.78  14
  -5   3  12 2476.92 998.291   5
  -5  -3  12 2749.73 891.029   5
  -5  -3  13 10198.4 1821.46  14
  -5   5 -10-501.829 461.463   1
  -5  -5 -10-686.370 682.800   1
  -5   5 -10-29.9539 475.260   4
  -5  -5  -9 6312.11 1310.57   1
  -5   5  -9 5235.46 1237.38   1
  -5   5  -9 4062.24 1106.73   4
  -5   5  -8 4518.80 1020.86   4
  -5   5  -8 5831.30 1081.32   9
  -5   5  -8 4925.26 853.551  13
  -5   5  -8 6656.97 1264.87   1
  -5  -5  -8 4570.73 1024.04   1
  -5   5  -7 375.903 329.806   4
  -5   5  -7 1007.99 466.022   9
  -5  -5  -7 986.898 535.198   1
  -5   5  -7 730.969 385.707  13
  -5  -5  -7 1108.37 460.018  13
  -5   5  -7 30.1083 417.276   1
  -5   5  -6 4109.37 849.116   9
  -5   5  -6 4361.70 906.167   4
  -5  -5  -6 4558.27 973.248   9
  -5   5  -6 4375.18 786.163  13
  -5  -5  -6 4553.74 741.933  13
  -5  -5  -6 5044.52 975.368   1
  -5   5  -6 5263.83 1016.61   1
  -5   5  -5 7326.32 1065.82   9
  -5  -5  -5 7773.57 1178.93   9
  -5   5  -5 7997.49 1143.47   4
  -5   5  -5 9102.16 1066.74  13
  -5  -5  -5 9253.44 1033.78  13
  -5   5  -5 8688.41 1155.04   1
  -5  -5  -5 8840.46 607.425   8
  -5  -5  -5 8987.69 1198.84   1
  -5  -5  -4 860.449 458.049   9
  -5  -5  -4 635.792 147.027   8
  -5   5  -4 1092.24 408.548   4
  -5  -5  -4 1372.66 486.816   1
  -5   5  -4 1073.48 361.252  13
  -5   5  -4 1785.32 566.525   1
  -5   5  -4 1164.40 498.469   9
  -5  -5  -3 14228.0 723.118   8
  -5   5  -3 12659.5 1330.62   4
  -5  -5  -3 15793.2 1338.30   1
  -5   5  -3 15338.2 1324.19   1
  -5   5  -3 15007.0 1292.23  13
  -5  -5  -3 13914.9 900.140   7
  -5   5  -3 14800.7 1385.47   9
  -5  -5  -3 15590.6 1468.09   9
  -5  -5  -2 562.477 393.834   9
  -5  -5  -2 1221.49 386.372   1
  -5  -5  -2 1403.99 568.396  14
  -5   5  -2 705.136 421.077   4
  -5   5  -2 390.126 298.809  13
  -5  -5  -2 836.274 183.318   8
  -5   5  -2 850.867 432.008   9
  -5  -5  -1 51490.0 2989.84  14
  -5  -5  -1 56770.7 2536.00  12
  -5  -5  -1 55735.0 1866.70   8
  -5  -5  -1 59178.8 2697.54   3
  -5   5  -1 59506.0 2479.87   7
  -5   5  -1 57584.5 2506.24  13
  -5  -5  -1 59282.5 2321.74   1
  -5   5  -1 54666.7 1629.27  14
  -5  -5  -1 56661.1 2597.28   9
  -5   5  -1 56190.1 3078.89   4
  -5  -5   0 47104.4 2269.72   3
  -5   5   0 45184.1 2135.24   7
  -5   5   0 45021.6 2113.92  13
  -5   5   0 47315.7 1808.53   5
  -5  -5   0 44345.4 2171.59  12
  -5  -5   0 47162.3 2705.22  14
  -5  -5   0 43718.1 1753.54   8
  -5  -5   0 46172.2 2198.57   9
  -5  -5   1 66087.5 2734.69   3
  -5   5   1 70447.3 2392.41   5
  -5   5   1 64269.9 2548.97  13
  -5   5   1 66582.0 2735.30   7
  -5  -5   1 70241.8 2624.04   9
  -5   5   1 68050.6 2815.49  15
  -5  -5   1 68665.1 2719.85  12
  -5  -5   1 64404.5 3118.40  14
  -5  -5   2 440.926 169.132   4
  -5   5   2 36.3328 225.401  15
  -5   5   2-4.82233 285.127   7
  -5   5   2-170.097 170.653  13
  -5  -5   2-287.221 257.922   3
  -5  -5   2-245.441 281.503  12
  -5   5   2 71.6726 187.453   5
  -5  -5   2 275.870 237.965   2
  -5  -5   2-275.428 332.629  14
  -5  -5   2 180.795 192.520   9
  -5  -5   3 61264.6 2437.87  12
  -5   5   3 56604.6 2521.03   5
  -5  -5   3 59714.7 2054.11   2
  -5   5   3 59055.5 2679.23  15
  -5  -5   3 58471.5 2500.90   3
  -5   5   3 59741.9 2743.56   7
  -5   5   3 57619.4 2210.34  13
  -5  -5   3 59198.7 2868.23  14
  -5  -5   3 61044.6 2189.61   9
  -5  -5   4 3660.62 680.539  14
  -5   5   4 3283.98 641.249  15
  -5  -5   4 3592.73 437.785   2
  -5   5   4 2698.65 417.418  13
  -5   5   4 4277.77 724.392   7
  -5  -5   4 3959.51 554.155  12
  -5  -5   4 2947.18 512.431   3
  -5   5   4 3252.83 640.665   5
  -5  -5   4 3214.89 440.326   9
  -5  -5   5 1674.82 332.279   2
  -5  -5   5 1697.30 429.834   3
  -5   5   5 2617.92 643.411   7
  -5  -5   5 2341.11 632.204  14
  -5   5   5 1539.58 472.817  15
  -5   5   5 2396.23 376.373  13
  -5  -5   5 2170.68 438.852  12
  -5   5   5 2150.22 617.817   5
  -5   5   6 23157.6 1795.95  15
  -5  -5   6 21951.8 1846.98  14
  -5   5   6 20973.3 1822.28   5
  -5  -5   6 21815.3 1559.59   3
  -5   5   6 21937.6 989.348  13
  -5  -5   6 20451.3 1249.28  12
  -5  -5   7 554.338 443.375  14
  -5   5   7 1281.97 606.686  15
  -5   5   7 912.930 473.915   7
  -5  -5   7-59.0217 396.176   6
  -5  -5   7 939.370 285.471  12
  -5  -5   7 407.285 248.945   3
  -5   5   7 729.881 459.650   5
  -5   5   8 4864.78 936.729   7
  -5   5   8 6066.49 1003.65  15
  -5  -5   8 5200.25 930.784   6
  -5   5   8 4141.99 938.561   5
  -5  -5   8 4316.41 754.926   3
  -5  -5   8 5064.05 980.337  14
  -5   5   9 1981.15 708.914   7
  -5  -5   9 1064.91 540.970  14
  -5  -5   9 533.393 438.350   6
  -5  -5   9 326.676 209.538   3
  -5   5   9 741.485 486.252  15
  -5   5   9 961.555 495.451   5
  -5  -5  10 485.094 355.008  14
  -5   5  10 1326.05 533.522   7
  -5  -5  10 267.887 304.004   6
  -5   5  10 189.660 367.685  15
  -5   5  10 537.995 474.477   5
  -5   5  11 9577.98 1420.13  15
  -5  -5  11 8931.50 1388.24   6
  -5   5  11 10216.8 1724.62   5
  -5  -5  11 9744.54 1673.99   5
  -5  -5  11 14008.5 1960.39  14
  -5   5  11 9763.64 1455.79   7
  -5  -5  12 1710.87 875.804  14
  -5   5  12 1416.04 920.737   5
  -5  -5  12 172.754 544.776   5
  -5  -7 -10 653.489 551.128   1
  -5   7 -10-183.772 504.725   4
  -5  -7  -9 4238.72 1060.82   1
  -5   7  -9 5932.30 1396.41   4
  -5   7  -8-600.567 496.284   4
  -5   7  -8 694.114 417.002  13
  -5  -7  -8-292.205 467.679   1
  -5   7  -8 469.174 533.078   1
  -5   7  -7 7359.19 1124.66   9
  -5   7  -7 7311.91 1303.76   4
  -5   7  -7 7723.30 1111.12  13
  -5  -7  -7 8008.18 1057.45  13
  -5  -7  -7 7237.68 1296.72   1
  -5   7  -6 970.812 419.335   9
  -5   7  -6 1950.87 590.393  13
  -5  -7  -6 1250.07 431.361  13
  -5  -7  -6 941.995 440.694   1
  -5   7  -6 992.672 646.648   4
  -5   7  -5 3311.83 747.716   9
  -5  -7  -5 3477.47 853.482   9
  -5   7  -5 3567.50 709.312  13
  -5   7  -5 2766.40 773.504   4
  -5  -7  -5 3333.58 451.963   8
  -5  -7  -5 3555.20 825.478   1
  -5  -7  -4 1450.06 326.726   7
  -5  -7  -4 1427.34 604.723   9
  -5  -7  -4 1179.92 275.576   8
  -5   7  -4 965.636 413.554  13
  -5  -7  -4 793.891 457.673   1
  -5   7  -4 1125.22 433.133   9
  -5   7  -4 903.146 572.300   4
  -5  -7  -3 33814.8 1638.78   8
  -5  -7  -3 34788.1 2147.95   1
  -5   7  -3 33865.7 2104.50  13
  -5  -7  -3 29328.7 2459.36  14
  -5  -7  -3 35007.8 2315.73   9
  -5   7  -3 33851.7 2178.11   9
  -5   7  -3 32292.7 2405.46   4
  -5  -7  -2 18551.6 1895.54  14
  -5   7  -2 18821.7 1506.65  13
  -5  -7  -2 17613.7 1446.78  12
  -5  -7  -2 18243.0 1436.21   1
  -5  -7  -2 16902.4 1491.26   9
  -5   7  -2 16012.7 1727.78   4
  -5  -7  -1 32051.6 2485.73  14
  -5  -7  -1 30987.4 1918.74  12
  -5   7  -1 33896.4 1394.94  14
  -5  -7  -1 30598.8 1920.96   9
  -5   7  -1 32030.9 1899.67  13
  -5  -7  -1 31315.3 2019.39   3
  -5   7  -1 24865.3 2311.37   4
  -5  -7   0 2129.45 467.866   9
  -5   7   0 1841.48 476.944  15
  -5  -7   0 2630.18 722.092  14
  -5  -7   0 1599.61 504.799   3
  -5   7   0 893.595 378.636  13
  -5  -7   0 1176.11 439.492  12
  -5   7   0 1031.41 352.880   5
  -5   7   0 1846.14 505.066   7
  -5   7   1 28397.4 1815.65  15
  -5  -7   1 29015.1 1860.49   3
  -5   7   1 28695.3 1865.43   7
  -5  -7   1 26822.0 2104.73  14
  -5   7   1 28863.0 1697.82  13
  -5   7   1 28651.9 1695.74   5
  -5  -7   1 30767.8 1838.54  12
  -5  -7   1 30485.1 1657.11   9
  -5  -7   2 359.771 196.579   9
  -5   7   2-37.8964 233.873  13
  -5  -7   2-291.905 269.750   4
  -5   7   2 397.063 362.065  15
  -5   7   2-458.337 378.193   7
  -5  -7   2-129.768 271.166  14
  -5  -7   2-78.2924 275.627   3
  -5  -7   2-119.502 229.836  12
  -5   7   2 222.613 247.899   5
  -5  -7   3 2831.26 412.676   9
  -5  -7   3 2890.64 327.868   2
  -5   7   3 3127.15 650.025  15
  -5  -7   3 2883.29 563.085   3
  -5  -7   3 1861.43 583.188  14
  -5   7   3 2385.04 599.492   7
  -5   7   3 2412.31 452.869  13
  -5  -7   3 2652.39 531.642  12
  -5   7   3 2673.01 596.629   5
  -5  -7   4 52451.2 2947.64  14
  -5   7   4 53561.5 2769.08   5
  -5  -7   4 56547.2 2509.17  12
  -5   7   4 56230.8 2899.88   7
  -5   7   4 56084.1 2840.55  15
  -5   7   4 54406.0 2218.45  13
  -5  -7   4 56295.0 1641.23   2
  -5  -7   4 50778.0 2599.96   3
  -5  -7   4 58082.2 1928.69   9
  -5  -7   5 20814.5 925.609   2
  -5   7   5 20807.4 1743.17  15
  -5   7   5 23171.8 1842.00   7
  -5   7   5 20857.1 1222.58  13
  -5  -7   5 22501.1 1468.65  12
  -5  -7   5 19084.8 1761.08  14
  -5  -7   5 23589.3 1731.68   3
  -5   7   5 18820.2 1699.98   5
  -5  -7   5 20232.8 952.315   9
  -5   7   6 7203.69 1035.26  15
  -5  -7   6 7899.76 1153.85  14
  -5   7   6 8970.50 1241.24   7
  -5  -7   6 8282.28 1056.73   3
  -5   7   6 6783.25 1065.31   5
  -5   7   6 7069.51 642.241  13
  -5  -7   6 7098.72 482.451   9
  -5  -7   6 6701.45 788.484  12
  -5  -7   7 14178.1 1609.85  14
  -5  -7   7 13337.1 1378.67   3
  -5   7   7 14052.7 1530.00  15
  -5   7   7 14582.3 1559.64   7
  -5  -7   7 14086.4 1130.22  12
  -5   7   7 13190.7 1583.22   5
  -5   7   8-201.832 335.814  15
  -5   7   8 202.236 326.055   7
  -5  -7   8-133.829 436.205   6
  -5  -7   8-117.306 241.822   3
  -5   7   8 608.486 350.591   5
  -5  -7   8 940.487 543.648  14
  -5  -7   9 15238.7 1900.31  14
  -5  -7   9 19546.8 1790.49   3
  -5   7   9 13731.8 1673.27   7
  -5  -7   9 13936.5 1714.33   6
  -5   7   9 15227.1 1732.10  15
  -5   7   9 13638.2 1837.17   5
  -5  -7  10 19335.2 2201.72  14
  -5   7  10 15288.5 1808.96  15
  -5   7  10 15443.2 1807.12   7
  -5  -7  10 14626.8 1827.49   6
  -5  -7  10 14547.8 1639.25   3
  -5   7  10 18191.4 2197.82   5
  -5   7  11 2490.21 1043.72   5
  -5  -7  11 2482.31 879.996  14
  -5   7  11 2481.21 842.607   7
  -5  -7  11 2359.00 798.568   6
  -5   7  11 1743.14 680.321  15
  -5  -7  12-343.863 638.526  14
  -5   7  12-526.303 660.172   5
  -5   7  12 160.769 375.600  15
  -5  -7  12 1060.21 669.141   5
  -5   9 -10 1244.98 703.839   4
  -5  -9 -10-210.837 662.016   1
  -5   9  -9 14139.4 2107.07   4
  -5  -9  -9 15980.9 2153.71   1
  -5   9  -8 1499.39 887.065   4
  -5   9  -8 1190.59 534.336  13
  -5  -9  -8 1296.78 592.933   1
  -5   9  -7 7677.09 1429.40   4
  -5  -9  -7 7493.79 1051.62  13
  -5   9  -7 6777.99 1106.47  13
  -5  -9  -7 6631.01 1286.27   1
  -5   9  -6 2101.92 616.492   9
  -5  -9  -6 1493.71 635.677   1
  -5   9  -6 1882.41 695.738   4
  -5   9  -6 1019.10 502.691  13
  -5  -9  -5 23145.4 1457.97   8
  -5  -9  -5 22224.6 2046.53   1
  -5   9  -5 25895.0 2024.83  13
  -5   9  -5 23951.3 1967.27   9
  -5   9  -5 24733.8 2391.55   4
  -5   9  -4 402.664 334.317  13
  -5  -9  -4-172.112 364.581   1
  -5   9  -4-40.2131 352.487   4
  -5  -9  -4-95.2947 295.447  12
  -5  -9  -4 294.645 202.117   8
  -5   9  -4 398.835 341.817   9
  -5  -9  -3 18464.3 1637.84   1
  -5  -9  -3 19945.1 1793.32   9
  -5   9  -3 16444.7 1928.78   4
  -5   9  -3 19828.6 1693.49  13
  -5  -9  -3 19201.0 1637.75  12
  -5   9  -3 18464.0 1642.01   9
  -5  -9  -2 442.814 344.662   9
  -5   9  -2-767.713 671.046   4
  -5   9  -2 379.500 174.970  14
  -5  -9  -2 366.832 260.734  12
  -5  -9  -2 288.698 353.866  14
  -5  -9  -2 882.194 503.135   3
  -5   9  -2 203.336 264.568  13
  -5   9  -1 21660.2 2380.23   4
  -5  -9  -1 24399.5 1907.62   3
  -5   9  -1 27986.9 1525.62  14
  -5  -9  -1 22914.8 2227.47  14
  -5   9  -1 23850.7 1760.06  13
  -5  -9  -1 23572.2 1759.51  12
  -5  -9  -1 22031.2 1696.50   9
  -5   9   0 10451.1 1226.09   7
  -5   9   0 11268.0 1161.22  15
  -5  -9   0 9772.41 1426.09  14
  -5   9   0 9868.93 1196.89   5
  -5   9   0 9192.74 1056.66  13
  -5  -9   0 11807.6 1291.08   3
  -5  -9   0 9513.58 1035.41   9
  -5  -9   0 11237.2 1191.08  12
  -5  -9   1 1951.04 457.019   9
  -5   9   1 2150.57 614.334   5
  -5   9   1 2362.96 561.302  15
  -5   9   1 1916.30 616.709   7
  -5   9   1 2135.20 546.309  13
  -5  -9   1 1532.88 453.311  12
  -5  -9   1 999.068 456.601   3
  -5  -9   1 1424.96 565.291  14
  -5  -9   2 1612.45 405.205   9
  -5  -9   2 1867.35 624.994   3
  -5  -9   2 1985.71 577.506  14
  -5   9   2 1039.50 526.396   7
  -5   9   2 1002.85 383.769  13
  -5  -9   2 1148.58 395.937  12
  -5   9   2 2107.23 624.401   5
  -5   9   2 1584.46 522.135  15
  -5  -9   3 2999.57 449.357   9
  -5  -9   3 1728.57 520.477  14
  -5   9   3 2829.33 697.992  15
  -5   9   3 2508.36 627.916   7
  -5   9   3 2844.06 544.813  13
  -5  -9   3 2846.75 656.827   3
  -5  -9   3 3000.89 659.556  12
  -5   9   3 3277.44 679.440   5
  -5  -9   4 113.860 88.7902   9
  -5   9   4 361.332 520.380  15
  -5  -9   4 3.42914 261.609  14
  -5   9   4 100.823 332.516   7
  -5   9   4 71.2151 242.630  13
  -5  -9   4 232.173 217.296  12
  -5   9   4 5.52267 332.610   5
  -5  -9   4 424.110 297.347   3
  -5  -9   5 24115.2 1886.29   3
  -5   9   5 26457.6 2069.89  15
  -5  -9   5 25175.9 2155.16  14
  -5   9   5 24157.0 2060.07   5
  -5  -9   5 23849.8 1661.24  12
  -5   9   5 25694.0 2081.40   7
  -5   9   5 25206.0 1510.82  13
  -5  -9   5 21773.1 796.035   9
  -5   9   6 1899.65 650.509  15
  -5  -9   6 1626.23 550.518   3
  -5   9   6 886.043 546.817   5
  -5  -9   6 1158.90 592.953  14
  -5  -9   6 1083.48 395.190  12
  -5  -9   7 77331.0 4170.27  14
  -5   9   7 72795.9 4165.90   5
  -5   9   7 81963.4 4126.25   7
  -5  -9   7 77961.1 3238.42  12
  -5   9   7 76456.3 3982.89  15
  -5  -9   7 83521.6 3942.89   3
  -5  -9   8 7190.85 1258.71  14
  -5   9   8 4942.40 1066.57   7
  -5   9   8 6037.20 1144.16  15
  -5  -9   8 5901.28 1026.72   3
  -5   9   8 3595.14 1026.38   5
  -5   9   9 16952.8 1900.61   7
  -5  -9   9 17412.5 2039.62  14
  -5  -9   9 21033.5 2021.45   3
  -5  -9   9 18082.7 2021.33   6
  -5   9   9 18274.0 2216.86   5
  -5   9   9 19109.8 2049.68  15
  -5   9  10-170.559 497.145   5
  -5  -9  10 67.6631 394.797  14
  -5   9  10-249.329 464.097   7
  -5  -9  10 53.8267 388.740   6
  -5  -9  10-62.6018 399.454   3
  -5   9  10-176.012 536.529  15
  -5  -9  11 5240.14 1296.32  14
  -5   9  11 2479.48 934.257   7
  -5  -9  11 3256.76 1002.49   6
  -5   9  11 2580.66 826.923  15
  -5   9  11 3497.22 1222.61   5
  -5   9  12 632.361 454.722  15
  -5  11  -9 1404.49 602.586   4
  -5 -11  -9 4312.12 1164.61   1
  -5  11  -8-659.258 641.724   4
  -5  11  -8-141.969 369.010  13
  -5 -11  -8 323.279 540.737   1
  -5  11  -7 7377.85 1545.90   4
  -5 -11  -7 4481.67 1051.49   1
  -5  11  -7 8709.24 1310.18  13
  -5  11  -6 257.605 336.391  13
  -5 -11  -6 126.849 476.318   1
  -5  11  -6 819.325 684.857   4
  -5  11  -5 7708.26 1491.28   4
  -5  11  -5 5740.27 1044.88  13
  -5 -11  -5 5515.25 832.177   8
  -5 -11  -5 5269.65 1062.78   1
  -5  11  -5 8078.47 1167.71   9
  -5 -11  -4 14505.7 1507.36  12
  -5  11  -4 11130.9 1366.72  13
  -5 -11  -4 10552.5 1211.13   8
  -5 -11  -4 13144.9 1560.51   1
  -5  11  -4 9550.59 1624.29   4
  -5  11  -4 14551.8 1539.86   9
  -5 -11  -3 56501.7 3307.16   3
  -5  11  -3 54469.3 3028.91  13
  -5 -11  -3 53709.1 3109.63   1
  -5 -11  -3 52859.6 2970.18  12
  -5  11  -3 41993.9 3494.65   4
  -5 -11  -2 4998.67 953.708   3
  -5  11  -2 4676.25 884.826  13
  -5  11  -2 3412.94 1031.82   4
  -5 -11  -2 4215.73 828.422  12
  -5 -11  -2 4342.01 1086.59  14
  -5 -11  -1 22022.6 1926.58   3
  -5  11  -1 22515.7 1778.93  15
  -5  11  -1 23461.3 1851.01  13
  -5 -11  -1 21797.9 2285.08  14
  -5 -11  -1 21516.9 1804.12  12
  -5  11  -1 20317.8 2533.41   4
  -5 -11   0 2497.85 569.011   9
  -5 -11   0 1676.80 777.129  14
  -5  11   0 3077.64 684.555  13
  -5 -11   0 3768.70 818.401   3
  -5 -11   0 3257.57 687.196  12
  -5  11   0 2919.20 646.665  15
  -5  11   0 4280.73 979.632   5
  -5 -11   1 8265.26 1131.78  12
  -5  11   1 7267.77 1138.06   7
  -5 -11   1 5570.90 1136.44  14
  -5  11   1 9399.04 1118.73  13
  -5 -11   1 8332.36 1163.79   3
  -5  11   1 8389.21 1268.34   5
  -5  11   1 9962.41 1196.41  15
  -5 -11   1 9478.14 1011.79   9
  -5 -11   2 8536.60 1186.93   3
  -5  11   2 10267.5 1362.18   7
  -5 -11   2 8225.65 1349.47  14
  -5  11   2 9950.03 1130.87  13
  -5  11   2 10541.7 1233.84  15
  -5 -11   2 9268.14 1179.06  12
  -5  11   2 9650.75 1280.69   5
  -5  11   3 189.704 408.504   7
  -5 -11   3 619.225 535.841  14
  -5  11   3 748.949 300.690  13
  -5  11   3 725.998 441.091  15
  -5 -11   3 823.620 494.294   3
  -5 -11   3 91.1176 324.601  12
  -5  11   3 764.865 542.652   5
  -5 -11   4 2078.36 719.180  14
  -5  11   4 2967.85 800.383   7
  -5  11   4 2934.02 580.635  13
  -5 -11   4 3011.28 682.407  12
  -5 -11   4 2451.86 682.797   3
  -5  11   4 4469.83 915.297   5
  -5  11   4 2468.92 731.789  15
  -5 -11   5 29237.1 2444.13  14
  -5  11   5 26692.8 1712.88  13
  -5 -11   5 26859.0 1947.72  12
  -5  11   5 23856.8 2155.98   7
  -5 -11   5 28197.0 2236.92   3
  -5  11   5 25425.1 2179.99  15
  -5  11   5 24472.8 2268.50   5
  -5  11   6 9467.83 1369.61  15
  -5 -11   6 6789.02 1240.65  14
  -5  11   6 7272.19 1268.77   7
  -5 -11   6 7942.56 1057.41  12
  -5 -11   6 9161.23 1299.54   3
  -5  11   6 8183.36 1369.26   5
  -5  11   7 28097.4 2460.71  15
  -5 -11   7 31212.6 2098.82  12
  -5 -11   7 30575.8 2669.24  14
  -5  11   7 29165.1 2502.16   7
  -5 -11   7 29094.3 2396.76   3
  -5  11   7 30432.8 2767.54   5
  -5 -11   8 1074.46 429.730  12
  -5  11   8 831.077 471.597   7
  -5 -11   8 539.122 612.452  14
  -5  11   8 1256.09 599.952  15
  -5 -11   8 903.650 482.043   3
  -5  11   8 1082.44 733.691   5
  -5 -11   9 20931.9 2155.59   3
  -5  11   9 18164.1 2130.01  15
  -5  11   9 20622.0 2199.00   7
  -5 -11   9 22099.4 2407.70  14
  -5  11   9 23698.2 2718.29   5
  -5 -11  10 578.190 561.036  14
  -5  11  10 557.470 524.618   7
  -5 -11  10-102.056 450.015   6
  -5 -11  10 330.500 404.900   3
  -5  11  10-247.476 526.991  15
  -5  11  10-110.813 618.271   5
  -5  11  11 614.836 713.896  15
  -5 -11  11-156.726 462.827   6
  -5  11  11-48.3458 794.933   5
  -5  11  12 1576.57 749.423  15
  -5  13  -9 5639.23 1614.79   4
  -5 -13  -9 4441.95 1250.70   1
  -5  13  -8 630.269 585.998   4
  -5 -13  -8 53.3318 455.003   1
  -5  13  -8-317.335 372.930  13
  -5  13  -7 1045.73 786.412   4
  -5 -13  -7 87.5636 457.849   1
  -5  13  -7 544.945 521.277  13
  -5  13  -6-7.48203 392.751  13
  -5 -13  -6 292.437 492.406   1
  -5  13  -5 4597.45 1246.09   4
  -5 -13  -5 5167.90 942.558   8
  -5 -13  -5 5819.27 1231.21   1
  -5  13  -5 5354.33 1017.35  13
  -5 -13  -5 4421.48 936.558  12
  -5 -13  -4 1141.87 685.804   1
  -5  13  -4 2666.47 770.471  13
  -5 -13  -4 1122.46 503.974  12
  -5  13  -4 1203.50 811.369   4
  -5 -13  -4 792.219 403.161   8
  -5  13  -4 845.775 381.485   9
  -5 -13  -3 19721.1 2049.30   3
  -5 -13  -3 21458.5 1946.69  12
  -5  13  -3 20352.4 1921.87  13
  -5  13  -3 12032.0 1998.24   4
  -5 -13  -2 3427.07 846.507   3
  -5  13  -2 1519.91 873.237   4
  -5 -13  -2 2138.61 892.089  14
  -5  13  -2 2672.73 832.227  13
  -5 -13  -2 2262.41 668.757  12
  -5 -13  -1 69024.6 4420.61  14
  -5  13  -1 76887.9 3574.89  15
  -5 -13  -1 72489.0 3877.10   3
  -5  13  -1 75482.5 3711.29  13
  -5 -13  -1 73626.6 3717.46  12
  -5  13  -1 65996.4 4951.87   4
  -5  13   0 1314.45 552.213  15
  -5 -13   0 344.090 625.390  14
  -5  13   0 1523.32 582.211  13
  -5 -13   0 1703.40 692.413   3
  -5  13   0 946.764 669.983   5
  -5 -13   0 948.489 457.325  12
  -5 -13   1 15024.9 1595.30  12
  -5  13   1 13328.5 1452.69  15
  -5  13   1 14052.9 1498.49  13
  -5 -13   1 12232.6 1772.29  14
  -5 -13   1 13619.2 1622.62   3
  -5  13   1 16919.9 1938.84   5
  -5  13   2 1385.44 637.368   5
  -5 -13   2 874.193 451.637   3
  -5  13   2 1584.65 553.689  13
  -5 -13   2 660.387 416.142  12
  -5 -13   2 460.500 580.874  14
  -5  13   2 1117.94 457.172  15
  -5 -13   3 12617.7 1441.72  12
  -5  13   3 11446.5 1276.85  13
  -5  13   3 11440.1 1438.51  15
  -5  13   3 9798.11 1384.43   7
  -5 -13   3 11074.2 1578.48  14
  -5  13   3 10067.3 1499.02   5
  -5 -13   3 11248.9 1463.80   3
  -5  13   4 9220.19 1348.64  15
  -5  13   4 10182.5 1467.59   7
  -5 -13   4 8622.60 1449.77  14
  -5 -13   4 11917.6 1507.74   3
  -5  13   4 10259.3 1172.25  13
  -5 -13   4 10888.1 1339.20  12
  -5  13   4 8590.10 1439.54   5
  -5 -13   5 97.2254 240.092  12
  -5  13   5 803.484 483.030   7
  -5 -13   5 1529.57 642.972  14
  -5 -13   5 1187.17 539.114   3
  -5  13   5 2501.84 850.537   5
  -5  13   5 1088.21 547.323  15
  -5  13   6 2828.53 865.184  15
  -5 -13   6 680.086 460.823   3
  -5 -13   6 983.078 678.980  14
  -5 -13   6 1463.60 518.026  12
  -5  13   6 2100.98 795.366   7
  -5  13   6 993.162 616.784   5
  -5 -13   7 14079.3 1768.15   3
  -5 -13   7 13603.9 1875.12  14
  -5  13   7 14556.3 1838.54   7
  -5 -13   7 14120.4 1503.78  12
  -5  13   7 17625.8 2226.52   5
  -5  13   7 12480.8 1698.03  15
  -5 -13   8 308.582 362.684  12
  -5 -13   8 560.169 571.198  14
  -5  13   8 260.675 448.272   7
  -5 -13   8-43.6115 332.248   3
  -5  13   8-292.367 512.989   5
  -5  13   8 271.998 467.252  15
  -5  13   9-124.631 479.810  15
  -5  13   9 1541.93 780.750   7
  -5 -13   9 798.004 562.803  14
  -5 -13   9 1182.24 632.024   3
  -5  13   9 1044.79 807.147   5
  -5  13  10 3973.50 1074.21   7
  -5 -13  10 3271.19 1077.12  14
  -5 -13  10 4406.64 1095.21   3
  -5  13  10 2287.38 1188.54   5
  -5  13  10 3298.38 959.289  15
  -5  13  11 2311.01 887.690  15
  -5 -13  11 2363.47 908.355   6
  -5  15  -8 1099.71 763.550   4
  -5 -15  -8 2515.93 1034.33   1
  -5  15  -8 1261.97 606.375  13
  -5  15  -7 2884.72 891.800  13
  -5 -15  -7 6056.47 1374.22   1
  -5  15  -7 4552.63 1514.46   4
  -5 -15  -6 2471.03 935.980   1
  -5  15  -6 943.496 520.901  13
  -5 -15  -6 1016.51 526.808  12
  -5  15  -6 2707.20 1090.57   4
  -5  15  -5-85.6521 464.788   4
  -5 -15  -5-30.2083 297.314  12
  -5  15  -5 536.185 344.139  13
  -5 -15  -5 237.285 449.015   1
  -5 -15  -4 4309.83 1077.84   8
  -5  15  -4 6432.38 1195.85  13
  -5  15  -4 4131.31 1213.67   4
  -5 -15  -4 7645.32 1400.40   1
  -5 -15  -4 6096.03 1095.42  12
  -5 -15  -3 18662.0 2096.98   3
  -5  15  -3 18951.0 1963.58  13
  -5  15  -3 13696.2 2280.98   4
  -5 -15  -3 19524.6 1963.55  12
  -5 -15  -2 3018.96 1021.09  14
  -5 -15  -2 3382.36 873.172   3
  -5  15  -2 5589.75 1037.72  13
  -5 -15  -2 3397.07 862.212  12
  -5  15  -2 1491.86 919.578   4
  -5 -15  -1 13572.6 2045.13  14
  -5 -15  -1 15718.0 1856.29   3
  -5  15  -1 14089.7 1686.84  13
  -5 -15  -1 16265.8 1755.67  12
  -5  15  -1 13122.8 1502.67  15
  -5  15  -1 12871.0 2380.24   4
  -5 -15   0 6187.05 1117.21  12
  -5  15   0 7370.73 1853.82   4
  -5  15   0 6465.36 1317.38   5
  -5 -15   0 5800.51 1102.18   3
  -5 -15   0 8487.37 1587.40  14
  -5  15   0 6057.12 1073.99  13
  -5  15   0 5481.88 980.160  15
  -5 -15   1 38954.0 2744.97  12
  -5  15   1 35074.5 2534.17  15
  -5 -15   1 31851.9 2965.64  14
  -5  15   1 35393.3 2554.75  13
  -5  15   1 35273.1 3173.80   5
  -5 -15   1 32570.9 2665.21   3
  -5 -15   2 3264.44 905.219   3
  -5  15   2 3526.29 1073.66   5
  -5  15   2 2290.28 728.542  15
  -5  15   2 1555.78 553.727  13
  -5 -15   2 2097.85 638.119  12
  -5 -15   2 2887.36 936.606  14
  -5 -15   3 6146.57 1096.99  12
  -5 -15   3 4075.97 1096.10  14
  -5  15   3 7122.66 1386.56   5
  -5 -15   3 4519.10 1031.60   3
  -5  15   3 5063.33 907.747  13
  -5  15   3 6230.70 1139.29  15
  -5 -15   4 216.320 415.562   3
  -5 -15   4 253.222 485.026  14
  -5  15   4 297.659 405.268  15
  -5  15   4 420.419 528.054   7
  -5  15   4 228.066 308.184  13
  -5  15   4 510.326 578.618   5
  -5 -15   4 52.0077 325.950  12
  -5  15   5 14717.7 1881.18   7
  -5 -15   5 16064.3 1728.70  12
  -5 -15   5 12524.6 1851.80  14
  -5  15   5 14336.0 2042.52   5
  -5 -15   5 14519.9 1816.31   3
  -5  15   5 15533.1 1907.13  15
  -5 -15   6 356.009 391.694  12
  -5 -15   6 1528.86 705.806   3
  -5  15   6 1018.03 641.221   7
  -5 -15   6 340.830 477.364  14
  -5  15   6 898.691 624.562  15
  -5  15   6 1866.95 884.456   5
  -5 -15   7 304.506 276.557  12
  -5  15   7 468.592 599.938  15
  -5  15   7-362.552 519.344   7
  -5 -15   7 404.385 538.878  14
  -5 -15   7 436.886 461.880   3
  -5  15   7 542.760 461.286   5
  -5 -15   8 657.197 441.634  12
  -5  15   8 1094.79 720.982  15
  -5  15   8 1516.59 790.704   7
  -5 -15   8 1726.11 904.103  14
  -5 -15   8 1352.72 688.329   3
  -5  15   8 479.920 895.376   5
  -5  15   9 4556.58 1215.36   7
  -5 -15   9 5614.16 1430.12  14
  -5 -15   9 3285.85 908.640   3
  -5  15   9 5195.21 1230.20  15
  -5  15   9 7521.46 1890.40   5
  -5 -15  10-657.785 634.276   3
  -5  15  10 174.617 528.089   7
  -5  15  10-363.423 608.686  15
  -5 -15  11 3310.53 1223.01   6
  -5 -15  11 63.1536 455.884   3
  -5  17  -8 1088.93 697.669  13
  -5  17  -7 4617.85 1159.63  13
  -5  17  -7 3212.89 1311.83   4
  -5  17  -6 198.183 421.694  13
  -5 -17  -6 565.292 496.767  12
  -5  17  -6 494.984 589.063   4
  -5 -17  -6 653.105 528.067   1
  -5  17  -5 9756.33 2104.38   4
  -5 -17  -5 10585.8 1744.32   1
  -5  17  -5 13309.7 1812.59  13
  -5 -17  -5 11858.5 1663.84  12
  -5 -17  -4 5757.63 1295.86   8
  -5  17  -4 5176.97 1459.47   4
  -5 -17  -4 4614.26 1201.45   3
  -5  17  -4 6987.54 1372.31  13
  -5 -17  -4 6368.04 1383.55   1
  -5 -17  -4 6921.79 1245.94  12
  -5  17  -3 115.694 655.198   4
  -5 -17  -3 124.111 419.509   3
  -5  17  -3-184.909 447.488  13
  -5 -17  -3 1041.68 660.715  12
  -5 -17  -2 792.456 500.626  12
  -5  17  -2 640.899 489.961  13
  -5 -17  -2 1345.63 698.629   3
  -5  17  -2 1662.17 1120.29   4
  -5  17  -1 8900.62 1272.79  15
  -5 -17  -1 7789.07 1664.83  14
  -5  17  -1 9735.86 1489.50  13
  -5 -17  -1 8172.15 1424.45   3
  -5 -17  -1 8397.72 1391.94  12
  -5  17  -1 10670.6 2166.66   4
  -5  17   0 3045.73 1312.40   4
  -5 -17   0 516.943 474.946  14
  -5  17   0 1300.62 615.698  13
  -5 -17   0 1224.19 690.389   3
  -5  17   0 978.139 746.818   5
  -5 -17   0 1545.70 581.849  12
  -5  17   0 1364.34 538.852  15
  -5 -17   1 1992.91 875.883  14
  -5  17   1 1557.70 583.062  15
  -5 -17   1 2321.41 701.512  12
  -5  17   1 689.035 535.044  13
  -5 -17   1 1692.75 776.049   3
  -5  17   1 3269.01 1093.27   5
  -5  17   2 5274.98 1055.84  13
  -5  17   2 4400.91 985.525  15
  -5 -17   2 4226.15 1054.76   3
  -5 -17   2 5357.87 1052.52  12
  -5 -17   2 5158.48 1306.00  14
  -5  17   2 5816.18 1377.51   5
  -5  17   3 15619.3 2209.63   5
  -5 -17   3 17933.3 2292.93  14
  -5  17   3 15820.6 1735.97  13
  -5 -17   3 18218.2 2120.49   3
  -5 -17   3 16528.5 1881.62  12
  -5  17   3 17061.1 1935.22  15
  -5  17   4-30.3957 412.955  15
  -5 -17   4 492.350 345.481  12
  -5 -17   4-28.3175 405.409  14
  -5 -17   4 317.792 421.055   3
  -5  17   4 743.312 805.508   5
  -5 -17   5 4162.77 1080.70   3
  -5 -17   5 3777.62 1184.47  14
  -5 -17   5 2940.14 868.043  12
  -5  17   5 5197.65 1442.15   5
  -5  17   5 5261.42 1154.19  15
  -5  17   6 163.012 453.222  15
  -5 -17   6 371.726 340.634  12
  -5 -17   6-352.551 540.379  14
  -5 -17   6-445.158 423.085   3
  -5  17   6 1379.12 876.301   5
  -5 -17   7 11114.0 1800.47   3
  -5  17   7 13223.5 1904.16  15
  -5 -17   7 12137.1 1980.05  14
  -5 -17   7 9799.87 1475.42  12
  -5  17   7 10526.1 2065.69   5
  -5 -17   8 312.500 323.523  12
  -5 -17   8 608.090 522.720   3
  -5  17   8-243.067 423.255  15
  -5 -17   8-125.597 541.149  14
  -5  17   8 554.696 879.557   5
  -5  17   9 3117.34 1067.15  15
  -5  17   9 3016.34 1312.52   5
  -5 -17   9 1532.78 783.643   3
  -5 -17  10 2125.36 964.906   3
  -5  19  -7 18861.4 2355.77  13
  -5  19  -6-162.813 431.426  13
  -5 -19  -6 770.014 757.924   1
  -5 -19  -6-633.629 506.787  12
  -5  19  -6 321.785 1484.25   4
  -5 -19  -5 10466.4 1824.40   1
  -5  19  -5 10228.7 1661.32  13
  -5 -19  -5 8269.32 1456.08  12
  -5  19  -5 5196.74 1504.32   4
  -5 -19  -4-89.4466 629.881   8
  -5 -19  -4-303.705 533.425   3
  -5  19  -4-174.124 611.960   4
  -5  19  -4-394.748 598.602  13
  -5 -19  -4-243.702 414.650  12
  -5 -19  -3 6491.75 1433.72   3
  -5  19  -3 3617.75 997.714  13
  -5 -19  -3 4666.39 1138.20  12
  -5  19  -3 3990.74 1491.24   4
  -5 -19  -2 675.377 564.267  12
  -5  19  -2 700.189 387.732  13
  -5 -19  -2-14.6817 443.051   3
  -5  19  -2-706.569 794.206   4
  -5  19  -1 1064.96 1069.71   4
  -5  19  -1 513.077 350.874  15
  -5 -19  -1 1599.16 817.098  14
  -5  19  -1 784.000 572.723  13
  -5 -19  -1-139.209 431.812   3
  -5 -19  -1 2120.16 776.213  12
  -5  19   0 1595.64 659.946  15
  -5  19   0 2519.20 1396.52   4
  -5 -19   0 2389.42 1021.55  14
  -5  19   0 1483.46 530.661  13
  -5 -19   0 376.145 548.413   3
  -5 -19   0 1427.93 641.883  12
  -5 -19   1 9885.08 1889.29  14
  -5  19   1 6948.32 2007.31   4
  -5  19   1 6722.51 1235.29  13
  -5 -19   1 6860.68 1418.91   3
  -5  19   1 6133.88 1534.89   5
  -5 -19   1 4584.73 1095.23  12
  -5  19   1 5801.40 1087.33  15
  -5 -19   2-192.992 467.244  14
  -5  19   2 463.062 507.081  15
  -5 -19   2 508.043 506.473   3
  -5  19   2 281.884 670.939   5
  -5 -19   2-246.052 386.401  12
  -5  19   3 3108.24 891.238  15
  -5 -19   3 3015.68 1040.27  14
  -5 -19   3 4869.91 1115.81   3
  -5  19   3 4305.57 1427.70   5
  -5 -19   3 5472.81 1139.92  12
  -5  19   4 2551.96 895.777  15
  -5 -19   4 413.988 391.957  12
  -5 -19   4 1677.50 775.592  14
  -5 -19   4 3748.75 1107.69   3
  -5  19   4 230.151 613.990   5
  -5 -19   5 19209.8 2155.85  12
  -5 -19   5 15753.1 2258.47  14
  -5  19   5 16728.7 2122.42  15
  -5 -19   5 14338.8 2077.97   3
  -5  19   5 16143.8 2589.05   5
  -5 -19   6 2580.10 951.499   3
  -5  19   6 3141.50 1041.99  15
  -5 -19   6 2150.85 970.735  14
  -5 -19   6 2428.39 811.165  12
  -5  19   6-465.068 824.731   5
  -5  19   7 3381.08 1053.90  15
  -5 -19   7 2728.97 896.076  12
  -5  19   7 628.379 1091.28   5
  -5 -19   7 899.379 657.621   3
  -5 -19   7 3244.06 1081.98  14
  -5  19   8-401.551 734.635  15
  -5 -19   8-371.641 543.313   3
  -5 -19   8 91.9631 328.349  12
  -5  19   8 444.241 726.749   5
  -5  21  -5 12971.8 2003.89  13
  -5 -21  -5 12817.4 1857.32  12
  -5 -21  -5 12563.4 2104.51   1
  -5  21  -4 1535.54 1088.47   4
  -5 -21  -4 1593.81 948.653   3
  -5  21  -4 793.811 505.844  13
  -5 -21  -4 1441.34 705.192  12
  -5  21  -3 1804.22 1232.52   4
  -5 -21  -3-67.1858 334.577  12
  -5 -21  -3 2018.93 930.545   3
  -5  21  -3 223.099 383.057  13
  -5  21  -2 917.102 614.568  13
  -5 -21  -2 3032.48 1061.92   3
  -5 -21  -2 3358.83 990.310  12
  -5  21  -2 2136.31 1268.33   4
  -5  21  -1 5988.87 1285.57  13
  -5 -21  -1 5733.41 1306.33   3
  -5  21  -1 5848.27 1880.64   4
  -5 -21  -1 4795.88 1125.11  12
  -5  21  -1 4810.02 986.380  15
  -5  21   0 494.362 928.927   4
  -5  21   0 87.7572 361.696  15
  -5 -21   0 63.0693 451.402   3
  -5 -21   0 837.888 656.632  12
  -5 -21   0 1780.16 966.986  14
  -5 -21   1 4993.56 1180.75   3
  -5  21   1 3767.64 969.589  15
  -5  21   1 5265.57 1614.30   4
  -5 -21   1 5957.61 1459.95  14
  -5  21   1 5824.47 1716.28   5
  -5 -21   1 3386.81 1016.25  12
  -5  21   2 1462.03 648.561  15
  -5 -21   2 2149.12 986.742  14
  -5  21   2 2809.75 1293.91   5
  -5 -21   2 678.220 659.257   3
  -5 -21   2 2616.50 901.540  12
  -5 -21   3 20014.5 2347.20  12
  -5  21   3 25836.5 2609.99  15
  -5 -21   3 20999.1 2548.04   3
  -5 -21   3 22344.4 2815.35  14
  -5  21   3 21567.5 3034.59   5
  -5  21   4 471.689 988.894   5
  -5 -21   4 4024.90 1187.01   3
  -5  21   4 3249.20 1010.37  15
  -5 -21   4 4635.80 1138.29  12
  -5 -21   4 1414.09 949.986  14
  -5 -21   5 3442.65 1030.41  12
  -5  21   5 3988.83 1181.86  15
  -5 -21   5 1356.82 601.440   3
  -5 -21   5 3650.87 1203.25  14
  -5  21   5 1109.99 922.578   5
  -5  21   6 466.588 730.706   5
  -5 -21   6 805.507 767.309  14
  -5 -21   6 801.293 671.829   3
  -5 -21   6 1141.57 639.527  12
  -5  21   6 984.879 862.830  15
  -5 -21   7 3245.65 1329.49  14
  -5 -21   7 2615.90 821.174  12
  -5 -23  -4-66.1512 369.829  12
  -5 -23  -4-519.583 475.000   3
  -5 -23  -3 6042.88 1498.91   3
  -5 -23  -3 5341.92 1309.60  12
  -5 -23  -2 1671.66 877.133  12
  -5  23  -2-1106.79 1115.03   4
  -5 -23  -2-790.386 760.926   3
  -5  23  -1 2411.11 1330.51   4
  -5 -23  -1 3183.04 1141.46   3
  -5 -23  -1 5237.84 1338.80  12
  -5  23   0 73.1308 376.387  15
  -5 -23   0-867.609 667.906   3
  -5 -23   0 48.7336 460.888  12
  -5  23   1 25334.6 3812.45   4
  -5 -23   1 24667.9 2730.26  12
  -5 -23   1 21771.2 2958.25  14
  -5 -23   1 23309.3 2759.12   3
  -5  23   1 21730.2 2374.45  15
  -5  23   2-537.790 874.733   4
  -5 -23   2 1252.87 1095.05  14
  -5  23   2-450.165 594.880  15
  -5  23   2-129.357 940.085   5
  -5 -23   2 252.792 588.477   3
  -5 -23   2 107.657 517.649  12
  -5 -23   3 5495.29 1402.81  12
  -5  23   3 9084.19 1630.39  15
  -5 -23   3 5867.79 1595.68  14
  -5 -23   3 9234.13 1788.37   3
  -5  23   3 7130.95 1835.32   5
  -5 -23   4 805.667 591.017  12
  -5 -23   4-556.029 777.354   3
  -5  23   4-228.879 530.497  15
  -5 -23   4 32.9143 639.849  14
  -5  23   4 1201.00 1088.92   5
  -5  23   5 3051.25 1024.95  15
  -5 -23   5 2641.66 977.659  14
  -5  23   5 4629.09 1687.01   5
  -5 -23   5 3492.05 1063.92  12
  -5 -23   6 604.596 733.057  14
  -5  25   2 607.717 640.406  15
  -5  25   3 9696.21 1756.88  15
  -5  25   3 9882.28 2401.35   5
  -4   0 -11-610.233 511.010   1
  -4   0 -10 2482.63 808.458   1
  -4   0  -9-198.182 363.657   1
  -4   0  -8 39096.5 2889.88   1
  -4   0  -7 773.026 493.784   1
  -4   0  -7 368.088 387.055   9
  -4   0  -7-271.208 226.998  13
  -4   0  -7 186.330 320.818   4
  -4   0  -6 41275.2 2588.39   1
  -4   0  -6 39122.6 2040.02  13
  -4   0  -6 37521.9 2348.47   4
  -4   0  -6 39160.9 2498.28   9
  -4   0  -5 14.2853 273.165   9
  -4   0  -5-492.648 405.441   1
  -4   0  -5 53.0907 168.727  13
  -4   0  -5 130.937 232.957   4
  -4   0  -4 54739.0 2615.61   1
  -4   0  -4 56444.3 2347.88  13
  -4   0  -4 56377.9 2445.88   4
  -4   0  -4 51023.9 2604.44   9
  -4   0  -3 41.4560 206.836   9
  -4   0  -3 217.116 167.012   4
  -4   0  -3-188.097 217.492  13
  -4   0  -3 169.325 246.976   1
  -4   0  -2 18232.3 1092.83  14
  -4   0  -2 17986.6 1148.43   1
  -4   0  -2 17130.9 673.786   7
  -4   0  -2 18531.3 1170.47  13
  -4   0  -2 17901.5 756.898   5
  -4   0  -2 17609.6 992.131   4
  -4   0  -2 19299.8 1345.15   9
  -4   0  -1-71.2593 122.973   1
  -4   0  -1 144.632 200.877  14
  -4   0  -1 183.808 189.584  13
  -4   0  -1 102.248 126.115   5
  -4   0  -1 173.009 124.419   4
  -4   0  -1 213.990 197.329   9
  -4   0   0 3197.52 318.593   8
  -4   0   0 3110.63 312.778   1
  -4   0   0 3407.61 424.302   4
  -4   0   0 3180.87 426.853  14
  -4   0   0 3208.59 436.598  13
  -4   0   0 3706.65 404.059   6
  -4   0   0 3476.85 513.317   9
  -4   0   1 96.4319 176.405  14
  -4   0   1 184.258 201.257   6
  -4   0   1-60.2645 233.565   2
  -4   0   1-146.474 182.457  13
  -4   0   1-11.0437 99.4331   8
  -4   0   2 9441.98 799.603   2
  -4   0   2 7047.19 497.212   3
  -4   0   2 8037.49 726.281   6
  -4   0   2 8353.13 629.216  13
  -4   0   2 7890.80 694.254  15
  -4   0   3-15.8198 78.7410   1
  -4   0   3-7.42720 180.556   6
  -4   0   3 134.956 113.146   3
  -4   0   3 53.9074 99.2448  13
  -4   0   3-207.109 212.567  15
  -4   0   4 148363. 4502.00   6
  -4   0   4 148856. 3506.91   3
  -4   0   4 147941. 3746.21   1
  -4   0   4 144068. 3502.70  13
  -4   0   4 147642. 4103.04  15
  -4   0   5 213.451 199.721   6
  -4   0   5 92.0104 96.0513  13
  -4   0   5 96.7232 128.436   3
  -4   0   5 78.8388 157.475  15
  -4   0   6 31121.0 1705.56  15
  -4   0   6 31824.1 1975.23   6
  -4   0   6 31252.6 1426.82   3
  -4   0   7-85.9886 227.192  15
  -4   0   7-91.0241 232.204   6
  -4   0   7-46.5608 125.384   3
  -4   0   7-495.055 380.923   5
  -4   0   8 20458.8 1545.08  15
  -4   0   8 20746.7 1352.32   3
  -4   0   8 20857.9 1940.07   5
  -4   0   8 19020.0 1664.44   6
  -4   0   9-1.04371 233.372   6
  -4   0   9-61.4270 162.766   3
  -4   0   9-139.208 295.737  15
  -4   0   9 594.819 555.789   5
  -4   0  10 322.000 324.324   6
  -4   0  10 962.447 664.851   5
  -4   0  11 247.091 376.380   5
  -4   0  12 7930.70 1599.79   5
  -4   0  13-2432.28 958.226  14
  -4   2 -11 476.507 606.181   1
  -4  -2 -11 79.9450 494.544   1
  -4   2 -10 3605.97 1049.28   1
  -4  -2 -10 5879.33 1273.86   1
  -4   2  -9-167.413 504.383   1
  -4   2  -9 92.1409 383.048   4
  -4   2  -8 2984.75 598.866  13
  -4  -2  -8 3328.94 857.987   1
  -4   2  -8 3051.03 815.326   1
  -4   2  -8 2507.12 676.918   4
  -4   2  -7 519.199 374.533   9
  -4  -2  -7-35.4505 154.486   8
  -4   2  -7 61.4887 212.085  13
  -4  -2  -7-46.9951 237.287  13
  -4   2  -7 578.017 527.165   1
  -4  -2  -7 118.446 378.672   1
  -4   2  -7 38.2775 291.447   4
  -4  -2  -6 61038.0 2171.36   8
  -4  -2  -6 60106.5 3251.55   9
  -4   2  -6 57786.7 2621.01  13
  -4  -2  -6 59139.6 2566.46  13
  -4   2  -6 59665.1 3203.81   1
  -4  -2  -6 58297.9 3162.99   1
  -4   2  -6 57835.4 3052.61   4
  -4   2  -6 56217.4 2983.23   9
  -4  -2  -5 15533.0 1453.14   1
  -4   2  -5 16181.9 1252.13  13
  -4  -2  -5 13916.4 1126.73  13
  -4   2  -5 14614.9 1434.31   1
  -4   2  -5 15643.7 1396.51   4
  -4  -2  -5 16217.5 880.702   8
  -4   2  -5 15533.3 1422.74   9
  -4  -2  -5 15379.9 1493.38   9
  -4   2  -4 22311.8 1545.14   4
  -4   2  -4 20488.2 1547.29   1
  -4  -2  -4 21029.8 1557.19   1
  -4   2  -4 21245.9 1390.27  13
  -4  -2  -4 22222.7 1388.62  13
  -4  -2  -4 19518.4 828.653   8
  -4   2  -4 21283.5 1585.63   9
  -4  -2  -4 20603.5 1608.06   9
  -4  -2  -3 22359.4 1454.66   1
  -4   2  -3 21368.3 1425.20   1
  -4  -2  -3 24096.3 1255.49   5
  -4   2  -3 22085.9 1365.47  13
  -4  -2  -3 20877.7 1317.72  13
  -4  -2  -3 22568.3 1247.70   4
  -4   2  -3 19968.2 1468.40   9
  -4   2  -3 20426.3 1362.22   4
  -4  -2  -3 19764.1 1494.99   9
  -4  -2  -2 16985.8 1294.27  14
  -4  -2  -2 20338.9 1144.74   5
  -4  -2  -2 18731.7 948.506   4
  -4  -2  -2 18770.9 1182.88   1
  -4   2  -2 17239.5 1163.56  13
  -4  -2  -2 16464.9 634.830   6
  -4   2  -2 17362.8 1133.55   1
  -4  -2  -2 17584.7 1150.49  13
  -4   2  -2 17018.1 1283.05   9
  -4  -2  -2 17991.8 1333.90   9
  -4   2  -2 16118.1 1118.17   4
  -4  -2  -1-132.319 222.779   9
  -4  -2  -1 561.873 304.335   5
  -4  -2  -1 94.7222 52.6325   8
  -4   2  -1 26.0937 204.547   4
  -4  -2  -1 416.210 203.626   1
  -4   2  -1-42.9456 123.339  14
  -4  -2  -1 135.000 215.913  14
  -4   2  -1 200.903 183.682   7
  -4   2  -1 131.505 182.291  13
  -4   2  -1-14.6980 135.386   1
  -4   2  -1 141.084 243.194   9
  -4  -2  -1 49.9405 60.1727   4
  -4  -2   0 2880.12 457.136   9
  -4   2   0 3150.69 360.612  14
  -4  -2   0 2553.23 498.708  14
  -4   2   0 2959.86 402.759   7
  -4   2   0 2811.77 423.903  13
  -4  -2   0 3208.58 340.789   1
  -4   2   0 3001.33 265.953   5
  -4  -2   0 2652.30 304.633   8
  -4   2   1 40553.4 1641.72   8
  -4  -2   1 40354.0 1884.71  14
  -4  -2   1 38514.8 1630.58   3
  -4   2   1 41204.0 1638.18  13
  -4  -2   1 41134.1 1741.71   2
  -4   2   1 43279.8 1505.26   5
  -4  -2   1 43491.2 1609.90   8
  -4   2   1 41110.5 1795.58  15
  -4  -2   1 43396.8 1178.01   4
  -4  -2   1 42122.2 1754.91   9
  -4  -2   2 94738.1 2777.81   2
  -4   2   2 91326.5 2788.43   5
  -4  -2   2 87818.5 3026.83  14
  -4  -2   2 84841.7 2112.12   1
  -4  -2   2 85552.0 2613.39   3
  -4   2   2 88714.4 2587.63  13
  -4   2   2 88600.3 2918.67   6
  -4  -2   2 87396.5 2677.67  12
  -4   2   2 85236.4 2873.17  15
  -4  -2   2 98022.0 2538.15   4
  -4  -2   3 53244.7 2255.54   6
  -4  -2   3 59912.9 2076.82   2
  -4  -2   3 53890.1 1893.24  15
  -4  -2   3 55148.7 1897.77  12
  -4  -2   3 53735.0 1910.80   3
  -4   2   3 55962.4 1794.51  13
  -4   2   3 55162.8 2297.21   6
  -4   2   3 55614.7 2275.57   5
  -4  -2   3 53581.7 2345.10  14
  -4   2   3 55082.2 2214.37  15
  -4  -2   3 56760.7 1685.65   1
  -4   2   4 51360.4 2353.52   6
  -4  -2   4 52553.9 1907.39  15
  -4  -2   4 58208.2 2564.66  14
  -4  -2   4 53038.8 1972.53   3
  -4   2   4 52332.0 1621.24  13
  -4  -2   4 52084.7 2366.28   6
  -4  -2   4 54158.7 1797.78  12
  -4   2   4 55748.9 2452.14   5
  -4  -2   4 53436.5 1883.01   1
  -4   2   4 55571.7 2319.00  15
  -4  -2   5 4494.63 519.475  15
  -4   2   5 3305.92 285.793   3
  -4   2   5 3382.34 277.410  13
  -4   2   5 3627.72 614.737   6
  -4  -2   5 3262.24 595.725   6
  -4  -2   5 3357.25 486.958   3
  -4   2   5 3780.54 587.330  15
  -4   2   5 3617.69 671.636   5
  -4  -2   6 45026.2 1548.29  13
  -4   2   6 48317.9 2372.29  15
  -4  -2   6 47207.7 2483.85   6
  -4  -2   6 50225.4 2107.73   3
  -4   2   6 51013.8 1637.56   3
  -4   2   6 50834.8 2563.25   6
  -4  -2   6 48293.3 1988.01  15
  -4   2   6 48534.2 2673.04   5
  -4   2   7 8253.36 1115.55   5
  -4  -2   7 9281.72 919.185   3
  -4   2   7 8472.79 679.429   3
  -4  -2   7 7956.82 453.674  13
  -4   2   7 7442.09 955.325  15
  -4   2   7 8306.06 1060.24   6
  -4  -2   7 8829.50 830.493  15
  -4  -2   7 8498.51 1080.93   6
  -4   2   8 67.2121 269.411  15
  -4   2   8-23.4314 135.971   3
  -4   2   8 96.1837 261.522   6
  -4  -2   8 405.123 347.711   6
  -4  -2   8-292.063 258.871   3
  -4  -2   8-48.8439 208.755  15
  -4   2   8 193.212 398.643   5
  -4   2   9 2454.41 595.363  15
  -4  -2   9 4587.92 677.735  15
  -4  -2   9 3141.35 733.375   6
  -4  -2   9 2791.05 594.061   3
  -4   2   9 4086.83 988.098   5
  -4  -2   9 3790.10 872.408   5
  -4  -2  10 7385.06 1163.32   6
  -4   2  10 9177.15 1508.09   5
  -4  -2  10 8442.09 1374.80   5
  -4   2  10 7737.39 1096.96  15
  -4  -2  11 633.337 426.081   6
  -4  -2  11-205.726 421.962  14
  -4   2  11-479.613 618.120   5
  -4  -2  11-15.4745 481.518   5
  -4  -2  12 3460.39 1060.53  14
  -4   2  12 4263.23 1286.84   5
  -4  -2  12 2616.59 958.454   5
  -4   4 -11 883.581 631.357   1
  -4  -4 -11 1041.99 735.552   1
  -4  -4 -10-469.703 579.405   1
  -4   4 -10 682.546 580.664   1
  -4   4 -10 1642.70 866.998   4
  -4  -4  -9 2146.69 795.661   1
  -4   4  -9 1174.67 659.441   1
  -4   4  -9 1496.30 759.193   4
  -4   4  -8 4270.39 1049.09   4
  -4   4  -8 3155.12 755.459   9
  -4   4  -8 2143.61 785.103   1
  -4  -4  -8 3789.40 945.741   1
  -4   4  -8 2413.57 551.703  13
  -4   4  -7 1861.83 687.839   4
  -4   4  -7 2133.13 575.207   9
  -4  -4  -7 1384.45 579.781   1
  -4   4  -7 1742.94 481.807  13
  -4  -4  -7 1701.72 416.524  13
  -4   4  -7 2057.41 651.306   1
  -4   4  -6 2118.32 652.207   4
  -4   4  -6 4607.97 798.893   9
  -4  -4  -6 4008.62 512.282   8
  -4  -4  -6 2722.42 720.681   1
  -4   4  -6 3599.51 672.427  13
  -4  -4  -6 3684.01 628.766  13
  -4   4  -6 3859.72 842.074   1
  -4   4  -5 1179.66 448.228   9
  -4   4  -5 1496.07 540.959   4
  -4  -4  -5 1130.34 483.347   9
  -4  -4  -5 1683.23 437.787  13
  -4   4  -5 893.350 432.616   1
  -4   4  -5 2029.86 532.638  13
  -4  -4  -5 1490.61 277.060   8
  -4  -4  -5 2218.00 628.663   1
  -4   4  -4 58560.6 2803.44   1
  -4  -4  -4 59988.1 1846.55   8
  -4  -4  -4 61398.0 2863.91   1
  -4   4  -4 57646.4 2563.29  13
  -4  -4  -4 57347.1 2453.65  13
  -4   4  -4 57129.1 2744.34   9
  -4   4  -4 59438.7 2884.62   4
  -4  -4  -4 63949.5 3038.96   9
  -4  -4  -3 34188.6 1252.94   7
  -4   4  -3 37147.8 1965.83   1
  -4  -4  -3 34536.9 1910.64   1
  -4   4  -3 34687.5 1833.31  13
  -4  -4  -3 32730.7 1160.31   8
  -4   4  -3 34172.4 1967.01   9
  -4   4  -3 34776.4 2028.48   4
  -4  -4  -3 34270.2 2045.09   9
  -4  -4  -2 35195.1 2204.99  14
  -4  -4  -2 38502.5 1870.40   1
  -4   4  -2 40535.7 1919.97  13
  -4   4  -2 38830.6 1865.03   1
  -4  -4  -2 41542.3 2126.64   9
  -4   4  -2 39303.6 2034.53   9
  -4   4  -2 39703.7 2146.40   4
  -4  -4  -1 2534.01 512.932   9
  -4   4  -1 1936.67 583.726   4
  -4  -4  -1 2364.11 559.896   3
  -4   4  -1 2902.40 453.514   7
  -4  -4  -1 2898.34 658.414  14
  -4   4  -1 2226.62 422.056  13
  -4  -4  -1 2444.45 469.251  12
  -4  -4  -1 2660.66 413.561   1
  -4  -4  -1 2335.07 292.854   8
  -4   4  -1 1891.09 219.545  14
  -4   4   0 124980. 3904.00  15
  -4  -4   0 131790. 3904.04  12
  -4  -4   0 131865. 4531.23  14
  -4  -4   0 128552. 3422.13   8
  -4   4   0 133583. 3871.59   7
  -4   4   0 134429. 3385.04   5
  -4   4   0 136534. 3859.61  13
  -4  -4   0 135730. 4011.59   3
  -4  -4   0 131732. 3888.70   9
  -4   4   1 15892.9 1128.40  15
  -4   4   1 16562.9 1134.66   7
  -4   4   1 17458.1 1067.13  13
  -4  -4   1 16470.3 1106.77  12
  -4  -4   1 17299.9 995.620   2
  -4   4   1 17257.5 974.464   5
  -4  -4   1 16992.5 1025.19   8
  -4  -4   1 15841.1 1105.23   3
  -4  -4   1 14672.3 1234.05  14
  -4  -4   1 16997.7 1046.49   9
  -4  -4   1 18469.5 824.887   4
  -4  -4   2 20632.0 1088.29   9
  -4  -4   2 18810.4 1202.50   3
  -4  -4   2 19841.9 1389.42  14
  -4   4   2 20312.7 1208.33   5
  -4  -4   2 20521.5 1202.69  12
  -4   4   2 21669.1 1363.84   7
  -4   4   2 21103.4 1129.37  13
  -4  -4   2 23001.6 1055.71   2
  -4   4   2 21228.3 1331.34  15
  -4  -4   2 23299.8 1083.14   4
  -4  -4   3 23071.2 1049.41   2
  -4  -4   3 21426.9 1485.69  14
  -4  -4   3 20024.5 1162.59  12
  -4   4   3 22932.0 1444.70  15
  -4  -4   3 23745.5 1354.80   3
  -4   4   3 20009.5 1062.98  13
  -4   4   3 23598.3 1442.02   5
  -4  -4   3 21804.6 1105.07   1
  -4  -4   4 51264.4 1772.96   2
  -4   4   4 46009.7 2300.31   5
  -4  -4   4 44250.0 2305.15  14
  -4   4   4 44506.7 2211.38  15
  -4  -4   4 48283.7 2084.64   3
  -4   4   4 44377.3 1583.62  13
  -4  -4   4 45589.8 1838.58  12
  -4  -4   5 6199.75 603.601  12
  -4  -4   5 8295.62 1009.51  14
  -4  -4   5 7785.11 582.629  15
  -4  -4   5 7404.36 797.473   3
  -4   4   5 7056.86 490.918  13
  -4   4   5 7804.79 971.775   5
  -4  -4   5 8861.56 741.202   2
  -4   4   5 6988.26 884.514  15
  -4  -4   6 177.755 143.011  15
  -4  -4   6 329.741 327.661  14
  -4   4   6 572.960 125.474   3
  -4  -4   6 394.172 291.373   6
  -4  -4   6 322.613 164.278  12
  -4   4   6 411.127 110.655   3
  -4  -4   6 547.968 286.418   3
  -4   4   6 1120.68 521.915   5
  -4   4   6 351.754 280.332  15
  -4   4   7 9941.47 1175.51  15
  -4  -4   7 9783.72 1235.62  14
  -4   4   7 8428.80 604.517   3
  -4  -4   7 10163.8 1202.94   6
  -4  -4   7 10248.7 774.231  15
  -4  -4   7 10105.7 695.976  12
  -4   4   7 8432.39 1188.86   5
  -4  -4   7 9521.75 1017.73   3
  -4  -4   8 6934.97 680.041  15
  -4  -4   8 7010.05 1105.19  14
  -4  -4   8 6083.22 1013.15   6
  -4  -4   8 6302.35 883.049   3
  -4   4   8 8224.97 1263.01   5
  -4   4   8 7493.93 1077.90  15
  -4  -4   9 1314.40 571.615  14
  -4   4   9 952.456 459.362   7
  -4  -4   9 717.715 380.799   6
  -4   4   9 1181.69 525.452  15
  -4  -4   9 1358.82 441.696   3
  -4   4   9 999.105 581.125   5
  -4   4  10 2823.23 775.166   7
  -4  -4  10 3319.57 851.113   6
  -4  -4  10 3757.48 900.348  14
  -4   4  10 2993.46 952.442   5
  -4   4  10 2266.22 680.057  15
  -4  -4  10 3141.93 874.582   5
  -4  -4  11 1242.67 687.228  14
  -4  -4  11 1433.12 570.082   6
  -4   4  11 2281.60 685.659   7
  -4   4  11 1620.57 630.867  15
  -4   4  11 2086.68 833.369   5
  -4  -4  11 1672.16 772.954   5
  -4  -4  12 20422.7 2338.48  14
  -4   4  12 19832.1 2499.27   5
  -4  -4  12 21760.3 2517.97   5
  -4   6 -11 1041.39 831.719   4
  -4  -6 -10 11336.0 1801.25   1
  -4   6 -10 12112.8 1893.01   1
  -4   6 -10 11992.5 1863.97   4
  -4   6  -9-312.949 421.911   4
  -4  -6  -9 289.715 418.781   1
  -4   6  -9-40.6797 368.723   1
  -4   6  -8 1203.47 659.083   4
  -4   6  -8 1002.81 645.968   1
  -4   6  -8 843.675 371.909  13
  -4  -6  -8 1208.29 656.423   1
  -4   6  -7 11865.4 1612.39   4
  -4   6  -7 10344.9 1245.54   9
  -4   6  -7 13564.5 1370.60  13
  -4  -6  -7 12667.4 1185.56  13
  -4   6  -7 13040.0 1593.24   1
  -4  -6  -7 12490.9 1618.94   1
  -4   6  -6 14104.6 1634.84   4
  -4   6  -6 15618.7 1414.04  13
  -4  -6  -6 14966.4 1274.77  13
  -4  -6  -6 15934.6 1100.93   8
  -4   6  -6 15440.0 1677.57   1
  -4  -6  -6 14194.9 1568.44   1
  -4   6  -6 16349.7 1494.28   9
  -4   6  -5 2282.26 548.060   9
  -4   6  -5 3256.36 710.956   4
  -4  -6  -5 2596.10 414.049   8
  -4  -6  -5 1900.45 272.445   6
  -4   6  -5 3477.65 771.076   1
  -4   6  -5 3306.01 653.880  13
  -4  -6  -5 3072.69 762.065   1
  -4  -6  -4 12518.6 1375.74   9
  -4  -6  -4 10894.5 810.401   8
  -4  -6  -4 11814.2 815.728   7
  -4   6  -4 13068.6 1194.09  13
  -4  -6  -4 11804.9 1247.69   1
  -4   6  -4 11286.9 1333.07   4
  -4   6  -4 13197.7 1240.38   9
  -4  -6  -3-4.85536 253.491   9
  -4  -6  -3 252.904 193.895   8
  -4  -6  -3 187.970 290.915   1
  -4  -6  -3 639.886 241.472   7
  -4   6  -3 289.167 224.365  13
  -4  -6  -3-87.9836 246.157  12
  -4   6  -3 390.036 345.147   4
  -4   6  -3 207.875 225.219   9
  -4  -6  -2 84679.9 3213.69   1
  -4  -6  -2 81768.9 3857.68  14
  -4  -6  -2 88372.5 3252.45  12
  -4   6  -2 89383.0 3270.18  13
  -4  -6  -2 90664.3 3459.75   9
  -4   6  -2 82100.8 3830.21   4
  -4  -6  -1 4182.34 639.163   9
  -4   6  -1 3676.15 817.295   4
  -4  -6  -1 4761.51 885.581  14
  -4  -6  -1 6123.56 826.323   3
  -4   6  -1 4194.69 623.877  13
  -4  -6  -1 3374.28 590.961  12
  -4   6  -1 5455.22 473.783  14
  -4   6   0 36895.2 1932.65   7
  -4   6   0 36706.1 1883.54  15
  -4  -6   0 38559.9 2413.06  14
  -4  -6   0 38581.1 2019.39   3
  -4   6   0 35643.4 1833.98  13
  -4   6   0 40192.8 1934.31   5
  -4  -6   0 36977.0 1901.15  12
  -4  -6   0 38547.2 1836.46   9
  -4  -6   1 4648.01 574.116   9
  -4   6   1 4082.14 657.107   7
  -4  -6   1 4248.47 617.795  12
  -4   6   1 4791.94 672.669  15
  -4  -6   1 4417.57 790.807  14
  -4   6   1 4879.89 632.109  13
  -4  -6   1 5075.52 712.129   3
  -4   6   1 5057.90 629.136   5
  -4  -6   2 48076.2 2167.91  12
  -4  -6   2 51846.8 2640.27  14
  -4   6   2 50875.2 2354.28  15
  -4  -6   2 52739.1 2361.67   3
  -4   6   2 51016.4 2421.20   7
  -4   6   2 49332.2 2223.49   5
  -4   6   2 49249.2 2043.08  13
  -4  -6   2 50223.6 1846.91   9
  -4  -6   2 58333.4 2182.81   4
  -4   6   3 2501.06 550.472  15
  -4  -6   3 2724.67 602.253  14
  -4   6   3 2645.81 556.333   7
  -4   6   3 3003.08 439.862  13
  -4  -6   3 2596.47 529.769   3
  -4  -6   3 2955.83 517.582  12
  -4   6   3 2769.86 557.693   5
  -4  -6   3 2655.03 263.289   2
  -4  -6   3 3651.44 395.805   9
  -4  -6   4 1335.36 373.651  12
  -4   6   4 633.746 348.339  15
  -4  -6   4 1297.43 410.048   3
  -4   6   4 211.263 243.382   5
  -4  -6   4 1016.25 189.822   2
  -4   6   4 925.782 275.516  13
  -4   6   4 976.368 408.598   7
  -4  -6   4 616.710 301.190  14
  -4  -6   4 1183.33 210.701   9
  -4  -6   5 4587.07 444.091   2
  -4  -6   5 3143.79 672.711  14
  -4   6   5 3546.27 701.514   7
  -4   6   5 4111.90 446.175  13
  -4  -6   5 3738.30 525.962  12
  -4  -6   5 3511.04 648.806   3
  -4   6   5 4141.92 777.298   5
  -4   6   5 4447.83 808.506  15
  -4  -6   5 3674.19 331.856   9
  -4  -6   6 15372.7 1518.10  14
  -4   6   6 16831.9 1539.64  15
  -4   6   6 16442.0 1518.89   7
  -4   6   6 14194.9 636.850   3
  -4  -6   6 15770.0 1378.80   3
  -4  -6   6 15837.7 1103.77  12
  -4   6   6 14903.6 1508.28   5
  -4   6   7 1345.05 509.250  15
  -4  -6   7 1481.80 358.777  12
  -4  -6   7 1458.47 534.752  14
  -4   6   7 2622.82 682.058   7
  -4  -6   7 809.475 371.012   3
  -4   6   7 876.331 503.483   5
  -4   6   8 4967.00 920.953   7
  -4  -6   8 5877.74 1021.86   6
  -4  -6   8 3280.66 759.216  14
  -4  -6   8 5333.27 887.928   3
  -4   6   8 5230.97 1053.54   5
  -4   6   8 5028.86 912.130  15
  -4  -6   9 8645.38 1322.00  14
  -4  -6   9 6878.37 1116.97   6
  -4  -6   9 9980.52 1257.65   3
  -4   6   9 10447.4 1588.27   5
  -4   6   9 9285.52 1307.36  15
  -4   6   9 11014.3 1418.65   7
  -4   6  10 22468.2 2137.31  15
  -4  -6  10 22995.4 2282.64  14
  -4   6  10 22153.8 2101.54   7
  -4  -6  10 20815.4 1923.45   3
  -4  -6  10 23520.1 2191.03   6
  -4   6  10 21717.5 2427.61   5
  -4   6  11 3890.31 932.542  15
  -4  -6  11 5452.08 1284.55  14
  -4  -6  11 3322.65 872.241   6
  -4   6  11 5644.94 1321.02   5
  -4  -6  11 3663.55 1052.76   5
  -4   6  12 5037.96 1386.45   5
  -4  -6  12 4793.98 1287.95   5
  -4  -8 -10 9866.24 1720.45   1
  -4   8 -10 12275.1 2051.21   4
  -4   8  -9 1548.77 722.753   4
  -4  -8  -9 733.116 599.303   1
  -4   8  -8 25820.9 2031.60  13
  -4  -8  -8 27436.0 2565.10   1
  -4   8  -8 24423.7 2596.15   4
  -4   8  -7 1566.40 486.880   9
  -4   8  -7 1792.24 665.465   4
  -4  -8  -7 2087.11 495.665  13
  -4   8  -7 1630.50 560.843  13
  -4  -8  -7 1228.61 432.794   1
  -4   8  -6 1943.73 506.876   9
  -4   8  -6 2114.39 744.926   4
  -4   8  -6 1720.84 556.841  13
  -4  -8  -6 2135.47 455.934   8
  -4  -8  -6 2498.62 687.142   1
  -4   8  -5 5873.86 891.500   9
  -4  -8  -5 6675.62 1047.52   1
  -4   8  -5 4205.69 925.501   4
  -4   8  -5 4016.10 750.778  13
  -4  -8  -5 6084.17 717.106   8
  -4  -8  -4 13540.2 1117.39   8
  -4  -8  -4 14373.2 1462.02   1
  -4   8  -4 14576.8 1364.42  13
  -4   8  -4 12862.1 1570.60   4
  -4  -8  -4 14136.4 1293.55  12
  -4   8  -4 12988.5 1270.81   9
  -4  -8  -3 3042.87 697.075   9
  -4  -8  -3 3278.61 726.722   1
  -4   8  -3 3571.96 692.533  13
  -4   8  -3 3311.78 843.310   4
  -4  -8  -3 3529.37 652.187  12
  -4   8  -3 3380.98 652.787   9
  -4   8  -2 5214.46 528.029  14
  -4  -8  -2 7866.90 990.619   9
  -4  -8  -2 7285.34 1133.42  14
  -4  -8  -2 8164.18 1052.66   3
  -4   8  -2 7734.61 929.775  13
  -4  -8  -2 6649.48 851.865  12
  -4   8  -2 5876.24 1117.35   4
  -4  -8  -1 228.999 360.592   9
  -4   8  -1 315.598 530.586   4
  -4  -8  -1 188.685 230.745  12
  -4   8  -1 3.21904 243.660  15
  -4   8  -1 357.472 192.090  14
  -4  -8  -1-561.175 524.785  14
  -4  -8  -1-147.686 301.629   3
  -4   8  -1 612.700 254.235  13
  -4  -8   0 41530.4 2698.86  14
  -4  -8   0 40125.3 2152.87  12
  -4   8   0 39807.9 2091.51  15
  -4  -8   0 39052.4 2228.25   3
  -4   8   0 38805.8 2226.65   7
  -4   8   0 40588.9 2109.17  13
  -4   8   0 39728.7 2353.67   5
  -4  -8   0 38671.5 1962.46   9
  -4  -8   1 563.819 222.440   9
  -4   8   1 400.413 245.293  15
  -4   8   1 1012.72 463.771   7
  -4  -8   1 778.221 329.233  14
  -4   8   1 215.037 209.567  13
  -4  -8   1 750.863 421.232   3
  -4  -8   1 725.129 331.841  12
  -4   8   1 1131.63 423.382   5
  -4  -8   2 5345.33 897.540  14
  -4   8   2 6430.59 927.686   7
  -4   8   2 5475.37 710.595  13
  -4  -8   2 6719.98 845.280  12
  -4  -8   2 6634.24 883.990   3
  -4   8   2 6377.75 886.031   5
  -4   8   2 6270.61 857.290  15
  -4  -8   2 7003.24 649.572   9
  -4  -8   3-92.9069 201.120  12
  -4  -8   3-46.6736 116.428   9
  -4   8   3-328.448 360.801  15
  -4  -8   3-78.2633 333.140   3
  -4   8   3-133.397 347.514   7
  -4   8   3 76.9169 156.977  13
  -4   8   3 297.777 354.580   5
  -4  -8   3-448.635 360.065  14
  -4   8   4 24324.1 1393.66  13
  -4  -8   4 23794.5 1898.89  14
  -4   8   4 25337.3 1846.31  15
  -4   8   4 21342.9 1763.35   5
  -4   8   4 23505.5 1810.45   7
  -4  -8   4 24993.8 1788.57   3
  -4   8   4 24689.3 1045.69   3
  -4  -8   4 21441.5 1487.51  12
  -4  -8   4 23585.3 862.450   9
  -4   8   5 13444.4 1372.77   7
  -4   8   5 14229.2 1439.97  15
  -4  -8   5 12651.2 1411.58  14
  -4   8   5 13127.4 700.074   3
  -4  -8   5 13957.6 1186.43  12
  -4   8   5 15107.3 1542.19   5
  -4  -8   5 12168.5 1275.69   3
  -4   8   5 13555.0 984.347  13
  -4   8   6 13540.3 1564.41   5
  -4  -8   6 12990.2 1446.06  14
  -4   8   6 12693.5 1424.44  15
  -4   8   6 10821.7 1304.99   7
  -4  -8   6 11602.2 1076.58  12
  -4  -8   6 12605.1 1347.89   3
  -4  -8   6 12826.0 630.936   2
  -4  -8   7 370.876 410.603  14
  -4   8   7 896.521 507.038   7
  -4  -8   7 310.290 238.729  12
  -4   8   7 185.027 337.773  15
  -4  -8   7 94.1158 305.964   3
  -4   8   7 66.6504 331.823   5
  -4   8   8 41326.1 2840.23  15
  -4  -8   8 42581.6 2741.72   3
  -4  -8   8 38306.0 1993.90  12
  -4   8   8 41708.8 2792.31   7
  -4  -8   8 38519.9 2810.37  14
  -4   8   8 40558.2 3105.22   5
  -4  -8   9 4156.87 996.356  14
  -4   8   9 3769.96 909.955  15
  -4   8   9 2689.14 826.936   7
  -4  -8   9 2194.88 757.303   6
  -4  -8   9 1817.80 526.825   3
  -4   8   9 2011.23 874.976   5
  -4   8  10 4438.92 1023.40  15
  -4  -8  10 6626.95 1258.88  14
  -4   8  10 4972.84 1044.61   7
  -4  -8  10 3141.75 869.198   6
  -4  -8  10 4152.14 912.923   3
  -4   8  10 5877.52 1408.22   5
  -4  -8  11 7478.45 1402.45  14
  -4   8  11 6129.44 1497.40   5
  -4  -8  11 2924.74 900.455   6
  -4   8  11 5941.60 1217.25  15
  -4   8  12 772.794 825.892   5
  -4  -8  12 1034.50 698.384   5
  -4   8  12 1778.01 664.171  15
  -4  10 -10 19360.3 2675.80   4
  -4 -10 -10 21307.0 2596.49   1
  -4  10  -9 1012.28 682.447   4
  -4 -10  -9 691.821 663.927   1
  -4  10  -8 13377.3 2013.56   4
  -4  10  -8 16787.3 1760.31  13
  -4 -10  -8 16852.5 2077.72   1
  -4  10  -7 423.200 538.930   4
  -4  10  -7-34.9228 284.937  13
  -4 -10  -7 1301.34 754.206   1
  -4  10  -6 9008.81 1078.01   9
  -4 -10  -6 9587.35 1072.72   8
  -4  10  -6 8487.69 1513.57   4
  -4  10  -6 9563.08 1197.00  13
  -4 -10  -6 9321.87 1404.95   1
  -4  10  -5 4565.09 1129.31   4
  -4 -10  -5 3000.96 818.095   1
  -4  10  -5 3723.65 744.788  13
  -4 -10  -5 4896.06 846.381  12
  -4 -10  -5 4727.76 742.587   8
  -4  10  -5 4757.69 765.010   9
  -4 -10  -4 339.624 362.002   8
  -4  10  -4 367.329 478.919   4
  -4 -10  -4 367.331 439.820   1
  -4  10  -4 260.375 294.320  13
  -4 -10  -4 269.692 301.249  12
  -4  10  -4 307.191 326.184   9
  -4 -10  -3 346.838 424.543   3
  -4  10  -3-185.780 273.268  13
  -4 -10  -3 691.459 415.834  12
  -4  10  -3-475.835 712.922   4
  -4  10  -3 196.821 104.579  14
  -4 -10  -2 23870.7 1928.94   3
  -4 -10  -2 23134.2 1721.84  12
  -4  10  -2 21896.7 1708.77  13
  -4  10  -2 16725.7 2055.04   4
  -4 -10  -2 21688.9 2163.15  14
  -4  10  -1 243.188 218.947  15
  -4 -10  -1 24.7951 316.831  14
  -4  10  -1-373.384 364.525  13
  -4 -10  -1 360.592 471.832   3
  -4 -10  -1 2.03286 241.941  12
  -4  10  -1 303.961 520.110   4
  -4 -10   0 15617.6 1478.51   3
  -4  10   0 14896.9 1307.06  15
  -4  10   0 14763.5 1371.15  13
  -4 -10   0 16356.5 1445.21  12
  -4  10   0 15734.0 1713.09   5
  -4 -10   0 14678.3 1709.84  14
  -4  10   1 12301.1 1221.90  15
  -4 -10   1 12698.6 1271.65  12
  -4 -10   1 10737.1 1411.56  14
  -4  10   1 10535.9 1085.14  13
  -4 -10   1 10055.8 1207.85   3
  -4  10   1 11269.5 1365.71   5
  -4  10   1 10981.3 1276.97   7
  -4  10   2 22281.1 1736.86  15
  -4 -10   2 23648.6 1850.75   3
  -4  10   2 23013.1 1584.94  13
  -4 -10   2 24459.4 2085.42  14
  -4  10   2 21921.3 1830.48   7
  -4  10   2 19867.7 1792.34   5
  -4 -10   2 23087.1 1698.35  12
  -4  10   3 299.854 343.080  15
  -4 -10   3 348.544 373.802  14
  -4  10   3 501.166 518.273   7
  -4  10   3-199.211 313.367  13
  -4 -10   3 281.048 275.397   3
  -4  10   3 1015.22 551.570   5
  -4 -10   3 61.9558 214.357  12
  -4  10   4 1979.84 605.068  15
  -4  10   4 1837.49 452.408  13
  -4 -10   4 2933.24 773.751  14
  -4  10   4 1703.01 553.374   7
  -4 -10   4 1577.76 541.565   3
  -4  10   4 1347.37 503.378   5
  -4  10   4 1716.74 322.759   3
  -4 -10   4 1950.97 511.900  12
  -4  10   5 1304.46 536.568  15
  -4 -10   5 971.496 560.620  14
  -4  10   5 242.821 338.064   7
  -4 -10   5 510.741 241.422  12
  -4 -10   5 1182.16 474.123   3
  -4  10   5 822.658 521.118   5
  -4  10   5 895.376 227.492   3
  -4 -10   6 34997.5 2465.57   3
  -4  10   6 35711.3 2544.53   7
  -4  10   6 35366.6 2565.01  15
  -4 -10   6 37328.5 2188.78  12
  -4 -10   6 39431.2 2758.03  14
  -4  10   6 34045.9 2703.53   5
  -4 -10   7 3854.24 712.868  12
  -4  10   7 4442.01 902.286  15
  -4 -10   7 4191.54 834.412   3
  -4 -10   7 2147.48 692.286  14
  -4  10   7 2839.50 800.363   7
  -4  10   7 2971.88 849.173   5
  -4 -10   8 26282.0 2373.40  14
  -4  10   8 24580.5 2577.51   5
  -4  10   8 23195.6 2224.19  15
  -4  10   8 22614.5 2124.91   7
  -4 -10   8 26357.4 2268.66   3
  -4 -10   8 24261.7 1730.91  12
  -4  10   9-382.862 463.958   7
  -4 -10   9 535.897 516.804  14
  -4  10   9-68.5284 397.709  15
  -4 -10   9 393.872 488.867   3
  -4  10   9 31.1738 617.630   5
  -4  10  10 12495.6 1999.30   5
  -4 -10  10 13871.1 1852.26  14
  -4  10  10 13091.8 1742.97   7
  -4 -10  10 13056.6 1787.19   6
  -4 -10  10 13444.9 1746.30   3
  -4  10  10 10447.7 1609.32  15
  -4  10  11 1423.33 622.344  15
  -4 -10  11 1151.83 695.627   6
  -4  10  11 1983.78 1178.85   5
  -4  10  12-153.053 507.332  15
  -4  12  -9-86.5784 831.354   4
  -4 -12  -9 767.810 690.437   1
  -4  12  -8 9633.15 1789.61   4
  -4 -12  -8 9590.74 1637.64   1
  -4  12  -8 12955.4 1619.17  13
  -4  12  -7 4742.80 1255.95   4
  -4 -12  -7 5130.39 1196.65   1
  -4  12  -7 4609.01 935.671  13
  -4 -12  -6 945.201 446.208   8
  -4  12  -6 949.846 459.627  13
  -4  12  -6 391.130 453.412   4
  -4 -12  -6 1221.02 725.416   1
  -4 -12  -5 202.425 281.468  12
  -4 -12  -5 1514.58 711.158   1
  -4  12  -5 1701.30 721.908   4
  -4 -12  -5 1172.95 479.053   8
  -4  12  -5 933.581 489.847  13
  -4  12  -5 1795.71 515.567   9
  -4  12  -4 7514.84 1493.01   4
  -4  12  -4 6448.02 1068.92  13
  -4 -12  -4 8786.07 1179.69  12
  -4 -12  -4 8199.17 1247.13   1
  -4 -12  -4 8107.18 1204.68   8
  -4  12  -4 7729.24 1044.03   9
  -4  12  -3 3039.72 992.230   4
  -4 -12  -3 4469.90 938.287   3
  -4  12  -3 3901.78 803.529  13
  -4 -12  -3 3316.00 640.738  12
  -4 -12  -2 20533.9 1943.99   3
  -4 -12  -2 20946.8 1797.09  12
  -4 -12  -2 19902.1 2216.42  14
  -4  12  -2 18724.6 1700.95  13
  -4  12  -1 3536.45 783.632  13
  -4  12  -1 2423.69 982.394   4
  -4  12  -1 3566.02 705.624  15
  -4 -12  -1 3717.48 963.993  14
  -4 -12  -1 3500.33 802.666   3
  -4 -12  -1 4310.58 854.707  12
  -4  12   0 60045.0 2940.48  15
  -4 -12   0 56432.4 3621.72  14
  -4 -12   0 56522.8 3057.44  12
  -4 -12   0 57439.4 3181.97   3
  -4  12   0 63342.4 3897.48   5
  -4  12   0 61120.0 3037.40  13
  -4  12   1 60.8595 284.159  15
  -4  12   1-406.127 323.574  13
  -4  12   1 734.251 654.486   5
  -4 -12   1-73.0402 364.074   3
  -4 -12   1-188.007 379.934  14
  -4 -12   1-64.6427 329.519  12
[truncated: 23,293,784 more chars]
