# Supplementary material for: Crystal structures of three 4-methyl­piperidinium salts (one as three polymorphs) with tetrahalogenidoaurate(III), halide and (in one case) di­chloro­iodate(I) counter-anions
Source: Acta Crystallogr E Crystallogr Commun. 2025 Jun 12;81(Pt 7):600–12. doi: 10.1107/S2056989025004918 (PMC12230621; doi:10.1107/S2056989025004918)
Supplement: Supplementary file 2 [file e-81-00600-1sup2.hkl]

data_1                                                                          
_shelx_title ' Nizza in C2/c'                                                   
_shelx_refln_list_code          4                                               
_shelx_F_calc_maximum      600.73                                               
_exptl_crystal_F_000      1472.00                                               
_reflns_d_resolution_high  0.7100                                               
                                                                                
loop_                                                                           
 _space_group_symop_operation_xyz                                               
 'x, y, z'                                                                      
 '-x, y, -z+1/2'                                                                
 'x+1/2, y+1/2, z'                                                              
 '-x+1/2, y+1/2, -z+1/2'                                                        
 '-x, -y, -z'                                                                   
 'x, -y, z-1/2'                                                                 
 '-x+1/2, -y+1/2, -z'                                                           
 'x+1/2, -y+1/2, z-1/2'                                                         
                                                                                
_cell_length_a    12.6882                                                       
_cell_length_b    18.8530                                                       
_cell_length_c     9.3914                                                       
_cell_angle_alpha  90.000                                                       
_cell_angle_beta  102.806                                                       
_cell_angle_gamma  90.000                                                       
                                                                                
_shelx_F_squared_multiplier     1.000                                           
                                                                                
loop_                                                                           
 _refln_index_h                                                                 
 _refln_index_k                                                                 
 _refln_index_l                                                                 
 _refln_F_squared_calc                                                          
 _refln_F_squared_meas                                                          
 _refln_F_squared_sigma                                                         
 _refln_observed_status                                                         
   2   0   0     120500.44     122180.86       974.63 o                         
   4   0   0       6353.96       6867.98       226.64 o                         
   6   0   0      11616.15      11511.71       379.57 o                         
   8   0   0     229846.59     227917.72      3592.24 o                         
  10   0   0      11054.21      11379.06       585.54 o                         
  12   0   0      23448.70      26139.26      1740.04 o                         
  14   0   0       7132.23       7536.72      1222.39 o                         
  16   0   0      10616.75      11007.58      1610.75 o                         
   3   1   0        239.39        381.42        61.45 o                         
   5   1   0      16240.77      16489.69       299.92 o                         
   7   1   0      40457.97      40333.25       584.01 o                         
   9   1   0        143.42         56.63       100.96 o                         
  11   1   0       1688.59       1626.60       248.50 o                         
  13   1   0      19088.18      19193.35      1018.79 o                         
  15   1   0       5160.36       5350.54      1123.97 o                         
   0   2   0     144359.44     144142.78      4269.16 o                         
   2   2   0     116707.58     116920.48       763.30 o                         
   4   2   0       5583.64       6060.50       196.65 o                         
   6   2   0     142520.17     142590.34      1373.34 o                         
   8   2   0      45739.23      46997.36       747.20 o                         
  10   2   0      26910.07      28878.17       662.73 o                         
  12   2   0       3861.50       4258.63       481.76 o                         
  14   2   0      43957.45      47416.68      1957.25 o                         
  16   2   0       1775.27       2321.07       578.81 o                         
   1   3   0      17931.21      18281.61       239.81 o                         
   3   3   0      67633.61      68956.74       628.10 o                         
   5   3   0       3858.06       4027.89       195.81 o                         
   7   3   0       2633.00       2910.80       191.00 o                         
   9   3   0      50336.61      51155.84       872.91 o                         
  11   3   0      32567.47      34470.62       906.54 o                         
  13   3   0       5928.46       5974.90       577.70 o                         
  15   3   0       1635.63        805.50       390.38 o                         
  17   3   0      12242.72      11104.94      3200.85 o                         
   0   4   0      21610.39      21420.23       379.19 o                         
   2   4   0       6253.19       5986.25       186.32 o                         
   4   4   0     274110.09     271346.75      2139.49 o                         
   6   4   0     104111.61     107335.62      1347.43 o                         
   8   4   0      53636.66      54418.99       988.26 o                         
  10   4   0       2130.29       1992.01       253.19 o                         
  12   4   0      34078.39      34888.28      1290.11 o                         
  14   4   0      28573.17      27935.69      1935.78 o                         
  16   4   0      21870.35      23003.43      1623.18 o                         
   1   5   0       7939.62       8309.08       196.79 o                         
   3   5   0      50112.70      49601.04       819.93 o                         
   5   5   0      91652.36      93856.61      1208.32 o                         
   7   5   0        271.45        242.02       165.72 o                         
   9   5   0       3115.14       3211.14       272.87 o                         
  11   5   0       1531.96       1080.56       212.27 o                         
  13   5   0       9657.05      10091.96       832.34 o                         
  15   5   0       5937.15       6153.83       752.48 o                         
  17   5   0        174.26        244.68      1254.35 o                         
   0   6   0       1578.02       1794.35       143.97 o                         
   2   6   0      94845.89      95826.07      1014.73 o                         
   4   6   0      76278.06      76458.75      1083.54 o                         
   6   6   0     119099.98     118972.92      1753.59 o                         
   8   6   0       3863.53       4465.19       328.96 o                         
  10   6   0      29107.15      31240.14       940.75 o                         
  12   6   0      10093.67      10417.09       676.25 o                         
  14   6   0      34032.86      35974.44      1757.93 o                         
  16   6   0       7388.26       6902.28       922.80 o                         
   1   7   0     111776.77     115841.78      1234.02 o                         
   3   7   0      25123.25      26218.69       666.81 o                         
   5   7   0       3404.41       3410.46       243.16 o                         
   7   7   0      39508.16      39717.87      1015.55 o                         
   9   7   0      13068.14      13561.73       593.41 o                         
  11   7   0         33.78        209.36       240.02 o                         
  13   7   0       2241.62       2071.69       466.96 o                         
  15   7   0        136.97        242.05       539.40 o                         
   0   8   0      84673.86      84828.96      1407.11 o                         
   2   8   0      38615.70      38611.60       838.57 o                         
   4   8   0      86478.22      82221.51      1213.60 o                         
   6   8   0        355.56        462.97       145.44 o                         
   8   8   0      41323.91      42203.30      1098.54 o                         
  10   8   0      55304.73      58339.64      1351.23 o                         
  12   8   0      39959.50      42544.44      1506.52 o                         
  14   8   0         45.63       -419.71       439.81 o                         
  16   8   0       9671.33      12392.77      2208.54 o                         
   1   9   0       2120.17       2448.11       180.12 o                         
   3   9   0      27503.21      26523.93       812.02 o                         
   5   9   0      20998.22      20805.54       630.06 o                         
   7   9   0        543.15        329.80       127.14 o                         
   9   9   0         86.41        310.00       201.97 o                         
  11   9   0       2938.84       3056.52       371.53 o                         
  13   9   0       1696.23       1835.40       412.78 o                         
  15   9   0       2316.79       1027.71       737.41 o                         
   0  10   0      38833.39      40600.25       997.53 o                         
   2  10   0     160615.58     161294.77      2052.54 o                         
   4  10   0      31542.83      32535.38       886.03 o                         
   6  10   0       4985.74       4671.65       327.13 o                         
   8  10   0       8613.91       8713.79       535.38 o                         
  10  10   0     124581.99     128227.05      2536.12 o                         
  12  10   0      11035.36      11305.72       787.17 o                         
  14  10   0         62.41        329.87       449.52 o                         
  16  10   0       2756.25       3667.44      1760.00 o                         
   1  11   0        216.09        393.58       150.24 o                         
   3  11   0      23376.32      21386.94       738.95 o                         
   5  11   0       6221.69       6295.49       388.82 o                         
   7  11   0       3568.09       3860.28       307.92 o                         
   9  11   0       4586.73       4873.62       407.38 o                         
  11  11   0       9554.69      10044.25       697.84 o                         
  13  11   0       1412.37       2106.00       500.74 o                         
  15  11   0        611.27       2785.13      1018.29 o                         
   0  12   0       5513.19       5414.15       380.24 o                         
   2  12   0      22669.43      22081.39       630.44 o                         
   4  12   0     121418.12     122785.97      1935.11 o                         
   6  12   0       6293.46       6008.53       380.61 o                         
   8  12   0      17453.45      18512.92       817.58 o                         
  10  12   0      26399.85      25877.19      1030.76 o                         
  12  12   0      17729.27      17673.94      1052.93 o                         
  14  12   0        122.25        291.93       570.76 o                         
   1  13   0      37963.89      37823.73       956.19 o                         
   3  13   0      12973.16      14268.11       585.63 o                         
   5  13   0       2779.88       2231.56       269.72 o                         
   7  13   0      13942.74      12977.53       607.02 o                         
   9  13   0       5547.57       5610.82       499.43 o                         
  11  13   0         25.63        349.99       279.78 o                         
  13  13   0         58.55        196.03       524.29 o                         
  15  13   0        340.03        880.56      1059.34 o                         
   0  14   0       4292.55       3465.46       357.13 o                         
   2  14   0      37200.73      36876.40       975.15 o                         
   4  14   0      97104.12      97328.26      1726.52 o                         
   6  14   0      52889.04      54993.67      1274.23 o                         
   8  14   0        600.74        724.92       257.75 o                         
  10  14   0      10118.27      10301.36       660.03 o                         
  12  14   0       9615.84       9229.35       831.17 o                         
  14  14   0      16412.97      15205.46      1952.00 o                         
   1  15   0        610.71        626.62       179.39 o                         
   3  15   0        651.00        663.01       204.85 o                         
   5  15   0      12590.57      12810.64       580.92 o                         
   7  15   0       6622.12       7010.87       526.66 o                         
   9  15   0       8383.42       7648.04       640.98 o                         
  11  15   0       1251.14       1316.34       365.19 o                         
  13  15   0       9193.54      10248.34      1134.71 o                         
   0  16   0      22173.71      21583.14      1287.36 o                         
   2  16   0      16467.00      17243.26       719.13 o                         
   4  16   0      37575.52      39461.86      1199.30 o                         
   6  16   0      15380.08      15632.16       716.81 o                         
   8  16   0      12474.31      14357.91       807.26 o                         
  10  16   0       5753.41       6292.84       600.16 o                         
  12  16   0      15759.30      15129.81      1081.86 o                         
   1  17   0        311.48        686.41       253.54 o                         
   3  17   0       6178.63       6125.56       444.14 o                         
   5  17   0       2662.28       2759.26       315.68 o                         
   7  17   0       4949.90       5697.82       548.53 o                         
   9  17   0       9555.25       9556.97       723.98 o                         
  11  17   0       6787.58       7039.02       785.29 o                         
  13  17   0       3660.66       5251.56      1453.30 o                         
   0  18   0      69346.63      73324.23      2868.75 o                         
   2  18   0      22249.59      21487.54      1029.77 o                         
   4  18   0        233.96        594.88       272.52 o                         
   6  18   0       9731.43       9500.76       646.23 o                         
   8  18   0      28912.72      30073.51      1163.78 o                         
  10  18   0      19270.09      18270.29      1044.43 o                         
  12  18   0       5094.88       9456.32      3256.14 o                         
   1  19   0       2035.68       2005.49       379.54 o                         
   3  19   0       1996.17       2085.36       354.69 o                         
   5  19   0       2901.56       2197.87       423.57 o                         
   7  19   0        301.63        731.26       313.21 o                         
   9  19   0        104.52         73.28       330.00 o                         
  11  19   0        131.06       -245.47       523.17 o                         
   0  20   0      64796.40      68388.19      3757.24 o                         
   2  20   0      15644.22      16373.68       953.01 o                         
   4  20   0        765.56       1588.90       351.36 o                         
   6  20   0      15525.97      16102.39       946.94 o                         
   8  20   0      27913.48      29633.29      1370.86 o                         
  10  20   0       6124.29       6068.65       786.24 o                         
   1  21   0       2613.84       2264.37       413.07 o                         
   3  21   0       4609.77       4688.56       546.01 o                         
   5  21   0        575.92        423.46       305.23 o                         
   7  21   0       3960.23       4638.73       603.75 o                         
   9  21   0        257.00        343.62       464.60 o                         
   0  22   0      14635.28      15159.93      1426.47 o                         
   2  22   0       5126.27       6183.56       689.84 o                         
   4  22   0       7658.87       9044.35       850.89 o                         
   6  22   0      23477.14      24990.31      1332.30 o                         
   8  22   0      11619.66      11866.94       971.29 o                         
   1  23   0         43.04        490.77       451.39 o                         
   3  23   0         76.11        285.45       384.58 o                         
   5  23   0        705.93       -109.64       398.32 o                         
   7  23   0        142.21       -134.76       519.66 o                         
   0  24   0       7895.14       7212.34      1359.19 o                         
   2  24   0       8507.92       9636.52      1076.89 o                         
   4  24   0       8280.54       8708.08      1033.68 o                         
   6  24   0      18948.33      17527.73      3818.87 o                         
   1  25   0       4440.81       4071.09       765.16 o                         
   3  25   0       1912.75       3161.66       828.38 o                         
   5  25   0        998.71       2161.65      1489.54 o                         
   0  26   0      12091.68      12521.60      2440.93 o                         
   2  26   0       5004.20       5487.29      2885.66 o                         
 -17   1   1        417.91        621.52      1292.59 o                         
 -15   1   1       4382.92       4902.30       786.01 o                         
 -13   1   1      42167.12      43390.01      1515.52 o                         
 -11   1   1      35098.80      36030.76       967.58 o                         
  -9   1   1      20857.83      20811.26       579.73 o                         
  -7   1   1      76427.63      76211.11      1002.14 o                         
  -5   1   1      33614.66      33603.93       525.92 o                         
  -3   1   1       9512.26       9245.38       207.22 o                         
  -1   1   1     135195.30     140819.33       898.00 o                         
   1   1   1     204275.25     207307.53      1133.48 o                         
   3   1   1        999.58       1070.87        70.67 o                         
   5   1   1       1103.11       1085.73        84.03 o                         
   7   1   1     146776.27     144193.02      1298.40 o                         
   9   1   1     117692.95     114631.72      1187.58 o                         
  11   1   1       3904.44       3947.40       377.96 o                         
  13   1   1       6067.00       4717.71       673.30 o                         
  15   1   1      19110.27      24473.37      1624.61 o                         
 -16   2   1       1869.37       2982.84       725.45 o                         
 -14   2   1        215.74        112.50       369.06 o                         
 -12   2   1      13891.95      15134.40       676.67 o                         
 -10   2   1       3765.46       4017.82       275.71 o                         
  -8   2   1      54328.73      54282.15       743.30 o                         
  -6   2   1        875.80        752.05       102.40 o                         
  -4   2   1      83866.74      85610.87       865.64 o                         
  -2   2   1       2960.26       3391.32        95.29 o                         
   0   2   1      17107.65      18103.18       195.40 o                         
   2   2   1      10267.44      11107.74       228.39 o                         
   4   2   1        143.54        144.93        68.79 o                         
   6   2   1        558.40        485.05        88.91 o                         
   8   2   1       9581.81       9514.21       313.82 o                         
  10   2   1         43.19        197.37       145.64 o                         
  12   2   1       6342.65       5962.10       610.43 o                         
  14   2   1        243.88        975.69       504.49 o                         
  16   2   1       5480.25       5818.71       863.81 o                         
 -17   3   1       5021.70       2366.73      1789.88 o                         
 -15   3   1      18682.73      22182.39      1405.22 o                         
 -13   3   1      42354.25      43815.54      1411.64 o                         
 -11   3   1       2650.01       2574.73       251.97 o                         
  -9   3   1       7927.54       8402.77       351.47 o                         
  -7   3   1     110446.53     113451.92      1352.65 o                         
  -5   3   1     152143.44     150961.62      1355.11 o                         
  -3   3   1       3950.47       3815.02       128.63 o                         
  -1   3   1      92199.70      93262.78       532.94 o                         
   1   3   1     284643.91     283344.56      1697.45 o                         
   3   3   1     105779.62     105357.20      1065.36 o                         
   5   3   1      22331.62      21644.54       416.98 o                         
   7   3   1      79279.01      78418.86      1020.47 o                         
   9   3   1      25649.92      25966.61       715.47 o                         
  11   3   1       6743.03       6471.32       448.27 o                         
  13   3   1      18668.72      19808.79      1271.47 o                         
  15   3   1      33814.81      35059.11      1950.91 o                         
 -16   4   1       3653.74       4328.37       771.70 o                         
 -14   4   1        168.01        548.73       514.99 o                         
 -12   4   1      13761.15      13550.24       670.91 o                         
 -10   4   1       2558.52       2805.97       271.71 o                         
  -8   4   1      48713.12      49658.81       873.69 o                         
  -6   4   1        327.18        460.49       137.84 o                         
  -4   4   1      33752.51      34923.52       490.52 o                         
  -2   4   1         17.98        104.18        50.64 o                         
   0   4   1      26003.49      27873.27       278.90 o                         
   2   4   1      33849.46      34597.81       471.24 o                         
   4   4   1       4342.63       4516.33       176.67 o                         
   6   4   1        196.50        174.55       105.95 o                         
   8   4   1       2023.58       2427.07       211.73 o                         
  10   4   1       5801.45       5853.48       366.13 o                         
  12   4   1      12138.56      12952.63       980.89 o                         
  14   4   1       1036.53       2003.67       544.17 o                         
  16   4   1       3100.60       3901.16      1219.32 o                         
 -17   5   1       5287.27       5969.84      2357.33 o                         
 -15   5   1      30772.65      32800.98      1723.91 o                         
 -13   5   1      21069.61      21908.79      1100.90 o                         
 -11   5   1       8210.01       8514.80       589.49 o                         
  -9   5   1       3298.10       3281.34       274.91 o                         
  -7   5   1     108727.73     104897.63      1616.11 o                         
  -5   5   1     140160.75     137727.12      1432.98 o                         
  -3   5   1      61464.04      61259.84       725.09 o                         
  -1   5   1        157.31        486.33        65.77 o                         
   1   5   1      63023.87      63717.16       608.86 o                         
   3   5   1     111934.66     110633.70      1486.18 o                         
   5   5   1     118528.93     111692.45      1458.22 o                         
   7   5   1      11811.32      11221.79       451.99 o                         
   9   5   1       6196.27       7015.08       438.87 o                         
  11   5   1       8422.90       9630.25       573.44 o                         
  13   5   1      38748.18      38977.16      1770.84 o                         
  15   5   1      15084.06      13232.29      1240.95 o                         
 -16   6   1        371.44        257.25       670.05 o                         
 -14   6   1      14587.37      15370.08       953.44 o                         
 -12   6   1       2294.52       2089.43       298.59 o                         
 -10   6   1        285.62        231.18       169.15 o                         
  -8   6   1         53.24        272.02       183.29 o                         
  -6   6   1       1806.78       1718.99       235.41 o                         
  -4   6   1       9926.67       9911.86       340.28 o                         
  -2   6   1     119253.39     120769.73      1019.09 o                         
   0   6   1       5298.83       5716.82       187.50 o                         
   2   6   1      84371.70      85066.55      1396.92 o                         
   4   6   1      10416.30       9931.87       465.43 o                         
   6   6   1     104179.66     102023.43      1459.11 o                         
   8   6   1        274.79        103.93       228.09 o                         
  10   6   1      16659.14      16951.96       689.37 o                         
  12   6   1       1033.81        822.06       305.63 o                         
  14   6   1       5014.22       4991.19       729.06 o                         
  16   6   1       1165.23        134.87      1094.84 o                         
 -17   7   1      14512.52      19509.66      4082.75 o                         
 -15   7   1       4584.87       3577.05       633.85 o                         
 -13   7   1       9596.10      10486.77       770.49 o                         
 -11   7   1      20519.25      21875.78       921.83 o                         
  -9   7   1      59402.57      59765.70      1254.60 o                         
  -7   7   1       7337.87       7490.53       437.41 o                         
  -5   7   1      59761.43      60504.79       936.02 o                         
  -3   7   1     113288.46     115224.04      1072.94 o                         
  -1   7   1     140590.42     140432.77      1281.83 o                         
   1   7   1      18116.97      18808.78       396.60 o                         
   3   7   1     120857.09     122395.55      1496.07 o                         
   5   7   1      62708.62      64460.05      1170.39 o                         
   7   7   1      28749.55      28483.77       839.07 o                         
   9   7   1       9623.97       9926.91       513.34 o                         
  11   7   1      49388.38      49670.29      1354.96 o                         
  13   7   1      10347.61      11829.43      1045.89 o                         
  15   7   1       5708.62       5027.90       889.48 o                         
 -16   8   1        295.64       -237.42       628.43 o                         
 -14   8   1        353.57        165.43       395.46 o                         
 -12   8   1         94.34         89.07       297.78 o                         
 -10   8   1       4586.65       4409.48       366.48 o                         
  -8   8   1       1029.78       1314.58       266.21 o                         
  -6   8   1      18366.92      18797.20       543.29 o                         
  -4   8   1       1232.73       1216.70       139.19 o                         
  -2   8   1      23330.86      23808.53       525.31 o                         
   0   8   1       8129.24       7739.37       261.31 o                         
   2   8   1     103026.59     102704.66      1253.50 o                         
   4   8   1        113.34        313.27       154.04 o                         
   6   8   1      32370.88      33266.41       876.91 o                         
   8   8   1       5052.43       4933.49       419.58 o                         
  10   8   1      26793.92      28517.77       981.27 o                         
  12   8   1        156.14        129.27       333.32 o                         
  14   8   1       1304.88       2174.25       555.57 o                         
  16   8   1        543.80       3354.77      2332.44 o                         
 -15   9   1       3335.13       2335.90       579.28 o                         
 -13   9   1        153.59       1090.81       435.63 o                         
 -11   9   1      86111.12      88409.27      2104.92 o                         
  -9   9   1      83236.50      83592.84      1679.62 o                         
  -7   9   1       4781.04       4965.65       304.25 o                         
  -5   9   1       3615.52       3643.79       278.10 o                         
  -3   9   1     168003.36     166956.39      1628.18 o                         
  -1   9   1     103961.91     105223.77      1216.14 o                         
   1   9   1      38264.20      38519.11       873.90 o                         
   3   9   1       5780.15       5560.11       340.47 o                         
   5   9   1      49904.51      49757.14      1112.04 o                         
   7   9   1       7674.97       7108.98       347.72 o                         
   9   9   1      65984.07      65270.88      1676.75 o                         
  11   9   1      39845.13      40541.25      1237.20 o                         
  13   9   1       5865.07       5622.39       737.52 o                         
  15   9   1        483.76        620.26       442.57 o                         
 -16  10   1         64.55       1612.55      1135.18 o                         
 -14  10   1        179.51       -382.26       428.90 o                         
 -12  10   1       5978.57       5705.45       545.56 o                         
 -10  10   1       1768.05       2128.02       375.76 o                         
  -8  10   1       1097.00       1234.14       260.88 o                         
  -6  10   1       6521.69       6433.36       419.11 o                         
  -4  10   1      23125.14      23297.39       580.12 o                         
  -2  10   1       1727.15       1682.96       182.98 o                         
   0  10   1       1117.83       1216.93       155.18 o                         
   2  10   1      27124.71      27807.04       710.00 o                         
   4  10   1        112.08         98.15       144.71 o                         
   6  10   1        110.97        132.51       196.96 o                         
   8  10   1      10088.08       9492.15       603.27 o                         
  10  10   1       1858.27       2439.93       385.23 o                         
  12  10   1        245.42        914.81       414.42 o                         
  14  10   1        625.76        208.69       436.46 o                         
 -15  11   1       2387.10        677.65       473.94 o                         
 -13  11   1       5068.18       5972.31       675.64 o                         
 -11  11   1      27085.97      28916.39      1107.93 o                         
  -9  11   1      85998.12      88782.48      1722.56 o                         
  -7  11   1        284.00        252.88       181.58 o                         
  -5  11   1      16900.09      15955.71       531.99 o                         
  -3  11   1      77536.14      78892.66      1238.68 o                         
  -1  11   1      92658.81      92451.16      1807.26 o                         
   1  11   1        153.60        327.79       172.88 o                         
   3  11   1      73647.56      72186.87      1567.12 o                         
   5  11   1      43538.11      43493.74      1131.08 o                         
   7  11   1      23745.58      23728.46       848.34 o                         
   9  11   1       8224.19       7961.06       630.31 o                         
  11  11   1      55061.55      57613.64      1853.62 o                         
  13  11   1       4364.36       4092.45      1004.20 o                         
  15  11   1       3927.36       3017.19      1109.05 o                         
 -14  12   1       3892.97       2501.10       533.63 o                         
 -12  12   1        175.16        245.71       403.15 o                         
 -10  12   1        294.37        582.13       322.62 o                         
  -8  12   1      12218.97      12449.65       622.52 o                         
  -6  12   1         20.01        222.71       117.34 o                         
  -4  12   1         38.26         59.58       137.33 o                         
  -2  12   1      44807.55      45117.04      1000.13 o                         
   0  12   1       8969.31       8076.81       344.68 o                         
   2  12   1      16537.35      16344.98       658.61 o                         
   4  12   1       6791.37       6515.21       389.64 o                         
   6  12   1      42026.02      41532.80      1108.68 o                         
   8  12   1          0.60        244.79       259.17 o                         
  10  12   1       2191.95       2325.26       371.91 o                         
  12  12   1       4541.04       4834.57       677.64 o                         
  14  12   1       4263.88       2758.01       587.74 o                         
 -15  13   1      25331.27      29103.65      3316.24 o                         
 -13  13   1       1639.31        973.69       374.04 o                         
 -11  13   1      15547.73      15793.99      1002.35 o                         
  -9  13   1       6892.50       7472.43       534.31 o                         
  -7  13   1      31919.08      32832.23       846.50 o                         
  -5  13   1      29439.52      30000.21       738.09 o                         
  -3  13   1     119240.57     121657.02      1672.94 o                         
  -1  13   1        405.11        527.87       168.87 o                         
   1  13   1       9977.56       9827.61       588.96 o                         
   3  13   1      65811.23      63519.57      1733.88 o                         
   5  13   1     153476.80     151954.59      2482.31 o                         
   7  13   1        370.20        238.14       237.89 o                         
   9  13   1       3868.57       3571.52       417.12 o                         
  11  13   1      13364.50      12702.67       805.99 o                         
  13  13   1      31955.86      34120.27      1554.66 o                         
 -14  14   1         25.92        613.20       557.72 o                         
 -12  14   1        187.57        383.16       421.31 o                         
 -10  14   1       1762.19       1720.91       375.42 o                         
  -8  14   1      19055.71      19325.46       777.38 o                         
  -6  14   1       4972.24       5188.27       343.54 o                         
  -4  14   1       1722.68       1928.07       249.24 o                         
  -2  14   1        801.67        849.34       248.18 o                         
   0  14   1      16025.34      15036.60       576.19 o                         
   2  14   1       8502.50       8495.03       522.84 o                         
   4  14   1       9162.96       8742.73       608.04 o                         
   6  14   1       1591.58       1267.30       245.66 o                         
   8  14   1        121.40        313.77       269.19 o                         
  10  14   1      10570.23      12744.49       811.26 o                         
  12  14   1       5044.93       6136.61       702.03 o                         
  14  14   1         10.02       -461.02       729.34 o                         
 -13  15   1      12730.33      14393.14      1302.13 o                         
 -11  15   1       1094.91       1006.25       367.24 o                         
  -9  15   1      26630.01      27049.56      1025.14 o                         
  -7  15   1      15371.44      15407.72       704.53 o                         
  -5  15   1      70187.13      71165.16      1313.45 o                         
  -3  15   1      13675.04      14655.93       644.36 o                         
  -1  15   1      18032.97      18830.70       722.14 o                         
   1  15   1        831.95        710.48       221.99 o                         
   3  15   1      79498.59      80438.59      1713.03 o                         
   5  15   1      27166.27      28681.99      1047.35 o                         
   7  15   1      17835.76      17518.92       888.77 o                         
   9  15   1        408.33        -69.24       265.59 o                         
  11  15   1      24745.46      26745.97      1217.77 o                         
  13  15   1       7132.28       7128.97      1414.35 o                         
 -14  16   1        259.13       -965.79      1657.68 o                         
 -12  16   1      22735.45      24108.69      1312.36 o                         
 -10  16   1       1164.02        591.07       293.36 o                         
  -8  16   1      13000.96      13175.23       672.03 o                         
  -6  16   1       2517.30       2535.98       298.55 o                         
  -4  16   1      58978.71      59253.88      1373.38 o                         
  -2  16   1       1560.99       1262.73       379.35 o                         
   0  16   1       3286.44       3221.46       383.70 o                         
   2  16   1       4019.13       4063.02       398.48 o                         
   4  16   1       5819.60       5371.14       495.97 o                         
   6  16   1       2857.99       3048.73       401.69 o                         
   8  16   1      10761.29      11092.07       763.98 o                         
  10  16   1        328.64        194.62       303.13 o                         
  12  16   1       2791.66       3041.02       532.44 o                         
 -13  17   1       3854.65       1589.88       951.08 o                         
 -11  17   1      23209.65      25075.08      1338.82 o                         
  -9  17   1       6387.75       6373.70       545.82 o                         
  -7  17   1      27918.50      28158.61      1044.03 o                         
  -5  17   1       3059.33       3545.00       377.31 o                         
  -3  17   1      37603.55      40408.16      1186.46 o                         
  -1  17   1      27427.60      26557.84      1048.36 o                         
   1  17   1      74618.06      74601.34      1863.58 o                         
   3  17   1       2672.80       1994.25       405.19 o                         
   5  17   1      15785.04      17732.78       873.07 o                         
   7  17   1       9592.78      10438.85       726.43 o                         
   9  17   1      37550.78      40038.95      1514.41 o                         
  11  17   1       4126.31       3666.89       543.02 o                         
  13  17   1       8495.45       7698.59      1419.36 o                         
 -12  18   1        503.70        398.09       563.30 o                         
 -10  18   1       2291.51       1610.48       432.14 o                         
  -8  18   1      17959.50      16501.48       842.57 o                         
  -6  18   1       1860.14       2283.05       333.37 o                         
  -4  18   1       1287.08       1687.15       316.25 o                         
  -2  18   1        552.19        733.59       284.50 o                         
   0  18   1      17213.80      17091.43       901.72 o                         
   2  18   1       8214.25       8489.46       681.94 o                         
   4  18   1        278.28        667.93       269.27 o                         
   6  18   1        149.97         87.51       294.18 o                         
   8  18   1        859.31       1068.52       444.99 o                         
  10  18   1       3333.16       3321.44       464.50 o                         
  12  18   1       3857.14       3460.73      1458.82 o                         
 -11  19   1       7434.29       7825.71       776.14 o                         
  -9  19   1      21297.02      22182.80      1172.82 o                         
  -7  19   1       4899.50       4848.35       535.68 o                         
  -5  19   1      12463.15      13249.01       740.62 o                         
  -3  19   1        421.81         -1.72       259.67 o                         
  -1  19   1      72799.89      75992.21      2000.77 o                         
   1  19   1      32015.22      32441.45      1341.24 o                         
   3  19   1       6357.05       6642.90       614.83 o                         
   5  19   1       2037.01       1789.69       362.09 o                         
   7  19   1      41783.53      45415.39      1697.94 o                         
   9  19   1      18297.75      18255.53      1073.43 o                         
  11  19   1       7324.69       7276.28      1271.30 o                         
 -10  20   1        162.68         -3.50       474.54 o                         
  -8  20   1       4852.49       5274.79       628.15 o                         
  -6  20   1        749.29       1002.17       437.25 o                         
  -4  20   1        105.09        663.78       322.50 o                         
  -2  20   1      12950.16      13677.12       818.90 o                         
   0  20   1       4058.84       4054.53       547.88 o                         
   2  20   1       2609.28       3189.95       478.73 o                         
   4  20   1       4942.33       5785.19       602.63 o                         
   6  20   1      12109.07      12769.41       860.30 o                         
   8  20   1         46.16        610.73       330.89 o                         
  10  20   1         18.54       -343.52       403.07 o                         
  -9  21   1        378.71        335.20       393.74 o                         
  -7  21   1      36921.69      37157.13      1518.63 o                         
  -5  21   1       7979.72       8519.66       758.00 o                         
  -3  21   1       5876.10       7819.04       680.97 o                         
  -1  21   1       3932.91       4630.50       683.58 o                         
   1  21   1      50212.30      53467.14      1916.18 o                         
   3  21   1       1497.81       1661.17       398.58 o                         
   5  21   1      10025.74      10614.45       817.83 o                         
   7  21   1      12934.07      12230.37       974.76 o                         
   9  21   1      20582.86      18015.36      1634.62 o                         
  -8  22   1        269.84       -322.72       377.95 o                         
  -6  22   1       2825.40       2876.40       675.78 o                         
  -4  22   1       8419.85       8900.60       809.63 o                         
  -2  22   1         24.42        450.16       419.25 o                         
   0  22   1         68.70         86.02       472.50 o                         
   2  22   1       7589.97       8706.64       831.67 o                         
   4  22   1       1518.08       -355.56       375.41 o                         
   6  22   1          3.88        -81.76       443.41 o                         
   8  22   1       2799.32       2962.60      1629.67 o                         
  -7  23   1      12973.88      13632.74      1386.07 o                         
  -5  23   1      44399.32      46449.03      1939.02 o                         
  -3  23   1        238.81        250.22       466.26 o                         
  -1  23   1       4361.25       5314.66       722.25 o                         
   1  23   1       5183.99       4958.17       675.78 o                         
   3  23   1      27165.25      27694.41      1513.10 o                         
   5  23   1       7410.81       6050.64       945.44 o                         
   7  23   1      19002.15      19692.49      2459.79 o                         
  -6  24   1       2085.74        449.16      1037.58 o                         
  -4  24   1        957.27       1144.22       480.64 o                         
  -2  24   1        196.03        683.42       464.08 o                         
   0  24   1       1684.33       1650.00       450.48 o                         
   2  24   1      11386.32      10240.78      1792.31 o                         
   4  24   1          6.78        151.07       598.88 o                         
   6  24   1        198.24       -906.11       906.11 o                         
  -3  25   1       9219.65       8567.14      1277.93 o                         
  -1  25   1        572.55       -199.99       491.00 o                         
   1  25   1      13737.45      15097.91      1366.48 o                         
   3  25   1       3719.21       2701.63       914.38 o                         
   5  25   1      11586.75      11525.90      2811.71 o                         
  -2  26   1       9395.59      11551.84      4936.89 o                         
   0  26   1        526.49        801.31       876.18 o                         
 -16   0   2       5271.31       8496.43      1803.18 o                         
 -14   0   2      22411.32      22853.68      1781.08 o                         
 -12   0   2      67460.23      69890.20      2342.20 o                         
 -10   0   2      64555.69      63420.09      1831.58 o                         
  -8   0   2       1366.79       1576.39       304.03 o                         
  -6   0   2      94467.88      95003.07      1892.38 o                         
  -4   0   2      16024.95      16420.33       415.57 o                         
  -2   0   2     139682.20     144256.81       978.40 o                         
   0   0   2     272647.66     273017.25      2000.70 o                         
   2   0   2     360875.66     366532.59      2489.80 o                         
   4   0   2      36391.62      37051.79       606.80 o                         
   6   0   2      20442.30      19819.13       554.67 o                         
   8   0   2     128069.70     122782.52      3005.70 o                         
  10   0   2      96535.12      97081.24      2347.46 o                         
  12   0   2       6674.68       5295.89       788.41 o                         
  14   0   2      10475.26      11138.00      1512.12 o                         
 -17   1   2       1605.46        490.25       608.82 o                         
 -15   1   2       1597.07       1073.49       390.95 o                         
 -13   1   2          1.66       -175.17       247.74 o                         
 -11   1   2      19070.13      19509.10       780.14 o                         
  -9   1   2      15137.00      14295.37       596.17 o                         
  -7   1   2        611.50        659.31       183.24 o                         
  -5   1   2       1212.59       1513.47       152.47 o                         
  -3   1   2     100121.30     101806.00       661.36 o                         
  -1   1   2      29460.76      32126.41       286.88 o                         
   1   1   2       4786.70       5101.43       119.68 o                         
   3   1   2       5478.39       5360.63       172.47 o                         
   5   1   2      56643.25      56288.96       770.25 o                         
   7   1   2        250.84        296.92       110.42 o                         
   9   1   2       3007.34       2875.41       236.68 o                         
  11   1   2      10179.69      10165.28       679.38 o                         
  13   1   2        128.19       -231.45       399.60 o                         
  15   1   2        119.40       -174.75       455.66 o                         
 -16   2   2       3497.31       4196.85       864.53 o                         
 -14   2   2       7219.97       7214.90       619.21 o                         
 -12   2   2      97868.02      97781.60      1758.05 o                         
 -10   2   2       6245.67       6483.15       421.56 o                         
  -8   2   2      42645.46      43873.90       929.40 o                         
  -6   2   2      64675.97      67302.23       992.97 o                         
  -4   2   2     178418.84     180663.98      1387.20 o                         
  -2   2   2        357.52        451.99        48.31 o                         
   0   2   2     199059.94     200766.70      1095.98 o                         
   2   2   2      68881.05      69175.72       690.33 o                         
   4   2   2      37823.55      35865.03       580.37 o                         
   6   2   2       1219.11       1470.08       137.09 o                         
   8   2   2     143570.58     137461.30      2390.37 o                         
  10   2   2      16345.82      16224.56       653.36 o                         
  12   2   2       7159.62       6057.49       653.05 o                         
  14   2   2       4213.22       3769.62       806.36 o                         
 -17   3   2        618.12        571.70       732.24 o                         
 -15   3   2       5451.82       5833.76       613.38 o                         
 -13   3   2      10172.53      10713.92       655.82 o                         
 -11   3   2       3367.07       3084.52       310.68 o                         
  -9   3   2       1403.93       1284.06       133.06 o                         
  -7   3   2      97156.60      95736.16      1113.48 o                         
  -5   3   2      68718.14      70422.27       891.75 o                         
  -3   3   2      44796.11      46647.43       470.39 o                         
  -1   3   2      13968.08      14555.90       197.54 o                         
   1   3   2     263306.19     261812.22      2263.07 o                         
   3   3   2      21925.04      21148.70       453.35 o                         
   5   3   2       1572.09       1521.16       132.85 o                         
   7   3   2       2482.66       2094.07       175.72 o                         
   9   3   2       6745.67       6594.10       344.38 o                         
  11   3   2       1206.21        722.29       246.01 o                         
  13   3   2       8237.58       7193.47       841.49 o                         
  15   3   2       3736.88       5580.72       886.89 o                         
 -16   4   2       8778.53       8652.61      1186.06 o                         
 -14   4   2      37548.52      38413.39      1399.84 o                         
 -12   4   2       1587.02       1844.49       272.09 o                         
 -10   4   2       8651.95       8895.61       405.51 o                         
  -8   4   2      13926.18      14100.36       403.09 o                         
  -6   4   2     271707.03     273308.47      2376.80 o                         
  -4   4   2      42077.54      42565.34       531.43 o                         
  -2   4   2      18982.30      19483.05       251.68 o                         
   0   4   2        362.23        544.95        62.23 o                         
   2   4   2     239588.78     234353.58      2373.47 o                         
   4   4   2      82421.02      81091.94      1170.54 o                         
   6   4   2      81950.49      80643.20      1198.38 o                         
   8   4   2       3036.59       3055.46       244.81 o                         
  10   4   2      30213.89      30129.06       946.25 o                         
  12   4   2      12599.34      12731.62       982.47 o                         
  14   4   2      42994.77      43381.57      2118.36 o                         
 -17   5   2        263.72       1344.36      2704.36 o                         
 -15   5   2        604.64        367.34       394.74 o                         
 -13   5   2       7382.56       7736.09       603.81 o                         
 -11   5   2      26772.78      26913.27       869.17 o                         
  -9   5   2       3718.10       3580.59       246.03 o                         
  -7   5   2       3251.14       3442.27       242.66 o                         
  -5   5   2        178.55        185.22       100.32 o                         
  -3   5   2      44824.02      45311.66       504.03 o                         
  -1   5   2      75446.97      78932.84       664.90 o                         
   1   5   2       4064.92       4247.13       172.84 o                         
   3   5   2      12886.31      13406.85       522.82 o                         
   5   5   2       1522.53       1642.06       190.76 o                         
   7   5   2      64772.75      62085.22      1154.30 o                         
   9   5   2      14535.75      14792.20       594.31 o                         
  11   5   2       4606.65       5000.98       501.55 o                         
  13   5   2         27.75        466.67       574.64 o                         
  15   5   2       5535.48       5913.62       906.93 o                         
 -16   6   2      34117.49      35216.26      1692.82 o                         
 -14   6   2       9731.76      10890.11       819.14 o                         
 -12   6   2      13199.25      13593.46       755.57 o                         
 -10   6   2       1768.73       1384.50       205.28 o                         
  -8   6   2      85224.08      84440.98      1499.37 o                         
  -6   6   2      42860.56      43440.11       716.91 o                         
  -4   6   2     104103.95     103093.60      1008.75 o                         
  -2   6   2       2019.46       2018.03       106.63 o                         
   0   6   2      62409.58      63376.53       629.36 o                         
   2   6   2      44158.79      44719.65       710.92 o                         
   4   6   2     181821.86     173256.92      2504.61 o                         
   6   6   2      18417.02      18618.40       600.58 o                         
   8   6   2      21375.82      21351.49       778.76 o                         
  10   6   2       6192.35       7295.67       563.05 o                         
  12   6   2      51267.52      51381.91      1790.48 o                         
  14   6   2       9860.83       9245.63      1031.08 o                         
 -17   7   2      11642.70      15287.43      2403.99 o                         
 -15   7   2      11480.84      12001.59       896.31 o                         
 -13   7   2       5847.29       6555.18       563.84 o                         
 -11   7   2       1047.70       1159.80       244.58 o                         
  -9   7   2      33213.68      35296.14      1125.77 o                         
  -7   7   2      11963.66      12124.63       499.97 o                         
  -5   7   2        180.45        166.38       112.07 o                         
  -3   7   2      13659.18      13919.91       309.84 o                         
  -1   7   2       3707.23       3975.13       146.85 o                         
   1   7   2       6745.06       7437.76       263.33 o                         
   3   7   2      81202.60      78287.45      1355.40 o                         
   5   7   2      38822.81      38147.35       859.85 o                         
   7   7   2      18901.73      17913.39       617.36 o                         
   9   7   2       2107.38       1835.47       297.74 o                         
  11   7   2      37291.70      37760.36      1391.14 o                         
  13   7   2       6987.75       7150.60       801.80 o                         
  15   7   2       2021.61       1265.82       509.63 o                         
 -16   8   2       4412.06       4048.19       668.97 o                         
 -14   8   2      14862.06      18481.41      1124.67 o                         
 -12   8   2      10458.29      10211.95       706.50 o                         
 -10   8   2     104721.38     104667.58      1821.69 o                         
  -8   8   2      16406.87      16346.99       586.20 o                         
  -6   8   2       3628.16       3364.19       217.69 o                         
  -4   8   2      13026.52      13210.57       340.90 o                         
  -2   8   2     281005.28     277663.91      2025.83 o                         
   0   8   2      29933.54      29539.17       541.44 o                         
   2   8   2      18285.15      18211.06       516.22 o                         
   4   8   2      15533.67      14093.55       616.62 o                         
   6   8   2      97728.81      99287.95      1506.39 o                         
   8   8   2      11382.96      10952.05       668.37 o                         
  10   8   2      38953.53      40033.87      1344.87 o                         
  12   8   2      11524.70      12351.38       839.27 o                         
  14   8   2       8253.48       8175.63       948.60 o                         
 -15   9   2         46.11        282.13       379.17 o                         
 -13   9   2       9410.83       9742.21       714.47 o                         
 -11   9   2       3671.14       3707.07       390.43 o                         
  -9   9   2        799.88        741.99       214.78 o                         
  -7   9   2        247.45        439.33       137.47 o                         
  -5   9   2       2780.99       2778.47       196.52 o                         
  -3   9   2       8870.92       8771.96       298.64 o                         
  -1   9   2      20958.94      22241.57       398.92 o                         
   1   9   2       3760.49       3894.06       220.89 o                         
   3   9   2        420.84        279.20       157.24 o                         
   5   9   2       1125.84        744.11       211.96 o                         
   7   9   2      18889.29      16471.53       879.46 o                         
   9   9   2       4276.67       4181.88       457.93 o                         
  11   9   2        107.26       -236.45       341.48 o                         
  13   9   2          1.82        742.24       478.49 o                         
  15   9   2       2407.89       3333.83      1361.14 o                         
 -16  10   2      13134.62      10306.82      1288.40 o                         
 -14  10   2        445.25        449.20       517.27 o                         
 -12  10   2      18037.73      18640.31       940.61 o                         
 -10  10   2      59544.98      58705.32      1362.69 o                         
  -8  10   2      56885.84      56301.43      1006.49 o                         
  -6  10   2      17539.21      17222.35       481.43 o                         
  -4  10   2      43266.84      42967.97       701.85 o                         
  -2  10   2     226300.91     227619.84      2034.13 o                         
   0  10   2     134733.86     137913.86      1748.75 o                         
   2  10   2       4924.00       4394.98       278.54 o                         
   4  10   2      45897.64      45322.11      1124.38 o                         
   6  10   2      45783.14      45232.05      1266.54 o                         
   8  10   2      34957.80      33935.05      1427.97 o                         
  10  10   2       8849.48       9319.54       689.29 o                         
  12  10   2      28107.20      29595.06      1577.80 o                         
  14  10   2        799.28        880.79       785.70 o                         
 -15  11   2        294.19        358.16       472.07 o                         
 -13  11   2      10886.10      11915.58       814.84 o                         
 -11  11   2        936.39       1364.41       402.65 o                         
  -9  11   2       1988.57       1536.92       215.13 o                         
  -7  11   2       7961.44       7869.79       357.20 o                         
  -5  11   2      20002.01      19511.46       474.80 o                         
  -3  11   2       3108.25       2997.43       201.91 o                         
  -1  11   2        216.87        171.77        97.10 o                         
   1  11   2      32760.94      31803.33       784.22 o                         
   3  11   2       2271.60       2347.99       267.35 o                         
   5  11   2       8708.13       9020.14       549.82 o                         
   7  11   2      18199.32      20561.97       857.03 o                         
   9  11   2       6301.78       6338.94       580.98 o                         
  11  11   2       1736.95       2554.77       478.74 o                         
  13  11   2        789.53        827.23       453.62 o                         
  15  11   2       2584.39       6231.00      2634.70 o                         
 -14  12   2       9194.18      10279.13       824.53 o                         
 -12  12   2        237.16        607.37       297.80 o                         
 -10  12   2      48368.50      49703.52      1291.75 o                         
  -8  12   2      55508.55      53387.55      1101.51 o                         
  -6  12   2      25611.22      25793.81       572.52 o                         
  -4  12   2       9645.45       9574.50       411.50 o                         
  -2  12   2     108667.49     109726.45      1543.38 o                         
   0  12   2      10736.51      11087.35       421.81 o                         
   2  12   2      14271.51      14113.60       731.96 o                         
   4  12   2      40093.04      41698.91      1193.41 o                         
   6  12   2      67116.23      66182.26      1540.68 o                         
   8  12   2        272.30         60.50       259.70 o                         
  10  12   2      14835.56      13812.15       839.45 o                         
  12  12   2      21374.33      22291.33      1333.55 o                         
  14  12   2      10415.72      12106.75      1976.05 o                         
 -15  13   2       2863.87       2213.03       703.85 o                         
 -13  13   2       1334.19       1125.25       443.96 o                         
 -11  13   2        112.39        266.18       275.12 o                         
  -9  13   2       6317.25       6315.45       422.20 o                         
  -7  13   2       2124.70       2307.73       221.26 o                         
  -5  13   2       1463.14       1743.83       212.93 o                         
  -3  13   2       3111.81       3336.25       267.55 o                         
  -1  13   2        474.03        508.59       203.69 o                         
   1  13   2        678.23        772.83       147.94 o                         
   3  13   2      33455.73      34139.75      1104.33 o                         
   5  13   2       5154.02       4881.76       445.70 o                         
   7  13   2       6141.91       5548.03       487.16 o                         
   9  13   2        388.30        698.68       269.53 o                         
  11  13   2      10532.23       9840.14       759.36 o                         
  13  13   2       2809.94       2632.03       533.89 o                         
 -14  14   2       7504.74       7383.63       755.40 o                         
 -12  14   2       1021.08       1041.41       343.57 o                         
 -10  14   2       2520.57       3184.93       465.69 o                         
  -8  14   2      51290.81      53009.37      1193.67 o                         
  -6  14   2      32393.14      33209.65       840.92 o                         
  -4  14   2      41909.11      43326.17       978.90 o                         
  -2  14   2       8734.37       8727.19       499.88 o                         
   0  14   2      12945.92      12857.28       577.79 o                         
   2  14   2      21631.80      20463.01       841.38 o                         
   4  14   2     113526.79     113602.36      2133.34 o                         
   6  14   2      22985.56      23645.23       959.30 o                         
   8  14   2        764.62        782.23       276.44 o                         
  10  14   2       2569.87       2295.05       371.82 o                         
  12  14   2      39313.89      39769.15      1693.00 o                         
 -13  15   2         53.61        103.81       388.31 o                         
 -11  15   2       5895.00       6190.64       575.66 o                         
  -9  15   2       6675.72       7211.71       496.85 o                         
  -7  15   2       9545.46       9907.94       527.43 o                         
  -5  15   2       5107.21       5355.05       369.12 o                         
  -3  15   2      29205.49      29170.97       939.00 o                         
  -1  15   2      19757.97      20033.49       759.41 o                         
   1  15   2       9355.64       9823.97       597.31 o                         
   3  15   2       4191.19       3424.51       396.17 o                         
   5  15   2       8483.97       8127.78       727.32 o                         
   7  15   2       3769.34       4218.95       445.98 o                         
   9  15   2        407.08        173.37       293.37 o                         
  11  15   2        136.52       -222.82       300.28 o                         
  13  15   2       1382.41       1835.46      1036.91 o                         
 -14  16   2      13777.45      14161.62      3574.02 o                         
 -12  16   2       8025.36       7715.57       792.94 o                         
 -10  16   2       9222.52       8801.51       690.91 o                         
  -8  16   2       7290.71       7676.27       512.44 o                         
  -6  16   2      27874.41      28044.05       873.44 o                         
  -4  16   2      16968.29      16643.64       717.26 o                         
  -2  16   2      21800.89      22876.08       847.24 o                         
   0  16   2      13237.30      12994.91       702.69 o                         
   2  16   2      37479.52      37905.94      1227.30 o                         
   4  16   2      23567.96      23677.25      1003.57 o                         
   6  16   2      20688.17      20026.24       984.77 o                         
   8  16   2       6381.14       6157.81       551.19 o                         
  10  16   2      13804.03      13810.75       848.82 o                         
  12  16   2       9621.71      10654.53      1045.65 o                         
 -13  17   2        975.51       1789.87       542.40 o                         
 -11  17   2       2710.15       3182.28       527.98 o                         
  -9  17   2       3194.73       2724.25       529.14 o                         
  -7  17   2      20772.27      21775.61       981.15 o                         
  -5  17   2       9725.69      10180.83       593.62 o                         
  -3  17   2      19288.12      20473.29       835.78 o                         
  -1  17   2       4559.11       4596.94       442.18 o                         
   1  17   2      24644.04      23270.32      1023.84 o                         
   3  17   2       2498.71       2701.93       371.91 o                         
   5  17   2       1926.95       1832.75       373.56 o                         
   7  17   2         53.68        310.48       303.69 o                         
   9  17   2        456.18        496.59       296.21 o                         
  11  17   2          7.45        137.84       370.64 o                         
 -12  18   2      25315.07      24689.41      1690.13 o                         
 -10  18   2      12193.25      12562.11       893.71 o                         
  -8  18   2       6080.43       6494.60       618.61 o                         
  -6  18   2       6590.01       5986.49       500.07 o                         
  -4  18   2      15442.76      15601.54       920.21 o                         
  -2  18   2      19761.11      19210.69       913.95 o                         
   0  18   2      45739.35      45378.54      1386.77 o                         
   2  18   2      14225.74      13749.93       841.68 o                         
   4  18   2       1076.16        812.45       343.88 o                         
   6  18   2       7876.34       7373.90       687.87 o                         
   8  18   2      46865.34      46293.12      1754.14 o                         
  10  18   2      16481.83      17770.75      1052.27 o                         
 -11  19   2       2436.77       2706.64       541.31 o                         
  -9  19   2        182.93       -118.60       316.31 o                         
  -7  19   2       1158.20       1358.14       372.34 o                         
  -5  19   2         13.70        646.95       331.97 o                         
  -3  19   2        899.80        660.48       331.90 o                         
  -1  19   2       1716.51       1532.87       637.92 o                         
   1  19   2         19.18       -336.71       336.71 o                         
   3  19   2       2915.65       2165.44       416.94 o                         
   5  19   2         18.03        333.24       322.19 o                         
   7  19   2       4106.53       4249.99       662.29 o                         
   9  19   2        283.98        180.90       331.53 o                         
  11  19   2       1388.02       -403.13       733.06 o                         
 -10  20   2       7282.58       6959.87       766.15 o                         
  -8  20   2       2978.70       1867.07       460.81 o                         
  -6  20   2      14397.64      14888.55       917.35 o                         
  -4  20   2      13936.13      13572.36       914.78 o                         
  -2  20   2      11516.57      12579.11       873.12 o                         
   0  20   2      27948.32      28939.90      1503.58 o                         
   2  20   2      21303.12      21585.97      1218.15 o                         
   4  20   2       1259.89        821.32       352.04 o                         
   6  20   2       8220.08       7938.39       771.27 o                         
   8  20   2      31304.40      33033.45      2049.89 o                         
  10  20   2       9929.40       8840.12      1488.02 o                         
  -9  21   2       3502.95       2069.37       557.91 o                         
  -7  21   2        695.70        312.66       406.61 o                         
  -5  21   2       3014.31       3815.70       547.25 o                         
  -3  21   2       4003.86       4353.37       549.86 o                         
  -1  21   2          8.23       -403.69       403.69 o                         
   1  21   2       2951.48       2118.43       435.22 o                         
   3  21   2         64.38       -172.57       355.86 o                         
   5  21   2       4512.89       4295.23       597.35 o                         
   7  21   2       3186.21       3682.27       594.90 o                         
   9  21   2        597.36        599.08       568.20 o                         
  -8  22   2       6999.29       5578.42       688.70 o                         
  -6  22   2      36379.54      36717.56      1804.57 o                         
  -4  22   2      14293.97      16665.39      1059.05 o                         
  -2  22   2        169.78        123.03       388.45 o                         
   0  22   2       6515.61       6822.50       823.87 o                         
   2  22   2      30991.20      34916.95      1625.36 o                         
   4  22   2       9366.18      10259.56       949.67 o                         
   6  22   2       3611.72       4047.91       646.73 o                         
   8  22   2       6848.19       5482.57      1086.95 o                         
  -7  23   2        812.97        422.72       547.19 o                         
  -5  23   2        295.19        294.50       412.02 o                         
  -3  23   2       1178.56       1348.21       446.74 o                         
  -1  23   2       1618.65       1502.74       627.08 o                         
   1  23   2        347.73          4.18       580.01 o                         
   3  23   2        335.93        717.93       411.14 o                         
   5  23   2         79.75       -370.12       469.24 o                         
   7  23   2       1324.05      -1005.83      1005.83 o                         
  -6  24   2      22441.88      20368.55      1990.11 o                         
  -4  24   2      12203.94      14183.95      1080.16 o                         
  -2  24   2         31.51       -165.96       445.13 o                         
   0  24   2       7416.10       7892.25       882.11 o                         
   2  24   2      24736.20      23150.82      1606.75 o                         
   4  24   2      13324.69      11750.51      1208.12 o                         
   6  24   2       1143.56       1258.51       872.99 o                         
  -5  25   2         62.30       1241.21      1307.97 o                         
  -3  25   2        332.89        597.58      1295.21 o                         
  -1  25   2          9.49       -478.16       478.16 o                         
   1  25   2        429.21        -62.88       592.23 o                         
   3  25   2       2967.61       2113.32       900.43 o                         
  -2  26   2       9257.82       6290.19      2800.89 o                         
   0  26   2       5559.24       5235.04      3082.13 o                         
 -17   1   3       2510.78       2322.45       644.81 o                         
 -15   1   3         38.00       -284.57       330.94 o                         
 -13   1   3      50448.48      51478.61      1337.52 o                         
 -11   1   3      95573.63      95503.37      1798.70 o                         
  -9   1   3       2260.92       2030.33       248.55 o                         
  -7   1   3        136.59        200.51       130.01 o                         
  -5   1   3     154894.83     153667.02      1252.87 o                         
  -3   1   3     169531.20     172517.30      1094.89 o                         
  -1   1   3      43330.34      44191.32       430.97 o                         
   1   1   3      58588.43      59998.41       614.48 o                         
   3   1   3      56745.41      57503.37       631.22 o                         
   5   1   3      11505.92      11765.98       366.70 o                         
   7   1   3      70337.95      69951.76      1381.95 o                         
   9   1   3     105219.66     102197.02      1797.48 o                         
  11   1   3       9600.34       9949.27       736.37 o                         
  13   1   3         87.27         32.70       419.19 o                         
  15   1   3      16592.45      17631.73      1438.03 o                         
 -16   2   3        998.15       1056.88       343.68 o                         
 -14   2   3       2237.89       2130.02       340.55 o                         
 -12   2   3          0.80        233.71       258.24 o                         
 -10   2   3       3980.53       3528.76       318.08 o                         
  -8   2   3      27459.93      26960.11       704.28 o                         
  -6   2   3       4560.97       4279.95       178.26 o                         
  -4   2   3     108297.61     112683.15       895.87 o                         
  -2   2   3       5193.84       5400.76       135.08 o                         
   0   2   3     116533.96     118260.12      1000.96 o                         
   2   2   3       3847.57       3909.56       156.62 o                         
   4   2   3      43750.48      44251.54       610.40 o                         
   6   2   3       5708.90       5236.79       202.71 o                         
   8   2   3      20704.60      20784.76       629.26 o                         
  10   2   3       2866.46       3121.64       362.14 o                         
  12   2   3        387.11         47.18       302.83 o                         
  14   2   3        728.94        361.08       489.45 o                         
 -17   3   3      11098.07      11614.27       986.81 o                         
 -15   3   3       7641.40       6237.44       522.38 o                         
 -13   3   3      12677.04      12990.68       692.13 o                         
 -11   3   3      28560.37      28419.52      1144.42 o                         
  -9   3   3       7986.27       8299.25       383.65 o                         
  -7   3   3      53191.06      51792.14       772.20 o                         
  -5   3   3     104190.52     101086.58      1029.08 o                         
  -3   3   3      30187.16      30573.02       407.53 o                         
  -1   3   3        434.86        539.42        60.33 o                         
   1   3   3     172947.75     172072.98      1324.27 o                         
   3   3   3     184901.61     180347.27      1794.57 o                         
   5   3   3      20900.75      19796.88       606.53 o                         
   7   3   3       2047.88       1921.01       180.92 o                         
   9   3   3      43896.96      41661.09      1208.64 o                         
  11   3   3      24711.41      23672.58      1080.82 o                         
  13   3   3      10360.59      11305.89      1095.83 o                         
  15   3   3       9943.88      10345.41      1117.01 o                         
 -16   4   3       3277.91       3688.58       475.94 o                         
 -14   4   3       3428.01       3628.73       406.44 o                         
 -12   4   3         21.98        624.80       230.68 o                         
 -10   4   3       3876.94       3428.04       326.94 o                         
  -8   4   3       1504.02       1466.04       133.40 o                         
  -6   4   3      16601.07      16922.30       412.99 o                         
  -4   4   3      44271.38      44462.43       605.26 o                         
  -2   4   3       9949.78      10685.77       245.95 o                         
   0   4   3      28113.69      27659.94       413.49 o                         
   2   4   3       3334.70       2988.03       183.21 o                         
   4   4   3      69960.67      69060.49       882.65 o                         
   6   4   3        467.34        643.78       133.94 o                         
   8   4   3       8920.39       8606.54       407.72 o                         
  10   4   3         18.11       -257.17       257.17 o                         
  12   4   3       3210.36       3750.06       572.15 o                         
  14   4   3       1849.46       2726.65       687.64 o                         
 -17   5   3      20358.88      20384.11      1808.13 o                         
 -15   5   3      13200.25      13091.81       802.62 o                         
 -13   5   3      11489.25      10061.29       589.12 o                         
 -11   5   3       7268.02       6922.51       405.53 o                         
  -9   5   3      64137.94      62701.33      1079.09 o                         
  -7   5   3     104435.88     103761.18      1335.19 o                         
  -5   5   3     120593.97     120106.23      1070.94 o                         
  -3   5   3       6001.31       5903.91       165.74 o                         
  -1   5   3      12640.46      12561.39       274.64 o                         
   1   5   3      74746.48      75346.48       855.58 o                         
   3   5   3     200966.56     193026.70      2031.32 o                         
   5   5   3      31109.13      29138.31       741.74 o                         
   7   5   3       4561.35       4820.06       310.31 o                         
   9   5   3       6484.15       4915.48       501.84 o                         
  11   5   3      44091.43      43893.43      1705.94 o                         
  13   5   3      21621.69      21921.94      1485.25 o                         
  15   5   3       8580.08      12053.87      1751.60 o                         
 -16   6   3         32.93       1454.30       428.81 o                         
 -14   6   3      16557.21      17380.44       965.09 o                         
 -12   6   3       5089.68       4745.31       370.83 o                         
 -10   6   3      58660.22      56403.02      1407.98 o                         
  -8   6   3        875.39        655.21       162.62 o                         
  -6   6   3      30484.91      30866.33       559.61 o                         
  -4   6   3       6009.24       6104.16       208.38 o                         
  -2   6   3      26896.91      27194.75       464.38 o                         
   0   6   3       8540.25       8766.65       226.92 o                         
   2   6   3        513.02        325.18       112.72 o                         
   4   6   3        232.29        588.46       155.66 o                         
   6   6   3       7157.89       6690.04       434.50 o                         
   8   6   3      15641.17      14520.21       822.50 o                         
  10   6   3      19257.40      18840.06       990.16 o                         
  12   6   3       2503.98       2058.12       435.02 o                         
  14   6   3       5487.58       4899.08       757.82 o                         
 -17   7   3       4898.73       5212.89      1229.86 o                         
 -15   7   3      22155.77      24277.47      1188.25 o                         
 -13   7   3       4465.33       4027.79       396.37 o                         
 -11   7   3      15115.05      14417.95       611.56 o                         
  -9   7   3      29264.17      28295.16       797.25 o                         
  -7   7   3      60025.24      60097.52       900.67 o                         
  -5   7   3       5836.98       5583.54       228.56 o                         
  -3   7   3      75031.51      74990.08       775.12 o                         
  -1   7   3      89641.79      88342.42      1016.75 o                         
   1   7   3      54497.95      55388.90       754.02 o                         
   3   7   3       5289.09       5126.68       344.31 o                         
   5   7   3      70701.73      67858.94      1261.34 o                         
   7   7   3      26150.75      25224.22       843.76 o                         
   9   7   3      17783.98      17222.04       884.12 o                         
  11   7   3      10970.88      10603.86       767.82 o                         
  13   7   3      25517.00      27920.54      1687.03 o                         
 -16   8   3       1356.26        786.55       348.41 o                         
 -14   8   3      12911.20      13979.21       786.58 o                         
 -12   8   3        213.31        433.94       251.09 o                         
 -10   8   3      15215.54      14184.29       569.04 o                         
  -8   8   3       6721.83       6390.25       349.85 o                         
  -6   8   3      43823.66      44294.97       756.37 o                         
  -4   8   3         14.78        -14.66       104.63 o                         
  -2   8   3        564.68        844.60       126.85 o                         
   0   8   3       3752.69       3846.16       200.25 o                         
   2   8   3        623.42        390.14       136.52 o                         
   4   8   3       6629.53       6896.89       466.01 o                         
   6   8   3      13287.68      13675.37       588.83 o                         
   8   8   3         40.94       -300.97       300.97 o                         
  10   8   3       7690.18       7019.60       632.31 o                         
  12   8   3       5570.12       6990.73       721.82 o                         
  14   8   3       8372.52       7945.38      1148.05 o                         
 -15   9   3      11064.65      11561.82       856.74 o                         
 -13   9   3      22634.61      22241.92       977.10 o                         
 -11   9   3      10698.02      10643.28       575.16 o                         
  -9   9   3      70527.93      68526.34      1333.96 o                         
  -7   9   3       6407.40       6477.09       315.10 o                         
  -5   9   3       5984.07       5647.13       243.61 o                         
  -3   9   3      70492.86      69852.12       961.44 o                         
  -1   9   3     279919.97     275014.75      2891.55 o                         
   1   9   3       2186.77       2347.81       206.49 o                         
   3   9   3        143.90        124.39       137.26 o                         
   5   9   3      38063.65      38027.14      1120.40 o                         
   7   9   3     129206.27     122732.81      2418.27 o                         
   9   9   3       9846.89       8906.69       666.53 o                         
  11   9   3      11508.27      11554.79       812.18 o                         
  13   9   3       6227.46       5411.25       775.86 o                         
 -16  10   3          3.03        -77.79       540.63 o                         
 -14  10   3       2830.45       2721.82       450.18 o                         
 -12  10   3        646.60        681.15       321.13 o                         
 -10  10   3        429.50        325.84       194.74 o                         
  -8  10   3       7572.24       7067.77       354.50 o                         
  -6  10   3       1875.82       1753.75       171.20 o                         
  -4  10   3        274.65        332.91       127.22 o                         
  -2  10   3      10073.17      10383.49       325.38 o                         
   0  10   3      16071.55      15747.82       448.18 o                         
   2  10   3        104.62         93.01       175.77 o                         
   4  10   3        400.49        360.53       171.11 o                         
   6  10   3       7494.65       6665.81       521.82 o                         
   8  10   3       1658.30       1561.24       395.26 o                         
  10  10   3        253.17        482.07       362.65 o                         
  12  10   3       1314.05       1012.34       347.75 o                         
  14  10   3        919.42         48.98       734.77 o                         
 -15  11   3      24111.40      25244.76      1296.90 o                         
 -13  11   3       3803.79       3597.89       568.70 o                         
 -11  11   3      18425.33      18121.07       897.31 o                         
  -9  11   3      29831.01      28428.57       816.99 o                         
  -7  11   3      37354.60      36732.15       746.77 o                         
  -5  11   3        880.63        811.57       143.66 o                         
  -3  11   3      94546.82      94539.64      1249.97 o                         
  -1  11   3      97469.65      96811.06      1224.84 o                         
   1  11   3      22180.43      21397.73       642.57 o                         
   3  11   3        279.93        289.35       200.49 o                         
   5  11   3     115158.51     108129.77      2130.53 o                         
   7  11   3      45753.38      45872.06      1385.32 o                         
   9  11   3       8567.88       8466.67       728.33 o                         
  11  11   3       2241.15       1840.69       531.12 o                         
  13  11   3      27743.31      30258.31      1734.49 o                         
 -14  12   3       2821.33       2508.60       457.54 o                         
 -12  12   3       2092.99       2376.23       501.00 o                         
 -10  12   3      26062.74      26531.71       956.77 o                         
  -8  12   3          8.42        -19.44       154.23 o                         
  -6  12   3       3776.85       3542.22       285.03 o                         
  -4  12   3      22947.13      22839.17       630.37 o                         
  -2  12   3       7307.18       6858.92       293.33 o                         
   0  12   3        426.20        451.98       123.59 o                         
   2  12   3      11323.89      10450.86       565.12 o                         
   4  12   3       8657.37       8286.85       539.58 o                         
   6  12   3       1781.89       1303.78       300.02 o                         
   8  12   3       1294.02       1195.68       324.38 o                         
  10  12   3      16382.48      14955.23      1026.86 o                         
  12  12   3         25.86        323.64       459.04 o                         
  14  12   3       1452.20       4541.35      1442.57 o                         
 -15  13   3      14515.93      13677.15      1502.63 o                         
 -13  13   3       6562.67       6856.04       709.08 o                         
 -11  13   3        801.60        504.03       281.26 o                         
  -9  13   3      51324.92      51817.95      1251.87 o                         
  -7  13   3      37197.05      37958.16       884.52 o                         
  -5  13   3      23510.17      23711.65       727.85 o                         
  -3  13   3        935.49       1394.02       207.88 o                         
  -1  13   3      58945.35      56737.58       880.25 o                         
   1  13   3      12465.03      11894.53       572.43 o                         
   3  13   3      67148.49      67187.16      1594.60 o                         
   5  13   3      39906.46      41373.95      1285.85 o                         
   7  13   3      21795.99      21165.09       910.96 o                         
   9  13   3       1391.98       1561.99       355.05 o                         
  11  13   3      22675.91      24390.09      1205.37 o                         
  13  13   3      21881.18      23847.19      1470.41 o                         
 -14  14   3       5349.25       4969.28       698.10 o                         
 -12  14   3        633.10        370.54       358.78 o                         
 -10  14   3        460.73        342.77       260.16 o                         
  -8  14   3        183.82        322.57       218.04 o                         
  -6  14   3      20205.21      19959.48       675.14 o                         
  -4  14   3      12738.67      11961.84       546.79 o                         
  -2  14   3         81.82       -110.51       157.27 o                         
   0  14   3        911.78        635.06       244.30 o                         
   2  14   3      14670.91      14591.14       786.53 o                         
   4  14   3       6472.61       6680.24       706.29 o                         
   6  14   3       5509.10       4514.93       520.57 o                         
   8  14   3          9.99       -251.73       319.36 o                         
  10  14   3          2.68       -128.84       339.82 o                         
  12  14   3       1737.15       1801.13       455.48 o                         
 -13  15   3       1480.62       1740.10       417.00 o                         
 -11  15   3       5641.58       5706.12       551.33 o                         
  -9  15   3      13702.77      12279.10       724.96 o                         
  -7  15   3      94489.09      94501.96      1681.46 o                         
  -5  15   3      11747.43      11103.45       657.69 o                         
  -3  15   3      14625.51      14339.11       638.98 o                         
  -1  15   3       3785.94       3577.53       339.46 o                         
   1  15   3      64695.34      62371.58      1495.62 o                         
   3  15   3      20603.04      20252.96       969.10 o                         
   5  15   3      35361.29      36994.48      1286.64 o                         
   7  15   3       1133.43        884.89       283.55 o                         
   9  15   3      14489.65      14639.56       895.05 o                         
  11  15   3      10995.60      10827.32       817.75 o                         
 -14  16   3       1671.88       2886.21       718.68 o                         
 -12  16   3        566.06        -46.75       392.21 o                         
 -10  16   3       2046.38       1527.44       445.44 o                         
  -8  16   3      16482.86      17951.99       889.98 o                         
  -6  16   3        345.48        531.17       242.96 o                         
  -4  16   3      11574.96      12398.06       691.75 o                         
  -2  16   3      13314.67      14080.13       743.01 o                         
   0  16   3      64468.04      64914.11      1552.84 o                         
   2  16   3        155.20        -64.56       246.19 o                         
   4  16   3      16159.54      16677.57       958.92 o                         
   6  16   3      13579.85      13189.17       850.07 o                         
   8  16   3      14194.18      14454.46       829.89 o                         
  10  16   3        133.89        815.90       368.83 o                         
  12  16   3         18.00       -532.67       701.40 o                         
 -13  17   3      19339.99      20784.29      1561.82 o                         
 -11  17   3       8286.16       8770.42      1200.42 o                         
  -9  17   3      14802.94      14911.31       917.22 o                         
  -7  17   3       1069.27        657.09       313.64 o                         
  -5  17   3      35195.55      35712.91      1146.38 o                         
  -3  17   3      13186.52      13681.63       762.35 o                         
  -1  17   3      47718.94      49574.62      1687.61 o                         
   1  17   3       8545.63       7030.53       767.57 o                         
   3  17   3      19306.67      20339.93      1044.53 o                         
   5  17   3        594.70        414.27       331.90 o                         
   7  17   3      28777.92      31156.13      1209.95 o                         
   9  17   3      12781.81      13848.10       898.81 o                         
  11  17   3      12896.79      14609.56      1263.14 o                         
 -12  18   3        575.15        844.53       438.93 o                         
 -10  18   3         18.23        340.04       329.19 o                         
  -8  18   3        330.87        220.92       313.59 o                         
  -6  18   3       7167.58       7321.34       596.93 o                         
  -4  18   3      14600.17      15182.00       810.35 o                         
  -2  18   3        295.56        371.82       325.97 o                         
   0  18   3       3712.13       4214.75       497.55 o                         
   2  18   3       7252.56       7583.15       689.57 o                         
   4  18   3      20309.88      19047.74      1053.61 o                         
   6  18   3       1343.89        386.64       505.78 o                         
   8  18   3       1936.35       1415.05       409.74 o                         
  10  18   3       1587.38       2341.56       510.00 o                         
 -11  19   3      44755.16      42962.41      2412.83 o                         
  -9  19   3        621.24       -229.97       361.82 o                         
  -7  19   3       3893.35       3511.33       466.48 o                         
  -5  19   3       9884.50       9070.17       695.40 o                         
  -3  19   3      57836.05      57371.32      1744.22 o                         
  -1  19   3       7496.80       8040.51       759.96 o                         
   1  19   3      25921.00      28614.81      1353.09 o                         
   3  19   3       1525.00       1256.82       495.15 o                         
   5  19   3      11752.71       9511.49       835.61 o                         
   7  19   3      10088.69      10032.03       803.65 o                         
   9  19   3      35253.72      38254.25      1745.30 o                         
 -10  20   3       8938.26       9198.99       885.65 o                         
  -8  20   3         31.58        115.12       359.38 o                         
  -6  20   3        171.60        205.64       361.27 o                         
  -4  20   3       9623.53      10250.50       765.38 o                         
  -2  20   3       4822.30       3443.59       519.78 o                         
   0  20   3         63.57       -366.52       366.52 o                         
   2  20   3       5712.85       5908.94       675.48 o                         
   4  20   3       3057.16       2211.85       416.23 o                         
   6  20   3        155.03        322.18       400.88 o                         
   8  20   3       2219.47       2065.34       449.52 o                         
  -9  21   3       6492.51       6185.12       867.48 o                         
  -7  21   3       1636.09       1554.28       512.10 o                         
  -5  21   3      41858.51      43915.11      1721.49 o                         
  -3  21   3       3368.49       2705.40       499.91 o                         
  -1  21   3       5725.27       5561.66       668.81 o                         
   1  21   3       8159.76       8119.61       791.00 o                         
   3  21   3      43498.20      45141.26      1848.71 o                         
   5  21   3       1556.44        802.62       460.05 o                         
   7  21   3      10778.83      11329.40       973.37 o                         
   9  21   3       7140.10       7043.17      2141.57 o                         
  -8  22   3       3764.48       3716.99       619.91 o                         
  -6  22   3       2581.02       1677.14       512.58 o                         
  -4  22   3        359.68        588.94       348.84 o                         
  -2  22   3       1798.43       1754.64       500.65 o                         
   0  22   3      10250.54       8926.03       909.30 o                         
   2  22   3        239.18        465.00       352.43 o                         
   4  22   3        123.39        304.59       395.81 o                         
   6  22   3       4324.77       3905.13       678.93 o                         
   8  22   3       2118.12        991.55       791.70 o                         
  -7  23   3      19133.70      15112.50      2005.10 o                         
  -5  23   3      14616.99      15009.86      1152.37 o                         
  -3  23   3       7833.84       6262.06       899.35 o                         
  -1  23   3       1393.66       1636.01       556.46 o                         
   1  23   3      27326.64      26110.97      1814.18 o                         
   3  23   3      23590.77      25370.78      1513.15 o                         
   5  23   3      11761.75      12372.07      1265.42 o                         
  -6  24   3       4151.88       3611.96       948.97 o                         
  -4  24   3        906.82       1338.70       562.68 o                         
  -2  24   3        225.86        204.17       426.57 o                         
   0  24   3       1174.14       1755.89       491.74 o                         
   2  24   3         22.00        378.22       455.70 o                         
   4  24   3       3927.99       4296.08       853.01 o                         
  -5  25   3      18002.84      19937.83      2895.97 o                         
  -3  25   3       2105.33       1973.66       818.31 o                         
  -1  25   3       6551.82       6178.32      1049.27 o                         
   1  25   3       4543.60       5020.83      1059.65 o                         
   3  25   3      19404.47      17394.70      2487.13 o                         
 -16   0   4       5659.70       6209.60       968.19 o                         
 -14   0   4        545.06        -13.94       496.13 o                         
 -12   0   4     127713.52     117518.13      6149.88 o                         
 -10   0   4      37873.31      36828.71      2112.92 o                         
  -8   0   4         74.06        160.06       266.43 o                         
  -6   0   4       3312.57       3765.96       238.50 o                         
  -4   0   4     303909.09     298510.28      2488.45 o                         
  -2   0   4      58193.42      60664.85      1061.33 o                         
   0   0   4      17388.44      16811.10       557.55 o                         
   2   0   4       5736.76       6377.69       293.49 o                         
   4   0   4     117145.71     115390.09      1656.74 o                         
   6   0   4       3937.37       4412.94       437.57 o                         
   8   0   4      57567.32      57440.75      1923.26 o                         
  10   0   4      20527.44      19786.51      1462.44 o                         
  12   0   4       8097.34       8758.60      1081.33 o                         
  14   0   4         45.56        762.71       554.18 o                         
 -17   1   4       2640.00       1843.08       635.47 o                         
 -15   1   4        111.79        147.01       343.28 o                         
 -13   1   4       1633.88       1535.17       279.29 o                         
 -11   1   4      13021.40      11901.93       762.99 o                         
  -9   1   4       3403.95       3040.39       286.00 o                         
  -7   1   4       5945.30       5934.67       288.87 o                         
  -5   1   4       8376.54       7835.40       218.05 o                         
  -3   1   4       9930.29      10095.43       231.06 o                         
  -1   1   4       1081.89       1051.75        87.33 o                         
   1   1   4      45812.93      45867.94       602.81 o                         
   3   1   4      18950.37      18051.24       390.76 o                         
   5   1   4       4831.74       4939.14       280.49 o                         
   7   1   4       9192.73       9564.20       497.14 o                         
   9   1   4      14002.52      14852.89       715.22 o                         
  11   1   4       1372.85        515.74       316.42 o                         
  13   1   4         98.57        461.06       412.15 o                         
 -16   2   4        937.06        606.16       338.44 o                         
 -14   2   4      10432.82      10303.10       620.55 o                         
 -12   2   4      31341.19      30580.58      1274.81 o                         
 -10   2   4     107334.26     104578.12      2187.36 o                         
  -8   2   4         53.27        162.08       138.35 o                         
  -6   2   4      67758.84      67599.60       890.98 o                         
  -4   2   4     109277.98     111122.73       951.93 o                         
  -2   2   4     130128.53     132382.64      1059.18 o                         
   0   2   4        371.10        551.85        78.81 o                         
   2   2   4     126145.75     124241.58      1253.23 o                         
   4   2   4      43105.54      42748.68       638.10 o                         
   6   2   4      39932.99      36376.58       843.79 o                         
   8   2   4      10618.16      11049.61       668.08 o                         
  10   2   4      72499.01      74660.69      1848.33 o                         
  12   2   4       3505.88       2507.95       476.86 o                         
  14   2   4       7886.24       8947.57      1013.85 o                         
 -17   3   4         57.49       -177.70       375.53 o                         
 -15   3   4      15152.02      15329.08       805.69 o                         
 -13   3   4       7194.34       6059.46       452.72 o                         
 -11   3   4         29.05        279.45       217.05 o                         
  -9   3   4       2937.83       2288.56       237.80 o                         
  -7   3   4       5191.12       4866.24       212.45 o                         
  -5   3   4       3726.35       3596.75       193.72 o                         
  -3   3   4      52039.49      51210.50       534.10 o                         
  -1   3   4      30010.81      29652.54       414.24 o                         
   1   3   4      30356.13      31287.46       548.50 o                         
   3   3   4       1826.05       1720.26       163.46 o                         
   5   3   4      95218.74      92667.73      1296.51 o                         
   7   3   4       7823.89       7193.31       385.06 o                         
   9   3   4       7627.82       7051.20       560.09 o                         
  11   3   4        949.46        899.13       533.64 o                         
  13   3   4      10205.39      10318.94      1042.96 o                         
 -16   4   4      27200.39      26478.42      1182.41 o                         
 -14   4   4        162.97        556.99       260.43 o                         
 -12   4   4      13031.86      12214.41       574.01 o                         
 -10   4   4       7806.47       8669.37       477.15 o                         
  -8   4   4      88871.72      84120.23      1063.89 o                         
  -6   4   4      39526.75      39738.17       701.65 o                         
  -4   4   4      90612.53      93875.70       999.81 o                         
  -2   4   4        488.54        574.64        66.25 o                         
   0   4   4      79265.23      78533.47       852.14 o                         
   2   4   4      92127.07      90958.99      1195.39 o                         
   4   4   4     126440.75     122184.20      1461.03 o                         
   6   4   4        292.02        221.03       163.97 o                         
   8   4   4      20207.37      20698.97       920.06 o                         
  10   4   4      23725.59      23674.46      1058.31 o                         
  12   4   4      42601.79      45329.39      1870.06 o                         
  14   4   4       2657.25       2304.32       575.34 o                         
 -17   5   4       5034.02       3511.23       714.54 o                         
 -15   5   4        498.85        102.51       330.36 o                         
 -13   5   4       1139.54       1379.19       276.40 o                         
 -11   5   4        478.69        478.69       207.19 o                         
  -9   5   4      36167.18      35073.86       750.14 o                         
  -7   5   4      31699.72      31026.18       640.54 o                         
  -5   5   4       6444.68       6695.45       253.70 o                         
  -3   5   4       3535.20       4175.74       176.06 o                         
  -1   5   4      36696.08      36340.82       522.67 o                         
   1   5   4      52071.74      51491.06       807.20 o                         
   3   5   4       5633.18       5314.16       299.46 o                         
   5   5   4       1890.98       1863.32       173.13 o                         
   7   5   4          1.94        566.44       226.95 o                         
   9   5   4      12712.15      13148.47       764.82 o                         
  11   5   4      16397.34      15060.79      1064.41 o                         
  13   5   4          2.25       -197.30       506.04 o                         
 -16   6   4      10530.36       9693.56       789.63 o                         
 -14   6   4      23658.12      23376.24       953.15 o                         
 -12   6   4        120.71        159.84       205.44 o                         
 -10   6   4      24668.95      25127.54       761.98 o                         
  -8   6   4      39603.79      39843.15       662.82 o                         
  -6   6   4     112851.93     112307.40      1283.84 o                         
  -4   6   4       1952.67       1967.59       127.84 o                         
  -2   6   4      44804.85      45114.09       669.67 o                         
   0   6   4      39672.37      39894.37       575.67 o                         
   2   6   4     166784.39     165386.05      1839.55 o                         
   4   6   4      24017.08      24346.97       757.25 o                         
   6   6   4      35525.45      31064.90       975.28 o                         
   8   6   4       3386.52       3353.59       441.47 o                         
  10   6   4      35433.91      35823.71      1441.16 o                         
  12   6   4      13581.33      12975.38       987.83 o                         
  14   6   4      15996.35      16719.49      1524.64 o                         
 -17   7   4        302.81       -388.52       495.60 o                         
 -15   7   4          0.61        326.16       345.11 o                         
 -13   7   4      24294.48      23994.14       893.77 o                         
 -11   7   4      15080.91      13972.16       623.42 o                         
  -9   7   4      23570.60      23010.10       701.47 o                         
  -7   7   4        909.55        876.54       154.60 o                         
  -5   7   4     114101.78     111321.61      1064.53 o                         
  -3   7   4      22504.53      22489.32       467.97 o                         
  -1   7   4      24652.03      24910.77       581.39 o                         
   1   7   4       5887.78       6512.13       278.19 o                         
   3   7   4      18269.60      16901.27       548.41 o                         
   5   7   4       2405.50       2487.67       250.33 o                         
   7   7   4       8336.36       7252.45       697.01 o                         
   9   7   4       4357.88       4608.61       534.24 o                         
  11   7   4       2205.79       1861.68       446.87 o                         
  13   7   4        246.01        344.16       478.05 o                         
 -16   8   4      10502.84      10259.35       890.12 o                         
 -14   8   4      19386.13      18259.96       888.14 o                         
 -12   8   4      36633.00      36962.70      1095.08 o                         
 -10   8   4       7425.66       7877.01       442.52 o                         
  -8   8   4      56098.62      56018.23       954.29 o                         
  -6   8   4       4906.53       5050.04       225.47 o                         
  -4   8   4      49936.82      49470.09       697.49 o                         
  -2   8   4      77125.67      77835.15      1232.63 o                         
   0   8   4     127965.47     125057.42      1400.09 o                         
   2   8   4        794.19        753.93       147.43 o                         
   4   8   4      29418.95      28599.72       939.04 o                         
   6   8   4      71045.37      68151.79      1551.69 o                         
   8   8   4      69581.62      69441.93      1940.64 o                         
  10   8   4        118.89        349.67       308.46 o                         
  12   8   4      11726.04      11473.66       981.07 o                         
  14   8   4       9568.72      11673.82      3269.98 o                         
 -15   9   4        522.05        437.10       382.85 o                         
 -13   9   4        711.84        367.29       302.86 o                         
 -11   9   4       2434.61       2669.14       318.20 o                         
  -9   9   4      18432.48      17879.08       643.62 o                         
  -7   9   4       1505.33       1284.51       169.59 o                         
  -5   9   4         70.81        171.24        90.27 o                         
  -3   9   4         89.04        306.85       122.10 o                         
  -1   9   4      17883.30      17016.26       493.91 o                         
   1   9   4      12991.19      13031.17       419.27 o                         
   3   9   4        354.31        308.60       128.99 o                         
   5   9   4        479.28        506.81       322.63 o                         
   7   9   4        867.81        321.38       300.36 o                         
   9   9   4       5422.45       5328.31       628.34 o                         
  11   9   4       1957.77       1526.60       374.86 o                         
  13   9   4        446.69        929.16       546.07 o                         
 -16  10   4       1644.20       1194.84       620.14 o                         
 -14  10   4      42076.83      42846.64      1600.37 o                         
 -12  10   4      10302.89       9423.70       663.31 o                         
 -10  10   4      16887.03      16981.81       693.95 o                         
  -8  10   4      10308.30      10485.35       461.38 o                         
  -6  10   4      23361.69      23052.49       597.67 o                         
  -4  10   4       3566.60       3517.33       256.14 o                         
  -2  10   4     159382.03     157062.62      2009.47 o                         
   0  10   4      57192.21      57213.00       999.93 o                         
   2  10   4        561.76        719.83       175.30 o                         
   4  10   4        158.28        381.90       213.15 o                         
   6  10   4     132069.61     131004.63      2398.93 o                         
   8  10   4      28898.13      28964.02      1376.11 o                         
  10  10   4        987.75        753.05       350.75 o                         
  12  10   4       1048.41       1221.90       442.31 o                         
  14  10   4      24836.78      26014.86      4530.42 o                         
 -15  11   4       5740.76       6403.56       666.47 o                         
 -13  11   4        130.49        467.80       365.59 o                         
 -11  11   4       1372.03       1005.19       304.05 o                         
  -9  11   4      16424.55      15917.03       628.16 o                         
  -7  11   4       8153.50       7814.97       374.36 o                         
  -5  11   4       6218.54       6277.54       337.18 o                         
  -3  11   4       3411.09       3578.05       283.47 o                         
  -1  11   4      29420.33      28727.78       839.58 o                         
   1  11   4        529.25        522.27       156.58 o                         
   3  11   4        710.36        406.94       192.32 o                         
   5  11   4      25278.33      25063.35       863.37 o                         
   7  11   4        148.16        125.65       300.72 o                         
   9  11   4       1034.30       1148.55       396.10 o                         
  11  11   4       3589.87       3621.90       553.38 o                         
  13  11   4       3125.56       2893.16       874.14 o                         
 -14  12   4      14511.70      15097.47      1209.99 o                         
 -12  12   4       5898.40       5050.94       510.62 o                         
 -10  12   4       2410.34       2267.59       282.53 o                         
  -8  12   4     102498.41     104446.39      1617.29 o                         
  -6  12   4      41122.87      41467.48       866.37 o                         
  -4  12   4       7061.47       6751.14       344.68 o                         
  -2  12   4      10197.85      11075.59       511.60 o                         
   0  12   4     106049.54     101133.16      1810.72 o                         
   2  12   4      11077.37      11242.28       507.55 o                         
   4  12   4      17203.13      15750.36       696.85 o                         
   6  12   4      24306.56      24013.62       868.95 o                         
   8  12   4      29662.38      30543.41      1275.99 o                         
  10  12   4       2380.29       2999.50       578.28 o                         
  12  12   4      22374.35      23064.93      1345.61 o                         
 -15  13   4          9.18        292.03       752.55 o                         
 -13  13   4       7854.38       8865.41       785.17 o                         
 -11  13   4       2867.70       3224.99       387.80 o                         
  -9  13   4       5128.05       5465.12       428.54 o                         
  -7  13   4         49.07        422.40       226.78 o                         
  -5  13   4      20601.00      20053.67       733.80 o                         
  -3  13   4       6569.51       6378.67       438.41 o                         
  -1  13   4       2133.92       2381.33       331.38 o                         
   1  13   4          9.86        236.76       184.45 o                         
   3  13   4       3106.20       2471.54       299.95 o                         
   5  13   4       3498.76       2965.56       356.83 o                         
   7  13   4       1619.71       1385.17       362.43 o                         
   9  13   4        209.42        953.36       350.52 o                         
  11  13   4        101.82        172.84       335.62 o                         
  13  13   4         57.76       -595.03       803.30 o                         
 -14  14   4      11370.28      10601.08       875.25 o                         
 -12  14   4        111.75       -477.18       477.18 o                         
 -10  14   4       9105.08       9412.34       638.22 o                         
  -8  14   4      54054.78      55053.46      1437.11 o                         
  -6  14   4      62133.04      62347.99      1366.56 o                         
  -4  14   4        192.39        445.60       236.10 o                         
  -2  14   4       8131.74       8175.19       528.95 o                         
   0  14   4      41729.96      41661.98      1244.80 o                         
   2  14   4      65799.23      65258.60      1881.46 o                         
   4  14   4      11123.39      11055.61       677.15 o                         
   6  14   4      14290.78      13555.78       751.83 o                         
   8  14   4       3002.21       2885.16       412.13 o                         
  10  14   4      13383.32      14219.22       912.19 o                         
  12  14   4      15763.38      16581.73      1328.69 o                         
 -13  15   4       1350.62       1053.56       444.93 o                         
 -11  15   4       3303.30       4006.59       473.94 o                         
  -9  15   4       3168.95       2794.94       364.98 o                         
  -7  15   4        794.17        808.07       299.37 o                         
  -5  15   4        643.23        573.96       223.83 o                         
  -3  15   4       4246.63       4075.98       464.63 o                         
  -1  15   4          5.62        124.16       228.14 o                         
   1  15   4      30524.77      28959.37      1123.75 o                         
   3  15   4       2293.12       1665.26       320.50 o                         
   5  15   4      13378.46      13105.76       737.89 o                         
   7  15   4         89.77        156.99       285.12 o                         
   9  15   4      13649.65      13462.62       944.27 o                         
  11  15   4        357.89        574.53       387.27 o                         
 -14  16   4       5250.72       6372.96      1004.99 o                         
 -12  16   4      10333.54       9862.95       758.95 o                         
 -10  16   4       6347.64       7251.62       583.08 o                         
  -8  16   4      17546.12      17019.61       878.70 o                         
  -6  16   4      13768.94      14928.30       787.83 o                         
  -4  16   4      21627.21      20842.37       903.05 o                         
  -2  16   4      12086.31      12777.11       737.00 o                         
   0  16   4      31141.90      30750.69      1133.99 o                         
   2  16   4      20924.62      19538.14      1091.70 o                         
   4  16   4      24480.18      22055.24      1499.64 o                         
   6  16   4       9810.23      10208.91       732.83 o                         
   8  16   4      14198.56      14829.28       916.82 o                         
  10  16   4       7450.11       7063.34       764.42 o                         
 -13  17   4       1565.75       1199.20       577.11 o                         
 -11  17   4       1130.48       1047.22       418.23 o                         
  -9  17   4         11.45       -227.10       297.14 o                         
  -7  17   4          0.87       -117.01       294.15 o                         
  -5  17   4         24.82        183.60       253.90 o                         
  -3  17   4       8654.74       7822.43       578.98 o                         
  -1  17   4       1803.35       1658.27       342.76 o                         
   1  17   4      12454.38      13027.10       791.62 o                         
   3  17   4        137.63        552.88       295.62 o                         
   5  17   4      15231.13      14104.63       840.50 o                         
   7  17   4       2383.94       2535.98       388.86 o                         
   9  17   4       6565.07       5822.40       672.39 o                         
  11  17   4         85.64       -722.24       722.24 o                         
 -12  18   4      22344.84      24200.35      1592.03 o                         
 -10  18   4      13361.02      12956.01       932.80 o                         
  -8  18   4         46.82        161.88       422.93 o                         
  -6  18   4       8275.71       9178.69       681.80 o                         
  -4  18   4      45719.86      47012.20      1497.87 o                         
  -2  18   4      36471.98      34655.49      1411.84 o                         
   0  18   4       4371.56       3924.88       442.83 o                         
   2  18   4       9294.35       8570.31      1066.01 o                         
   4  18   4      13319.61      12432.21       879.15 o                         
   6  18   4      20128.14      18669.78      1091.05 o                         
   8  18   4      18322.07      21220.85      1183.18 o                         
  10  18   4      11408.78      11252.16      1323.71 o                         
 -11  19   4         55.68       -185.21       449.36 o                         
  -9  19   4       1286.50        539.98       382.65 o                         
  -7  19   4       2470.36       3011.04       703.80 o                         
  -5  19   4       4246.46       3333.44       729.16 o                         
  -3  19   4        217.01        773.13       358.32 o                         
  -1  19   4       1834.68       2167.66       527.49 o                         
   1  19   4       1059.24       1246.83       361.18 o                         
   3  19   4          2.70        555.33       366.95 o                         
   5  19   4        390.58       -103.60       365.92 o                         
   7  19   4        209.25       -361.52       361.52 o                         
   9  19   4        278.90       -149.34       502.14 o                         
 -10  20   4      11645.36      12866.53      1168.21 o                         
  -8  20   4         62.53        636.68       364.33 o                         
  -6  20   4       3526.38       3514.48       578.50 o                         
  -4  20   4      39354.50      40858.85      1695.77 o                         
  -2  20   4      17666.30      19128.19      1110.13 o                         
   0  20   4       1954.02       2103.83       462.33 o                         
   2  20   4       8890.24       7761.32       754.71 o                         
   4  20   4      15611.04      14117.92       922.54 o                         
   6  20   4       6088.96       6516.54       697.76 o                         
   8  20   4       8308.61       8737.47      1654.34 o                         
  -9  21   4       2916.23        955.02       686.60 o                         
  -7  21   4        255.07        367.99       525.26 o                         
  -5  21   4       6026.89       5209.14       913.64 o                         
  -3  21   4        362.69        989.74       474.40 o                         
  -1  21   4       4566.34       4232.12       586.12 o                         
   1  21   4        876.04       1275.41       491.82 o                         
   3  21   4       2913.08       1427.33       446.82 o                         
   5  21   4       3329.21       2884.42       488.74 o                         
   7  21   4         21.77        142.88       517.34 o                         
  -8  22   4       9120.06       8461.44      1109.36 o                         
  -6  22   4       9887.26      10949.39       991.52 o                         
  -4  22   4      15940.88      16533.13      1106.75 o                         
  -2  22   4       2419.48       3861.42       687.16 o                         
   0  22   4       3457.73       2565.38       567.21 o                         
   2  22   4      25827.08      26248.41      1512.31 o                         
   4  22   4      20697.80      21472.31      1280.75 o                         
   6  22   4        440.22       -451.05       511.62 o                         
  -7  23   4        574.12        909.83       924.22 o                         
  -5  23   4        111.05        366.89       451.19 o                         
  -3  23   4        692.35       1274.94       493.91 o                         
  -1  23   4          0.67        376.54       513.72 o                         
   1  23   4       1142.30        373.15       404.44 o                         
   3  23   4        581.34       2495.94       568.94 o                         
   5  23   4        299.77       -112.22       476.32 o                         
  -6  24   4      10379.08      10512.04      1733.75 o                         
  -4  24   4       4488.89       6443.35      1009.57 o                         
  -2  24   4       1600.71       1677.63       712.74 o                         
   0  24   4       3509.61       2754.98       729.15 o                         
   2  24   4      24799.20      25806.15      2770.31 o                         
   4  24   4      10053.66      11345.68      2948.92 o                         
  -3  25   4        813.25       2378.66      1023.63 o                         
  -1  25   4       2744.50       2874.28       930.28 o                         
   1  25   4        121.17        395.15       718.60 o                         
 -17   1   5      10027.51       8806.81       887.82 o                         
 -15   1   5       6358.46       5114.37       493.20 o                         
 -13   1   5      14252.47      14569.54       740.27 o                         
 -11   1   5      65016.10      63259.64      1474.66 o                         
  -9   1   5      12694.29      12988.51       598.51 o                         
  -7   1   5       1556.71       1536.06       151.12 o                         
  -5   1   5      89286.98      89677.12       908.71 o                         
  -3   1   5     329323.72     330202.91      2282.16 o                         
  -1   1   5      25916.94      25911.42       462.61 o                         
   1   1   5       1232.90       1223.23       124.41 o                         
   3   1   5      61145.85      61117.86       814.56 o                         
   5   1   5     110337.68     109549.30      1379.52 o                         
   7   1   5      20026.89      19342.29       745.73 o                         
   9   1   5      16039.28      16782.93       870.70 o                         
  11   1   5      17613.79      16932.11      1047.21 o                         
  13   1   5       5046.74       6668.17       912.60 o                         
 -16   2   5       9469.29       8801.83       691.31 o                         
 -14   2   5       2852.04       2486.83       357.71 o                         
 -12   2   5       8135.82       7830.78       526.66 o                         
 -10   2   5       8085.60       8431.01       498.25 o                         
  -8   2   5       7422.10       6709.27       261.19 o                         
  -6   2   5       9447.99       8993.22       302.86 o                         
  -4   2   5       7131.18       7014.44       201.11 o                         
  -2   2   5        578.11        438.15        90.01 o                         
   0   2   5      14081.25      14063.11       336.60 o                         
   2   2   5       2394.79       2329.81       216.28 o                         
   4   2   5      31147.22      30362.81       568.71 o                         
   6   2   5       2702.04       2404.27       325.45 o                         
   8   2   5      24548.29      24061.70      1010.30 o                         
  10   2   5      10195.87       9527.67       767.43 o                         
  12   2   5       8595.43       8657.00      1110.59 o                         
  14   2   5       3630.33       4926.81      1298.01 o                         
 -17   3   5      22685.38      22455.56      1612.97 o                         
 -15   3   5       5734.82       4848.34       789.14 o                         
 -13   3   5       2469.51       2279.44       321.91 o                         
 -11   3   5      24628.52      25484.91       890.74 o                         
  -9   3   5      67535.84      67233.96      1247.78 o                         
  -7   3   5      16809.80      17232.78       480.46 o                         
  -5   3   5      26569.48      26224.64       520.48 o                         
  -3   3   5      38138.65      38489.04       588.64 o                         
  -1   3   5      36179.73      34836.99       580.49 o                         
   1   3   5      37274.48      37401.32       642.22 o                         
   3   3   5     116560.87     118079.32      1484.08 o                         
   5   3   5      27054.79      26191.18       576.00 o                         
   7   3   5       1490.59       1357.47       258.06 o                         
   9   3   5      11539.40      12186.02       759.34 o                         
  11   3   5      41252.66      43132.88      1664.28 o                         
  13   3   5       7955.86       8096.80       971.59 o                         
 -16   4   5       5467.61       4419.01       530.05 o                         
 -14   4   5       2203.13       1479.15       286.50 o                         
 -12   4   5      20009.26      18843.34       766.34 o                         
 -10   4   5          5.53          3.20       198.80 o                         
  -8   4   5      11240.90      10986.26       409.46 o                         
  -6   4   5          2.92        109.82       129.10 o                         
  -4   4   5      14630.35      14860.76       352.35 o                         
  -2   4   5       6374.01       6191.38       213.87 o                         
   0   4   5       1441.11       1371.02       130.31 o                         
   2   4   5       5699.70       5606.73       263.73 o                         
   4   4   5       3305.31       3368.12       202.56 o                         
   6   4   5      14131.43      14338.63       586.20 o                         
   8   4   5      12282.40      12610.57       748.46 o                         
  10   4   5       3216.60       4244.10       509.47 o                         
  12   4   5       3333.29       3570.75       660.43 o                         
  14   4   5       1597.73        692.04       765.31 o                         
 -17   5   5      14271.72      11972.36       974.02 o                         
 -15   5   5       9156.34       9006.73       607.38 o                         
 -13   5   5        149.95        114.05       220.75 o                         
 -11   5   5      26378.68      26256.61       807.74 o                         
  -9   5   5      84654.63      85749.05      1459.95 o                         
  -7   5   5      96060.18      96414.40      1280.69 o                         
  -5   5   5       3669.99       3678.85       193.28 o                         
  -3   5   5       6086.16       5756.55       233.72 o                         
  -1   5   5      32933.55      32323.84       450.81 o                         
   1   5   5     134795.00     133683.80      1489.00 o                         
   3   5   5      54308.88      52980.41       952.73 o                         
   5   5   5      18332.96      17871.08       582.23 o                         
   7   5   5       3466.97       3192.97       373.26 o                         
   9   5   5      35703.43      34340.29      1294.30 o                         
  11   5   5      34229.13      32581.68      1580.52 o                         
  13   5   5      17397.38      18816.81      1454.00 o                         
 -16   6   5        737.75       -214.87       321.49 o                         
 -14   6   5       1527.56       1905.78       343.25 o                         
 -12   6   5       1045.82       1069.49       266.01 o                         
 -10   6   5       5881.40       5810.81       396.22 o                         
  -8   6   5      24966.66      25658.21       683.73 o                         
  -6   6   5      34281.45      33923.43       627.73 o                         
  -4   6   5       8079.34       7777.62       237.98 o                         
  -2   6   5      38741.64      39206.93       671.32 o                         
   0   6   5      34845.79      34664.83       579.99 o                         
   2   6   5      49727.89      51004.30      1007.33 o                         
   4   6   5       4977.55       5105.51       334.01 o                         
   6   6   5       3643.54       3047.19       345.51 o                         
   8   6   5       2609.84       2029.51       337.78 o                         
  10   6   5        910.91       1269.22       356.84 o                         
  12   6   5       1701.20       1238.35       469.74 o                         
 -15   7   5       9835.85      10203.51       824.11 o                         
 -13   7   5      26742.74      27657.23       958.57 o                         
 -11   7   5       4083.10       4232.95       363.72 o                         
  -9   7   5      24548.36      25452.33       714.15 o                         
  -7   7   5      31918.63      31947.11       733.95 o                         
  -5   7   5      42304.54      42560.79       614.26 o                         
  -3   7   5       7340.04       7388.24       283.22 o                         
  -1   7   5      78892.49      77008.52       975.74 o                         
   1   7   5      37728.83      37800.14       685.52 o                         
   3   7   5      17189.79      16764.21       629.60 o                         
   5   7   5       6709.16       6589.52       419.69 o                         
   7   7   5      49345.78      49461.39      1489.46 o                         
   9   7   5      13599.04      14388.99       933.62 o                         
  11   7   5       9792.51      11490.64       889.84 o                         
  13   7   5       6439.79       6719.48       974.61 o                         
 -16   8   5        698.51        214.80       423.46 o                         
 -14   8   5         25.52         78.44       327.09 o                         
 -12   8   5       1802.32       2586.71       307.32 o                         
 -10   8   5      13188.95      13598.17       599.66 o                         
  -8   8   5         36.52         -6.69       154.89 o                         
  -6   8   5      20573.22      21405.12       533.78 o                         
  -4   8   5      27317.83      26723.55       553.46 o                         
  -2   8   5      49778.05      49477.21       938.47 o                         
   0   8   5       4337.04       4478.81       236.98 o                         
   2   8   5       9675.82       9897.35       418.92 o                         
   4   8   5      11655.25      11049.10       639.56 o                         
   6   8   5      14252.17      13481.65       821.73 o                         
   8   8   5        305.32        215.70       294.89 o                         
  10   8   5        566.71        655.55       367.64 o                         
  12   8   5        125.78        560.90       416.73 o                         
 -15   9   5      26246.88      22469.07      1362.58 o                         
 -13   9   5      44517.21      45616.06      1357.61 o                         
 -11   9   5      11045.11      11246.66       603.10 o                         
  -9   9   5       1429.37       1565.30       238.28 o                         
  -7   9   5      57599.15      57277.46      1057.58 o                         
  -5   9   5      52752.73      49505.68       875.88 o                         
  -3   9   5      65342.81      63032.98      1170.64 o                         
  -1   9   5      32399.46      32844.64       733.59 o                         
   1   9   5      39609.55      39585.46       754.39 o                         
   3   9   5         51.00        199.39       132.52 o                         
   5   9   5      50675.76      48956.49      1436.60 o                         
   7   9   5      69349.03      67060.34      1956.67 o                         
   9   9   5      23442.40      22550.87      1173.88 o                         
  11   9   5        300.50        319.40       384.08 o                         
  13   9   5      13075.13      12433.13      2027.71 o                         
 -16  10   5       3619.83       3788.79       741.12 o                         
 -14  10   5          0.04        253.60       364.55 o                         
 -12  10   5          5.77        135.82       303.85 o                         
 -10  10   5       4643.70       4451.69       372.37 o                         
  -8  10   5       4153.57       3481.79       281.76 o                         
  -6  10   5        701.61        744.73       163.86 o                         
  -4  10   5       1622.14       1466.44       210.81 o                         
  -2  10   5       3496.01       3967.73       364.91 o                         
   0  10   5        962.38        702.83       163.01 o                         
   2  10   5       2190.55       2216.61       240.24 o                         
   4  10   5       8493.19       8962.05       496.84 o                         
   6  10   5         15.67        130.86       305.41 o                         
   8  10   5         18.49        225.33       353.03 o                         
  10  10   5       3055.13       2989.86       528.59 o                         
  12  10   5       1539.81        847.64       414.12 o                         
 -15  11   5       7183.67       6901.70       717.71 o                         
 -13  11   5      45925.03      44852.50      1609.04 o                         
 -11  11   5        987.03        699.50       291.22 o                         
  -9  11   5       9875.49       9422.65       507.64 o                         
  -7  11   5      29438.94      29947.76       872.31 o                         
  -5  11   5      56798.47      55385.33      1136.04 o                         
  -3  11   5       3648.19       4152.71       352.51 o                         
  -1  11   5      74540.23      70564.21      1194.08 o                         
   1  11   5      24702.49      24770.97       669.57 o                         
   3  11   5      13133.35      13136.31       596.32 o                         
   5  11   5      13171.36      12404.76       651.14 o                         
   7  11   5      82708.48      86592.33      2314.64 o                         
   9  11   5       4176.11       3755.01       582.15 o                         
  11  11   5       1134.18        572.03       373.01 o                         
 -14  12   5       5043.15       4957.59       615.50 o                         
 -12  12   5       1939.30       1788.69       355.60 o                         
 -10  12   5       2805.76       2295.77       324.32 o                         
  -8  12   5       2676.39       2563.03       332.93 o                         
  -6  12   5      43411.17      43749.70      1152.97 o                         
  -4  12   5        854.95        736.14       226.52 o                         
  -2  12   5       6373.68       6924.01       474.48 o                         
   0  12   5      20373.17      21357.84       725.92 o                         
   2  12   5      18952.57      18750.71       703.84 o                         
   4  12   5       1839.77       1877.75       278.73 o                         
   6  12   5        338.49        466.60       296.61 o                         
   8  12   5       8026.22       7045.42       620.72 o                         
  10  12   5         20.07        126.41       366.86 o                         
  12  12   5         95.92        677.21       610.12 o                         
 -15  13   5      11989.83      11538.77      2815.72 o                         
 -13  13   5       2672.56       1683.12       461.12 o                         
 -11  13   5       7763.45       7621.08       591.19 o                         
  -9  13   5      11237.07      11418.17       666.11 o                         
  -7  13   5      86960.60      86565.49      1727.49 o                         
  -5  13   5       2325.38       2083.16       284.24 o                         
  -3  13   5       1558.46       1833.91       283.59 o                         
  -1  13   5      19298.51      18907.18       750.21 o                         
   1  13   5     128344.88     130239.98      3139.36 o                         
   3  13   5       8674.19       9460.53       583.24 o                         
   5  13   5      11010.82      11283.78       667.79 o                         
   7  13   5       6639.57       6336.59       557.21 o                         
   9  13   5      17835.11      19498.24      1115.65 o                         
  11  13   5       2349.84       2707.05       508.54 o                         
 -14  14   5        749.09       -285.29       457.42 o                         
 -12  14   5       8986.29       8392.24       698.56 o                         
 -10  14   5       3998.75       3182.85       416.12 o                         
  -8  14   5        196.81         57.91       240.72 o                         
  -6  14   5        411.94        194.30       238.01 o                         
  -4  14   5       9867.14       9499.61       568.92 o                         
  -2  14   5      22706.63      23130.04       952.56 o                         
   0  14   5        629.82       1006.66       333.76 o                         
   2  14   5       1982.09       1409.47       278.17 o                         
   4  14   5       1939.74       1812.02       297.90 o                         
   6  14   5      10585.16      10965.20       745.21 o                         
   8  14   5       3561.83       2937.97       461.77 o                         
  10  14   5         25.62         -6.27       341.01 o                         
 -13  15   5       9358.47       9899.87      1028.52 o                         
 -11  15   5       1484.82       1363.42       343.30 o                         
  -9  15   5      36262.63      36385.53      1305.35 o                         
  -7  15   5      26175.46      25086.83       967.65 o                         
  -5  15   5      28337.85      29803.16      1096.32 o                         
  -3  15   5        477.72        387.79       296.19 o                         
  -1  15   5      35017.79      35052.27      1293.17 o                         
   1  15   5      38131.89      36476.30      1280.70 o                         
   3  15   5      41442.71      40025.78      1349.52 o                         
   5  15   5        154.50        335.07       251.39 o                         
   7  15   5      15512.94      16217.45       965.67 o                         
   9  15   5      12392.71      12079.86       906.19 o                         
  11  15   5      24145.70      23500.02      1633.00 o                         
 -12  16   5       2953.50       2846.20       487.87 o                         
 -10  16   5       8996.21       9507.00       702.39 o                         
  -8  16   5       8999.82       9038.53       656.57 o                         
  -6  16   5       1082.33        846.35       349.89 o                         
  -4  16   5        401.73        608.06       259.99 o                         
  -2  16   5       3193.05       2330.08       322.53 o                         
   0  16   5        353.87        157.72       308.39 o                         
   2  16   5      10803.58      11339.29       729.88 o                         
   4  16   5      21890.58      20897.92      1028.27 o                         
   6  16   5       2248.37       1291.60       384.84 o                         
   8  16   5       2998.59       2864.21       521.84 o                         
  10  16   5      10684.01      10533.13      1201.19 o                         
 -13  17   5       4562.62       2353.15      1147.28 o                         
 -11  17   5      22733.61      22734.80      1170.40 o                         
  -9  17   5       1091.38        739.33       334.99 o                         
  -7  17   5       9810.13      10016.17       646.41 o                         
  -5  17   5       8483.11       8748.22       678.28 o                         
  -3  17   5      52558.69      52179.03      1666.47 o                         
  -1  17   5       4351.98       4299.34       517.86 o                         
   1  17   5      13947.65      13172.43       840.94 o                         
   3  17   5       2911.11       2856.31       531.30 o                         
   5  17   5      22274.27      24398.35      1233.83 o                         
   7  17   5       4723.47       5796.27       627.86 o                         
   9  17   5      17517.13      17982.84      1217.02 o                         
 -12  18   5       6825.83       8901.45      1437.78 o                         
 -10  18   5        355.36        684.38       329.15 o                         
  -8  18   5        708.56        263.44       325.80 o                         
  -6  18   5       3739.06       4327.14       498.43 o                         
  -4  18   5       5442.24       5218.10       578.28 o                         
  -2  18   5       3601.38       3935.40       584.52 o                         
   0  18   5       2993.50       2427.89       512.69 o                         
   2  18   5         20.75        155.81       366.80 o                         
   4  18   5        155.57        696.03       305.62 o                         
   6  18   5       4253.28       3289.89       569.83 o                         
   8  18   5       7436.90       6978.25       775.30 o                         
 -11  19   5      11820.41      12076.73      2018.05 o                         
  -9  19   5      11141.64      11145.69       806.51 o                         
  -7  19   5        871.38        685.80       344.56 o                         
  -5  19   5      34484.40      35139.23      1496.01 o                         
  -3  19   5      36346.69      38739.59      1958.21 o                         
  -1  19   5      18171.83      19748.79      1109.39 o                         
   1  19   5       1574.03       1952.21       442.38 o                         
   3  19   5      24011.74      20305.29      1306.48 o                         
   5  19   5      18078.26      18808.52      1200.02 o                         
   7  19   5      19277.41      20511.57      1199.96 o                         
 -10  20   5          0.40         53.38       880.26 o                         
  -8  20   5       3905.45       2852.45       519.78 o                         
  -6  20   5       8244.20       8749.18       828.32 o                         
  -4  20   5        204.91       1521.16       452.00 o                         
  -2  20   5         70.78        309.19       386.52 o                         
   0  20   5      10771.82       9952.77       900.04 o                         
   2  20   5       5480.41       3497.27       781.00 o                         
   4  20   5        774.01       1314.03       423.85 o                         
   6  20   5       1763.40       1561.99       437.88 o                         
  -9  21   5       5097.90       2500.14      2822.15 o                         
  -7  21   5       6872.64       6932.38       808.23 o                         
  -5  21   5       4514.08       5143.99       749.02 o                         
  -3  21   5      34939.70      36795.52      1711.98 o                         
  -1  21   5        601.02        611.80       477.74 o                         
   1  21   5       8653.95       7788.91       812.04 o                         
   3  21   5      14411.60      11962.43      1003.90 o                         
   5  21   5      25723.26      27780.13      1620.99 o                         
  -8  22   5       2539.69       6856.53      3124.38 o                         
  -6  22   5          9.04       1008.78       398.27 o                         
  -4  22   5       2460.15       1883.55       462.93 o                         
  -2  22   5       3558.40       3938.77       668.83 o                         
   0  22   5         34.80       -242.76       420.25 o                         
   2  22   5        264.56        573.21       438.66 o                         
   4  22   5       5887.88       7135.93      1244.47 o                         
  -7  23   5       1721.95      -2388.11      2891.57 o                         
  -5  23   5       8137.84       7169.32      1003.44 o                         
  -3  23   5       2740.95       2829.54       871.97 o                         
  -1  23   5      12233.92      11911.12      1156.90 o                         
   1  23   5       5078.17       3671.27       763.98 o                         
   3  23   5      27562.15      24257.54      2585.93 o                         
  -4  24   5       3515.58       2513.04       796.41 o                         
  -2  24   5       4870.13       4510.17      1282.27 o                         
   0  24   5          3.14       -948.13      2498.93 o                         
 -16   0   6      15097.88      12008.92      2142.40 o                         
 -14   0   6      35847.21      36280.57      1785.36 o                         
 -12   0   6       3880.19       3701.55       564.99 o                         
 -10   0   6      50412.03      47399.83      1579.20 o                         
  -8   0   6        998.52       1157.73       356.89 o                         
  -6   0   6      26786.83      28066.01       688.49 o                         
  -4   0   6      61000.54      62715.55      1466.40 o                         
  -2   0   6     176511.03     171674.00      2399.24 o                         
   0   0   6       8359.44       7988.71       374.98 o                         
   2   0   6       9305.63       9400.73       564.74 o                         
   4   0   6      79382.83      81634.49      1969.46 o                         
   6   0   6     112879.10     112878.16      2518.55 o                         
   8   0   6        613.91       1028.06       389.09 o                         
  10   0   6      10120.00      10623.40      1162.13 o                         
  12   0   6      10081.58       9292.11      1232.72 o                         
 -17   1   6        159.49        -64.65       447.31 o                         
 -15   1   6       8246.68       6035.77       748.92 o                         
 -13   1   6       5693.62       5720.56       511.87 o                         
 -11   1   6       2235.28       1864.24       261.07 o                         
  -9   1   6       4307.33       3719.67       282.78 o                         
  -7   1   6      31010.06      30325.44       633.74 o                         
  -5   1   6       6569.84       6459.10       203.72 o                         
  -3   1   6       1600.53       1879.36       169.67 o                         
  -1   1   6      21904.98      21600.07       504.27 o                         
   1   1   6      10417.92      10706.44       374.42 o                         
   3   1   6        748.43        818.42       150.44 o                         
   5   1   6       9260.47       8717.90       473.20 o                         
   7   1   6       4654.07       4245.65       543.13 o                         
   9   1   6        109.84        210.78       317.52 o                         
  11   1   6       1425.93       1048.03       410.28 o                         
  13   1   6       3142.19       4044.22       715.86 o                         
 -16   2   6      28375.63      27327.32      1636.83 o                         
 -14   2   6        983.66        960.42       267.47 o                         
 -12   2   6      19227.94      18069.11       802.79 o                         
 -10   2   6      27193.63      27224.52       826.65 o                         
  -8   2   6      59754.19      58556.23       943.45 o                         
  -6   2   6        157.95        178.63        91.19 o                         
  -4   2   6      98191.68      98151.52      1073.11 o                         
  -2   2   6      53722.04      51958.23       784.78 o                         
   0   2   6      31300.04      30519.44       524.80 o                         
   2   2   6        340.65        258.56       121.28 o                         
   4   2   6     120268.42     121620.16      1688.76 o                         
   6   2   6      25886.04      25867.49       934.68 o                         
   8   2   6      17724.62      18114.56       924.04 o                         
  10   2   6       7566.17       7715.24       733.42 o                         
  12   2   6      35383.97      36893.51      1655.66 o                         
 -17   3   6       2033.33       2467.65       820.78 o                         
 -15   3   6       2754.53       2946.73       402.48 o                         
 -13   3   6        155.33        302.72       233.27 o                         
 -11   3   6      48918.85      46625.89      1231.58 o                         
  -9   3   6       7435.43       7792.18       431.30 o                         
  -7   3   6      15780.88      14825.37       491.94 o                         
  -5   3   6       7541.28       7003.10       240.01 o                         
  -3   3   6      38114.42      37826.41       703.68 o                         
  -1   3   6       6544.90       5779.95       262.10 o                         
   1   3   6       1393.86       1205.02       142.94 o                         
   3   3   6       8326.72       8468.18       386.36 o                         
   5   3   6         98.47         50.39       193.24 o                         
   7   3   6       4253.50       3593.94       411.48 o                         
   9   3   6      14908.39      14640.82       862.25 o                         
  11   3   6       1465.86       1327.50       375.29 o                         
  13   3   6       1731.07       1891.55       629.52 o                         
 -16   4   6       6676.17       6636.61       660.97 o                         
 -14   4   6       3939.00       3761.00       419.90 o                         
 -12   4   6        182.78       -116.01       208.96 o                         
 -10   4   6      90945.70      89389.84      1501.09 o                         
  -8   4   6      35974.70      37362.19       895.98 o                         
  -6   4   6      24658.71      24194.73       556.15 o                         
  -4   4   6        797.48        845.28        96.16 o                         
  -2   4   6     107525.11     108392.59      1235.46 o                         
   0   4   6      40705.28      40060.39       706.41 o                         
   2   4   6      83754.18      82650.79      1248.58 o                         
   4   4   6       7358.32       7200.95       381.47 o                         
   6   4   6      17281.81      17343.01       796.72 o                         
   8   4   6       2420.98       2462.67       513.12 o                         
  10   4   6      45844.71      44574.47      1704.58 o                         
  12   4   6      12146.92      12150.07      1062.51 o                         
 -15   5   6       8574.42       7590.73       579.83 o                         
 -13   5   6        787.57        798.19       242.72 o                         
 -11   5   6        140.81        263.05       229.97 o                         
  -9   5   6         77.48        205.82       174.30 o                         
  -7   5   6      12621.41      12584.71       529.22 o                         
  -5   5   6      44948.74      43725.11       745.00 o                         
  -3   5   6       1917.45       1879.44       157.94 o                         
  -1   5   6      12587.13      11888.53       296.86 o                         
   1   5   6       4839.42       4917.70       300.77 o                         
   3   5   6      44036.88      44823.82       929.57 o                         
   5   5   6       9460.53       9587.61       529.91 o                         
   7   5   6       1789.13       1851.92       347.54 o                         
   9   5   6         70.32        -30.40       365.73 o                         
  11   5   6       4717.91       6233.96       739.51 o                         
  13   5   6       5350.69       4931.09      1869.56 o                         
 -16   6   6      11758.84      11500.03       961.06 o                         
 -14   6   6       2310.63        971.68       301.79 o                         
 -12   6   6      20583.31      21127.33       809.01 o                         
 -10   6   6       8066.67       7718.23       454.17 o                         
  -8   6   6      70590.68      70685.65      1242.05 o                         
  -6   6   6      17783.63      18311.12       513.24 o                         
  -4   6   6      33472.22      32269.13       593.67 o                         
  -2   6   6       7504.26       7808.87       381.60 o                         
   0   6   6     119292.41     117719.79      1460.94 o                         
   2   6   6      35829.56      35696.78       886.17 o                         
   4   6   6      30755.93      31770.04       886.15 o                         
   6   6   6       1373.62       1361.74       315.20 o                         
   8   6   6      33193.67      34166.20      1317.97 o                         
  10   6   6      10741.06      11301.63       885.14 o                         
  12   6   6      16109.85      14939.29      1270.59 o                         
 -15   7   6        101.08        286.04       343.70 o                         
 -13   7   6       4749.29       4684.75       452.78 o                         
 -11   7   6       1339.64       1374.63       265.87 o                         
  -9   7   6      12931.50      13921.14       600.06 o                         
  -7   7   6       6461.09       6597.98       343.77 o                         
  -5   7   6      15156.36      15019.86       441.46 o                         
  -3   7   6       3139.77       3442.69       210.07 o                         
  -1   7   6      90830.22      88459.69      1258.14 o                         
   1   7   6       3498.16       3356.89       274.57 o                         
   3   7   6      23610.36      23592.32       757.32 o                         
   5   7   6       3586.63       2924.84       375.37 o                         
   7   7   6      28881.32      28050.14      1168.91 o                         
   9   7   6       1324.11        945.84       315.94 o                         
  11   7   6        478.62        158.46       421.46 o                         
  13   7   6        635.71       1541.54      1858.73 o                         
 -16   8   6        239.23         88.19       482.20 o                         
 -14   8   6      40873.24      39561.51      1328.55 o                         
 -12   8   6      17639.72      17472.27       781.86 o                         
 -10   8   6       6153.81       6014.55       438.48 o                         
  -8   8   6       1779.57       1825.82       222.17 o                         
  -6   8   6     102314.73     103254.41      1337.17 o                         
  -4   8   6      24392.81      24953.63       629.01 o                         
  -2   8   6      30418.82      30200.96       708.05 o                         
   0   8   6      12594.00      11922.31       399.03 o                         
   2   8   6      46606.02      46726.15       996.81 o                         
   4   8   6       4792.06       4378.29       412.56 o                         
   6   8   6      60673.57      60957.51      1979.24 o                         
   8   8   6      27562.59      28843.55      1330.10 o                         
  10   8   6       8786.74       9896.84       852.55 o                         
  12   8   6        125.39        118.37       791.52 o                         
 -15   9   6       1960.50       1891.34       483.40 o                         
 -13   9   6        518.72        693.62       326.31 o                         
 -11   9   6        197.34        221.76       253.06 o                         
  -9   9   6        264.14        553.29       176.68 o                         
  -7   9   6      12803.71      13686.33       536.04 o                         
  -5   9   6       2580.76       2149.28       262.73 o                         
  -3   9   6       3050.43       3003.01       297.53 o                         
  -1   9   6        167.40        319.96       138.85 o                         
   1   9   6       2276.58       2488.09       241.90 o                         
   3   9   6      15188.41      14191.70       630.19 o                         
   5   9   6       2791.55       2700.89       411.19 o                         
   7   9   6        215.04        323.98       324.62 o                         
   9   9   6        288.96        748.13       380.26 o                         
  11   9   6       2511.87       1165.19       412.51 o                         
 -14  10   6      25967.04      27346.17      1411.61 o                         
 -12  10   6      47785.66      46804.23      1434.15 o                         
 -10  10   6       1827.34       1732.36       286.23 o                         
  -8  10   6       6564.98       7606.62       439.58 o                         
  -6  10   6      48678.38      47691.96      1041.82 o                         
  -4  10   6      72831.51      70885.90      1402.12 o                         
  -2  10   6       1412.90       1065.47       216.92 o                         
   0  10   6      38110.83      39391.93       971.73 o                         
   2  10   6      13406.43      13239.04       570.68 o                         
   4  10   6      19960.88      19079.28       778.05 o                         
   6  10   6      18542.18      17837.31      1026.31 o                         
   8  10   6      44717.44      47030.48      1645.26 o                         
  10  10   6        247.85        462.15       504.80 o                         
  12  10   6       2101.76       2455.36       998.52 o                         
 -15  11   6          6.29         39.26       552.74 o                         
 -13  11   6        244.31       1293.36       369.92 o                         
 -11  11   6       8659.41       8580.87       631.42 o                         
  -9  11   6          4.93          7.29       231.95 o                         
  -7  11   6       1511.35       1677.24       242.19 o                         
  -5  11   6      15292.76      16338.29       704.29 o                         
  -3  11   6      13253.92      13384.11       649.22 o                         
  -1  11   6       8241.22       8095.93       502.69 o                         
   1  11   6       1523.12       1189.86       204.89 o                         
   3  11   6      19583.88      19860.81       801.25 o                         
   5  11   6          5.39        246.61       272.66 o                         
   7  11   6        333.43        301.81       341.67 o                         
   9  11   6       4078.22       3152.43       636.08 o                         
  11  11   6       1300.04       1846.46       787.39 o                         
 -14  12   6      16407.57      17151.63      1333.07 o                         
 -12  12   6      12984.86      12143.87       891.49 o                         
 -10  12   6       8532.04       9631.28       638.75 o                         
  -8  12   6       8417.03       8308.80       537.36 o                         
  -6  12   6      72474.59      73277.20      1528.83 o                         
  -4  12   6       5495.12       4921.90       406.97 o                         
  -2  12   6       4786.59       4798.52       409.75 o                         
   0  12   6      28577.23      28824.61       972.32 o                         
   2  12   6      75229.06      76298.49      1589.75 o                         
   4  12   6       1826.71       1734.83       315.06 o                         
   6  12   6      10167.51      10885.96       728.81 o                         
   8  12   6      19765.29      20968.74      1085.74 o                         
  10  12   6      22889.55      25024.52      1486.05 o                         
 -13  13   6        654.33       1481.03       438.96 o                         
 -11  13   6        644.26        567.69       356.26 o                         
  -9  13   6       2665.99       3289.79       384.97 o                         
  -7  13   6       2074.11       2479.08       324.40 o                         
  -5  13   6       2568.10       2779.99       335.80 o                         
  -3  13   6        510.67        210.70       266.73 o                         
  -1  13   6      13478.12      13595.78       782.49 o                         
   1  13   6       6221.27       5923.21       494.46 o                         
   3  13   6       7212.77       7675.84       577.70 o                         
   5  13   6         45.88        -73.23       296.19 o                         
   7  13   6       8100.38       8110.03       684.05 o                         
   9  13   6       1794.22       2978.76       481.01 o                         
  11  13   6        735.98        156.55       505.70 o                         
 -14  14   6        872.03        447.43      1685.54 o                         
 -12  14   6      12542.45      12468.14       952.01 o                         
 -10  14   6      12155.31      12779.73       918.81 o                         
  -8  14   6      37653.11      38231.16      1204.12 o                         
  -6  14   6      15493.53      15417.00       787.11 o                         
  -4  14   6       4295.15       4731.81       451.17 o                         
  -2  14   6       1747.37       1375.91       314.76 o                         
   0  14   6      73701.54      71478.74      1870.39 o                         
   2  14   6      41084.30      40862.45      1439.11 o                         
   4  14   6       4691.18       5246.16       553.70 o                         
   6  14   6        120.85       -295.51       337.53 o                         
   8  14   6      23174.03      24173.54      1211.74 o                         
  10  14   6      14312.89      15874.13      1138.91 o                         
 -13  15   6       1210.58        456.29       592.04 o                         
 -11  15   6       7251.12       6337.36       675.66 o                         
  -9  15   6        128.08         -9.08       346.05 o                         
  -7  15   6      20170.15      20734.41       947.31 o                         
  -5  15   6        997.88       1254.10       284.04 o                         
  -3  15   6       2513.75       2192.46       380.17 o                         
  -1  15   6        403.03        473.53       340.86 o                         
   1  15   6         69.57        431.09       306.06 o                         
   3  15   6       1810.88       1480.83       338.42 o                         
   5  15   6       4310.09       3415.46       531.40 o                         
   7  15   6         23.26         -2.76       356.15 o                         
   9  15   6       3506.25       3305.68       686.80 o                         
 -12  16   6       5659.94       4461.05       822.07 o                         
 -10  16   6      15972.57      14529.46      1001.30 o                         
  -8  16   6       9861.49      10325.69       813.69 o                         
  -6  16   6      16381.60      17176.19       877.56 o                         
  -4  16   6      10748.52      11737.63       749.60 o                         
  -2  16   6      23444.13      24017.05      1416.79 o                         
   0  16   6      16194.69      15641.76      1028.83 o                         
   2  16   6      20728.80      18983.28      1132.32 o                         
   4  16   6       7776.64       6788.62       722.36 o                         
   6  16   6      13555.14      12768.65      1084.74 o                         
   8  16   6       9402.26       9550.58       915.29 o                         
 -11  17   6      13906.33      14923.31      1060.18 o                         
  -9  17   6        776.51        725.09       429.28 o                         
  -7  17   6      11037.75      10491.49       777.73 o                         
  -5  17   6          7.05        430.58       353.37 o                         
  -3  17   6       9747.25      10210.03       827.17 o                         
  -1  17   6        585.28        459.32       353.88 o                         
   1  17   6        297.19        466.80       376.77 o                         
   3  17   6         38.78        218.40       323.66 o                         
   5  17   6         70.01        610.08       506.42 o                         
   7  17   6          0.82        145.04       371.07 o                         
 -10  18   6       4516.27       4824.00       684.32 o                         
  -8  18   6       2681.75       3009.70       520.56 o                         
  -6  18   6       7761.13       7099.10       684.87 o                         
  -4  18   6      46456.29      46008.28      1641.00 o                         
  -2  18   6      23461.63      23383.82      1257.09 o                         
   0  18   6        781.60        248.40       420.49 o                         
   2  18   6       1334.16        788.45       423.48 o                         
   4  18   6      30715.05      32823.89      1940.33 o                         
   6  18   6      21319.39      19816.42      1451.27 o                         
   8  18   6       5167.10       8019.30      2441.75 o                         
 -11  19   6        154.84        372.60       657.74 o                         
  -9  19   6        116.78        191.17       463.61 o                         
  -7  19   6         57.19       -217.41       349.15 o                         
  -5  19   6       4344.99       3656.90       612.92 o                         
  -3  19   6        344.24        127.75       350.38 o                         
  -1  19   6       2650.56       3148.35       560.40 o                         
   1  19   6        260.05       -247.36       351.65 o                         
   3  19   6       3647.58       3542.05       593.81 o                         
   5  19   6         11.74       -131.96       400.51 o                         
   7  19   6        714.14       1715.34      1173.70 o                         
 -10  20   6       9680.71      11064.49      2104.86 o                         
  -8  20   6       3168.54       3200.98       624.29 o                         
  -6  20   6       2501.00       2858.15       534.71 o                         
  -4  20   6      22834.77      22339.68      1454.20 o                         
  -2  20   6      25925.50      28143.32      1766.61 o                         
   0  20   6       1067.69       1141.19       513.76 o                         
   2  20   6       2449.29        189.74       563.18 o                         
   4  20   6      22243.83      22570.43      1501.90 o                         
   6  20   6      12343.70       9824.27      1822.73 o                         
  -7  21   6       1795.91       3112.78       902.92 o                         
  -5  21   6        891.21       1643.64       569.88 o                         
  -3  21   6       1176.98       1334.35       512.34 o                         
  -1  21   6       3757.43       2387.81       585.12 o                         
   1  21   6          2.41        118.61       550.80 o                         
   3  21   6       3871.16       4034.89       860.93 o                         
  -6  22   6        820.84        827.01      1374.89 o                         
  -4  22   6       1920.78        396.39       478.13 o                         
  -2  22   6      13868.12      11286.23      1200.01 o                         
   0  22   6       8219.69       6940.09      2005.79 o                         
   2  22   6       8021.38       3056.18      3780.98 o                         
  -5  23   6        225.43       1234.84      1497.21 o                         
  -3  23   6        122.33       -818.73       818.73 o                         
  -1  23   6        639.46       -515.87       841.65 o                         
   1  23   6        230.07      -1679.01      1679.01 o                         
 -15   1   7      34164.43      33405.41      1339.76 o                         
 -13   1   7       7888.99       7855.23       699.68 o                         
 -11   1   7       2121.22       1615.15       244.28 o                         
  -9   1   7      30788.63      31071.72       833.64 o                         
  -7   1   7      25076.26      26387.62       568.91 o                         
  -5   1   7      26213.22      25236.99       576.34 o                         
  -3   1   7      91406.68      92670.93      1233.76 o                         
  -1   1   7      51982.42      48365.62       943.57 o                         
   1   1   7        280.39        396.46       131.83 o                         
   3   1   7      16530.38      16676.10       601.41 o                         
   5   1   7      98158.73      98361.70      1776.33 o                         
   7   1   7      25856.80      24896.09      1083.33 o                         
   9   1   7         71.17        -99.53       353.38 o                         
  11   1   7       8926.63       8273.17       793.55 o                         
 -16   2   7       1746.32       1148.21       434.16 o                         
 -14   2   7       2050.09       1476.05       362.59 o                         
 -12   2   7       9036.77       9663.09       624.87 o                         
 -10   2   7       4578.43       5269.40       382.95 o                         
  -8   2   7      16561.09      16166.53       541.81 o                         
  -6   2   7      21730.97      21898.28       515.10 o                         
  -4   2   7      17628.84      16842.81       472.63 o                         
  -2   2   7      15515.73      14185.38       407.65 o                         
   0   2   7       3182.07       2869.10       182.53 o                         
   2   2   7       9981.82      10365.99       393.37 o                         
   4   2   7         26.70         96.26       167.35 o                         
   6   2   7        197.08        171.80       256.26 o                         
   8   2   7       2825.37       2714.65       418.74 o                         
  10   2   7        618.63        992.69       355.38 o                         
  12   2   7       1884.02       1057.73       717.05 o                         
 -15   3   7      13710.47      13620.43       910.18 o                         
 -13   3   7       2925.36       2950.01       463.10 o                         
 -11   3   7      17503.23      17932.38       786.28 o                         
  -9   3   7      52786.77      51894.39      1256.93 o                         
  -7   3   7      35005.31      36184.92       830.37 o                         
  -5   3   7       1574.36       1236.92       142.92 o                         
  -3   3   7      35127.73      34665.11       703.24 o                         
  -1   3   7      67702.55      65111.22      1207.34 o                         
   1   3   7      37646.57      37267.65       718.53 o                         
   3   3   7      14715.40      14298.45       527.52 o                         
   5   3   7      33420.16      35131.09      1125.80 o                         
   7   3   7      11488.41      10723.29       738.32 o                         
   9   3   7       9313.80      10279.36       763.55 o                         
  11   3   7      14028.01      13020.44      1011.75 o                         
 -16   4   7       1356.23        537.99       658.11 o                         
 -14   4   7       3972.26       3713.40       413.80 o                         
 -12   4   7       1706.70       1420.61       396.81 o                         
 -10   4   7      13043.92      13141.18       729.24 o                         
  -8   4   7      17371.17      17954.80       713.31 o                         
  -6   4   7       7922.47       7295.00       447.32 o                         
  -4   4   7      19447.40      19660.59       526.24 o                         
  -2   4   7      21027.31      21031.69       549.20 o                         
   0   4   7      15006.13      14485.89       421.09 o                         
   2   4   7        224.78        282.34       142.13 o                         
   4   4   7       2927.54       3225.46       321.16 o                         
   6   4   7         66.33        131.21       239.08 o                         
   8   4   7        899.14        488.93       333.42 o                         
  10   4   7       2737.80       2420.94       499.41 o                         
  12   4   7        122.32        324.76       497.47 o                         
 -15   5   7        491.10       1040.96       468.66 o                         
 -13   5   7       4111.00       4692.29       471.85 o                         
 -11   5   7      20799.96      21609.65       898.43 o                         
  -9   5   7      75338.91      75242.67      1731.54 o                         
  -7   5   7      18085.10      18391.81       730.36 o                         
  -5   5   7       1403.52       1570.11       210.25 o                         
  -3   5   7       2348.10       2351.27       248.77 o                         
  -1   5   7      79764.64      79251.94      1567.82 o                         
   1   5   7      56751.24      55094.14       986.19 o                         
   3   5   7      19188.97      20222.24       717.12 o                         
   5   5   7       1883.08       1568.14       283.52 o                         
   7   5   7      24669.39      25326.14      1128.58 o                         
   9   5   7      30018.72      30406.49      1335.82 o                         
  11   5   7      23348.13      24653.96      2230.85 o                         
 -16   6   7       5064.16       5687.14      1117.86 o                         
 -14   6   7       6814.98       6222.74       551.65 o                         
 -12   6   7        499.96        496.79       265.65 o                         
 -10   6   7       1298.82       1924.71       333.68 o                         
  -8   6   7        893.21        682.49       195.25 o                         
  -6   6   7       3597.65       3032.55       287.63 o                         
  -4   6   7       2654.99       2814.32       300.63 o                         
  -2   6   7      12178.42      12815.57       464.91 o                         
   0   6   7       8950.42       9049.16       341.57 o                         
   2   6   7       4534.47       4563.96       347.70 o                         
   4   6   7      25295.71      26721.26       935.29 o                         
   6   6   7      13076.60      13135.03       741.92 o                         
   8   6   7       9351.79      10783.23       781.39 o                         
  10   6   7        489.79        334.79       398.33 o                         
  12   6   7       3107.80       2566.27       839.03 o                         
 -15   7   7       9864.13      10123.52       850.43 o                         
 -13   7   7      11857.75      11723.73       726.34 o                         
 -11   7   7      23929.59      24468.33      1057.20 o                         
  -9   7   7       4007.91       4591.66       439.87 o                         
  -7   7   7      30021.25      29793.67       879.92 o                         
  -5   7   7      26206.43      26938.89       803.95 o                         
  -3   7   7      34300.89      35163.08       916.09 o                         
  -1   7   7      14108.53      14455.00       638.58 o                         
   1   7   7      57450.55      57144.96       983.51 o                         
   3   7   7      16860.29      17422.85       687.96 o                         
   5   7   7      14881.62      15157.77       819.78 o                         
   7   7   7      11964.33      12268.89       863.41 o                         
   9   7   7      26867.84      26591.93      1382.04 o                         
  11   7   7       4335.40       4115.63       774.87 o                         
 -14   8   7        781.13        489.15       355.63 o                         
 -12   8   7       7503.69       8498.86       657.07 o                         
 -10   8   7       3722.46       3340.87       388.65 o                         
  -8   8   7        197.08        459.32       189.01 o                         
  -6   8   7       4531.00       4235.25       348.48 o                         
  -4   8   7        183.51        666.96       225.52 o                         
  -2   8   7       1668.00       1287.05       190.34 o                         
   0   8   7      13556.62      13789.14       645.08 o                         
   2   8   7      15687.77      15344.82       690.47 o                         
   4   8   7       3594.76       3024.38       346.38 o                         
   6   8   7       3652.41       3015.60       417.17 o                         
   8   8   7      11404.86      12684.49       924.65 o                         
  10   8   7       5106.98       5350.27       703.17 o                         
 -15   9   7       6140.82       6189.32      1032.63 o                         
 -13   9   7      48798.94      47568.61      1851.27 o                         
 -11   9   7       4127.43       3641.66       434.80 o                         
  -9   9   7        382.09        272.74       234.23 o                         
  -7   9   7      11575.76      12489.73       597.85 o                         
  -5   9   7     158857.31     156781.33      2373.62 o                         
  -3   9   7      18760.54      18653.85       802.46 o                         
  -1   9   7       1240.65       1018.18       233.42 o                         
   1   9   7       7319.01       7896.95       508.95 o                         
   3   9   7      62134.26      61363.66      1477.49 o                         
   5   9   7      14192.08      14635.97       886.36 o                         
   7   9   7      23148.58      23941.35      1220.06 o                         
   9   9   7       6354.08       3833.67       721.71 o                         
  11   9   7       5236.44       3653.16      1079.96 o                         
 -14  10   7       1278.39       1726.87       422.70 o                         
 -12  10   7       3355.53       3508.32       536.27 o                         
 -10  10   7         13.45        138.32       268.76 o                         
  -8  10   7         88.86        258.44       228.98 o                         
  -6  10   7       8069.60       8371.60       560.08 o                         
  -4  10   7       7607.41       6982.75       519.06 o                         
  -2  10   7        154.28         -6.71       240.13 o                         
   0  10   7         15.42        141.84       209.34 o                         
   2  10   7      10788.02      10352.83       659.62 o                         
   4  10   7        418.89        273.94       251.87 o                         
   6  10   7        296.31       -172.45       291.77 o                         
   8  10   7       1705.24       1775.54       443.12 o                         
  10  10   7        207.77        202.53       608.41 o                         
 -15  11   7       5169.81       6540.70      1566.49 o                         
 -13  11   7      18017.75      17998.99      1167.05 o                         
 -11  11   7      25972.67      26924.71      1293.17 o                         
  -9  11   7        616.20        809.78       298.11 o                         
  -7  11   7      32695.43      32726.74      1125.57 o                         
  -5  11   7      59392.55      59612.07      1494.98 o                         
  -3  11   7      28129.01      27286.23      1042.37 o                         
  -1  11   7        279.34        530.38       310.66 o                         
   1  11   7      48040.58      46421.88      1400.17 o                         
   3  11   7      24208.76      24921.84      1077.15 o                         
   5  11   7      14136.40      14267.52       928.16 o                         
   7  11   7       5779.68       5475.89       663.77 o                         
   9  11   7      22748.16      23159.34      1553.35 o                         
 -14  12   7       2719.33       2222.44       952.16 o                         
 -12  12   7        381.60        629.90       435.24 o                         
 -10  12   7       1351.72       1462.09       483.41 o                         
  -8  12   7       7918.53       7864.88       593.56 o                         
  -6  12   7        559.00        258.78       266.29 o                         
  -4  12   7       1966.97       2031.70       355.00 o                         
  -2  12   7      18322.16      19605.19       907.05 o                         
   0  12   7         88.48        327.66       319.82 o                         
   2  12   7       3895.33       3079.95       394.95 o                         
   4  12   7      10985.81      10709.23       865.93 o                         
   6  12   7       9671.23      10392.68       800.65 o                         
   8  12   7        867.19       1075.16       403.84 o                         
  10  12   7         79.16       -285.14       530.66 o                         
 -13  13   7      14179.06      14825.17      1428.62 o                         
 -11  13   7      15829.39      15770.54       963.18 o                         
  -9  13   7      24791.50      25699.71      1237.40 o                         
  -7  13   7       5677.40       6497.05       537.41 o                         
  -5  13   7      29157.71      30616.76      1116.83 o                         
  -3  13   7       1341.81       1086.23       292.93 o                         
  -1  13   7      33240.05      32310.58      1357.35 o                         
   1  13   7      41364.50      38258.67      1626.87 o                         
   3  13   7      34092.53      33718.92      1433.88 o                         
   5  13   7        785.22        701.99       407.44 o                         
   7  13   7      12800.87      13441.97      1013.09 o                         
   9  13   7      17766.10      17537.86      1505.96 o                         
 -12  14   7          7.71       -466.50       474.05 o                         
 -10  14   7       7903.40       7559.41       732.94 o                         
  -8  14   7       7236.91       7613.02       644.64 o                         
  -6  14   7         18.82        391.56       333.00 o                         
  -4  14   7        472.98        815.44       325.00 o                         
  -2  14   7       2157.09       2448.74       438.07 o                         
   0  14   7      16612.21      16667.82      1106.01 o                         
   2  14   7       2086.40       2229.42       577.19 o                         
   4  14   7         99.61        270.13       380.44 o                         
   6  14   7          0.55        -17.17       348.92 o                         
   8  14   7       2620.14       2966.66       591.82 o                         
 -11  15   7      25069.29      24811.12      1322.41 o                         
  -9  15   7       8349.28       7259.93       724.84 o                         
  -7  15   7      16416.99      17033.96       908.83 o                         
  -5  15   7       1230.33        707.26       274.60 o                         
  -3  15   7      18956.36      19406.03      1048.50 o                         
  -1  15   7       8620.99       8245.43       787.79 o                         
   1  15   7      42553.03      40792.40      1802.19 o                         
   3  15   7       4729.37       3823.17       587.83 o                         
   5  15   7       6563.77       6925.69       922.83 o                         
   7  15   7       3331.97       2920.60       573.64 o                         
 -12  16   7       8370.91       9112.33      1460.50 o                         
 -10  16   7       1733.29       1573.03       496.11 o                         
  -8  16   7       1435.79        659.79       490.76 o                         
  -6  16   7      13472.81      13200.82       808.75 o                         
  -4  16   7      23276.39      24753.55      1214.93 o                         
  -2  16   7       3599.42       3663.93       560.63 o                         
   0  16   7        114.53        804.77       423.17 o                         
   2  16   7       7283.96       7064.80       796.25 o                         
   4  16   7       3250.59       2841.74       578.88 o                         
   6  16   7        733.63        632.62       405.43 o                         
   8  16   7       2127.73       2174.20       901.37 o                         
 -11  17   7       1672.77        636.85       731.74 o                         
  -9  17   7      14861.14      14032.22      1004.60 o                         
  -7  17   7       1981.52       1382.67       349.05 o                         
  -5  17   7      23165.59      22674.74      1175.13 o                         
  -3  17   7      12194.28      12182.53       856.73 o                         
  -1  17   7      23969.07      21476.38      1377.04 o                         
   1  17   7        704.19       1411.48       475.31 o                         
   3  17   7      19349.96      20201.95      2002.83 o                         
   5  17   7      10688.29      11800.12      1723.80 o                         
   7  17   7      15728.99      15199.50      1860.62 o                         
 -10  18   7       6606.70       6162.31       915.28 o                         
  -8  18   7       6545.95       6525.74       674.70 o                         
  -6  18   7        605.76        278.02       372.28 o                         
  -4  18   7        151.65        358.51       367.61 o                         
  -2  18   7       8095.60       7686.66       876.00 o                         
   0  18   7       6920.81       7596.75       874.95 o                         
   2  18   7        291.34        917.50       420.79 o                         
   4  18   7         32.07        -75.95       387.39 o                         
   6  18   7       1546.03        978.62       910.91 o                         
  -9  19   7       2158.87       1354.54       762.20 o                         
  -7  19   7      15523.19      15705.41      1140.51 o                         
  -5  19   7       4682.38       3934.62       784.67 o                         
  -3  19   7      30518.11      31792.62      1757.95 o                         
  -1  19   7       1848.19       2842.29       600.26 o                         
   1  19   7       2923.01       3267.68       754.62 o                         
   3  19   7       4504.47       3734.99       936.37 o                         
   5  19   7      41431.94      40428.02      3561.37 o                         
  -8  20   7       3572.03       2137.64       931.52 o                         
  -6  20   7        501.34        325.79       722.93 o                         
  -4  20   7       1613.84       1031.10       659.15 o                         
  -2  20   7       2523.59       2704.76       683.82 o                         
   0  20   7        386.53       1033.72       593.84 o                         
   2  20   7         45.84       -753.95       753.95 o                         
   4  20   7       7365.64      11059.50      2693.93 o                         
  -7  21   7       3594.55       2680.91      1134.96 o                         
  -5  21   7       7092.34       6115.28      1248.14 o                         
  -3  21   7       4566.27       3459.95       707.96 o                         
  -1  21   7      20621.86      13790.38      1872.76 o                         
   1  21   7        627.42       1133.37       754.23 o                         
   3  21   7      12040.47      11370.54      2642.29 o                         
  -4  22   7       3306.76        966.29      1065.88 o                         
  -2  22   7         21.53        218.52       777.79 o                         
   0  22   7         93.83       1153.23       889.41 o                         
 -16   0   8      34425.40      35678.27      2718.85 o                         
 -14   0   8      23369.28      22196.74      1859.96 o                         
 -12   0   8       4455.45       4789.20       785.26 o                         
 -10   0   8       1952.29       2481.00       585.99 o                         
  -8   0   8      77190.53      77689.49      2302.96 o                         
  -6   0   8      34324.30      34642.70      1362.64 o                         
  -4   0   8      42959.93      42928.93      1309.55 o                         
  -2   0   8       7084.36       6584.24       605.80 o                         
   0   0   8      39492.35      40841.16      1484.48 o                         
   2   0   8       3191.06       2771.68       455.07 o                         
   4   0   8      87933.75      87944.48      2967.78 o                         
   6   0   8      38835.98      41197.25      3111.47 o                         
   8   0   8       8379.44       7931.75      1284.40 o                         
  10   0   8        578.28        740.71       913.14 o                         
 -15   1   8        805.22       1217.01       404.42 o                         
 -13   1   8        353.99       1081.38       356.81 o                         
 -11   1   8       7951.68       7671.37       652.49 o                         
  -9   1   8       6590.02       7783.06       550.89 o                         
  -7   1   8        677.29        620.20       209.68 o                         
  -5   1   8       3619.93       3455.13       269.37 o                         
  -3   1   8      30300.25      29951.66       818.08 o                         
  -1   1   8       1482.76       1696.39       266.73 o                         
   1   1   8        624.97        425.77       200.94 o                         
   3   1   8       8736.20       8806.43       513.39 o                         
   5   1   8       9812.51      10589.55       755.56 o                         
   7   1   8        132.81        -77.12       325.59 o                         
   9   1   8        763.21        488.26       515.46 o                         
  11   1   8       1732.67       2793.05       819.91 o                         
 -16   2   8       6951.94       6654.45      1198.17 o                         
 -14   2   8      30106.11      32085.44      1385.98 o                         
 -12   2   8        103.89        347.83       323.06 o                         
 -10   2   8      19729.16      19390.91       961.73 o                         
  -8   2   8      28015.87      27367.06      1029.50 o                         
  -6   2   8      44571.47      45239.70      1034.41 o                         
  -4   2   8        133.36         55.11       147.60 o                         
  -2   2   8      61830.93      60560.02      1330.77 o                         
   0   2   8      17301.12      17218.80       656.89 o                         
   2   2   8      19286.30      19459.67       792.45 o                         
   4   2   8       6222.94       6485.64       518.57 o                         
   6   2   8      60547.60      61798.86      2242.94 o                         
   8   2   8       4395.31       3516.20       579.09 o                         
  10   2   8       8373.21       8720.60      1044.64 o                         
 -15   3   8        494.35       1247.09       398.97 o                         
 -13   3   8       4080.02       3784.63       553.76 o                         
 -11   3   8        585.53       1497.58       402.26 o                         
  -9   3   8       2392.12       2073.52       509.82 o                         
  -7   3   8      41773.80      41876.57      1042.98 o                         
  -5   3   8       1271.60       1116.44       206.27 o                         
  -3   3   8       8264.31       8529.79       505.25 o                         
  -1   3   8       4759.85       4192.97       329.85 o                         
   1   3   8      49116.15      49396.45      1013.34 o                         
   3   3   8        767.67        537.93       213.35 o                         
   5   3   8       1815.67       1916.50       349.54 o                         
   7   3   8       3153.23       3728.25       549.35 o                         
   9   3   8       4759.10       3861.92       946.73 o                         
  11   3   8        443.54       -282.89       685.48 o                         
 -16   4   8      10061.19      10445.25      1912.39 o                         
 -14   4   8       1559.62       1576.65       533.16 o                         
 -12   4   8      21988.36      24946.21      1238.84 o                         
 -10   4   8      20475.13      21933.09      1153.20 o                         
  -8   4   8      61727.64      61922.32      1678.48 o                         
  -6   4   8        138.54         81.58       178.26 o                         
  -4   4   8      13944.91      14313.27       614.61 o                         
  -2   4   8      44872.28      45184.03      1047.42 o                         
   0   4   8     129689.81     127396.13      1868.36 o                         
   2   4   8       2064.08       1865.52       234.86 o                         
   4   4   8       6865.27       6552.25       547.81 o                         
   6   4   8       6677.97       6212.83       665.99 o                         
   8   4   8      36774.10      39335.34      1634.37 o                         
  10   4   8       6248.05       7897.07       983.05 o                         
 -15   5   8       1234.53        614.41       474.33 o                         
 -13   5   8      16599.87      16493.87      1043.13 o                         
 -11   5   8       3412.14       4093.46       493.85 o                         
  -9   5   8       1217.81       1224.91       319.13 o                         
  -7   5   8         52.32        -38.02       195.81 o                         
  -5   5   8      10346.97       9930.77       565.18 o                         
  -3   5   8      16553.99      17529.71       703.70 o                         
  -1   5   8       7086.46       7157.59       370.80 o                         
   1   5   8       1182.82       1531.41       220.10 o                         
   3   5   8         31.97        110.76       226.59 o                         
   5   5   8      11226.29      10518.38       718.18 o                         
   7   5   8      12326.06      13287.04       947.30 o                         
   9   5   8          8.58         66.56       387.29 o                         
 -14   6   8      10249.66      10088.14       812.87 o                         
 -12   6   8      12148.31      12913.39       910.41 o                         
 -10   6   8      44270.34      45888.70      1498.30 o                         
  -8   6   8       4232.38       3836.37       393.00 o                         
  -6   6   8      26129.54      26936.96       907.22 o                         
  -4   6   8       9729.53      10059.58       573.91 o                         
  -2   6   8      57501.02      57148.38      1211.60 o                         
   0   6   8      18269.04      19913.18       745.90 o                         
   2   6   8      38314.49      38606.63      1131.14 o                         
   4   6   8       1820.23       1970.15       349.73 o                         
   6   6   8      18538.33      19897.09      1175.63 o                         
   8   6   8      10322.23      10728.89       918.95 o                         
  10   6   8      20762.56      20804.48      2048.42 o                         
 -15   7   8       2045.36       3741.49       948.00 o                         
 -13   7   8      10387.92       8987.85       751.28 o                         
 -11   7   8       2580.21       1929.40       383.46 o                         
  -9   7   8      28143.00      28379.61      1146.21 o                         
  -7   7   8       1318.14        658.90       241.59 o                         
  -5   7   8        144.71        275.39       219.05 o                         
  -3   7   8       1611.83       1743.72       239.22 o                         
  -1   7   8       2490.67       2649.45       297.32 o                         
   1   7   8       3725.37       4176.81       367.90 o                         
   3   7   8      13883.45      14434.10       782.91 o                         
   5   7   8        346.88         52.99       313.90 o                         
   7   7   8       3763.53       2324.02       529.60 o                         
   9   7   8       3110.75       3617.23       663.90 o                         
 -14   8   8       2856.26       2378.76       600.58 o                         
 -12   8   8      28603.50      28783.85      1286.74 o                         
 -10   8   8       1824.93       1807.13       384.74 o                         
  -8   8   8      10735.62      10178.26       648.63 o                         
  -6   8   8      29345.61      30848.77      1020.11 o                         
  -4   8   8      84597.12      84099.12      1706.68 o                         
  -2   8   8        167.65        283.43       218.38 o                         
   0   8   8       4902.52       4928.85       408.78 o                         
   2   8   8      21022.72      21361.10       934.87 o                         
   4   8   8      51962.84      52156.70      1809.74 o                         
   6   8   8       3545.46       3278.32       671.19 o                         
   8   8   8      16223.92      17917.02      1340.46 o                         
  10   8   8       5788.53       6288.58      1562.18 o                         
 -13   9   8       4080.13       3950.60       577.11 o                         
 -11   9   8       1588.28       1513.77       389.75 o                         
  -9   9   8         89.90          9.07       279.42 o                         
  -7   9   8        293.69        351.46       255.44 o                         
  -5   9   8      10603.03      12257.80       735.57 o                         
  -3   9   8       2784.94       3119.23       364.78 o                         
  -1   9   8        398.94        407.75       229.85 o                         
   1   9   8        973.57        998.59       284.81 o                         
   3   9   8        807.48       1145.18       331.89 o                         
   5   9   8       1753.67       1844.05       407.10 o                         
   7   9   8       3757.96       3212.86       768.97 o                         
   9   9   8         80.21       -573.63       628.42 o                         
 -14  10   8      13086.09      11036.95      2720.76 o                         
 -12  10   8      10197.44      10900.10       930.05 o                         
 -10  10   8       8275.48       8215.27       764.85 o                         
  -8  10   8         42.16         56.18       281.53 o                         
  -6  10   8      66188.91      65935.90      1719.01 o                         
  -4  10   8      49015.52      51054.78      1444.13 o                         
  -2  10   8       6755.40       7754.16       599.94 o                         
   0  10   8         99.76        561.05       310.61 o                         
   2  10   8      71900.53      73500.96      1990.45 o                         
   4  10   8      33245.20      31220.39      1371.81 o                         
   6  10   8       9601.42       9286.19       805.19 o                         
   8  10   8       2179.29       2452.16       508.95 o                         
 -13  11   8       5093.40       3786.94       965.27 o                         
 -11  11   8        575.99       1102.67       446.52 o                         
  -9  11   8        593.21        538.19       398.93 o                         
  -7  11   8       6094.85       5357.44       550.32 o                         
  -5  11   8       2199.24       2309.78       366.81 o                         
  -3  11   8        632.36        286.75       266.24 o                         
  -1  11   8       5327.49       5843.71       543.96 o                         
   1  11   8       5479.41       5957.67       668.33 o                         
   3  11   8        818.93       1219.39       437.86 o                         
   5  11   8        248.32        135.26       383.30 o                         
   7  11   8       5572.89       6035.50       705.91 o                         
   9  11   8        233.60        134.93       585.02 o                         
 -12  12   8      25133.59      25817.37      1481.18 o                         
 -10  12   8       9990.70      10537.16       825.88 o                         
  -8  12   8       4390.28       3454.67       480.25 o                         
  -6  12   8       5055.26       5168.83       475.52 o                         
  -4  12   8      38614.35      39094.50      1337.60 o                         
  -2  12   8       2942.80       2724.21       456.73 o                         
   0  12   8      14731.31      13524.57       956.54 o                         
   2  12   8      24671.91      25135.33      1220.26 o                         
   4  12   8      22109.81      23458.81      1344.19 o                         
   6  12   8        182.38        294.12       355.83 o                         
   8  12   8      13636.06      13665.13      2029.84 o                         
 -13  13   8       1726.30       1943.71      1122.22 o                         
 -11  13   8        247.33        -98.81       406.25 o                         
  -9  13   8       7405.21       6667.97       674.74 o                         
  -7  13   8        257.46        171.67       313.04 o                         
  -5  13   8          3.90        233.75       295.54 o                         
  -3  13   8        418.26        386.83       344.94 o                         
  -1  13   8       1342.97       1452.64       391.87 o                         
   1  13   8         10.42         87.25       344.97 o                         
   3  13   8       5950.00       5787.13       709.31 o                         
   5  13   8        535.78        733.56       411.51 o                         
   7  13   8       1186.47        744.30       441.90 o                         
 -12  14   8      11996.43      10938.17      1980.75 o                         
 -10  14   8      38076.26      38494.42      1762.31 o                         
  -8  14   8       3844.87       2735.49       454.65 o                         
  -6  14   8       3703.36       4012.26       515.89 o                         
  -4  14   8       7412.08       7290.27       613.24 o                         
  -2  14   8      31933.77      32288.91      1558.19 o                         
   0  14   8      20314.39      20845.26      1261.82 o                         
   2  14   8      24287.32      25139.00      1558.35 o                         
   4  14   8       1689.61       1373.27       503.94 o                         
   6  14   8       4191.04       4227.46       653.25 o                         
   8  14   8      11567.92       9545.24      1727.57 o                         
 -11  15   8       3557.01       4388.52      1141.47 o                         
  -9  15   8          3.69        148.67       422.54 o                         
  -7  15   8       5069.12       4862.76       561.23 o                         
  -5  15   8       1625.50       2401.40       425.79 o                         
  -3  15   8      17706.14      17888.58      1293.58 o                         
  -1  15   8        394.09        921.78       431.75 o                         
   1  15   8       3263.90       3439.82       577.10 o                         
   3  15   8        582.61       -118.27       403.70 o                         
   5  15   8       3805.86       4340.91       670.29 o                         
   7  15   8        102.42       -790.31       790.31 o                         
 -10  16   8      10202.38       9191.06      1182.79 o                         
  -8  16   8      12492.13      14247.62      1116.62 o                         
  -6  16   8       4575.92       4119.57       542.08 o                         
  -4  16   8      15911.85      15477.98      1010.24 o                         
  -2  16   8      13830.86      13882.54      1095.92 o                         
   0  16   8      13545.77      12977.04      1069.78 o                         
   2  16   8       4454.51       4906.04       779.75 o                         
   4  16   8      10689.51      10328.90       973.76 o                         
   6  16   8       8293.54       9331.59      1501.25 o                         
  -9  17   8        401.26       2078.18       639.04 o                         
  -7  17   8       9391.15      10099.27       825.71 o                         
  -5  17   8          0.62        136.29       330.94 o                         
  -3  17   8      12102.19      11015.68       992.86 o                         
  -1  17   8        915.95       1459.18       504.60 o                         
   1  17   8      13671.29      11459.85      1769.72 o                         
   3  17   8         14.95       -405.95       475.96 o                         
   5  17   8       4478.22       1759.81       654.41 o                         
  -8  18   8       9020.28       9568.32      1077.16 o                         
  -6  18   8      19400.98      18057.46      1232.58 o                         
  -4  18   8      12413.56      12853.89      1012.64 o                         
  -2  18   8       8930.08       8278.67      1083.41 o                         
   0  18   8       1039.63        689.78       451.99 o                         
   2  18   8       3697.84       3042.56       748.73 o                         
   4  18   8      15637.54      14282.02      2308.23 o                         
  -7  19   8        244.12        829.06       668.13 o                         
  -5  19   8         98.12       -445.39       445.39 o                         
  -3  19   8        412.27        186.02       518.77 o                         
  -1  19   8        171.19        638.52       475.24 o                         
   1  19   8        380.83       -434.68       828.62 o                         
   3  19   8        589.56       -120.31       776.35 o                         
  -6  20   8       9251.15       5848.14      1328.90 o                         
  -4  20   8       4570.00       4603.47       950.63 o                         
  -2  20   8      10547.15       9438.33      1377.75 o                         
   0  20   8      10926.39       9332.99      4079.87 o                         
   2  20   8       4541.50       4827.88      1738.31 o                         
  -3  21   8       2848.79       2292.86      1294.29 o                         
  -1  21   8         59.49       -574.43       856.92 o                         
 -15   1   9      31156.85      29659.19      3156.60 o                         
 -13   1   9      15003.40      16640.17      1074.84 o                         
 -11   1   9        356.94         49.35       346.21 o                         
  -9   1   9       8730.75       8307.52       645.11 o                         
  -7   1   9      82977.34      82274.53      1566.27 o                         
  -5   1   9      24499.47      24659.33       842.18 o                         
  -3   1   9       1372.82       1401.68       219.70 o                         
  -1   1   9      18848.86      19001.20       824.36 o                         
   1   1   9      31476.72      31716.06      1120.24 o                         
   3   1   9       8868.32      10588.47       757.18 o                         
   5   1   9      18473.79      17471.41      1241.62 o                         
   7   1   9      19002.37      18715.07      1491.53 o                         
   9   1   9       2890.39       2373.87       593.88 o                         
 -14   2   9       2197.43       2150.99       473.01 o                         
 -12   2   9         10.34        435.08       432.45 o                         
 -10   2   9         18.86        291.54       304.70 o                         
  -8   2   9       2593.59       2752.24       418.63 o                         
  -6   2   9        906.00        894.16       232.72 o                         
  -4   2   9       6687.97       7387.06       471.98 o                         
  -2   2   9      15376.27      15097.59       699.92 o                         
   0   2   9       6331.24       6677.37       495.29 o                         
   2   2   9      12899.20      14073.35       759.29 o                         
   4   2   9        986.96        724.23       380.49 o                         
   6   2   9       7890.09      10844.93      1094.61 o                         
   8   2   9        468.57       -186.18       444.79 o                         
  10   2   9       1387.27       1668.59      1450.11 o                         
 -15   3   9       5341.10       3913.67      1081.76 o                         
 -13   3   9      17025.77      17422.19      1177.79 o                         
 -11   3   9       8578.03       9989.21       794.18 o                         
  -9   3   9      18991.29      18959.68      1071.21 o                         
  -7   3   9      19444.65      20040.02       950.61 o                         
  -5   3   9      13029.96      12849.79       649.31 o                         
  -3   3   9      12820.58      14521.60       715.06 o                         
  -1   3   9      56258.05      58354.34      1412.43 o                         
   1   3   9      27236.60      27298.08       996.73 o                         
   3   3   9       7247.05       7435.96       595.30 o                         
   5   3   9      10959.28       9811.00       840.28 o                         
   7   3   9      28795.20      31451.10      1625.41 o                         
   9   3   9       8821.08       9507.46      1489.73 o                         
 -14   4   9        581.47       1375.82       600.05 o                         
 -12   4   9       1114.22        824.41       451.16 o                         
 -10   4   9        238.43        401.68       352.40 o                         
  -8   4   9        695.62        645.24       347.66 o                         
  -6   4   9       9316.71       9905.71       685.80 o                         
  -4   4   9       2079.74       1917.95       289.11 o                         
  -2   4   9      11997.20      11164.51       603.49 o                         
   0   4   9        443.38        473.55       211.47 o                         
   2   4   9      17036.94      17297.30      1028.20 o                         
   4   4   9       2325.91       2314.43       477.86 o                         
   6   4   9       2619.52       2628.83       530.67 o                         
   8   4   9        927.56       1502.08       576.33 o                         
 -15   5   9       1161.90       2484.66      1140.39 o                         
 -13   5   9       6325.12       6683.73       897.48 o                         
 -11   5   9      35287.22      35723.90      1508.62 o                         
  -9   5   9      17739.46      17553.12       989.23 o                         
  -7   5   9       7824.92       7362.10       582.67 o                         
  -5   5   9       1312.05       1431.99       263.23 o                         
  -3   5   9      28459.87      28504.59       990.33 o                         
  -1   5   9      36748.95      37810.51      1023.81 o                         
   1   5   9      26614.36      26949.37      1160.71 o                         
   3   5   9       1255.03       1219.13       899.06 o                         
   5   5   9       8630.83      10173.01       983.19 o                         
   7   5   9      18571.65      18553.31      1384.58 o                         
   9   5   9      23608.23      22758.44      2937.21 o                         
 -14   6   9        482.89        372.25       577.80 o                         
 -12   6   9       9062.94      10075.34       851.75 o                         
 -10   6   9       9960.13      10088.15       785.20 o                         
  -8   6   9       8632.34       8695.15       697.59 o                         
  -6   6   9       3165.00       3028.68       374.63 o                         
  -4   6   9      18628.86      18747.36       821.08 o                         
  -2   6   9       2838.32       2984.90       310.59 o                         
   0   6   9        154.84        218.22       227.70 o                         
   2   6   9        454.27         84.46       313.20 o                         
   4   6   9        218.49       -349.29       349.29 o                         
   6   6   9         82.71         -3.55       451.53 o                         
   8   6   9       5857.95       5813.09       935.69 o                         
 -13   7   9       9742.66       9324.83       800.24 o                         
 -11   7   9      10317.38      11212.38       881.26 o                         
  -9   7   9      15622.68      14858.33       931.46 o                         
  -7   7   9       3791.50       3481.99       420.48 o                         
  -5   7   9      31682.12      31560.50      1105.41 o                         
  -3   7   9      21485.19      22216.64       963.86 o                         
  -1   7   9      24404.02      25992.46      1054.72 o                         
   1   7   9      13339.39      14304.90       869.53 o                         
   3   7   9      36014.21      34733.72      1716.49 o                         
   5   7   9       9489.39      10172.47      1002.19 o                         
   7   7   9      10428.21      10481.57      1159.31 o                         
   9   7   9       7452.52       8853.03      1888.17 o                         
 -14   8   9       2859.19       4699.17      2126.48 o                         
 -12   8   9       4286.70       3612.10       757.71 o                         
 -10   8   9         82.67       1072.78       379.36 o                         
  -8   8   9      14231.25      15531.07       929.66 o                         
  -6   8   9       5542.64       5393.08       521.48 o                         
  -4   8   9       4555.95       5014.66       458.41 o                         
  -2   8   9        674.52        325.58       329.39 o                         
   0   8   9       3381.16       3608.69       672.15 o                         
   2   8   9        737.34        571.28       371.57 o                         
   4   8   9        936.29       1206.51       523.75 o                         
   6   8   9       1609.10       1024.33       720.59 o                         
   8   8   9        290.31       1232.59       843.75 o                         
 -13   9   9       2467.79       4748.29      1219.72 o                         
 -11   9   9      12853.28      12767.71      1030.80 o                         
  -9   9   9       1507.02        982.50       392.33 o                         
  -7   9   9      18871.28      18843.91       967.90 o                         
  -5   9   9      36728.39      37833.75      1318.43 o                         
  -3   9   9      33957.56      36048.72      1425.70 o                         
  -1   9   9       2010.08       1914.50       419.49 o                         
   1   9   9      11283.74      12025.65       994.19 o                         
   3   9   9      42768.13      42631.20      2186.35 o                         
   5   9   9      29095.71      29990.15      1757.51 o                         
   7   9   9         53.28       -612.14       612.14 o                         
 -12  10   9        775.07       1166.83       648.44 o                         
 -10  10   9        159.17        180.43       441.30 o                         
  -8  10   9       2653.97       2415.98       456.21 o                         
  -6  10   9        115.78         20.05       353.35 o                         
  -4  10   9        154.76        354.62       349.36 o                         
  -2  10   9       6094.55       6562.38       642.40 o                         
   0  10   9       3299.76       3384.23       561.54 o                         
   2  10   9       1638.25       1335.45       477.30 o                         
   4  10   9       1132.86        865.07       532.49 o                         
   6  10   9       4696.98       4370.70       836.76 o                         
   8  10   9        114.66      -1635.06      1635.06 o                         
 -13  11   9       6328.38       5467.38      2530.72 o                         
 -11  11   9      11235.26      11892.99      1076.37 o                         
  -9  11   9      19134.36      19491.28      1210.10 o                         
  -7  11   9       1724.36       1733.04       362.61 o                         
  -5  11   9      42027.60      41834.95      1533.95 o                         
  -3  11   9      15856.87      16719.99      1033.22 o                         
  -1  11   9       3700.34       2968.70       513.24 o                         
   1  11   9       1782.27       1917.11       492.25 o                         
   3  11   9      48451.62      51586.96      2674.85 o                         
   5  11   9       7343.18       6756.48      1109.42 o                         
   7  11   9       2711.22       2969.65      1805.96 o                         
 -12  12   9       6519.69       3861.51      1957.39 o                         
 -10  12   9       5811.80       6769.39       823.56 o                         
  -8  12   9       1589.77       1002.62       391.92 o                         
  -6  12   9        106.79       -151.70       351.38 o                         
  -4  12   9       9956.37       9159.61       736.95 o                         
  -2  12   9        895.75        781.57       622.31 o                         
   0  12   9         15.77       -411.58       411.58 o                         
   2  12   9       4878.85       5208.67       867.99 o                         
   4  12   9        642.73       1843.51       724.27 o                         
   6  12   9        138.50       -539.19      1733.76 o                         
 -11  13   9      40595.87      44029.12      3242.93 o                         
  -9  13   9       9743.11      10198.40       895.02 o                         
  -7  13   9       2545.14       2403.29       508.21 o                         
  -5  13   9       1897.33       1454.26       410.55 o                         
  -3  13   9      47658.85      46078.49      1928.86 o                         
  -1  13   9      10924.77      10253.42      1022.23 o                         
   1  13   9      16111.92      17148.27      1472.61 o                         
   3  13   9       4983.16       2943.41       983.69 o                         
   5  13   9      11103.84      13604.69      1853.32 o                         
 -10  14   9        102.88       -448.27       614.46 o                         
  -8  14   9       3683.86       2587.38       476.96 o                         
  -6  14   9       8459.48       8380.54       761.36 o                         
  -4  14   9        991.87       1515.94       425.58 o                         
  -2  14   9       1056.90       2014.79       559.29 o                         
   0  14   9        518.58       2166.99       560.07 o                         
   2  14   9       7875.23       9667.00      1222.60 o                         
   4  14   9       3022.71       1811.13       938.12 o                         
  -9  15   9      19121.26      19135.34      1361.29 o                         
  -7  15   9         41.68       -424.44       424.44 o                         
  -5  15   9       9092.02      10241.18       836.12 o                         
  -3  15   9      11870.30      11391.75      1139.20 o                         
  -1  15   9      29074.42      27487.87      1729.43 o                         
   1  15   9       1502.60       1164.15       594.47 o                         
   3  15   9       8336.65       8739.57      1175.93 o                         
   5  15   9       2952.46       2491.66      2335.87 o                         
  -8  16   9       2275.86       3160.06       882.75 o                         
  -6  16   9          9.06       -397.88       397.88 o                         
  -4  16   9        169.23        346.07       490.86 o                         
  -2  16   9      13884.33      12887.54      1243.50 o                         
   0  16   9       6460.61       4426.80      1173.73 o                         
   2  16   9       2926.02       3968.30       918.88 o                         
   4  16   9        117.79       1798.76      1981.57 o                         
  -7  17   9      22294.19      22515.93      1743.17 o                         
  -5  17   9       3924.03       5330.72       810.72 o                         
  -3  17   9      14413.69      15024.07      1346.64 o                         
  -1  17   9       4739.32       4183.90       727.31 o                         
   1  17   9      17708.46      19866.11      2929.82 o                         
  -6  18   9       2696.84       3975.44       909.68 o                         
  -4  18   9       1709.23       1793.61       734.51 o                         
  -2  18   9        164.68       1118.74       701.29 o                         
  -5  19   9      15082.86      16679.94      5140.61 o                         
  -3  19   9         50.70       2856.26      2366.79 o                         
  -1  19   9       8585.28       2335.87      1181.15 o                         
 -12   0  10         59.73        510.62       732.92 o                         
 -10   0  10       1639.31       1820.06       537.22 o                         
  -8   0  10      17584.01      19485.93      1401.76 o                         
  -6   0  10     104120.65     102523.66      3045.48 o                         
  -4   0  10        836.94       1403.25       447.16 o                         
  -2   0  10       3780.76       2445.46       578.60 o                         
   0   0  10      16032.81      17545.85      1314.04 o                         
   2   0  10      69152.77      71596.74      2859.36 o                         
   4   0  10       6900.38       4956.09      1239.23 o                         
   6   0  10      18585.84      19264.14      1996.52 o                         
   8   0  10       3381.48       2432.74      1510.70 o                         
 -13   1  10       2335.36       2199.78       531.80 o                         
 -11   1  10       4666.50       4291.08       775.97 o                         
  -9   1  10        118.47        381.24       331.17 o                         
  -7   1  10       4010.02       3822.45       585.93 o                         
  -5   1  10       4370.40       4556.44       461.49 o                         
  -3   1  10        472.84        431.97       253.92 o                         
  -1   1  10       1255.91       1424.17       358.68 o                         
   1   1  10      12201.28      13218.19       838.11 o                         
   3   1  10        669.37        771.78       354.27 o                         
   5   1  10         90.63       -170.54       456.40 o                         
   7   1  10       2809.56       3309.72       647.22 o                         
 -12   2  10      16979.67      19151.27      1169.28 o                         
 -10   2  10         33.53        360.11       350.87 o                         
  -8   2  10      38093.79      37308.99      1444.14 o                         
  -6   2  10      24068.98      24494.45       976.43 o                         
  -4   2  10      15969.24      16853.30       921.21 o                         
  -2   2  10        110.08        -57.99       224.55 o                         
   0   2  10      50983.96      53579.72      1683.38 o                         
   2   2  10      11869.04      11844.99       872.21 o                         
   4   2  10      10786.06      10301.23      1069.14 o                         
   6   2  10       3679.90       3090.28       651.67 o                         
   8   2  10      22947.40      23770.24      4124.06 o                         
 -13   3  10         15.46        704.90       600.60 o                         
 -11   3  10        120.60        333.62       390.24 o                         
  -9   3  10       4874.14       5333.53       610.91 o                         
  -7   3  10       2814.52       2774.25       438.59 o                         
  -5   3  10       2115.75       2169.81       350.62 o                         
  -3   3  10       7148.96       7800.81       527.40 o                         
  -1   3  10       2082.38       2073.71       352.48 o                         
   1   3  10       1246.48       1077.73       402.86 o                         
   3   3  10       2955.76       3864.70       642.62 o                         
   5   3  10      19767.89      20383.50      1733.07 o                         
   7   3  10         64.85       1306.07       896.60 o                         
 -14   4  10      19784.12      22958.59      4061.16 o                         
 -12   4  10      15497.44      14845.28      1045.35 o                         
 -10   4  10      20617.74      21670.41      1230.45 o                         
  -8   4  10        322.03        702.22       375.80 o                         
  -6   4  10      16907.90      17406.72       988.17 o                         
  -4   4  10       5457.89       6155.60       522.99 o                         
  -2   4  10      50969.64      52264.81      1465.10 o                         
   0   4  10      19470.05      18848.25       941.54 o                         
   2   4  10      16432.26      18290.14      1122.31 o                         
   4   4  10         71.88         64.56       634.09 o                         
   6   4  10      22019.04      23626.29      1581.63 o                         
   8   4  10      14765.91      14296.16      2410.45 o                         
 -13   5  10          2.97        523.00      1005.84 o                         
 -11   5  10       9898.36      10658.62       856.46 o                         
  -9   5  10       9655.46      10712.19       821.54 o                         
  -7   5  10          4.68         38.30       320.68 o                         
  -5   5  10       1576.68       1446.06       328.68 o                         
  -3   5  10       5173.47       6078.28       484.98 o                         
  -1   5  10      13753.50      15279.38       818.66 o                         
   1   5  10       2935.33       2645.23       585.82 o                         
   3   5  10        125.03       -308.58       375.28 o                         
   5   5  10         48.08       -258.62       406.75 o                         
   7   5  10       1879.72        537.82      1131.23 o                         
 -12   6  10      29737.76      33113.63      1562.32 o                         
 -10   6  10       9742.50       9022.79       777.87 o                         
  -8   6  10       9491.67       9425.27       769.54 o                         
  -6   6  10        395.01        155.72       315.25 o                         
  -4   6  10      41783.00      44841.46      1479.18 o                         
  -2   6  10      18622.62      18791.78       899.55 o                         
   0   6  10      20213.32      20307.46      1085.62 o                         
   2   6  10        937.05       2084.24       486.59 o                         
   4   6  10      18500.15      21208.14      1697.59 o                         
   6   6  10       8090.63       8848.24       990.23 o                         
 -13   7  10      10548.99      13991.08      3097.59 o                         
 -11   7  10          4.64        147.12       398.62 o                         
  -9   7  10       6028.20       6853.94       665.43 o                         
  -7   7  10       7000.29       8070.74       743.60 o                         
  -5   7  10      31799.85      33428.12      1249.94 o                         
  -3   7  10         77.80        349.98       277.53 o                         
  -1   7  10       6682.44       6678.64       681.26 o                         
   1   7  10       5892.62       6906.87       786.97 o                         
   3   7  10      13263.64      14056.07      1295.62 o                         
   5   7  10         71.41        935.07       631.19 o                         
   7   7  10        511.04       -413.40       898.53 o                         
 -12   8  10        317.63       -162.65      2733.73 o                         
 -10   8  10      27038.04      27376.40      1341.87 o                         
  -8   8  10      10164.93       9884.05       867.53 o                         
  -6   8  10      23412.91      24450.62      1179.51 o                         
  -4   8  10      10866.38      11084.69       734.76 o                         
  -2   8  10      16474.60      16187.49      1057.05 o                         
   0   8  10        100.86        681.48       402.51 o                         
   2   8  10      23112.04      25024.21      1687.58 o                         
   4   8  10      20238.60      20261.29      1453.64 o                         
   6   8  10      12254.39      12732.37      2053.13 o                         
 -11   9  10        896.78       1416.97       494.98 o                         
  -9   9  10       5423.31       5765.88       714.97 o                         
  -7   9  10        193.12        162.35       368.03 o                         
  -5   9  10        208.95       -170.18       289.13 o                         
  -3   9  10       2474.94       2131.59       592.98 o                         
  -1   9  10       7038.99       4323.44       821.56 o                         
   1   9  10        391.68        114.06       485.89 o                         
   3   9  10          6.32        540.24       577.58 o                         
   5   9  10        770.52        725.76       552.77 o                         
 -12  10  10       1693.33       -685.77      1250.64 o                         
 -10  10  10       7765.87       6804.36       848.54 o                         
  -8  10  10      25159.84      28625.14      1579.63 o                         
  -6  10  10       5301.93       6259.35       626.18 o                         
  -4  10  10      26909.29      26400.74      1234.91 o                         
  -2  10  10       4991.27       5131.04       655.29 o                         
   0  10  10       8974.34       9052.77       931.02 o                         
   2  10  10      16318.13      18673.07      1698.00 o                         
   4  10  10      44858.20      45835.48      2500.26 o                         
 -11  11  10          9.13       1088.23      1171.22 o                         
  -9  11  10      10679.37      12452.17      1089.92 o                         
  -7  11  10        232.04        498.98       398.26 o                         
  -5  11  10       1357.28        613.40       363.99 o                         
  -3  11  10       2583.35       1486.72       456.56 o                         
  -1  11  10       6706.06       7231.46       852.04 o                         
   1  11  10        653.84        460.57       517.60 o                         
   3  11  10        525.62        922.17       539.45 o                         
 -10  12  10      25525.41      26544.78      2522.26 o                         
  -8  12  10       2594.20       2963.58       625.44 o                         
  -6  12  10       3001.41       3265.82       522.79 o                         
  -4  12  10      10921.89      12289.80      1005.84 o                         
  -2  12  10      33325.92      37337.77      1923.83 o                         
   0  12  10       2670.95       3110.14       802.25 o                         
   2  12  10      10100.50      10100.00      1189.40 o                         
   4  12  10       9884.31       4382.53      1884.63 o                         
  -9  13  10       2338.28        608.62       767.33 o                         
  -7  13  10       1373.19        829.25       483.60 o                         
  -5  13  10       7597.35       7592.06       756.94 o                         
  -3  13  10        104.48        589.33       559.55 o                         
  -1  13  10       1607.53       1187.29       609.61 o                         
   1  13  10       1301.31       1897.18       596.96 o                         
   3  13  10       2147.36       1493.92      1166.22 o                         
  -8  14  10       5101.94       2904.61      1607.36 o                         
  -6  14  10         69.01        210.10       369.97 o                         
  -4  14  10      18202.46      19667.95      1343.53 o                         
  -2  14  10      27409.28      29011.39      1797.90 o                         
   0  14  10      13553.58      14057.03      1472.80 o                         
   2  14  10        691.66       1641.22      1068.55 o                         
  -7  15  10          0.74       -617.95       617.95 o                         
  -5  15  10         18.25        -56.67       465.72 o                         
  -3  15  10        476.81        585.56       646.51 o                         
  -1  15  10       2914.30       3368.43       725.33 o                         
   1  15  10       3344.40       4473.86      1408.12 o                         
  -6  16  10       7375.98       8145.76      1559.65 o                         
  -4  16  10       5590.06       5490.87      1129.51 o                         
  -2  16  10      13281.57      12334.49      1745.63 o                         
  -5  17  10         26.14       3309.98      1323.67 o                         
  -3  17  10       1364.42       3356.43      1337.52 o                         
 -11   1  11       4312.17       4466.63       615.14 o                         
  -9   1  11       4168.65       3558.67       536.64 o                         
  -7   1  11      30598.30      30291.52      1444.92 o                         
  -5   1  11      28286.80      29068.03      1396.57 o                         
  -3   1  11         75.63        125.89       346.31 o                         
  -1   1  11       2848.58       3660.77       565.04 o                         
   1   1  11      40020.24      45016.58      3041.80 o                         
   3   1  11      22946.93      25252.05      1908.93 o                         
   5   1  11       1187.55       1390.05      1448.30 o                         
 -12   2  11        229.77       2834.55      1554.01 o                         
 -10   2  11       8869.25       8826.51       823.12 o                         
  -8   2  11        186.85        637.24       389.45 o                         
  -6   2  11       4873.17       4691.78       553.29 o                         
  -4   2  11       1032.94        346.22       326.88 o                         
  -2   2  11        551.82        517.19       356.23 o                         
   0   2  11        409.38        518.21       362.06 o                         
   2   2  11       1051.39       1150.50       450.25 o                         
   4   2  11        568.59       1085.18       594.38 o                         
   6   2  11       1300.00        781.26       846.31 o                         
 -11   3  11      13335.58      15334.74      1221.09 o                         
  -9   3  11       1277.53        320.78       344.57 o                         
  -7   3  11       8824.96       9896.16       899.15 o                         
  -5   3  11      18156.53      18020.30       982.66 o                         
  -3   3  11      18042.45      19152.67      1057.38 o                         
  -1   3  11      10738.97      10393.94       776.28 o                         
   1   3  11      17079.80      17690.04      1236.33 o                         
   3   3  11       6109.74       8102.41       999.06 o                         
   5   3  11       7688.93       6099.57      1646.34 o                         
 -12   4  11       2541.59         75.34      1020.11 o                         
 -10   4  11       1884.95       1854.37       492.26 o                         
  -8   4  11       1144.12       1092.40       374.66 o                         
  -6   4  11       2108.85       2569.23       440.28 o                         
  -4   4  11       3422.07       3587.02       435.83 o                         
  -2   4  11        155.68       -313.28       313.28 o                         
   0   4  11        139.60        315.09       362.25 o                         
   2   4  11       1408.26        912.42       440.18 o                         
   4   4  11       2218.89       1021.49       550.11 o                         
   6   4  11       1429.77       2058.26       976.02 o                         
 -11   5  11      13701.36      12941.34      1621.36 o                         
  -9   5  11       9349.05       9872.04       755.78 o                         
  -7   5  11       2427.39       1929.16       502.40 o                         
  -5   5  11      19741.55      20283.89      1045.60 o                         
  -3   5  11      24087.43      25176.79      1342.69 o                         
  -1   5  11      22554.92      23091.26      1184.14 o                         
   1   5  11       3009.85       3979.95       723.06 o                         
   3   5  11       5073.50       4285.23      1319.69 o                         
   5   5  11       7585.30       4620.80      2059.14 o                         
 -12   6  11         11.87         79.22       941.53 o                         
 -10   6  11         54.67       -388.27       463.37 o                         
  -8   6  11       8653.29       9333.40       831.75 o                         
  -6   6  11       2379.62       2743.96       477.77 o                         
  -4   6  11       8790.53       8684.90       750.40 o                         
  -2   6  11          6.28       -169.88       342.46 o                         
   0   6  11      14371.31      14857.83      1079.92 o                         
   2   6  11        571.39       1133.08       495.29 o                         
   4   6  11       1179.15       1995.66       883.32 o                         
 -11   7  11       9416.73       7402.54      1511.52 o                         
  -9   7  11       7678.92       8419.47       831.27 o                         
  -7   7  11      10309.65      10570.15       931.39 o                         
  -5   7  11       4658.56       4781.71       607.68 o                         
  -3   7  11      23793.17      22681.33      1548.97 o                         
  -1   7  11      10042.05      10573.55       894.31 o                         
   1   7  11      12845.07      13998.09      1285.89 o                         
   3   7  11       9654.14      11038.87      1131.32 o                         
   5   7  11      15816.33      16139.94      3390.43 o                         
 -10   8  11        213.29       -936.42       936.42 o                         
  -8   8  11        166.43        258.01       452.03 o                         
  -6   8  11          1.41         47.99       352.93 o                         
  -4   8  11      10417.25      10801.56      1103.66 o                         
  -2   8  11       1018.27       1691.49       759.70 o                         
   0   8  11       2121.65       1943.31       484.84 o                         
   2   8  11         11.38         35.89       529.85 o                         
   4   8  11       5428.13       4194.76      1219.21 o                         
  -9   9  11      30824.87      31387.60      2230.63 o                         
  -7   9  11       8706.81       6906.90       935.02 o                         
  -5   9  11       7788.87       6475.08       752.85 o                         
  -3   9  11       4393.09       4742.16       689.68 o                         
  -1   9  11      12985.56      14637.29      1222.03 o                         
   1   9  11       3859.39       3306.95       676.63 o                         
   3   9  11      24444.32      25002.66      2531.65 o                         
 -10  10  11       5112.09       4639.51      1930.90 o                         
  -8  10  11         66.86        740.33       491.99 o                         
  -6  10  11          0.06       -191.13       472.95 o                         
  -4  10  11       1457.68       2010.85       530.21 o                         
  -2  10  11       1078.33       1456.45       428.56 o                         
   0  10  11        266.55        167.23       966.34 o                         
   2  10  11       1494.51       1067.44       705.99 o                         
  -9  11  11      15650.69      14014.88      1781.46 o                         
  -7  11  11      15102.07      17179.63      1390.47 o                         
  -5  11  11        288.45        -66.80       485.08 o                         
  -3  11  11      17661.40      19994.68      1444.67 o                         
  -1  11  11       7257.61       9070.74      1101.83 o                         
   1  11  11       7183.50       7941.90      1427.63 o                         
   3  11  11       4605.94       2091.33      1698.04 o                         
  -8  12  11       4415.41       4026.09      1406.96 o                         
  -6  12  11       4542.80       4204.84       739.07 o                         
  -4  12  11        738.01        669.69       424.75 o                         
  -2  12  11         73.45       -194.26       457.63 o                         
   0  12  11       8082.07      10576.07      1519.93 o                         
   2  12  11       1170.69       2217.68      2290.81 o                         
  -7  13  11        132.57        -18.28       636.66 o                         
  -5  13  11       5404.20       3587.71       700.06 o                         
  -3  13  11      14300.83      15409.19      1633.01 o                         
  -1  13  11      27758.46      24418.98      2300.65 o                         
  -6  14  11       1153.98       -729.04       821.60 o                         
  -4  14  11       3126.99       1767.86       653.68 o                         
  -2  14  11       3379.52       4607.02      1589.51 o                         
  -8   0  12      19327.31      20638.12      1847.08 o                         
  -6   0  12      11969.94      13526.99      1648.19 o                         
  -4   0  12      16571.99      16202.11      1726.60 o                         
  -2   0  12        338.41       1310.33       689.74 o                         
   0   0  12      22877.46      27941.09      2305.03 o                         
   2   0  12      22205.96      25883.73      4231.52 o                         
  -9   1  12       2731.88       4490.58       973.97 o                         
  -7   1  12       6460.74       8420.86       949.98 o                         
  -5   1  12        138.89       1112.88       460.11 o                         
  -3   1  12        217.05        450.86       515.92 o                         
  -1   1  12       4034.69       3907.13       717.57 o                         
   1   1  12        945.07        952.32       646.56 o                         
   3   1  12        726.94        358.01      1870.52 o                         
 -10   2  12      15527.62      12217.20      2871.82 o                         
  -8   2  12       1775.43       2121.08       746.24 o                         
  -6   2  12      31414.18      34707.16      1848.24 o                         
  -4   2  12       7510.60       6767.24       775.43 o                         
  -2   2  12       8377.03      10090.52       930.86 o                         
   0   2  12       3519.17       2963.09       727.42 o                         
   2   2  12      32792.12      39599.20      3621.54 o                         
  -9   3  12         75.72        498.56      1200.91 o                         
  -7   3  12       1350.16        985.68       492.78 o                         
  -5   3  12       6566.55       6464.08       733.09 o                         
  -3   3  12       8469.32       9454.33       858.27 o                         
  -1   3  12          7.02         80.53       522.44 o                         
   1   3  12        175.87        289.54       508.04 o                         
 -10   4  12       1463.02       3079.92      1620.49 o                         
  -8   4  12       1685.53       1568.21       610.32 o                         
  -6   4  12       1802.01       1727.10       497.61 o                         
  -4   4  12      37677.77      40208.97      1940.36 o                         
  -2   4  12       6835.92       5497.43       881.74 o                         
   0   4  12      10003.97       9468.37      1419.80 o                         
   2   4  12       2089.80       2159.49      1023.86 o                         
  -9   5  12       4270.53       4143.71      1019.77 o                         
  -7   5  12       5349.80       3833.43       658.63 o                         
  -5   5  12       1194.20       1052.75       560.15 o                         
  -3   5  12        268.63        618.67       722.87 o                         
  -1   5  12        100.28        166.89       730.86 o                         
   1   5  12       5860.32       6164.46      2594.47 o                         
  -8   6  12        337.97       1990.65       992.07 o                         
  -6   6  12       9180.64       9505.66       998.97 o                         
  -4   6  12       8454.88       9022.25      1077.84 o                         
  -2   6  12      27481.02      23721.67      1619.37 o                         
   0   6  12       1416.55       1931.77      1211.65 o                         
   2   6  12       5874.23       4715.55      1399.40 o                         
  -9   7  12       1042.81       2292.16      1662.38 o                         
  -7   7  12        682.79        523.06       532.09 o                         
  -5   7  12        285.86        682.89       511.10 o                         
  -3   7  12       4649.22       4459.72       771.74 o                         
  -1   7  12       9350.62       7831.25      1129.68 o                         
   1   7  12        387.83       2041.99       818.50 o                         
  -8   8  12      36531.93      30382.97      2203.69 o                         
  -6   8  12       4166.05       5375.73       800.17 o                         
  -4   8  12       5526.33       3680.23       818.91 o                         
  -2   8  12       4378.00       2854.32       709.65 o                         
   0   8  12      18101.04      17584.20      1947.10 o                         
  -7   9  12       1099.84        695.29       811.23 o                         
  -5   9  12       1560.11        867.06       681.17 o                         
  -3   9  12          2.35       -239.11       614.29 o                         
  -1   9  12        289.49       -321.57       641.39 o                         
  -6  10  12       8312.01       9731.92      2471.02 o                         
  -4  10  12        139.96        -66.40       554.67 o                         
  -2  10  12      14801.15      13903.92      1707.22 o                         
  -3  11  12        760.11       -282.88      1017.79 o                         
  -5   1  13       6621.58       6974.05      2005.37 o                         
  -3   1  13       6991.37       7681.18       900.51 o                         
  -1   1  13       3917.42       4415.04      1356.05 o                         
  -6   2  13       4524.72       5878.62      2352.27 o                         
  -4   2  13         17.34       -297.86       525.95 o                         
  -2   2  13       4001.43       2513.03       744.96 o                         
  -5   3  13      16611.02      18038.40      1952.94 o                         
  -3   3  13      14035.65      13076.48      1264.92 o                         
  -4   4  13         24.12        -80.85       718.64 o                         
                                                                                
