# Supplementary material for: Crystal structures of three 4-methyl­piperidinium salts (one as three polymorphs) with tetrahalogenidoaurate(III), halide and (in one case) di­chloro­iodate(I) counter-anions
Source: Acta Crystallogr E Crystallogr Commun. 2025 Jun 12;81(Pt 7):600–12. doi: 10.1107/S2056989025004918 (PMC12230621; doi:10.1107/S2056989025004918)
Supplement: Supplementary file 3 [file e-81-00600-2asup3.hkl]

data_2a                                                                         
_shelx_title ' Bristol in P2(1)/n'                                              
_shelx_refln_list_code          4                                               
_shelx_F_calc_maximum      411.79                                               
_exptl_crystal_F_000      1112.00                                               
_reflns_d_resolution_high  0.7101                                               
                                                                                
loop_                                                                           
 _space_group_symop_operation_xyz                                               
 'x, y, z'                                                                      
 '-x+1/2, y+1/2, -z+1/2'                                                        
 '-x, -y, -z'                                                                   
 'x-1/2, -y-1/2, z-1/2'                                                         
                                                                                
_cell_length_a    11.9196                                                       
_cell_length_b     8.5545                                                       
_cell_length_c    19.9052                                                       
_cell_angle_alpha  90.000                                                       
_cell_angle_beta  102.955                                                       
_cell_angle_gamma  90.000                                                       
                                                                                
_shelx_F_squared_multiplier     1.000                                           
                                                                                
loop_                                                                           
 _refln_index_h                                                                 
 _refln_index_k                                                                 
 _refln_index_l                                                                 
 _refln_F_squared_calc                                                          
 _refln_F_squared_meas                                                          
 _refln_F_squared_sigma                                                         
 _refln_observed_status                                                         
   2   0   0         37.00         52.11        20.84 o                         
   4   0   0       1720.38       2006.36        85.01 o                         
   6   0   0      14455.95      14447.44       284.53 o                         
   8   0   0      91681.64      92934.37      1073.01 o                         
  10   0   0       1719.95       1728.36       170.38 o                         
  12   0   0       3892.21       4178.46       254.15 o                         
  14   0   0        332.96        554.37       157.19 o                         
  16   0   0      10578.96       9745.73       922.23 o                         
   1   1   0      17179.21      17973.82        96.73 o                         
   2   1   0      12457.62      12715.97        89.49 o                         
   3   1   0      13785.90      13253.19       108.99 o                         
   4   1   0        137.00        166.46        26.42 o                         
   5   1   0      19314.20      19516.35       197.48 o                         
   6   1   0       2619.29       2705.09        98.64 o                         
   7   1   0      24961.46      24200.47       309.05 o                         
   8   1   0       1320.72       1246.39        82.67 o                         
   9   1   0       6842.44       6847.83       206.05 o                         
  10   1   0      12102.87      12339.10       294.25 o                         
  11   1   0      14047.29      13860.64       328.46 o                         
  12   1   0        340.30        189.55        79.09 o                         
  13   1   0       2190.40       2093.75       145.31 o                         
  14   1   0        602.91        381.43       114.70 o                         
  15   1   0       6399.82       6213.77       320.25 o                         
  16   1   0        512.71        276.15       160.99 o                         
   0   2   0      59421.07      59196.87       283.80 o                         
   1   2   0      32737.48      33047.58       143.81 o                         
   2   2   0      43351.62      45074.90       212.45 o                         
   3   2   0      26930.46      27314.03       165.32 o                         
   4   2   0      24171.91      23509.84       183.40 o                         
   5   2   0      28459.71      28520.69       221.11 o                         
   6   2   0       1471.15       1329.05        58.94 o                         
   7   2   0       7364.71       7444.55       147.84 o                         
   8   2   0       8282.00       8227.94       177.51 o                         
   9   2   0      14779.66      14990.03       276.30 o                         
  10   2   0       5061.97       4710.87       171.43 o                         
  11   2   0       3944.54       3957.23       172.06 o                         
  12   2   0       6033.21       6066.43       236.11 o                         
  13   2   0       5640.40       5704.98       254.40 o                         
  14   2   0         33.26        -18.20       109.97 o                         
  15   2   0        525.30        382.05       121.55 o                         
  16   2   0       2345.94       1862.35       422.44 o                         
   1   3   0       2179.82       2290.56        50.22 o                         
   2   3   0      61445.55      60699.54       306.07 o                         
   3   3   0       3509.26       3696.38        71.54 o                         
   4   3   0        502.10        527.38        33.57 o                         
   5   3   0        354.16        334.92        34.34 o                         
   6   3   0      26206.33      25695.74       276.46 o                         
   7   3   0        358.54        356.43        36.69 o                         
   8   3   0       1010.38        855.29        66.22 o                         
   9   3   0          5.45          5.65        47.47 o                         
  10   3   0      31603.75      31713.12       451.19 o                         
  11   3   0         85.23        100.25        73.51 o                         
  12   3   0       3668.23       3739.30       193.53 o                         
  13   3   0        178.92         67.26        98.12 o                         
  14   3   0       4977.28       5330.62       279.38 o                         
  15   3   0         18.03          0.58       116.14 o                         
   0   4   0       3064.41       3115.58       124.09 o                         
   1   4   0      25276.60      25610.73       229.27 o                         
   2   4   0      10145.70      10044.90       110.10 o                         
   3   4   0      26487.50      26276.83       217.13 o                         
   4   4   0      10188.84      10390.13       142.32 o                         
   5   4   0      15149.68      14775.05       182.17 o                         
   6   4   0       4252.85       4248.84       120.48 o                         
   7   4   0       4012.32       3903.98       129.46 o                         
   8   4   0       1059.08       1050.96        86.86 o                         
   9   4   0      27230.67      27381.97       442.76 o                         
  10   4   0       3254.45       3259.88       175.25 o                         
  11   4   0       7186.31       7366.03       289.44 o                         
  12   4   0       1190.22        905.19       117.31 o                         
  13   4   0       6417.57       6599.70       307.05 o                         
  14   4   0        396.93        200.56       131.21 o                         
  15   4   0        283.57        188.93       199.15 o                         
   1   5   0      13477.93      13592.60       199.32 o                         
   2   5   0      27187.08      26137.18       276.44 o                         
   3   5   0       5405.42       5177.15        99.00 o                         
   4   5   0         21.45         48.49        27.06 o                         
   5   5   0       6374.20       6358.54       125.89 o                         
   6   5   0       9887.19       9649.42       180.96 o                         
   7   5   0      12447.22      12329.85       227.00 o                         
   8   5   0       1596.06       1367.05       102.35 o                         
   9   5   0       4418.05       4132.03       203.84 o                         
  10   5   0      14882.91      15358.21       406.59 o                         
  11   5   0       8000.47       7991.25       315.34 o                         
  12   5   0         93.43        157.97       112.39 o                         
  13   5   0        635.22        336.31       117.58 o                         
  14   5   0        986.64        496.26       164.97 o                         
   0   6   0      79266.66      80353.99       829.01 o                         
   1   6   0       1681.03       1617.98        75.70 o                         
   2   6   0         57.27         51.39        30.47 o                         
   3   6   0        968.50        898.56        44.57 o                         
   4   6   0       5234.58       5093.96       119.18 o                         
   5   6   0       2665.16       2708.77       114.21 o                         
   6   6   0        839.05        732.25        77.98 o                         
   7   6   0       1602.36       1576.21       111.19 o                         
   8   6   0      34543.94      34977.93       562.68 o                         
   9   6   0       1216.11       1017.96       121.55 o                         
  10   6   0       1445.69       1346.68       127.04 o                         
  11   6   0         13.50         30.51        94.04 o                         
  12   6   0       4740.65       4684.12       253.66 o                         
  13   6   0       1934.04       1720.34       175.58 o                         
  14   6   0        599.88        696.83       343.04 o                         
   1   7   0      24682.08      24430.05       300.26 o                         
   2   7   0       2408.32       2344.68       108.64 o                         
   3   7   0       7377.86       7484.63       199.85 o                         
   4   7   0         78.15         97.01        74.06 o                         
   5   7   0       5779.84       6374.72       247.50 o                         
   6   7   0         13.97         80.76        87.08 o                         
   7   7   0      18754.11      19211.37       506.02 o                         
   8   7   0        217.09        116.63       107.65 o                         
   9   7   0       6099.42       6357.69       326.89 o                         
  10   7   0       1135.90       1310.84       169.49 o                         
  11   7   0       8476.57       8206.07       408.84 o                         
  12   7   0         18.06       -148.93       148.93 o                         
  13   7   0        654.89        804.69       850.76 o                         
   0   8   0      12335.84      12265.78       358.38 o                         
   1   8   0       3207.83       3305.80       133.98 o                         
   2   8   0        897.57        825.23        77.33 o                         
   3   8   0       1790.76       1630.05       121.09 o                         
   4   8   0      14402.27      14561.84       379.80 o                         
   5   8   0       3122.85       3044.55       189.53 o                         
   6   8   0         23.10         85.24        94.04 o                         
   7   8   0       2165.56       2303.65       200.88 o                         
   8   8   0       6774.41       6942.27       336.32 o                         
   9   8   0       2325.74       2472.24       215.63 o                         
  10   8   0       1135.66       1283.56       181.15 o                         
  11   8   0        422.73        660.97       186.95 o                         
  12   8   0       6221.08       7278.19      1080.49 o                         
   1   9   0       1868.79       1813.01       136.62 o                         
   2   9   0      17789.12      17834.27       454.57 o                         
   3   9   0       1467.90       1359.80       135.48 o                         
   4   9   0       1139.10        892.99       119.00 o                         
   5   9   0       1252.26       1230.01       140.19 o                         
   6   9   0       9493.31       9889.62       383.42 o                         
   7   9   0       1882.46       1601.18       170.45 o                         
   8   9   0         54.52        141.95       130.20 o                         
   9   9   0        426.00        516.17       148.94 o                         
  10   9   0       7157.07       7486.94       684.27 o                         
   0  10   0          8.58         30.89       164.43 o                         
   1  10   0       8939.22       9328.98       454.00 o                         
   2  10   0       1475.81       1349.25       159.72 o                         
   3  10   0       5978.03       5430.82       320.06 o                         
   4  10   0        115.55        151.65       119.65 o                         
   5  10   0       3623.91       3227.88       313.15 o                         
   6  10   0        828.33        566.24       179.72 o                         
   7  10   0       1185.53       1018.09       181.84 o                         
   8  10   0         22.95         39.41       281.13 o                         
   9  10   0      10381.77      11962.90      1969.24 o                         
   1  11   0       1699.97       1750.62       247.53 o                         
   2  11   0       9756.98       9600.26       638.30 o                         
   3  11   0        816.43        586.69       227.98 o                         
   4  11   0        106.88        285.66       246.29 o                         
   5  11   0        613.27         19.33       216.37 o                         
   6  11   0       4380.26       3159.24       425.62 o                         
   1  12   0       1835.68        834.88       877.76 o                         
 -15   0   1       3468.33       3417.26       363.78 o                         
 -13   0   1       4529.06       4605.37       275.69 o                         
 -11   0   1       9549.25       9832.93       429.79 o                         
  -9   0   1      29037.78      28403.52       527.56 o                         
  -7   0   1      30744.29      30620.89       466.33 o                         
  -5   0   1        401.55        422.86        66.11 o                         
  -3   0   1      53226.11      53129.35       349.00 o                         
   1   0   1      67679.77      69651.58       428.72 o                         
   3   0   1        221.19        350.97        38.94 o                         
   5   0   1      32340.08      31781.07       431.71 o                         
   7   0   1      22123.76      22213.33       480.01 o                         
   9   0   1      51089.64      52016.64       772.13 o                         
  11   0   1         19.48        121.97        97.96 o                         
  13   0   1       5925.29       6227.28       321.98 o                         
  15   0   1        283.41        324.38       160.71 o                         
 -16   1   1        371.72        272.06       171.67 o                         
 -15   1   1        455.29        481.67       139.51 o                         
 -14   1   1      10227.77      10796.92       371.28 o                         
 -13   1   1       1757.67       1714.56       134.91 o                         
 -12   1   1        235.08        205.47        80.83 o                         
 -11   1   1       5395.15       5566.96       215.51 o                         
 -10   1   1      29572.77      29560.52       483.64 o                         
  -9   1   1       5775.40       5830.08       178.99 o                         
  -8   1   1        104.48        125.52        36.80 o                         
  -7   1   1       1109.62       1048.24        70.86 o                         
  -6   1   1      23538.94      23291.74       296.51 o                         
  -5   1   1       4542.57       4592.12       106.42 o                         
  -4   1   1         97.28        135.36        31.51 o                         
  -3   1   1       6932.82       6851.03        88.00 o                         
  -2   1   1      78618.52      77484.32       319.63 o                         
  -1   1   1      16702.91      16935.32        91.29 o                         
   0   1   1       5420.11       5770.80        76.00 o                         
   1   1   1      10016.59      10470.08        74.58 o                         
   2   1   1     110838.30     111877.22       412.20 o                         
   3   1   1        205.79        229.56        22.61 o                         
   4   1   1       5104.40       5341.53        89.86 o                         
   5   1   1        387.13        388.23        39.28 o                         
   6   1   1      23580.52      22830.79       255.88 o                         
   7   1   1      26378.27      26300.16       312.19 o                         
   8   1   1      24569.42      24432.01       344.41 o                         
   9   1   1       4760.67       4918.26       171.51 o                         
  10   1   1      13102.97      12974.09       282.72 o                         
  11   1   1        598.84        622.48        78.72 o                         
  12   1   1       1953.19       1868.78       127.76 o                         
  13   1   1       1431.91       1026.67       108.06 o                         
  14   1   1       3711.83       3779.15       213.54 o                         
  15   1   1       4503.11       4690.50       274.76 o                         
  16   1   1       5267.13       4863.98       443.95 o                         
 -16   2   1       2213.22       1972.34       398.20 o                         
 -15   2   1        777.96        532.60       115.57 o                         
 -14   2   1        417.46        424.73       103.99 o                         
 -13   2   1       1640.78       1497.21       141.92 o                         
 -12   2   1      12598.38      12771.39       337.36 o                         
 -11   2   1       5074.36       5201.84       207.68 o                         
 -10   2   1        313.13        333.88        65.84 o                         
  -9   2   1       7996.64       7649.51       172.69 o                         
  -8   2   1      19292.85      18841.97       244.32 o                         
  -7   2   1       8609.04       8376.15       158.37 o                         
  -6   2   1        954.39       1027.20        53.71 o                         
  -5   2   1        244.28        252.28        36.21 o                         
  -4   2   1      35444.21      35023.78       225.55 o                         
  -3   2   1       7902.87       7925.53       103.66 o                         
  -2   2   1      33032.82      34341.92       172.39 o                         
  -1   2   1      15018.95      15052.67        95.82 o                         
   0   2   1      98099.64      99088.57       379.26 o                         
   1   2   1      12805.42      13503.23        90.39 o                         
   2   2   1        979.94        993.80        32.38 o                         
   3   2   1       4163.03       4363.71        71.28 o                         
   4   2   1      13526.88      12923.32       129.96 o                         
   5   2   1       8226.13       8172.76       126.88 o                         
   6   2   1      15861.47      15897.35       196.60 o                         
   7   2   1       2967.09       3008.75       105.06 o                         
   8   2   1      21432.45      20729.20       287.72 o                         
   9   2   1      18357.45      18217.03       292.04 o                         
  10   2   1       2610.11       2715.33       124.07 o                         
  11   2   1          4.97         24.16        71.22 o                         
  12   2   1       5874.96       6022.80       236.11 o                         
  13   2   1       2403.71       2047.90       151.65 o                         
  14   2   1       2532.89       2634.81       181.23 o                         
  15   2   1         41.73        174.56       123.08 o                         
 -15   3   1       2907.59       3368.65       257.61 o                         
 -14   3   1        146.20        161.60       117.69 o                         
 -13   3   1       3926.90       3654.74       213.35 o                         
 -12   3   1        264.00        283.37        86.87 o                         
 -11   3   1      15799.61      15915.84       384.27 o                         
 -10   3   1        728.03        698.27        85.30 o                         
  -9   3   1      26008.28      25808.65       345.86 o                         
  -8   3   1        327.21        322.54        45.30 o                         
  -7   3   1       7742.97       7099.84       130.82 o                         
  -6   3   1        914.02        949.17        60.09 o                         
  -5   3   1      18177.16      18251.51       202.08 o                         
  -4   3   1       3222.18       3377.68        75.30 o                         
  -3   3   1      31178.55      31063.56       247.41 o                         
  -2   3   1       4111.22       4287.11        71.08 o                         
  -1   3   1      73750.80      72946.30       394.52 o                         
   0   3   1        542.26        637.12        33.96 o                         
   1   3   1       3442.34       3433.91        55.97 o                         
   2   3   1       2698.87       2680.70        59.70 o                         
   3   3   1      40462.84      39691.09       270.03 o                         
   4   3   1       6555.94       6699.00       111.97 o                         
   5   3   1      12009.70      12045.60       155.64 o                         
   6   3   1        720.43        643.42        46.15 o                         
   7   3   1      28160.90      26993.93       264.10 o                         
   8   3   1         80.42        122.70        43.64 o                         
   9   3   1         28.39        113.87        51.76 o                         
  10   3   1        742.18        554.71        77.89 o                         
  11   3   1      26166.39      26577.44       460.79 o                         
  12   3   1         70.88        169.14        87.31 o                         
  13   3   1        873.25        730.66       137.27 o                         
  14   3   1          7.22        -64.53       113.83 o                         
  15   3   1       4519.84       4464.57       314.57 o                         
 -15   4   1        105.79         16.41       149.60 o                         
 -14   4   1         20.90        199.68       117.89 o                         
 -13   4   1         23.77        163.09       103.96 o                         
 -12   4   1      19663.76      20256.97       530.35 o                         
 -11   4   1        234.19        168.20        83.86 o                         
 -10   4   1          4.86         90.94        80.44 o                         
  -9   4   1       3583.64       3816.27       179.96 o                         
  -8   4   1      19910.79      19968.17       335.17 o                         
  -7   4   1       4912.29       4892.59       146.00 o                         
  -6   4   1        129.33         80.42        29.86 o                         
  -5   4   1        504.12        526.70        40.62 o                         
  -4   4   1      40140.30      39149.35       298.92 o                         
  -3   4   1       2560.55       2590.74        68.52 o                         
  -2   4   1       4786.82       4755.07        84.04 o                         
  -1   4   1        867.65        845.22        46.89 o                         
   0   4   1      47409.06      47140.09       311.67 o                         
   1   4   1      20096.02      19689.84       188.79 o                         
   2   4   1       3472.73       3449.74        73.54 o                         
   3   4   1        442.84        499.23        35.40 o                         
   4   4   1      24760.62      24130.50       293.46 o                         
   5   4   1         80.80         48.97        30.29 o                         
   6   4   1       6557.57       6250.06       140.41 o                         
   7   4   1       1045.60       1078.15        76.21 o                         
   8   4   1      21557.75      21342.90       340.95 o                         
   9   4   1       5814.21       5982.20       198.54 o                         
  10   4   1       6336.89       6366.13       234.67 o                         
  11   4   1         98.89        109.34        93.79 o                         
  12   4   1       7295.88       7486.07       309.13 o                         
  13   4   1        343.30        130.18       112.47 o                         
  14   4   1       3118.84       3190.30       228.68 o                         
  15   4   1         68.49        -74.77       174.62 o                         
 -15   5   1        850.19        757.68       248.11 o                         
 -14   5   1       2178.58       2138.47       200.12 o                         
 -13   5   1       2168.05       1733.68       163.91 o                         
 -12   5   1          7.17         -7.81        97.44 o                         
 -11   5   1       6375.22       6515.29       281.58 o                         
 -10   5   1      16824.67      17122.92       429.78 o                         
  -9   5   1       5686.62       5570.48       229.60 o                         
  -8   5   1        111.97        116.29        64.69 o                         
  -7   5   1       5171.36       5206.05       169.04 o                         
  -6   5   1       2988.47       2904.86        98.67 o                         
  -5   5   1       8108.72       8294.50       155.01 o                         
  -4   5   1       1318.61       1337.51        54.24 o                         
  -3   5   1       4290.79       4206.69        85.24 o                         
  -2   5   1      59702.00      56724.16       507.96 o                         
  -1   5   1      51465.35      51741.52       379.39 o                         
   0   5   1       1186.50       1193.00        56.78 o                         
   1   5   1       8244.97       7957.56       157.00 o                         
   2   5   1       3845.24       3634.06        79.48 o                         
   3   5   1       6047.63       5951.23       108.69 o                         
   4   5   1       2588.50       2668.81        88.96 o                         
   5   5   1        359.24        403.18        49.21 o                         
   6   5   1      22434.68      21641.26       266.44 o                         
   7   5   1      28778.21      29281.94       370.69 o                         
   8   5   1       5886.64       5923.59       210.80 o                         
   9   5   1       3579.29       3243.32       172.39 o                         
  10   5   1       2788.69       2643.92       169.18 o                         
  11   5   1       2377.85       2270.53       170.41 o                         
  12   5   1        511.18        434.91       109.94 o                         
  13   5   1        175.47        103.65       104.40 o                         
  14   5   1       3042.91       3000.15       249.70 o                         
 -14   6   1        180.63        173.73       190.28 o                         
 -13   6   1       3362.35       3382.89       227.65 o                         
 -12   6   1        386.91        115.20       101.07 o                         
 -11   6   1       6028.18       6012.38       268.28 o                         
 -10   6   1        191.95        112.96        89.77 o                         
  -9   6   1      15691.93      15426.91       395.73 o                         
  -8   6   1       5442.85       5360.56       214.64 o                         
  -7   6   1      14879.02      14853.87       324.23 o                         
  -6   6   1         12.70         -2.34        51.73 o                         
  -5   6   1       1922.44       1792.21        88.25 o                         
  -4   6   1        304.16        217.69        30.95 o                         
  -3   6   1      21597.20      20434.27       192.06 o                         
  -2   6   1        197.37        216.40        39.79 o                         
  -1   6   1      16432.37      16497.70       232.31 o                         
   0   6   1       6614.53       6886.40       155.77 o                         
   1   6   1      30685.55      31110.57       325.51 o                         
   2   6   1         26.60         69.08        29.19 o                         
   3   6   1        568.24        572.82        40.84 o                         
   4   6   1        267.92        265.00        45.93 o                         
   5   6   1       9854.04       9909.36       225.74 o                         
   6   6   1        290.23        238.60        66.89 o                         
   7   6   1       4363.56       4338.07       180.06 o                         
   8   6   1       3739.90       3771.31       183.87 o                         
   9   6   1      28193.90      27919.21       509.17 o                         
  10   6   1        412.40        425.81        93.55 o                         
  11   6   1        136.38         56.40        89.40 o                         
  12   6   1        204.70        127.38        99.06 o                         
  13   6   1       4502.01       4836.81       274.86 o                         
  14   6   1        377.77        353.24       292.15 o                         
 -13   7   1          4.67         74.48       269.36 o                         
 -12   7   1         58.75        268.71       148.53 o                         
 -11   7   1        500.94        349.81       175.41 o                         
 -10   7   1      13118.34      12614.46       482.39 o                         
  -9   7   1       1454.10       1450.33       182.91 o                         
  -8   7   1        423.04        483.39       123.62 o                         
  -7   7   1         19.83         53.15        92.36 o                         
  -6   7   1      17610.04      17924.02       462.08 o                         
  -5   7   1        166.57        167.08        74.82 o                         
  -4   7   1         27.84         86.61        61.74 o                         
  -3   7   1          5.31         20.27        44.69 o                         
  -2   7   1      30858.21      30673.46       360.72 o                         
  -1   7   1       1399.69       1355.67        79.25 o                         
   0   7   1      10431.62      10501.83       219.82 o                         
   1   7   1       1349.27       1291.96        74.57 o                         
   2   7   1      23695.54      24493.67       361.54 o                         
   3   7   1        178.15        142.11        53.11 o                         
   4   7   1       1804.66       1679.22       127.71 o                         
   5   7   1        112.38        132.43        78.19 o                         
   6   7   1      14203.03      14375.26       412.81 o                         
   7   7   1       2188.86       2104.22       170.56 o                         
   8   7   1       7971.26       8139.64       340.63 o                         
   9   7   1        944.49        944.44       135.65 o                         
  10   7   1       8809.85       9905.36       439.85 o                         
  11   7   1         14.79        202.67       138.87 o                         
  12   7   1       1162.39        847.32       193.47 o                         
  13   7   1        406.85        867.29       490.52 o                         
 -12   8   1       3320.48       3491.41       651.80 o                         
 -11   8   1       4284.93       4080.39       318.81 o                         
 -10   8   1        543.02        598.34       205.91 o                         
  -9   8   1       5585.05       5750.74       327.30 o                         
  -8   8   1       4527.64       4853.66       290.78 o                         
  -7   8   1       5521.12       5663.94       314.64 o                         
  -6   8   1        277.91        228.51       110.27 o                         
  -5   8   1       4134.77       4270.78       228.88 o                         
  -4   8   1       7403.33       7138.19       270.70 o                         
  -3   8   1      11223.13      11086.27       308.23 o                         
  -2   8   1       1786.05       1897.44       119.56 o                         
  -1   8   1       2137.85       2213.80       120.14 o                         
   0   8   1       8001.56       8180.32       213.62 o                         
   1   8   1      13502.92      13952.46       270.39 o                         
   2   8   1        132.42        115.26        58.71 o                         
   3   8   1       4022.73       3786.75       202.65 o                         
   4   8   1       5336.46       5344.03       220.94 o                         
   5   8   1       7405.52       7187.89       289.20 o                         
   6   8   1       3144.59       3134.25       206.99 o                         
   7   8   1        142.16         -6.65       114.83 o                         
   8   8   1       3391.49       3925.93       259.06 o                         
   9   8   1      10459.87      10659.33       446.79 o                         
  10   8   1       1024.94        881.79       153.48 o                         
  11   8   1        179.01         33.35       186.69 o                         
  12   8   1       1192.52        781.89       427.57 o                         
 -10   9   1       2960.97       2293.16       405.16 o                         
  -9   9   1       7279.83       7405.84       409.16 o                         
  -8   9   1        264.54        259.63       114.71 o                         
  -7   9   1       1557.19       1260.20       169.99 o                         
  -6   9   1       1177.97       1040.88       149.28 o                         
  -5   9   1       3605.85       3495.07       230.57 o                         
  -4   9   1       1490.86       1170.52       140.84 o                         
  -3   9   1       3219.86       3213.31       205.36 o                         
  -2   9   1       6898.72       6854.81       277.01 o                         
  -1   9   1      15198.77      15336.25       371.20 o                         
   0   9   1        124.70        121.38        63.85 o                         
   1   9   1       2829.12       2678.89       164.13 o                         
   2   9   1       1157.60       1180.83       127.29 o                         
   3   9   1       7668.14       7701.52       321.04 o                         
   4   9   1       2480.45       2572.69       191.29 o                         
   5   9   1       1684.21       1516.61       211.79 o                         
   6   9   1       2377.65       2484.85       205.61 o                         
   7   9   1       9897.05       9625.80       437.47 o                         
   8   9   1         38.02        -39.39       117.59 o                         
   9   9   1        293.02        546.11       149.72 o                         
  10   9   1       1758.59       1974.00       481.97 o                         
  -9  10   1         21.78        876.98       667.25 o                         
  -8  10   1       6402.59       6470.14       564.49 o                         
  -7  10   1        354.95        350.57       156.33 o                         
  -6  10   1        568.88        341.96       197.18 o                         
  -5  10   1        111.91        117.59       135.98 o                         
  -4  10   1      14484.52      15103.73       589.81 o                         
  -3  10   1       1045.41        949.44       153.21 o                         
  -2  10   1        478.24        424.50       134.74 o                         
  -1  10   1        153.85         59.64       131.39 o                         
   0  10   1      13467.09      13534.62       506.54 o                         
   1  10   1        763.31        763.04       136.68 o                         
   2  10   1       1921.38       1891.90       177.50 o                         
   3  10   1        161.96         78.00       107.14 o                         
   4  10   1       9131.47       8586.22       451.66 o                         
   5  10   1       1208.84        680.15       161.27 o                         
   6  10   1       3746.68       3920.82       331.62 o                         
   7  10   1        261.00        139.05       222.27 o                         
   8  10   1       7444.31       7510.00       602.03 o                         
  -6  11   1        175.03        542.22       249.18 o                         
  -5  11   1       3087.02       2644.63       556.57 o                         
  -4  11   1        285.10         21.22       195.07 o                         
  -3  11   1       1851.59       1633.62       316.02 o                         
  -2  11   1       5275.49       5770.93       455.02 o                         
  -1  11   1       7585.12       8381.89       529.27 o                         
   0  11   1         48.00        177.79       188.25 o                         
   1  11   1       2364.50       1996.62       309.13 o                         
   2  11   1        216.92        341.19       213.93 o                         
   3  11   1       4385.63       3946.27       387.33 o                         
   4  11   1        409.05         50.84       174.52 o                         
   5  11   1        601.09        -70.55       214.66 o                         
   6  11   1       4141.07       3611.06       454.78 o                         
  -1  12   1       3282.08        507.10       625.03 o                         
   0  12   1       4556.78       4596.12      1127.19 o                         
   1  12   1       5164.11       4421.24       932.34 o                         
 -16   0   2       5712.04       6651.51       783.68 o                         
 -14   0   2        358.86        303.14       159.59 o                         
 -12   0   2      22798.99      22465.44       679.44 o                         
 -10   0   2       1682.63       1610.28       177.00 o                         
  -8   0   2      31822.03      31313.69       515.69 o                         
  -6   0   2      14592.75      14232.50       326.69 o                         
  -4   0   2      48678.97      48014.15       467.01 o                         
  -2   0   2      51175.49      46508.33       297.72 o                         
   2   0   2      50846.49      53851.25       300.37 o                         
   4   0   2      10512.00      10309.12       201.99 o                         
   6   0   2      30002.23      29916.35       414.39 o                         
   8   0   2      22784.25      22884.50       477.65 o                         
  10   0   2      14938.63      14546.61       422.03 o                         
  12   0   2       1993.66       2173.12       187.44 o                         
  14   0   2      10589.67      10740.98       511.71 o                         
  16   0   2       3406.67       3109.80       492.41 o                         
 -16   1   2       1751.56       1663.95       345.12 o                         
 -15   1   2       1675.73       1814.49       172.78 o                         
 -14   1   2       4832.17       4547.27       255.88 o                         
 -13   1   2      12086.28      12155.56       386.09 o                         
 -12   1   2        259.49        306.33        85.13 o                         
 -11   1   2       5632.42       5624.04       229.36 o                         
 -10   1   2       1990.65       1863.21       117.35 o                         
  -9   1   2      21471.40      20655.75       294.90 o                         
  -8   1   2       6041.94       5892.59       158.62 o                         
  -7   1   2       1587.90       1519.26        81.90 o                         
  -6   1   2       9904.77       9870.92       160.51 o                         
  -5   1   2      37111.43      37376.30       320.57 o                         
  -4   1   2        317.59        386.77        40.41 o                         
  -3   1   2       4082.70       4185.45        74.53 o                         
  -2   1   2      15342.63      15078.48       114.48 o                         
  -1   1   2      68424.79      69742.95       318.65 o                         
   0   1   2      12927.28      13561.71        72.50 o                         
   1   1   2       3003.57       3217.70        43.21 o                         
   2   1   2      31305.22      32228.76       135.93 o                         
   3   1   2      13582.93      13439.89       116.16 o                         
   4   1   2       1673.27       1587.60        48.94 o                         
   5   1   2       2707.18       3008.22        79.58 o                         
   6   1   2       2349.34       2313.24        82.02 o                         
   7   1   2      72427.18      72107.97       482.12 o                         
   8   1   2       7146.06       7101.06       172.91 o                         
   9   1   2        255.76        253.98        63.04 o                         
  10   1   2       2104.22       2288.33       121.36 o                         
  11   1   2       6635.59       6726.90       219.05 o                         
  12   1   2       1455.06       1536.36       120.25 o                         
  13   1   2        358.26        266.79        84.09 o                         
  14   1   2        299.29        386.35        99.21 o                         
  15   1   2      11220.04      10866.58       419.37 o                         
 -16   2   2       1445.36       1923.70       393.90 o                         
 -15   2   2       1655.54       1087.68       148.64 o                         
 -14   2   2        250.81        255.15       114.67 o                         
 -13   2   2       4718.97       4641.88       247.04 o                         
 -12   2   2       8038.91       8434.44       284.69 o                         
 -11   2   2      22407.42      22222.51       406.76 o                         
 -10   2   2       1918.19       1796.17       113.13 o                         
  -9   2   2       1780.90       1725.57        97.47 o                         
  -8   2   2      11768.88      11839.00       206.19 o                         
  -7   2   2       8334.95       8188.55       182.96 o                         
  -6   2   2       1661.79       1595.26        72.23 o                         
  -5   2   2       3944.65       3558.39        95.82 o                         
  -4   2   2       9169.08       8877.08       117.23 o                         
  -3   2   2     105976.27     104618.77       514.09 o                         
  -2   2   2      25192.68      25364.27       145.54 o                         
  -1   2   2       1712.00       1846.08        35.26 o                         
   0   2   2      32833.88      34781.11       162.83 o                         
   1   2   2       9470.49       9304.13        83.45 o                         
   2   2   2       3063.60       2910.51        47.98 o                         
   3   2   2        297.67        284.35        21.77 o                         
   4   2   2       3083.77       3016.23        66.65 o                         
   5   2   2      46640.57      46732.05       343.79 o                         
   6   2   2      12475.62      12161.86       163.33 o                         
   7   2   2       1123.11       1179.09        67.99 o                         
   8   2   2       6600.81       6239.50       152.12 o                         
   9   2   2      18505.56      18944.53       288.47 o                         
  10   2   2       5784.05       5869.81       176.24 o                         
  11   2   2         59.30         89.56        70.51 o                         
  12   2   2       1741.83       1581.57       125.30 o                         
  13   2   2       7311.22       7305.82       292.18 o                         
  14   2   2       1867.50       1644.50       151.68 o                         
  15   2   2       1383.25       1536.16       179.80 o                         
 -16   3   2         29.59        -24.22       244.62 o                         
 -15   3   2         69.42        -58.47       121.37 o                         
 -14   3   2       3352.76       3033.57       222.86 o                         
 -13   3   2        344.82        402.34       112.51 o                         
 -12   3   2       4039.24       4144.50       207.09 o                         
 -11   3   2       1103.46        936.17       113.20 o                         
 -10   3   2      42781.94      43456.16       523.00 o                         
  -9   3   2         65.98        105.98        49.29 o                         
  -8   3   2        759.60        717.01        59.36 o                         
  -7   3   2        105.39        120.15        33.34 o                         
  -6   3   2       7818.86       7697.14       133.15 o                         
  -5   3   2       3697.44       3734.68       101.37 o                         
  -4   3   2      20847.32      19713.21       202.69 o                         
  -3   3   2       1456.46       1645.65        50.98 o                         
  -2   3   2     112491.28     112690.11       429.47 o                         
  -1   3   2        227.62        302.39        21.55 o                         
   0   3   2      11870.73      11923.59        93.96 o                         
   1   3   2        614.42        659.22        30.87 o                         
   2   3   2      29065.80      29891.64       226.17 o                         
   3   3   2        421.94        461.14        31.73 o                         
   4   3   2      28600.30      28711.29       248.58 o                         
   5   3   2          5.55         -1.90        22.82 o                         
   6   3   2      18691.23      17515.25       189.05 o                         
   7   3   2        996.39        927.25        53.55 o                         
   8   3   2      21537.41      21432.52       281.97 o                         
   9   3   2         16.34         24.14        57.22 o                         
  10   3   2       8195.41       8264.71       237.82 o                         
  11   3   2       1304.48       1358.32       113.55 o                         
  12   3   2       5960.54       5801.10       240.90 o                         
  13   3   2         56.83         67.63       100.34 o                         
  14   3   2       1385.54       1342.43       164.04 o                         
  15   3   2        183.86        -18.93       182.04 o                         
 -15   4   2       4041.09       3809.94       311.22 o                         
 -14   4   2        369.51        523.99       121.89 o                         
 -13   4   2       3188.86       2759.18       214.64 o                         
 -12   4   2       1187.03       1266.60       147.24 o                         
 -11   4   2      22671.08      22360.76       487.68 o                         
 -10   4   2        166.65        250.36        79.02 o                         
  -9   4   2       2096.71       2303.05       152.00 o                         
  -8   4   2       3415.38       3431.59       141.29 o                         
  -7   4   2      11310.56      11107.59       194.69 o                         
  -6   4   2        486.81        498.60        56.72 o                         
  -5   4   2       3707.65       3483.09       120.25 o                         
  -4   4   2        101.80        150.68        29.79 o                         
  -3   4   2      78171.25      77597.81       429.51 o                         
  -2   4   2       2580.00       2609.18        63.21 o                         
  -1   4   2       1423.09       1387.29        38.83 o                         
   0   4   2      16289.02      15634.68       150.27 o                         
   1   4   2      23858.23      23609.15       173.79 o                         
   2   4   2       1101.79       1141.29        47.35 o                         
   3   4   2        169.29        180.05        28.51 o                         
   4   4   2        244.08        396.95        44.12 o                         
   5   4   2      51006.30      50799.31       410.18 o                         
   6   4   2       2982.60       2788.22        91.18 o                         
   7   4   2         26.26          5.04        45.94 o                         
   8   4   2       3310.05       3034.38       132.58 o                         
   9   4   2      17736.28      17544.45       318.20 o                         
  10   4   2       1645.34       1735.97       124.43 o                         
  11   4   2        600.40        619.06       111.03 o                         
  12   4   2        212.22        230.21       105.53 o                         
  13   4   2       9060.81       9397.32       361.99 o                         
  14   4   2        160.46        265.02       118.17 o                         
  15   4   2        820.40       1113.40       520.28 o                         
 -15   5   2        863.99        178.97       209.66 o                         
 -14   5   2       5448.32       5342.41       291.20 o                         
 -13   5   2       5786.51       5662.95       291.52 o                         
 -12   5   2         67.04         69.86       145.96 o                         
 -11   5   2       2134.92       2454.19       178.65 o                         
 -10   5   2       7110.73       7155.95       292.99 o                         
  -9   5   2       8868.14       8505.68       276.04 o                         
  -8   5   2       4123.72       4366.00       173.50 o                         
  -7   5   2        158.77        243.99        66.12 o                         
  -6   5   2      13209.60      13399.35       245.02 o                         
  -5   5   2      12469.69      11707.88       204.75 o                         
  -4   5   2       2405.84       2432.85        82.68 o                         
  -3   5   2       6100.96       6208.24       108.76 o                         
  -2   5   2      13012.05      12475.01       127.22 o                         
  -1   5   2      37564.22      37689.93       329.33 o                         
   0   5   2       9105.10       9085.12       160.83 o                         
   1   5   2       1214.96       1236.79        48.58 o                         
   2   5   2      11593.16      12006.24       159.85 o                         
   3   5   2       9991.82       9783.89       154.37 o                         
   4   5   2      11276.76      11416.96       196.72 o                         
   5   5   2       1004.50        925.81        69.50 o                         
   6   5   2       6361.06       5953.26       148.56 o                         
   7   5   2      20800.36      20575.67       340.05 o                         
   8   5   2       6829.18       6983.90       226.87 o                         
   9   5   2       2155.81       1961.90       138.30 o                         
  10   5   2       3629.88       3787.84       204.54 o                         
  11   5   2       2910.60       2840.74       186.39 o                         
  12   5   2       3658.41       3656.54       224.59 o                         
  13   5   2        257.64         87.51       113.84 o                         
  14   5   2       1113.42        841.42       202.75 o                         
 -14   6   2       1067.43        554.07       170.17 o                         
 -13   6   2         34.17        -99.49       110.98 o                         
 -12   6   2      10365.34      10406.42       394.52 o                         
 -11   6   2        786.30        477.65       116.13 o                         
 -10   6   2        682.97        664.18       101.34 o                         
  -9   6   2       1066.86        844.29       112.01 o                         
  -8   6   2      12025.30      11757.25       320.48 o                         
  -7   6   2       1778.12       1557.67       116.75 o                         
  -6   6   2       6439.13       6538.33       190.84 o                         
  -5   6   2         26.22         27.49        46.90 o                         
  -4   6   2      22626.97      21699.65       233.18 o                         
  -3   6   2       3372.82       3154.96        70.82 o                         
  -2   6   2       4036.08       4020.12       127.22 o                         
  -1   6   2       1080.07        994.89        64.45 o                         
   0   6   2      30502.23      30743.10       319.44 o                         
   1   6   2      10518.09      10105.46       216.37 o                         
   2   6   2      15555.93      14793.52       263.60 o                         
   3   6   2          2.66          9.49        25.78 o                         
   4   6   2      10427.68      10947.82       225.90 o                         
   5   6   2        343.64        430.07        60.65 o                         
   6   6   2      11945.76      12314.98       270.09 o                         
   7   6   2        558.71        533.69        76.29 o                         
   8   6   2      11646.59      11387.25       298.66 o                         
   9   6   2       4103.04       4318.15       204.38 o                         
  10   6   2       7555.49       7832.60       296.79 o                         
  11   6   2          2.15        171.64        93.81 o                         
  12   6   2       1098.45        889.05       128.22 o                         
  13   6   2         38.28         57.40       123.20 o                         
 -13   7   2       6889.01       7215.20       700.89 o                         
 -12   7   2        164.03        228.07       133.06 o                         
 -11   7   2       2677.49       2860.66       249.80 o                         
 -10   7   2        116.94         -3.77       121.15 o                         
  -9   7   2      14145.50      13974.52       507.86 o                         
  -8   7   2        651.63        570.94       138.66 o                         
  -7   7   2       2830.60       2920.21       200.78 o                         
  -6   7   2        614.43        467.36       115.76 o                         
  -5   7   2      12102.16      12185.37       305.47 o                         
  -4   7   2         22.33         39.08        67.45 o                         
  -3   7   2        225.67        148.88        49.22 o                         
  -2   7   2       1648.12       1557.55        91.71 o                         
  -1   7   2      51448.64      51075.44       463.43 o                         
   0   7   2       2035.87       1967.65        93.77 o                         
   1   7   2        616.68        474.60        62.57 o                         
   2   7   2         10.97         67.54        50.66 o                         
   3   7   2       8193.02       8097.80       232.00 o                         
   4   7   2        273.39        267.45        81.41 o                         
   5   7   2        259.79        214.83        76.76 o                         
   6   7   2        475.14        612.29       107.37 o                         
   7   7   2      36130.85      36329.68       660.19 o                         
   8   7   2        264.78        135.80        98.55 o                         
   9   7   2        244.75        179.06       105.02 o                         
  10   7   2         46.72        230.32       139.99 o                         
  11   7   2       4536.16       4138.03       342.60 o                         
  12   7   2         74.70         60.83       177.93 o                         
 -12   8   2       5674.43       6465.64       763.59 o                         
 -11   8   2       5974.38       6244.81       373.62 o                         
 -10   8   2       1212.60       1152.87       176.62 o                         
  -9   8   2         28.33         79.06       130.22 o                         
  -8   8   2       6802.32       7493.51       373.77 o                         
  -7   8   2       2174.62       2292.76       256.11 o                         
  -6   8   2        998.09        974.07       121.85 o                         
  -5   8   2       1924.13       1872.93       158.14 o                         
  -4   8   2      10398.38      10834.58       318.06 o                         
  -3   8   2       9834.57      10225.94       297.57 o                         
  -2   8   2       6142.56       6066.01       213.04 o                         
  -1   8   2        700.72        582.96        77.93 o                         
   0   8   2      15255.78      15674.31       306.93 o                         
   1   8   2       3552.33       3663.43       146.52 o                         
   2   8   2       4034.02       4139.73       183.76 o                         
   3   8   2       6067.31       5689.75       222.19 o                         
   4   8   2       3758.61       3773.48       187.06 o                         
   5   8   2       4988.25       5050.22       249.67 o                         
   6   8   2       9675.07       9519.12       352.42 o                         
   7   8   2       1147.24       1231.56       152.91 o                         
   8   8   2       4664.82       4957.96       305.43 o                         
   9   8   2       7452.31       7852.69       401.24 o                         
  10   8   2       1818.08       1712.29       220.63 o                         
  11   8   2        474.77        403.04       227.14 o                         
 -11   9   2        535.80       -229.35       354.79 o                         
 -10   9   2      11665.74      11502.29       650.01 o                         
  -9   9   2        881.64       1107.77       190.29 o                         
  -8   9   2        778.91        548.44       170.51 o                         
  -7   9   2         65.56         15.41       120.87 o                         
  -6   9   2       2918.68       2812.01       281.63 o                         
  -5   9   2       5187.42       5153.87       315.95 o                         
  -4   9   2       4440.12       4425.69       304.67 o                         
  -3   9   2        648.32        519.86       107.35 o                         
  -2   9   2      18744.74      18255.83       500.04 o                         
  -1   9   2       1375.00       1368.60       122.26 o                         
   0   9   2       5814.39       5535.92       218.74 o                         
   1   9   2          1.31        -81.85        84.96 o                         
   2   9   2       2701.46       3081.00       194.82 o                         
   3   9   2       6118.82       6044.33       277.98 o                         
   4   9   2       6173.69       6356.21       292.79 o                         
   5   9   2        240.65         89.94       102.16 o                         
   6   9   2       6236.32       6162.26       315.56 o                         
   7   9   2       1741.44       1473.45       176.13 o                         
   8   9   2       7299.74       7699.95       409.13 o                         
   9   9   2        325.13        166.71       149.75 o                         
  10   9   2       2117.42       1965.21       479.93 o                         
  -9  10   2       1556.99       1794.24       771.96 o                         
  -8  10   2         97.18       -171.01       340.90 o                         
  -7  10   2       5792.74       5801.73       393.53 o                         
  -6  10   2         46.59        225.83       139.17 o                         
  -5  10   2        719.50        817.00       181.30 o                         
  -4  10   2        125.50        318.66       134.09 o                         
  -3  10   2      19227.63      18230.37       632.53 o                         
  -2  10   2         88.19          6.71        97.62 o                         
  -1  10   2        599.92        548.14       120.89 o                         
   0  10   2         79.66        198.87       106.70 o                         
   1  10   2       6908.74       7156.70       319.47 o                         
   2  10   2         15.65        165.68       183.72 o                         
   3  10   2         32.73        210.74       135.12 o                         
   4  10   2          8.67         51.88       115.06 o                         
   5  10   2      15020.19      14924.76       576.33 o                         
   6  10   2         91.53        208.22       148.54 o                         
   7  10   2        116.84        -48.07       131.27 o                         
   8  10   2        208.57        399.50       198.23 o                         
  -6  11   2       4280.98       3851.05       567.18 o                         
  -5  11   2       1862.76       1267.28       267.38 o                         
  -4  11   2       2020.12       1459.91       258.27 o                         
  -3  11   2        883.01        739.01       183.50 o                         
  -2  11   2       6405.87       6859.44       531.33 o                         
  -1  11   2       1911.27       1559.23       267.52 o                         
   0  11   2       2849.07       3262.73       371.16 o                         
   1  11   2        594.81        306.36       224.40 o                         
   2  11   2       3492.98       3697.70       361.82 o                         
   3  11   2       1585.00       1672.23       244.02 o                         
   4  11   2       2918.81       3028.34       304.72 o                         
   5  11   2        447.13        448.16       173.14 o                         
   6  11   2       4332.07       3686.67       455.75 o                         
  -1  12   2         95.72       -823.53       823.53 o                         
   0  12   2       3666.32       3325.04       720.64 o                         
 -15   0   3      12390.50      12495.48       710.22 o                         
 -13   0   3       2479.89       2188.30       249.73 o                         
 -11   0   3      19313.76      19407.05       537.39 o                         
  -9   0   3         19.54         60.57        57.99 o                         
  -7   0   3      58683.18      56663.84       644.75 o                         
  -5   0   3        562.22        573.54        68.23 o                         
  -3   0   3      72473.54      67760.54       389.53 o                         
  -1   0   3       5494.99       5919.34        96.53 o                         
   1   0   3      37895.75      40172.38       211.04 o                         
   3   0   3        881.65        797.41        50.34 o                         
   5   0   3      43167.73      43055.40       497.54 o                         
   7   0   3       8800.80       8890.36       264.37 o                         
   9   0   3      36741.27      37917.32       640.59 o                         
  11   0   3       1591.06       1762.23       166.46 o                         
  13   0   3       6494.32       6876.40       357.87 o                         
  15   0   3       6759.37       6903.48       454.16 o                         
 -16   1   3       2396.62       1901.59       282.53 o                         
 -15   1   3        165.73        253.23       130.38 o                         
 -14   1   3       6665.89       6629.91       325.36 o                         
 -13   1   3       2311.20       1932.26       158.11 o                         
 -12   1   3       4745.79       4843.90       211.23 o                         
 -11   1   3        116.84          1.51        79.42 o                         
 -10   1   3      11536.98      11327.26       260.28 o                         
  -9   1   3       6707.63       6470.86       193.69 o                         
  -8   1   3       9206.44       9509.01       224.28 o                         
  -7   1   3        412.84        379.66        66.51 o                         
  -6   1   3      17166.74      16727.73       247.68 o                         
  -5   1   3      12617.21      12498.48       194.13 o                         
  -4   1   3      41193.68      40079.21       300.20 o                         
  -3   1   3       1938.86       2090.07        56.11 o                         
  -2   1   3      55614.36      55539.28       212.26 o                         
  -1   1   3      21972.22      22001.18       119.61 o                         
   0   1   3      94278.21      95321.09       293.21 o                         
   1   1   3        708.17        730.43        26.58 o                         
   2   1   3       2754.12       2814.07        45.36 o                         
   3   1   3      17827.73      18182.63       140.30 o                         
   4   1   3      30637.29      30891.71       215.21 o                         
   5   1   3        698.67        682.87        40.31 o                         
   6   1   3       6449.77       6177.68       124.34 o                         
   7   1   3       5714.66       5711.49       135.35 o                         
   8   1   3      28340.60      28224.40       335.10 o                         
   9   1   3        831.99        863.49        77.37 o                         
  10   1   3        843.66        797.51        82.92 o                         
  11   1   3       4444.22       4639.73       180.70 o                         
  12   1   3       5267.20       5302.91       215.59 o                         
  13   1   3        490.08        344.02        91.49 o                         
  14   1   3        954.58        724.00       113.20 o                         
  15   1   3        676.33        410.56       152.00 o                         
 -16   2   3       1223.57       1136.17       249.83 o                         
 -15   2   3       1277.34        940.54       147.89 o                         
 -14   2   3       1493.25       1206.24       149.52 o                         
 -13   2   3        111.48        170.75       103.40 o                         
 -12   2   3      23852.65      24417.94       494.98 o                         
 -11   2   3      16309.12      15693.24       355.13 o                         
 -10   2   3       9888.94       9751.09       257.49 o                         
  -9   2   3       4884.68       5019.31       176.42 o                         
  -8   2   3       2155.66       2022.13       102.49 o                         
  -7   2   3       1285.10       1300.19        81.84 o                         
  -6   2   3       4367.57       4140.78       119.86 o                         
  -5   2   3       6879.64       6959.83       133.33 o                         
  -4   2   3      37606.15      36446.18       282.14 o                         
  -3   2   3      93610.91      92520.90       438.83 o                         
  -2   2   3      61373.15      60844.66       243.00 o                         
  -1   2   3       7504.06       7966.02        71.79 o                         
   0   2   3       7246.97       7275.90        68.82 o                         
   1   2   3       1062.20       1067.05        31.05 o                         
   2   2   3       2448.26       2400.73        54.15 o                         
   3   2   3      10684.16      10865.04       111.66 o                         
   4   2   3      17954.20      18126.01       153.43 o                         
   5   2   3      41735.62      41675.71       299.03 o                         
   6   2   3      59694.10      58530.35       379.41 o                         
   7   2   3         77.43        144.94        42.20 o                         
   8   2   3        662.48        762.40        63.14 o                         
   9   2   3       4382.11       4589.75       142.59 o                         
  10   2   3       5116.14       5292.26       169.76 o                         
  11   2   3       2946.35       3244.41       164.24 o                         
  12   2   3        853.56        673.95       118.35 o                         
  13   2   3       4617.87       4583.42       227.47 o                         
  14   2   3      11341.41      11179.78       373.16 o                         
  15   2   3        940.81        872.56       282.01 o                         
 -16   3   3         51.59         54.42       242.02 o                         
 -15   3   3         50.17        106.16       125.73 o                         
 -14   3   3         40.35         -3.60       115.83 o                         
 -13   3   3      20344.64      20583.87       499.98 o                         
 -12   3   3        140.54         97.72       103.03 o                         
 -11   3   3       1251.18       1168.77       110.67 o                         
 -10   3   3       1183.86       1098.13        94.23 o                         
  -9   3   3      14541.76      14846.56       289.54 o                         
  -8   3   3        398.52        389.17        73.63 o                         
  -7   3   3        187.70        212.40        45.35 o                         
  -6   3   3        679.64        707.14        49.21 o                         
  -5   3   3      73135.73      71539.05       435.45 o                         
  -4   3   3       1379.32       1413.45        57.45 o                         
  -3   3   3       2194.21       2402.04        67.10 o                         
  -2   3   3         29.12         34.68        20.97 o                         
  -1   3   3      60074.92      59766.03       268.50 o                         
   0   3   3       1116.77       1083.36        33.30 o                         
   1   3   3       1064.70       1185.33        39.16 o                         
   2   3   3        766.41        869.17        37.97 o                         
   3   3   3      30009.76      30180.04       232.31 o                         
   4   3   3       1370.23       1279.63        53.61 o                         
   5   3   3      13795.43      13868.22       171.31 o                         
   6   3   3          4.68         34.09        27.83 o                         
   7   3   3      42690.61      42027.03       329.79 o                         
   8   3   3         47.10        140.68        43.93 o                         
   9   3   3        137.58        139.05        57.66 o                         
  10   3   3         12.30         22.40        67.16 o                         
  11   3   3       7779.84       7791.10       255.24 o                         
  12   3   3       1061.30        911.70       114.79 o                         
  13   3   3       7559.14       7791.21       326.87 o                         
  14   3   3         96.19         10.33       101.13 o                         
  15   3   3       7770.24       7102.17       602.24 o                         
 -15   4   3        701.36        161.39       185.81 o                         
 -14   4   3        976.88       1005.09       148.73 o                         
 -13   4   3        140.01        301.57       119.71 o                         
 -12   4   3      15016.09      15062.71       423.98 o                         
 -11   4   3       5145.67       4900.82       228.79 o                         
 -10   4   3      13500.69      13849.31       333.88 o                         
  -9   4   3       1195.42       1223.14       105.62 o                         
  -8   4   3       5273.67       5037.48       169.46 o                         
  -7   4   3        452.57        457.15        67.99 o                         
  -6   4   3       7822.46       7883.98       181.46 o                         
  -5   4   3       6265.26       6100.60       140.25 o                         
  -4   4   3      35572.78      34734.39       317.87 o                         
  -3   4   3       8518.18       8271.48       142.96 o                         
  -2   4   3      40893.13      40818.63       255.71 o                         
  -1   4   3       6561.76       6791.32        94.98 o                         
   0   4   3      10035.72      10143.34       107.71 o                         
   1   4   3        441.88        526.03        30.96 o                         
   2   4   3      14894.58      15423.44       168.58 o                         
   3   4   3       7955.43       7788.56       129.10 o                         
   4   4   3      25381.22      25991.27       273.67 o                         
   5   4   3      10987.16      10953.12       187.02 o                         
   6   4   3      54338.58      54532.50       446.28 o                         
   7   4   3        445.50        418.83        60.49 o                         
   8   4   3       1148.07       1144.70        90.76 o                         
   9   4   3        124.09        161.25        61.46 o                         
  10   4   3       9196.84       9175.25       301.98 o                         
  11   4   3       1827.09       1615.53       139.38 o                         
  12   4   3       1175.26       1042.71       128.61 o                         
  13   4   3       1458.51       1412.07       162.73 o                         
  14   4   3       8982.71       8667.64       371.91 o                         
 -15   5   3        298.25        133.78       166.89 o                         
 -14   5   3       3030.82       3199.80       244.23 o                         
 -13   5   3       7153.89       7582.54       341.71 o                         
 -12   5   3       5106.29       4969.98       279.85 o                         
 -11   5   3        134.39         99.80       101.74 o                         
 -10   5   3       7535.29       7673.68       291.72 o                         
  -9   5   3      10132.07      10440.20       299.20 o                         
  -8   5   3       1433.32       1617.67       115.20 o                         
  -7   5   3        240.22        326.05        68.36 o                         
  -6   5   3       4231.90       4260.27       153.47 o                         
  -5   5   3      16695.08      16125.22       258.09 o                         
  -4   5   3      16543.12      16304.68       229.37 o                         
  -3   5   3       1637.83       1693.03        59.76 o                         
  -2   5   3      18424.43      17847.16       168.83 o                         
  -1   5   3      22702.24      21723.68       233.86 o                         
   0   5   3      13762.90      13191.76       164.69 o                         
   1   5   3        472.16        457.13        33.23 o                         
   2   5   3       2161.18       2183.84        69.80 o                         
   3   5   3      11293.95      11124.95       171.22 o                         
   4   5   3      12431.45      12392.25       201.18 o                         
   5   5   3       3017.25       2986.89       105.88 o                         
   6   5   3       6980.34       6708.13       186.07 o                         
   7   5   3       9672.23       9592.74       247.35 o                         
   8   5   3      14333.41      14987.77       332.87 o                         
   9   5   3       1782.13       1883.10       130.10 o                         
  10   5   3         28.00        -49.60        79.28 o                         
  11   5   3       6016.83       6515.59       279.92 o                         
  12   5   3       2922.12       2695.10       193.72 o                         
  13   5   3       1546.44       1635.01       154.99 o                         
  14   5   3       1269.38        894.13       170.69 o                         
 -14   6   3        738.88        578.37       196.53 o                         
 -13   6   3        858.57        676.02       131.16 o                         
 -12   6   3       1187.12        753.08       124.25 o                         
 -11   6   3       9393.51       9100.96       342.68 o                         
 -10   6   3         91.03        183.71        90.82 o                         
  -9   6   3        446.07        413.78       118.53 o                         
  -8   6   3       1014.28        894.04       108.40 o                         
  -7   6   3      26840.35      27271.57       456.06 o                         
  -6   6   3       4103.86       4221.31       155.55 o                         
  -5   6   3         95.29        125.64        51.42 o                         
  -4   6   3        810.76        860.92        59.24 o                         
  -3   6   3      18052.51      17495.56       177.76 o                         
  -2   6   3        520.72        415.78        42.15 o                         
  -1   6   3       2668.69       2662.78       103.64 o                         
   0   6   3       2701.02       2479.44        88.49 o                         
   1   6   3      43225.81      42546.85       404.96 o                         
   2   6   3       2692.28       2710.29        78.64 o                         
   3   6   3         60.92         69.42        31.24 o                         
   4   6   3        523.98        538.43        53.94 o                         
   5   6   3      17375.18      17807.67       310.19 o                         
   6   6   3       3132.39       3444.71       146.40 o                         
   7   6   3       7302.06       7129.01       229.43 o                         
   8   6   3       1689.15       1720.80       121.89 o                         
   9   6   3      18733.07      18725.86       429.18 o                         
  10   6   3        787.65        733.20       100.08 o                         
  11   6   3       1029.25        683.87       108.38 o                         
  12   6   3         47.36       -102.53       102.53 o                         
  13   6   3       2978.00       2844.97       283.99 o                         
 -13   7   3         11.34          2.80       309.51 o                         
 -12   7   3       3888.46       4234.84       328.97 o                         
 -11   7   3          0.30        214.30       164.26 o                         
 -10   7   3       7953.51       8157.16       390.65 o                         
  -9   7   3        931.09        622.73       125.96 o                         
  -8   7   3       4534.14       4358.96       245.50 o                         
  -7   7   3         70.32        -12.41        93.35 o                         
  -6   7   3       7926.41       7859.64       292.59 o                         
  -5   7   3        826.08        694.78        91.70 o                         
  -4   7   3      17899.47      18246.38       358.96 o                         
  -3   7   3         39.46        -14.88        48.98 o                         
  -2   7   3      18429.31      18744.79       305.03 o                         
  -1   7   3        241.30        331.23        68.07 o                         
   0   7   3      11894.37      12116.53       234.70 o                         
   1   7   3        216.92        194.10        58.33 o                         
   2   7   3       2009.19       1937.59       114.27 o                         
   3   7   3        596.74        582.80        79.58 o                         
   4   7   3      20781.98      21646.57       438.61 o                         
   5   7   3        134.30         37.75        80.66 o                         
   6   7   3       6252.50       6184.22       282.47 o                         
   7   7   3         52.61         15.28        94.87 o                         
   8   7   3      16781.06      17062.16       515.14 o                         
   9   7   3         24.70        -23.17       118.04 o                         
  10   7   3        531.02        521.01       135.27 o                         
  11   7   3       1002.78       1041.49       216.14 o                         
  12   7   3       4330.44       4159.80       532.88 o                         
 -12   8   3       4487.90       4220.96       504.05 o                         
 -11   8   3       9777.17      10075.12       465.38 o                         
 -10   8   3       2058.81       2024.24       217.33 o                         
  -9   8   3        563.78        538.75       130.85 o                         
  -8   8   3        103.08        149.34       115.50 o                         
  -7   8   3       5071.63       5121.12       276.82 o                         
  -6   8   3        892.92        881.71       120.32 o                         
  -5   8   3       1745.65       1769.78       194.96 o                         
  -4   8   3       9586.71       9794.98       311.66 o                         
  -3   8   3      25955.45      25791.42       478.72 o                         
  -2   8   3      11834.67      12027.52       341.71 o                         
  -1   8   3        271.98        295.51        68.65 o                         
   0   8   3       1038.75       1065.14        91.90 o                         
   1   8   3       6066.65       6237.03       212.84 o                         
   2   8   3       1362.58       1157.50       108.58 o                         
   3   8   3       2841.53       2835.26       160.02 o                         
   4   8   3       2054.93       1929.76       146.80 o                         
   5   8   3      17996.29      18633.12       475.22 o                         
   6   8   3      13654.42      14007.26       439.82 o                         
   7   8   3        441.90        420.22       121.88 o                         
   8   8   3        456.32        491.25       191.10 o                         
   9   8   3       4598.97       4896.67       329.25 o                         
  10   8   3        345.92        343.93       193.62 o                         
  11   8   3       1903.64       1537.64       366.61 o                         
 -11   9   3       1101.39        296.30       306.80 o                         
 -10   9   3       1383.37       1472.43       238.93 o                         
  -9   9   3       5460.58       5998.94       372.73 o                         
  -8   9   3        793.48        751.19       171.10 o                         
  -7   9   3          0.78        101.58       112.53 o                         
  -6   9   3        849.70        860.97       141.49 o                         
  -5   9   3      13887.48      14700.33       545.28 o                         
  -4   9   3       1675.81       1462.52       179.33 o                         
  -3   9   3        113.69        203.76        96.53 o                         
  -2   9   3       1533.76       1733.74       159.58 o                         
  -1   9   3      13993.48      14582.88       424.97 o                         
   0   9   3       1996.05       1900.44       147.74 o                         
   1   9   3        299.40        262.65        86.89 o                         
   2   9   3       1854.27       1925.47       157.73 o                         
   3   9   3       7101.10       7505.66       292.80 o                         
   4   9   3       3501.76       3895.93       232.68 o                         
   5   9   3       1428.20       1228.42       142.24 o                         
   6   9   3        320.48        307.21       104.41 o                         
   7   9   3      10717.95      10934.79       453.27 o                         
   8   9   3       1821.70       1845.84       200.32 o                         
   9   9   3        509.61        414.80       202.87 o                         
  10   9   3        152.43        176.82       252.00 o                         
  -9  10   3         11.64        422.06       333.60 o                         
  -8  10   3       4407.76       4465.05       508.40 o                         
  -7  10   3        159.56        222.56       170.45 o                         
  -6  10   3       4004.63       4490.38       403.79 o                         
  -5  10   3        204.67        409.85       150.18 o                         
  -4  10   3       6680.06       6774.73       401.56 o                         
  -3  10   3        195.52        310.21       227.47 o                         
  -2  10   3      12552.65      12179.28       497.06 o                         
  -1  10   3        192.66        104.95       108.30 o                         
   0  10   3       2905.90       2890.22       222.18 o                         
   1  10   3        119.37         14.59       114.52 o                         
   2  10   3       7516.98       7586.98       370.82 o                         
   3  10   3         57.45        121.23       102.32 o                         
   4  10   3       2534.45       2620.73       225.88 o                         
   5  10   3        151.79        266.81       119.62 o                         
   6  10   3       9691.07       9970.63       480.73 o                         
   7  10   3         39.84        290.72       153.81 o                         
   8  10   3        783.28        820.59       250.08 o                         
  -6  11   3       1335.40       1359.72       388.35 o                         
  -5  11   3       7303.51       6769.91       705.13 o                         
  -4  11   3        880.76        475.74       199.24 o                         
  -3  11   3          3.23        237.48       242.45 o                         
  -2  11   3        831.09        439.46       236.68 o                         
  -1  11   3       9747.82       9789.41       551.49 o                         
   0  11   3       1533.94       1130.16       209.66 o                         
   1  11   3        472.18        285.72       173.20 o                         
   2  11   3        231.26        248.67       171.32 o                         
   3  11   3       6999.58       6442.09       430.61 o                         
   4  11   3        914.64        782.98       207.00 o                         
   5  11   3        411.80        606.12       395.16 o                         
   6  11   3        709.91        323.50       210.88 o                         
 -16   0   4       2481.86       2610.45       540.92 o                         
 -14   0   4      21567.81      22310.74       725.67 o                         
 -12   0   4       7775.74       6965.79       393.73 o                         
 -10   0   4       5456.15       5382.06       253.47 o                         
  -8   0   4       6862.19       6839.50       230.60 o                         
  -6   0   4      61780.66      58106.86       623.30 o                         
  -4   0   4      13101.68      13462.71       229.39 o                         
  -2   0   4      57179.73      57353.34       338.22 o                         
   0   0   4      25921.44      27283.96       195.49 o                         
   2   0   4      58123.10      58530.93       334.44 o                         
   4   0   4        407.25        551.82        63.97 o                         
   6   0   4      55297.06      55229.08       638.84 o                         
   8   0   4         14.69         29.65        74.37 o                         
  10   0   4      10782.58      10635.38       367.53 o                         
  12   0   4          6.39         36.52       101.36 o                         
  14   0   4      13667.47      13904.19       583.83 o                         
 -16   1   4        492.12        406.21       234.11 o                         
 -15   1   4         22.95         74.45       118.54 o                         
 -14   1   4       1230.45       1109.46       148.35 o                         
 -13   1   4      19855.57      19147.50       464.48 o                         
 -12   1   4       2637.18       2611.04       161.51 o                         
 -11   1   4        704.19        510.71        81.44 o                         
 -10   1   4        969.23       1010.84        89.35 o                         
  -9   1   4      13072.03      13344.83       277.80 o                         
  -8   1   4       3439.21       3134.53       129.18 o                         
  -7   1   4       2217.72       2148.30        99.46 o                         
  -6   1   4       5256.10       5162.24       144.89 o                         
  -5   1   4      56601.48      54491.15       424.71 o                         
  -4   1   4      11716.69      11558.88       175.21 o                         
  -3   1   4      10405.19      10003.60       122.59 o                         
  -2   1   4       1645.95       1803.98        43.99 o                         
  -1   1   4      57657.09      57135.43       255.17 o                         
   0   1   4      28305.32      28948.54       135.36 o                         
   1   1   4       8130.46       8381.29        75.92 o                         
   2   1   4      20255.04      21290.84       147.63 o                         
   3   1   4      36092.83      36789.53       233.12 o                         
   4   1   4       9409.64       9635.42       126.15 o                         
   5   1   4      24424.95      24537.95       221.43 o                         
   6   1   4       3951.39       3729.24        97.85 o                         
   7   1   4      34026.36      34063.27       310.28 o                         
   8   1   4      13744.71      13595.31       222.62 o                         
   9   1   4       7426.05       7644.71       194.25 o                         
  10   1   4       2604.92       2596.00       132.11 o                         
  11   1   4       3451.71       3620.27       164.05 o                         
  12   1   4       1064.21       1227.14       115.82 o                         
  13   1   4       8127.54       7960.89       284.26 o                         
  14   1   4       1623.54       1556.92       142.70 o                         
  15   1   4       4335.72       4230.73       344.88 o                         
 -16   2   4       1900.45       1736.17       304.13 o                         
 -15   2   4       6483.77       6462.38       336.22 o                         
 -14   2   4       3632.13       3654.76       231.79 o                         
 -13   2   4         17.11        -55.38        98.05 o                         
 -12   2   4        824.94        658.81       109.17 o                         
 -11   2   4      19689.54      19159.59       370.98 o                         
 -10   2   4       2456.46       2515.97       134.31 o                         
  -9   2   4       4762.63       4328.91       160.99 o                         
  -8   2   4       1556.41       1502.07        97.78 o                         
  -7   2   4      13145.19      12936.81       241.24 o                         
  -6   2   4      20309.74      19858.51       259.04 o                         
  -5   2   4        236.66        159.17        35.81 o                         
  -4   2   4      10467.91      10540.65       134.59 o                         
  -3   2   4      83845.69      83668.91       358.74 o                         
  -2   2   4       8232.85       8039.72        91.39 o                         
  -1   2   4      22586.99      22776.47       148.92 o                         
   0   2   4         65.37         78.95        17.36 o                         
   1   2   4       1032.29       1026.87        34.23 o                         
   2   2   4      44440.49      45464.85       227.62 o                         
   3   2   4       5347.85       5355.77        81.91 o                         
   4   2   4       1000.88       1023.14        43.46 o                         
   5   2   4      42312.60      41961.01       314.47 o                         
   6   2   4      14113.00      14203.73       199.25 o                         
   7   2   4      10694.34      10778.70       193.40 o                         
   8   2   4        153.83        121.21        46.12 o                         
   9   2   4       2614.11       2763.86       112.68 o                         
  10   2   4       3103.21       3231.46       142.83 o                         
  11   2   4       2880.80       2738.91       156.27 o                         
  12   2   4         13.87         28.27        78.84 o                         
  13   2   4       5956.23       6066.68       257.87 o                         
  14   2   4       5366.91       5839.96       284.46 o                         
  15   2   4       6935.68       6938.10       492.22 o                         
 -16   3   4       3776.24       4183.36       633.40 o                         
 -15   3   4          0.01        -43.48       141.49 o                         
 -14   3   4       7329.72       6826.28       347.04 o                         
 -13   3   4        543.64        380.12       107.23 o                         
 -12   3   4      11000.39      11329.83       356.53 o                         
 -11   3   4        150.37        200.50        82.52 o                         
 -10   3   4       6644.82       6507.49       218.94 o                         
  -9   3   4       1742.01       1653.10       103.44 o                         
  -8   3   4      13162.63      13071.53       228.70 o                         
  -7   3   4        188.43        192.06        41.60 o                         
  -6   3   4       6150.81       6115.32       144.51 o                         
  -5   3   4         35.76         81.15        42.24 o                         
  -4   3   4      97093.59      94885.61       482.02 o                         
  -3   3   4        350.99        350.35        34.96 o                         
  -2   3   4      10832.32      10782.67       120.87 o                         
  -1   3   4       8457.90       8604.47        94.93 o                         
   0   3   4       7754.92       7852.44        95.34 o                         
   1   3   4        435.06        412.53        27.70 o                         
   2   3   4       1260.88       1279.20        43.48 o                         
   3   3   4        309.40        302.47        30.34 o                         
   4   3   4     118070.34     118809.78       610.68 o                         
   5   3   4       1706.88       1680.15        69.73 o                         
   6   3   4       3009.20       3069.65        87.39 o                         
   7   3   4        607.90        583.06        58.83 o                         
   8   3   4      10141.08      10365.25       205.36 o                         
   9   3   4        144.12        172.54        56.99 o                         
  10   3   4        423.77        395.68        74.91 o                         
  11   3   4        129.23         69.48        70.26 o                         
  12   3   4      26124.29      26114.41       579.53 o                         
  13   3   4        422.67        498.77       117.71 o                         
  14   3   4         29.53         81.73       110.22 o                         
  15   3   4         49.42        228.24       338.03 o                         
 -15   4   4       6244.40       5565.68       411.19 o                         
 -14   4   4        954.79        862.55       152.85 o                         
 -13   4   4        152.48        209.92       116.43 o                         
 -12   4   4        550.07        466.03       102.63 o                         
 -11   4   4      21734.03      22707.10       476.24 o                         
 -10   4   4        629.10        503.65        86.09 o                         
  -9   4   4       1016.13        922.41        91.86 o                         
  -8   4   4       1519.01       1594.52       109.19 o                         
  -7   4   4       8953.80       8550.75       185.95 o                         
  -6   4   4       5908.33       5681.02       137.91 o                         
  -5   4   4       4208.34       4169.61       107.57 o                         
  -4   4   4       1040.03       1039.08        59.59 o                         
  -3   4   4      92261.09      91598.31       513.98 o                         
  -2   4   4       1914.28       1864.16        57.97 o                         
  -1   4   4      16053.29      16306.29       147.11 o                         
   0   4   4       1526.43       1614.37        47.95 o                         
   1   4   4       7894.59       7851.60       107.31 o                         
   2   4   4       5623.00       5578.45       109.57 o                         
   3   4   4       9232.82       9319.61       151.77 o                         
   4   4   4        271.62        310.80        34.57 o                         
   5   4   4      36262.77      36136.84       339.08 o                         
   6   4   4       2410.24       2432.25       107.06 o                         
   7   4   4      15736.12      16117.31       288.03 o                         
   8   4   4         12.26         79.32        58.61 o                         
   9   4   4       6316.21       6610.78       214.99 o                         
  10   4   4       1583.44       1439.03       127.59 o                         
  11   4   4       3344.73       3356.44       183.50 o                         
  12   4   4         95.16        203.49       120.90 o                         
  13   4   4       5093.14       5087.36       274.08 o                         
  14   4   4       1516.51       1409.04       180.45 o                         
 -15   5   4        194.74       -107.11       175.43 o                         
 -14   5   4       2528.42       2419.62       211.78 o                         
 -13   5   4       8084.33       8524.00       383.44 o                         
 -12   5   4       4861.77       4655.48       263.47 o                         
 -11   5   4       1179.41       1267.48       142.86 o                         
 -10   5   4       4403.06       4265.77       221.01 o                         
  -9   5   4       8475.93       8219.90       254.53 o                         
  -8   5   4      11360.24      11106.99       305.97 o                         
  -7   5   4        649.61        695.59        80.74 o                         
  -6   5   4       3152.43       3068.26       137.61 o                         
  -5   5   4      18561.41      18517.12       271.56 o                         
  -4   5   4      18152.24      17731.15       253.14 o                         
  -3   5   4       9720.76       9564.39       159.47 o                         
  -2   5   4       2316.72       2468.97        70.33 o                         
  -1   5   4       9103.39       8653.32       118.65 o                         
   0   5   4      12367.13      12211.47       144.74 o                         
   1   5   4       2431.87       2589.19        68.43 o                         
   2   5   4       2636.53       2594.78        73.62 o                         
   3   5   4       7212.15       7113.65       146.05 o                         
   4   5   4      16254.22      15917.73       208.14 o                         
   5   5   4       4487.33       4317.13       148.94 o                         
   6   5   4         32.44         31.53        61.11 o                         
   7   5   4      13523.29      13561.10       296.92 o                         
   8   5   4      14156.55      14028.45       313.73 o                         
   9   5   4       2991.28       3288.02       182.48 o                         
  10   5   4        320.55        189.89        87.58 o                         
  11   5   4       1983.93       1916.85       155.42 o                         
  12   5   4       3699.09       3677.37       227.11 o                         
  13   5   4       3275.44       2752.22       211.67 o                         
  14   5   4        894.45        470.27       338.89 o                         
 -14   6   4       5967.03       5164.01       431.07 o                         
 -13   6   4          0.40        -40.69       114.99 o                         
 -12   6   4       2980.40       2942.41       213.02 o                         
 -11   6   4        272.86         93.22       116.00 o                         
 -10   6   4       5278.25       5247.64       255.15 o                         
  -9   6   4        143.73        198.37        85.76 o                         
  -8   6   4       7010.28       7043.69       259.34 o                         
  -7   6   4       3704.98       4025.88       172.82 o                         
  -6   6   4      20971.72      21632.10       357.71 o                         
  -5   6   4        247.87        266.39        47.05 o                         
  -4   6   4       2690.96       2796.77       111.22 o                         
  -3   6   4       1405.76       1374.94        56.47 o                         
  -2   6   4      32003.62      30045.00       324.88 o                         
  -1   6   4       2833.25       2703.22        89.37 o                         
   0   6   4       7895.25       7836.75       143.02 o                         
   1   6   4       3071.14       3056.04        82.58 o                         
   2   6   4      24904.81      24747.98       245.35 o                         
   3   6   4        730.29        722.96        58.31 o                         
   4   6   4         33.03        104.07        51.79 o                         
   5   6   4        617.14        572.06        70.03 o                         
   6   6   4      35091.03      36691.73       498.35 o                         
   7   6   4        652.48        680.59        89.73 o                         
   8   6   4        452.52        329.26        76.83 o                         
   9   6   4       1524.24       1428.58       125.89 o                         
  10   6   4       7235.26       7784.41       300.04 o                         
  11   6   4        845.52        852.72       112.48 o                         
  12   6   4        116.22        117.63       109.52 o                         
  13   6   4        207.34        295.71       216.83 o                         
 -13   7   4      18189.29      19371.16      1271.99 o                         
 -12   7   4        781.56        438.47       173.76 o                         
 -11   7   4         19.24         45.85       142.24 o                         
 -10   7   4         28.00        -40.80       113.39 o                         
  -9   7   4       5561.57       6115.98       316.06 o                         
  -8   7   4        110.23         77.23       107.25 o                         
  -7   7   4       4233.73       4225.55       228.00 o                         
  -6   7   4        663.82        457.88        93.26 o                         
  -5   7   4      38742.12      39018.21       559.72 o                         
  -4   7   4       2133.52       2162.37       129.39 o                         
  -3   7   4       2847.99       2833.18       140.24 o                         
  -2   7   4        605.31        498.20        66.10 o                         
  -1   7   4       8827.90       8780.18       207.53 o                         
   0   7   4         64.72        120.74        57.94 o                         
   1   7   4       6151.19       6411.24       188.49 o                         
   2   7   4       1538.72       1410.26       101.09 o                         
   3   7   4      18934.90      19623.63       387.48 o                         
   4   7   4        456.06        447.32        82.50 o                         
   5   7   4       4756.65       4977.72       231.94 o                         
   6   7   4       1807.29       1765.65       160.27 o                         
   7   7   4      10536.89      10415.76       391.57 o                         
   8   7   4        271.77        384.37       165.98 o                         
   9   7   4       5845.75       6645.00       346.13 o                         
  10   7   4       1325.59       1406.45       175.40 o                         
  11   7   4       3704.83       3926.81       304.22 o                         
  12   7   4         62.12        453.89       286.15 o                         
 -12   8   4       2770.09       3025.00       485.87 o                         
 -11   8   4       2278.17       2602.95       257.70 o                         
 -10   8   4       3262.68       3244.00       282.99 o                         
  -9   8   4       2222.59       2295.65       228.60 o                         
  -8   8   4       1390.27       1461.75       176.13 o                         
  -7   8   4       3799.92       3981.85       247.72 o                         
  -6   8   4      14099.68      14694.36       425.98 o                         
  -5   8   4        233.50        254.39        95.05 o                         
  -4   8   4       2927.31       2877.01       175.19 o                         
  -3   8   4       8144.87       8802.78       338.67 o                         
  -2   8   4       9885.71       9569.15       293.02 o                         
  -1   8   4       4517.99       4470.71       179.67 o                         
   0   8   4        365.50        249.11        65.76 o                         
   1   8   4       4788.29       4865.83       199.67 o                         
   2   8   4      13286.00      13714.80       349.97 o                         
   3   8   4        789.82        594.18       105.46 o                         
   4   8   4        321.34        320.22        89.90 o                         
   5   8   4       8005.06       8049.72       330.55 o                         
   6   8   4      12666.13      13086.13       447.37 o                         
   7   8   4       4628.39       4709.19       280.12 o                         
   8   8   4        238.72        333.23       132.30 o                         
   9   8   4        748.02        721.24       147.18 o                         
  10   8   4       4644.78       4902.17       338.33 o                         
  11   8   4        612.96        295.70       441.50 o                         
 -11   9   4        320.24        352.05       219.02 o                         
 -10   9   4       1055.90        863.77       218.23 o                         
  -9   9   4       2641.31       2285.37       247.85 o                         
  -8   9   4       3730.08       3867.99       295.56 o                         
  -7   9   4         73.15        -61.07       117.09 o                         
  -6   9   4       3470.27       3714.89       270.37 o                         
  -5   9   4       1434.24       1505.94       183.85 o                         
  -4   9   4      17135.34      16970.20       530.86 o                         
  -3   9   4       2050.28       2104.10       202.95 o                         
  -2   9   4       1413.14       1257.39       162.40 o                         
  -1   9   4       5660.13       5759.92       280.88 o                         
   0   9   4       4091.81       4091.98       211.41 o                         
   1   9   4         56.00         62.85        85.63 o                         
   2   9   4        566.44        482.77       104.03 o                         
   3   9   4       1525.31       1592.12       182.42 o                         
   4   9   4      21721.05      22301.02       538.02 o                         
   5   9   4       3317.86       3534.44       233.94 o                         
   6   9   4         94.02        155.05       107.89 o                         
   7   9   4       2165.06       2191.48       211.96 o                         
   8   9   4       2669.26       2582.70       239.45 o                         
   9   9   4        515.59        237.95       171.86 o                         
  10   9   4          9.09       -243.35       422.24 o                         
  -9  10   4         41.11        382.29       304.08 o                         
  -8  10   4         63.29         30.31       288.38 o                         
  -7  10   4       4514.55       4375.46       368.13 o                         
  -6  10   4          6.98       -133.27       207.32 o                         
  -5  10   4       2932.20       2939.03       315.51 o                         
  -4  10   4        142.86        357.00       146.49 o                         
  -3  10   4      18893.05      18315.07       660.65 o                         
  -2  10   4        101.00         47.69       130.90 o                         
  -1  10   4       1367.43       1059.68       159.95 o                         
   0  10   4          4.67          2.57       103.41 o                         
   1  10   4       5710.06       5592.91       321.00 o                         
   2  10   4        249.21        269.82       115.25 o                         
   3  10   4       4820.25       4619.01       283.61 o                         
   4  10   4         25.31         27.93       116.73 o                         
   5  10   4      10613.08      10844.51       459.21 o                         
   6  10   4         54.11        107.74       142.52 o                         
   7  10   4       3727.86       3809.19       309.28 o                         
   8  10   4         71.83         -3.66       202.16 o                         
  -6  11   4        941.04       1072.97       266.72 o                         
  -5  11   4        983.34        686.82       227.97 o                         
  -4  11   4       6760.37       6603.38       771.56 o                         
  -3  11   4       1777.51       1553.49       287.12 o                         
  -2  11   4       1292.24       1446.63       338.59 o                         
  -1  11   4       3021.85       2816.43       331.45 o                         
   0  11   4       7126.55       6949.65       460.59 o                         
   1  11   4         27.59        148.64       157.15 o                         
   2  11   4        498.53        345.95       188.22 o                         
   3  11   4        200.92        155.64       143.38 o                         
   4  11   4       7760.68       6889.77       542.21 o                         
   5  11   4       1076.74        651.29       236.69 o                         
 -15   0   5      18225.05      19665.16       847.33 o                         
 -13   0   5       7721.91       7320.04       436.16 o                         
 -11   0   5      12271.22      12877.25       437.16 o                         
  -9   0   5       3804.63       3645.17       176.68 o                         
  -7   0   5      38327.05      37283.24       548.17 o                         
  -5   0   5      65176.62      67102.66       567.53 o                         
  -3   0   5      36484.22      35953.31       422.12 o                         
  -1   0   5       5334.72       4980.47       102.67 o                         
   1   0   5      26745.38      27330.15       205.67 o                         
   3   0   5      59511.52      60618.12       503.87 o                         
   5   0   5      27269.73      27577.25       472.79 o                         
   7   0   5      18165.33      18659.26       392.09 o                         
   9   0   5       6730.97       7142.60       294.56 o                         
  11   0   5      14920.91      14982.01       466.43 o                         
  13   0   5        970.32       1051.75       165.80 o                         
  15   0   5      12446.90      12110.43       958.34 o                         
 -16   1   5       5615.36       6387.25       500.51 o                         
 -15   1   5       1191.20        942.13       158.04 o                         
 -14   1   5       2583.97       2254.33       193.50 o                         
 -13   1   5       7538.15       7413.73       298.43 o                         
 -12   1   5      12745.47      13126.28       363.11 o                         
 -11   1   5         50.27         53.77        71.37 o                         
 -10   1   5        752.09        728.79        75.16 o                         
  -9   1   5        110.79        139.55        59.68 o                         
  -8   1   5      18730.01      17969.53       305.45 o                         
  -7   1   5       8326.34       8159.00       199.88 o                         
  -6   1   5        231.35        229.09        53.40 o                         
  -5   1   5      31830.79      31321.48       318.81 o                         
  -4   1   5      58485.65      56221.12       350.23 o                         
  -3   1   5       1042.64        977.80        58.51 o                         
  -2   1   5       1590.50       1566.43        46.98 o                         
  -1   1   5        686.81        886.20        30.42 o                         
   0   1   5      27614.61      28266.60       140.04 o                         
   1   1   5      11537.40      11975.46       104.63 o                         
   2   1   5        992.09       1041.39        40.71 o                         
   3   1   5      10831.43      11102.68       132.99 o                         
   4   1   5      65885.06      67758.27       396.80 o                         
   5   1   5      15586.24      15692.90       184.34 o                         
   6   1   5        628.03        638.38        46.46 o                         
   7   1   5       1129.65       1208.79        63.80 o                         
   8   1   5      17049.58      16979.80       255.85 o                         
   9   1   5        430.77        415.16        66.20 o                         
  10   1   5       3219.11       3163.98       141.98 o                         
  11   1   5        649.27        519.59        82.84 o                         
  12   1   5      10061.48      10531.66       311.37 o                         
  13   1   5       6253.06       6535.31       259.23 o                         
  14   1   5        985.35       1236.55       151.53 o                         
  15   1   5        261.07        435.04       170.43 o                         
 -16   2   5        219.88        211.64       384.47 o                         
 -15   2   5       5959.48       6332.76       357.47 o                         
 -14   2   5       9292.93       9233.28       359.97 o                         
 -13   2   5       1112.88        980.07       132.49 o                         
 -12   2   5       3103.08       2980.73       187.80 o                         
 -11   2   5       3440.06       3446.37       161.00 o                         
 -10   2   5      10531.38      10886.90       269.05 o                         
  -9   2   5       3288.28       3178.91       142.39 o                         
  -8   2   5         78.19         31.28        60.54 o                         
  -7   2   5      16471.26      15700.09       269.39 o                         
  -6   2   5      44238.20      41833.71       456.89 o                         
  -5   2   5       7617.27       7572.33       136.08 o                         
  -4   2   5       4748.35       4891.10       104.22 o                         
  -3   2   5       6601.61       6524.86       117.39 o                         
  -2   2   5      36783.39      36434.32       225.92 o                         
  -1   2   5      11113.42      11305.23       110.65 o                         
   0   2   5       1093.67       1151.91        37.57 o                         
   1   2   5      16050.73      16701.77       136.54 o                         
   2   2   5      44189.29      44901.13       261.27 o                         
   3   2   5      14134.74      14285.83       138.63 o                         
   4   2   5         50.63         74.61        28.25 o                         
   5   2   5       7249.69       7283.43       122.85 o                         
   6   2   5      28352.07      28187.07       264.87 o                         
   7   2   5       9836.41       9676.22       170.49 o                         
   8   2   5       2312.14       2295.15       102.78 o                         
   9   2   5       1039.96       1131.56        84.70 o                         
  10   2   5       8679.04       9122.17       247.64 o                         
  11   2   5       6560.70       6205.76       227.28 o                         
  12   2   5       1068.00        984.17       103.78 o                         
  13   2   5        942.58        804.79       108.27 o                         
  14   2   5       6899.69       6887.64       320.56 o                         
  15   2   5       2389.88       2572.51       365.58 o                         
 -16   3   5        303.46        503.26       379.48 o                         
 -15   3   5        286.57        256.65       148.03 o                         
 -14   3   5         57.61        -29.97       112.95 o                         
 -13   3   5       9144.38       9098.74       348.00 o                         
 -12   3   5        487.03        283.48        95.54 o                         
 -11   3   5       9245.79       8900.28       277.73 o                         
 -10   3   5         16.65         82.69        70.53 o                         
  -9   3   5      17984.00      18564.75       324.45 o                         
  -8   3   5        929.75        930.80        80.72 o                         
  -7   3   5       3974.98       3895.01       121.59 o                         
  -6   3   5        461.70        463.30        46.65 o                         
  -5   3   5      32141.83      29932.32       277.31 o                         
  -4   3   5       2320.42       2309.20        84.08 o                         
  -3   3   5      45444.55      45010.70       349.64 o                         
  -2   3   5       1597.53       1635.56        50.44 o                         
  -1   3   5      13291.00      13654.72       140.60 o                         
   0   3   5       1906.45       2035.14        52.19 o                         
   1   3   5      12186.21      12390.85       127.36 o                         
   2   3   5       1889.83       1864.08        60.96 o                         
   3   3   5      25035.22      24902.55       231.92 o                         
   4   3   5       4994.34       5197.51       104.42 o                         
   5   3   5      47011.50      45734.04       350.45 o                         
   6   3   5       2244.94       2274.90        82.84 o                         
   7   3   5       4207.31       4336.42       129.78 o                         
   8   3   5         31.21         28.04        55.17 o                         
   9   3   5       5917.01       6167.50       199.76 o                         
  10   3   5        400.64        535.28        83.26 o                         
  11   3   5       6300.06       6602.08       242.64 o                         
  12   3   5        726.55        644.12       133.55 o                         
  13   3   5      17826.97      18141.52       500.78 o                         
  14   3   5          5.83        -42.03       137.95 o                         
 -15   4   5       1468.66        391.42       248.44 o                         
 -14   4   5       9047.38       9247.20       423.98 o                         
 -13   4   5        799.06        584.88       131.58 o                         
 -12   4   5       2339.07       2154.40       161.60 o                         
 -11   4   5         42.13         60.07        83.30 o                         
 -10   4   5      12856.84      12964.12       326.88 o                         
  -9   4   5        235.27        192.31        77.92 o                         
  -8   4   5       1021.51        886.21        81.51 o                         
  -7   4   5       8047.77       7994.74       171.77 o                         
  -6   4   5      37098.53      35917.48       362.56 o                         
  -5   4   5       3907.67       3977.36       117.31 o                         
  -4   4   5        515.95        548.25        51.26 o                         
  -3   4   5        511.95        563.97        45.19 o                         
  -2   4   5      51978.96      52176.95       302.76 o                         
  -1   4   5        357.67        368.77        30.12 o                         
   0   4   5        294.22        309.36        26.64 o                         
   1   4   5       1647.42       1496.19        49.78 o                         
   2   4   5      37834.97      37804.34       313.31 o                         
   3   4   5       6550.92       6503.19       124.26 o                         
   4   4   5       4399.10       4489.13       114.46 o                         
   5   4   5        722.66        658.75        54.44 o                         
   6   4   5      44221.15      45274.04       461.07 o                         
   7   4   5        345.40        405.16        63.20 o                         
   8   4   5        629.23        517.72        70.89 o                         
   9   4   5        513.72        409.55        75.34 o                         
  10   4   5       6271.31       6402.56       241.58 o                         
  11   4   5       1993.35       1878.19       155.12 o                         
  12   4   5       3420.41       3260.93       212.86 o                         
  13   4   5        669.40        609.56       142.05 o                         
  14   4   5      10516.42      10299.85       502.96 o                         
 -15   5   5       3057.50       2369.05       303.37 o                         
 -14   5   5       1329.30       1244.47       181.79 o                         
 -13   5   5       8898.72       8580.05       385.03 o                         
 -12   5   5       6432.83       6983.69       322.75 o                         
 -11   5   5         82.86        -15.77       106.09 o                         
 -10   5   5        387.57        251.86        79.96 o                         
  -9   5   5       1921.12       1838.20       127.01 o                         
  -8   5   5       6717.00       6743.81       233.51 o                         
  -7   5   5      12145.95      12038.12       281.52 o                         
  -6   5   5        332.04        339.75        56.61 o                         
  -5   5   5      22550.45      22321.93       308.86 o                         
  -4   5   5      31430.04      31341.57       369.56 o                         
  -3   5   5       4248.38       4301.73       112.90 o                         
  -2   5   5        947.10        978.31        51.08 o                         
  -1   5   5       5120.70       5061.12        94.00 o                         
   0   5   5       9235.39       9316.99       125.24 o                         
   1   5   5      14152.39      14396.39       158.56 o                         
   2   5   5       1265.13       1184.23        59.11 o                         
   3   5   5       7377.42       7575.17       161.15 o                         
   4   5   5      33551.66      33293.22       326.06 o                         
   5   5   5       7277.85       7064.73       186.25 o                         
   6   5   5        116.88        121.19        72.49 o                         
   7   5   5       3393.98       3512.13       157.91 o                         
   8   5   5       5670.58       6016.86       219.30 o                         
   9   5   5       3419.03       3284.73       177.69 o                         
  10   5   5       1812.74       1502.62       133.73 o                         
  11   5   5       1380.69       1501.58       140.94 o                         
  12   5   5       5820.20       5732.26       282.13 o                         
  13   5   5       6288.01       6399.18       326.93 o                         
 -14   6   5       1228.42        377.78       230.45 o                         
 -13   6   5       2687.92       2398.93       215.58 o                         
 -12   6   5        192.57        159.27       139.38 o                         
 -11   6   5       4704.08       4969.82       258.50 o                         
 -10   6   5        447.41        335.71       103.99 o                         
  -9   6   5        644.87        688.09        97.80 o                         
  -8   6   5         16.38         -7.21        70.12 o                         
  -7   6   5      18290.03      18443.23       352.70 o                         
  -6   6   5       6809.41       6437.89       203.58 o                         
  -5   6   5      23032.67      22698.16       346.21 o                         
  -4   6   5        260.01        267.80        54.69 o                         
  -3   6   5      16659.64      16281.26       208.14 o                         
  -2   6   5        140.50        190.95        32.50 o                         
  -1   6   5       5261.58       5040.79        93.57 o                         
   0   6   5        284.61        247.99        29.58 o                         
   1   6   5       8477.96       8346.39       135.79 o                         
   2   6   5       9621.09       9931.97       160.61 o                         
   3   6   5      32736.53      33061.77       365.84 o                         
   4   6   5         14.08         43.86        47.43 o                         
   5   6   5       6792.16       7078.82       215.09 o                         
   6   6   5       1210.02       1156.45       100.15 o                         
   7   6   5       6298.93       6584.36       233.25 o                         
   8   6   5        491.00        528.58        87.84 o                         
   9   6   5       3127.78       3014.87       180.86 o                         
  10   6   5       2136.95       1856.71       156.80 o                         
  11   6   5       8326.05       7236.91       308.56 o                         
  12   6   5        188.13        -59.91       132.66 o                         
  13   6   5       1254.38       1110.24       772.62 o                         
 -13   7   5       2512.79       2243.38       394.31 o                         
 -12   7   5       8897.59       9701.34       461.20 o                         
 -11   7   5         28.01         47.65       123.12 o                         
 -10   7   5        162.92        104.42       124.46 o                         
  -9   7   5        495.66        533.12       122.12 o                         
  -8   7   5      15861.68      16775.71       464.42 o                         
  -7   7   5        930.84        927.55       121.02 o                         
  -6   7   5       2385.52       2374.79       152.70 o                         
  -5   7   5       2969.79       2919.07       167.58 o                         
  -4   7   5      28660.63      29019.13       440.10 o                         
  -3   7   5        314.21        334.32        68.09 o                         
  -2   7   5        227.58        256.14        52.26 o                         
  -1   7   5       1580.22       1733.26       100.89 o                         
   0   7   5      23898.38      24214.31       374.11 o                         
   1   7   5        367.00        315.07        58.54 o                         
   2   7   5         67.86        123.92        64.39 o                         
   3   7   5       4844.30       4971.35       196.17 o                         
   4   7   5      24804.96      24955.84       474.84 o                         
   5   7   5       2648.70       2669.39       174.95 o                         
   6   7   5       1528.46       1530.85       165.49 o                         
   7   7   5         55.96        155.11       104.17 o                         
   8   7   5      11637.98      11739.62       448.14 o                         
   9   7   5         18.86        -34.37       117.58 o                         
  10   7   5        385.00        504.92       145.75 o                         
  11   7   5        368.60        610.24       143.40 o                         
 -12   8   5        422.69         57.81       346.64 o                         
 -11   8   5       4556.93       4900.51       351.99 o                         
 -10   8   5       2722.67       2733.05       247.60 o                         
  -9   8   5       1860.09       1843.33       201.78 o                         
  -8   8   5          8.06         37.62       112.13 o                         
  -7   8   5       5720.50       5778.80       300.75 o                         
  -6   8   5       4806.58       5028.54       273.01 o                         
  -5   8   5       4818.94       4678.71       242.22 o                         
  -4   8   5       1439.11       1390.55       150.62 o                         
  -3   8   5       7496.67       7338.56       285.69 o                         
  -2   8   5       6544.92       6446.40       241.52 o                         
  -1   8   5       6395.82       6235.59       212.08 o                         
   0   8   5       1428.51       1261.97       113.60 o                         
   1   8   5       4985.68       4849.63       204.75 o                         
   2   8   5       7381.78       7340.36       260.22 o                         
   3   8   5       8318.03       8481.56       302.51 o                         
   4   8   5         40.13        134.14        89.45 o                         
   5   8   5       4252.70       4498.00       261.78 o                         
   6   8   5       4409.98       4610.70       271.87 o                         
   7   8   5       6430.54       6892.48       340.93 o                         
   8   8   5       1264.45       1575.87       191.29 o                         
   9   8   5       1031.24        623.17       158.53 o                         
  10   8   5       2345.75       2650.03       258.87 o                         
 -11   9   5       2332.43       1803.43       420.43 o                         
 -10   9   5        397.12        332.23       183.97 o                         
  -9   9   5       4314.71       3648.48       303.50 o                         
  -8   9   5       1143.23        873.03       158.88 o                         
  -7   9   5       3144.82       3039.47       263.52 o                         
  -6   9   5         39.37         -6.21       125.95 o                         
  -5   9   5      11291.99      10724.10       444.44 o                         
  -4   9   5       8252.74       8975.87       381.78 o                         
  -3   9   5       8785.30       9311.47       405.07 o                         
  -2   9   5        174.03        208.28       115.98 o                         
  -1   9   5       2734.64       3023.86       204.60 o                         
   0   9   5       1108.07        841.91       111.41 o                         
   1   9   5       2530.22       2331.21       163.87 o                         
   2   9   5       1204.99       1232.29       135.15 o                         
   3   9   5      11690.79      12780.32       415.14 o                         
   4   9   5       6027.65       6234.49       292.11 o                         
   5   9   5      12287.34      12547.72       422.85 o                         
   6   9   5          7.51        214.51       136.47 o                         
   7   9   5       1047.69       1149.40       153.71 o                         
   8   9   5        407.44        364.43       133.00 o                         
   9   9   5       2673.90       2317.89       322.58 o                         
  -9  10   5        489.64        303.32       349.60 o                         
  -8  10   5         70.77        499.44       193.62 o                         
  -7  10   5        409.44        277.90       248.73 o                         
  -6  10   5       9596.93      10009.11       555.15 o                         
  -5  10   5        174.19        425.13       151.95 o                         
  -4  10   5         45.58         57.81       154.09 o                         
  -3  10   5        760.39        839.53       184.21 o                         
  -2  10   5      11448.00      11216.50       539.66 o                         
  -1  10   5          5.85        222.40       123.41 o                         
   0  10   5         38.60        225.13       132.04 o                         
   1  10   5        365.06        383.52       124.99 o                         
   2  10   5       8325.00       8547.60       405.60 o                         
   3  10   5          0.90         -6.93       111.40 o                         
   4  10   5        727.84        674.83       143.83 o                         
   5  10   5        675.45        614.17       174.08 o                         
   6  10   5      14635.42      14745.50       551.32 o                         
   7  10   5          3.60         54.15       132.91 o                         
  -6  11   5         14.76        -39.60       264.56 o                         
  -5  11   5       5955.10       5307.10       586.70 o                         
  -4  11   5       3639.90       3506.78       414.46 o                         
  -3  11   5       3273.05       3433.38       496.27 o                         
  -2  11   5        595.32        756.80       182.96 o                         
  -1  11   5       3874.32       4030.97       392.11 o                         
   0  11   5        454.05        464.11       169.53 o                         
   1  11   5       4590.58       4547.63       432.39 o                         
   2  11   5        286.91        330.03       154.25 o                         
   3  11   5       2680.18       2412.34       295.49 o                         
   4  11   5       4832.13       3886.02       615.09 o                         
   5  11   5       6286.28       6333.54       634.08 o                         
 -16   0   6          6.53        -35.69       254.90 o                         
 -14   0   6      24813.92      26220.97       905.91 o                         
 -12   0   6        200.13        118.58       132.16 o                         
 -10   0   6       2253.05       2408.72       179.45 o                         
  -8   0   6       1742.71       1760.38       128.38 o                         
  -6   0   6     161866.64     167160.56      1275.12 o                         
  -4   0   6       2724.15       2881.88       136.16 o                         
  -2   0   6        989.48       1248.37        83.64 o                         
   0   0   6      18292.83      19308.81       220.80 o                         
   2   0   6     169568.03     175307.77      1029.25 o                         
   4   0   6       1785.40       1664.17       109.02 o                         
   6   0   6       7973.18       8011.53       194.51 o                         
   8   0   6       7303.19       7699.69       274.39 o                         
  10   0   6      27327.30      27311.43       598.55 o                         
  12   0   6       7493.20       7828.53       362.42 o                         
  14   0   6       4364.46       4216.78       345.98 o                         
 -16   1   6       3405.01       3581.59       406.59 o                         
 -15   1   6       3511.78       3848.28       273.73 o                         
 -14   1   6        248.12        149.13       112.60 o                         
 -13   1   6       7946.26       7989.92       338.07 o                         
 -12   1   6       2214.31       2115.98       154.80 o                         
 -11   1   6       7706.82       8011.10       250.43 o                         
 -10   1   6        128.90         95.88        64.29 o                         
  -9   1   6      10817.99      10957.93       243.45 o                         
  -8   1   6       6729.54       6544.97       185.52 o                         
  -7   1   6      39461.84      39361.07       415.93 o                         
  -6   1   6          6.99         -1.54        55.15 o                         
  -5   1   6      13020.58      12245.64       185.89 o                         
  -4   1   6      24121.87      23987.37       255.90 o                         
  -3   1   6      15431.70      14832.64       176.87 o                         
  -2   1   6        170.68        223.65        37.56 o                         
  -1   1   6      10379.08      10912.38       118.23 o                         
   0   1   6       3005.55       3082.77        57.49 o                         
   1   1   6      89556.29      92331.38       348.74 o                         
   2   1   6       4475.96       4769.19        88.69 o                         
   3   1   6       1072.65       1004.89        47.83 o                         
   4   1   6      21762.15      22162.76       228.68 o                         
   5   1   6      23116.40      23355.58       263.58 o                         
   6   1   6       2853.90       2955.03        97.34 o                         
   7   1   6       2871.62       2878.76        92.78 o                         
   8   1   6        145.44         82.49        44.91 o                         
   9   1   6      20342.06      20800.29       345.26 o                         
  10   1   6       1975.05       1903.34       115.10 o                         
  11   1   6        111.12        117.90        69.91 o                         
  12   1   6       4479.42       4831.41       212.78 o                         
  13   1   6      10628.05      11237.72       348.93 o                         
  14   1   6        903.62        676.92       128.67 o                         
  15   1   6         90.78        248.41       236.16 o                         
 -16   2   6        253.54        418.27       212.37 o                         
 -15   2   6       4454.89       4416.87       261.22 o                         
 -14   2   6       3122.30       2896.14       202.20 o                         
 -13   2   6       3460.89       3169.74       211.60 o                         
 -12   2   6        419.79        454.37       103.39 o                         
 -11   2   6       4588.28       4507.68       185.36 o                         
 -10   2   6       7821.31       7599.50       230.61 o                         
  -9   2   6      14000.49      14032.78       300.54 o                         
  -8   2   6       2791.33       2750.92       124.78 o                         
  -7   2   6       8406.45       7977.42       190.79 o                         
  -6   2   6      15938.48      15614.57       222.99 o                         
  -5   2   6      29864.27      29347.61       286.84 o                         
  -4   2   6      19309.25      19472.06       231.29 o                         
  -3   2   6       9794.75       9395.10       140.73 o                         
  -2   2   6      26984.29      26672.46       205.21 o                         
  -1   2   6      19088.71      18598.33       156.86 o                         
   0   2   6       4676.79       4919.52        81.35 o                         
   1   2   6       2506.34       2496.51        61.00 o                         
   2   2   6       2782.07       2778.04        62.43 o                         
   3   2   6      43793.21      44370.71       275.13 o                         
   4   2   6      19669.02      20008.83       227.23 o                         
   5   2   6       6055.54       6064.79       132.05 o                         
   6   2   6      18708.89      18691.88       222.20 o                         
   7   2   6      10879.59      10897.34       185.27 o                         
   8   2   6        517.42        490.29        66.01 o                         
   9   2   6       1481.39       1257.18        86.63 o                         
  10   2   6       1481.85       1520.60       108.05 o                         
  11   2   6      14358.07      14305.20       339.19 o                         
  12   2   6       6045.18       6085.53       241.80 o                         
  13   2   6          1.37        108.18        91.38 o                         
  14   2   6       3975.81       3868.82       245.14 o                         
 -16   3   6       9429.69       9713.49      1062.12 o                         
 -15   3   6         30.25        248.65       126.17 o                         
 -14   3   6          6.14          0.16       110.82 o                         
 -13   3   6        441.40        322.35       112.03 o                         
 -12   3   6      15759.29      16358.71       431.98 o                         
 -11   3   6        397.09        361.85        85.13 o                         
 -10   3   6         40.52         65.41        79.63 o                         
  -9   3   6         87.05         95.41        61.25 o                         
  -8   3   6      23024.42      22403.32       330.22 o                         
  -7   3   6       1962.84       1885.15        88.06 o                         
  -6   3   6        517.99        448.87        50.46 o                         
  -5   3   6        219.25        167.50        48.89 o                         
  -4   3   6      61208.02      59218.89       387.15 o                         
  -3   3   6       1239.58       1401.58        65.82 o                         
  -2   3   6       4877.67       4713.77       101.85 o                         
  -1   3   6        171.92        201.14        27.87 o                         
   0   3   6      31530.72      32092.29       227.15 o                         
   1   3   6       2538.87       2664.99        68.69 o                         
   2   3   6       3387.36       3386.70        76.45 o                         
   3   3   6        436.99        460.33        40.60 o                         
   4   3   6      65816.24      65929.12       401.47 o                         
   5   3   6        498.76        502.42        40.13 o                         
   6   3   6      22027.52      21864.94       257.88 o                         
   7   3   6        297.16        354.34        58.33 o                         
   8   3   6       6385.00       6574.47       186.07 o                         
   9   3   6       1763.96       1515.28       112.84 o                         
  10   3   6       3435.36       3225.25       162.06 o                         
  11   3   6          1.52         59.98        91.92 o                         
  12   3   6      10656.78      10536.12       363.80 o                         
  13   3   6        284.73        332.30       110.61 o                         
  14   3   6       6956.14       7199.52       362.81 o                         
 -15   4   6       6998.82       7208.92       508.43 o                         
 -14   4   6       1260.37       1355.54       167.21 o                         
 -13   4   6       3082.43       2956.71       202.34 o                         
 -12   4   6       1642.30       1163.81       128.37 o                         
 -11   4   6       4561.23       4855.52       220.64 o                         
 -10   4   6       1901.10       1936.70       140.23 o                         
  -9   4   6      14380.35      13910.14       346.63 o                         
  -8   4   6       1898.04       1991.82       113.17 o                         
  -7   4   6      16079.86      15568.96       225.19 o                         
  -6   4   6       1733.24       1518.73        82.58 o                         
  -5   4   6      24469.83      24132.40       338.58 o                         
  -4   4   6       9626.88       9358.07       181.36 o                         
  -3   4   6       8959.13       8869.87       150.33 o                         
  -2   4   6       9816.53       9764.36       146.53 o                         
  -1   4   6      30537.26      30596.31       253.78 o                         
   0   4   6       4599.52       4443.11       102.94 o                         
   1   4   6       3257.67       2971.49        79.04 o                         
   2   4   6       3427.48       3542.47        95.47 o                         
   3   4   6      42604.15      41046.85       370.46 o                         
   4   4   6       8089.67       8144.00       154.02 o                         
   5   4   6       3245.94       3174.64        97.03 o                         
   6   4   6       4680.06       5057.72       175.63 o                         
   7   4   6       8589.97       8900.06       226.73 o                         
   8   4   6         43.02        164.08        65.31 o                         
   9   4   6        258.95        291.74        75.51 o                         
  10   4   6        733.58        625.20        95.46 o                         
  11   4   6      20073.45      20072.95       487.15 o                         
  12   4   6       1749.09       1665.19       161.08 o                         
  13   4   6        306.23        558.52       129.06 o                         
  14   4   6        263.10        447.88       217.82 o                         
 -15   5   6       2604.53       2398.95       401.81 o                         
 -14   5   6        170.62        279.46       122.33 o                         
 -13   5   6       2777.72       2397.20       223.49 o                         
 -12   5   6       4025.88       4103.23       241.65 o                         
 -11   5   6       2565.00       2594.55       183.86 o                         
 -10   5   6       1045.76        816.36       131.69 o                         
  -9   5   6       1995.22       2052.69       141.50 o                         
  -8   5   6      14825.42      15115.18       330.14 o                         
  -7   5   6      12656.60      12351.52       291.11 o                         
  -6   5   6        646.80        649.68        82.44 o                         
  -5   5   6       6139.59       5869.24       160.80 o                         
  -4   5   6      18277.35      18016.55       280.14 o                         
  -3   5   6       5025.67       5062.87       127.79 o                         
  -2   5   6        471.23        438.61        39.78 o                         
  -1   5   6       3938.93       3844.18        86.84 o                         
   0   5   6       9780.26       9636.09       150.70 o                         
   1   5   6      19739.74      19459.49       207.17 o                         
   2   5   6       5953.47       6100.35       128.91 o                         
   3   5   6       1222.27       1205.16        70.92 o                         
   4   5   6      36811.66      36579.42       355.06 o                         
   5   5   6      14872.14      14709.99       289.94 o                         
   6   5   6       1664.56       1650.70       112.73 o                         
   7   5   6       1526.95       1632.91       115.35 o                         
   8   5   6       2076.22       1983.31       132.96 o                         
   9   5   6       4592.24       4589.45       210.83 o                         
  10   5   6       5104.34       4729.28       233.19 o                         
  11   5   6         36.56         53.21        93.91 o                         
  12   5   6       5428.75       5254.67       265.53 o                         
  13   5   6       6474.86       6480.94       394.79 o                         
 -14   6   6      12359.77      11980.14       710.06 o                         
 -13   6   6       1192.02       1016.63       153.78 o                         
 -12   6   6          0.27        -27.10       119.56 o                         
 -11   6   6        657.15        543.14       104.67 o                         
 -10   6   6       3891.54       3897.88       220.48 o                         
  -9   6   6         36.82        -24.63        88.62 o                         
  -8   6   6        172.71        271.12        83.90 o                         
  -7   6   6        471.00        372.17        89.69 o                         
  -6   6   6      56006.39      54612.65       608.09 o                         
  -5   6   6       2440.39       2393.72       118.07 o                         
  -4   6   6        403.56        420.76        65.29 o                         
  -3   6   6       1481.88       1442.76        81.39 o                         
  -2   6   6       5372.69       5354.61       113.92 o                         
  -1   6   6       1764.97       1564.79        63.71 o                         
   0   6   6       5432.61       5125.38       103.32 o                         
   1   6   6        755.65        764.70        50.14 o                         
   2   6   6      52879.32      54068.22       439.72 o                         
   3   6   6       2177.65       2262.62       100.44 o                         
   4   6   6       5800.08       5896.56       180.60 o                         
   5   6   6        211.05        206.71        64.51 o                         
   6   6   6       5357.07       5607.31       204.26 o                         
   7   6   6       2069.08       2283.74       149.04 o                         
   8   6   6       4613.00       5315.42       227.52 o                         
   9   6   6        329.45        332.08        87.32 o                         
  10   6   6       9064.18       9591.87       340.80 o                         
  11   6   6        449.88        472.05       109.69 o                         
  12   6   6       4509.52       4750.90       304.16 o                         
 -13   7   6       5758.74       5988.90       608.68 o                         
 -12   7   6         24.74         -0.10       139.20 o                         
 -11   7   6       4389.93       4675.32       295.69 o                         
 -10   7   6        175.85        177.12       121.39 o                         
  -9   7   6       2558.47       2551.49       207.27 o                         
  -8   7   6        383.25        407.70       104.47 o                         
  -7   7   6      16617.63      17333.15       437.79 o                         
  -6   7   6        424.55        309.78        86.19 o                         
  -5   7   6       7812.83       8090.05       271.86 o                         
  -4   7   6        466.84        516.25        77.42 o                         
  -3   7   6      11822.01      12420.88       288.70 o                         
  -2   7   6        348.41        322.56        61.04 o                         
  -1   7   6       4449.75       4218.59       154.09 o                         
   0   7   6         77.90         52.01        57.21 o                         
   1   7   6      26669.33      26607.13       432.91 o                         
   2   7   6         33.11         53.00        68.92 o                         
   3   7   6       5091.21       4739.47       194.51 o                         
   4   7   6       1860.97       1835.95       143.62 o                         
   5   7   6      16105.57      16395.88       439.21 o                         
   6   7   6        121.51         45.58       104.75 o                         
   7   7   6        601.19        646.54       132.53 o                         
   8   7   6        160.27        142.87       122.47 o                         
   9   7   6      12106.56      13058.67       515.36 o                         
  10   7   6         12.97         94.17       134.33 o                         
  11   7   6        304.00        383.31       170.75 o                         
 -12   8   6         87.71        103.59       218.34 o                         
 -11   8   6       4113.85       4261.28       380.34 o                         
 -10   8   6       7796.87       8866.50       450.89 o                         
  -9   8   6       1798.31       2248.31       227.43 o                         
  -8   8   6         27.05         55.45       119.80 o                         
  -7   8   6       1060.80        898.81       149.59 o                         
  -6   8   6       8951.12       8519.63       357.42 o                         
  -5   8   6       8324.31       8146.60       314.72 o                         
  -4   8   6       1162.73       1283.89       131.97 o                         
  -3   8   6       2319.43       2334.10       166.00 o                         
  -2   8   6      13736.50      14654.56       371.25 o                         
  -1   8   6       3858.03       4028.78       193.32 o                         
   0   8   6        691.92        723.53        88.52 o                         
   1   8   6        289.39        366.55        81.66 o                         
   2   8   6       8560.48       8198.08       304.47 o                         
   3   8   6       5495.71       5553.48       256.54 o                         
   4   8   6       4858.23       4940.21       248.99 o                         
   5   8   6        195.05        197.43       104.28 o                         
   6   8   6       9371.05       9744.21       381.42 o                         
   7   8   6       3935.43       3757.42       255.73 o                         
   8   8   6       1462.24       1394.74       180.31 o                         
   9   8   6        556.70        806.27       196.70 o                         
  10   8   6       1874.14       1669.26       301.57 o                         
 -11   9   6       1030.56        585.52       274.39 o                         
 -10   9   6          5.85        122.75       244.46 o                         
  -9   9   6        582.76        446.61       156.36 o                         
  -8   9   6       8615.46       8665.41       435.12 o                         
  -7   9   6       1555.98       1034.72       153.19 o                         
  -6   9   6        403.72        219.60       126.63 o                         
  -5   9   6       1562.37       1473.89       179.29 o                         
  -4   9   6      12876.86      13480.23       505.05 o                         
  -3   9   6       2508.51       2602.37       214.60 o                         
  -2   9   6       1100.55        997.18       156.80 o                         
  -1   9   6        557.10        499.96       105.55 o                         
   0   9   6       7770.49       7770.79       329.84 o                         
   1   9   6       2523.02       2365.43       182.63 o                         
   2   9   6       1090.19       1124.17       128.27 o                         
   3   9   6        285.42        366.49       109.35 o                         
   4   9   6      13559.39      13639.95       460.68 o                         
   5   9   6       4174.39       4622.05       258.74 o                         
   6   9   6       3014.66       3126.71       226.03 o                         
   7   9   6        162.37        287.96       116.11 o                         
   8   9   6       3575.26       3827.99       274.98 o                         
   9   9   6        731.68       1227.67       273.50 o                         
  -9  10   6       5937.61       6216.23       883.88 o                         
  -8  10   6       1233.64       1159.89       381.74 o                         
  -7  10   6       4460.95       3960.01       363.56 o                         
  -6  10   6         79.47        212.88       197.77 o                         
  -5  10   6       8433.85       8179.38       451.02 o                         
  -4  10   6       1132.01       1411.91       214.60 o                         
  -3  10   6       2913.04       2566.32       272.27 o                         
  -2  10   6        148.05         29.07       147.32 o                         
  -1  10   6       7772.72       7704.60       446.89 o                         
   0  10   6       1213.83       1022.86       162.00 o                         
   1  10   6        963.72       1020.38       187.78 o                         
   2  10   6         18.98        -29.02       119.26 o                         
   3  10   6      14559.03      16127.81       582.96 o                         
   4  10   6        834.15        495.86       134.77 o                         
   5  10   6       1834.44       1642.82       246.82 o                         
   6  10   6         35.34        122.34       155.62 o                         
   7  10   6       4444.15       4757.28       508.17 o                         
  -6  11   6        201.58       -459.27       459.27 o                         
  -5  11   6        494.78        470.63       257.04 o                         
  -4  11   6       5590.56       5755.78       477.36 o                         
  -3  11   6       1300.08       1130.40       293.78 o                         
  -2  11   6        753.98        608.27       187.04 o                         
  -1  11   6        285.36        354.77       167.26 o                         
   0  11   6       5467.41       5285.47       418.79 o                         
   1  11   6       1863.60       1612.77       262.81 o                         
   2  11   6       1495.31       1225.97       228.91 o                         
   3  11   6        222.67        274.28       334.10 o                         
   4  11   6       5697.38       6391.90       575.82 o                         
 -15   0   7       7588.97       7571.16       558.12 o                         
 -13   0   7      13041.27      13687.27       563.87 o                         
 -11   0   7        153.40        144.13        96.32 o                         
  -9   0   7      30296.57      30623.74       583.55 o                         
  -7   0   7      17722.22      18646.57       381.36 o                         
  -5   0   7      48641.66      47116.04       601.11 o                         
  -3   0   7      10043.96      10824.08       273.11 o                         
  -1   0   7      33349.97      32708.49       376.40 o                         
   1   0   7      11268.08      12023.74       175.91 o                         
   3   0   7     131678.59     135774.31       824.57 o                         
   5   0   7       2041.29       2023.24       129.61 o                         
   7   0   7      12722.82      13852.71       370.13 o                         
   9   0   7        313.68        356.41        91.02 o                         
  11   0   7      30820.70      31527.29       687.46 o                         
  13   0   7       1055.80        874.93       169.77 o                         
 -16   1   7       7850.38       8128.59       689.67 o                         
 -15   1   7       1471.70       1705.09       176.53 o                         
 -14   1   7       1538.99       1610.37       165.54 o                         
 -13   1   7        576.23        558.96       119.18 o                         
 -12   1   7       5722.80       5969.46       248.83 o                         
 -11   1   7       3312.24       3349.38       165.06 o                         
 -10   1   7        109.61        147.16        67.35 o                         
  -9   1   7       1185.60       1236.45        88.81 o                         
  -8   1   7      34061.31      34544.54       405.99 o                         
  -7   1   7      13890.12      14144.35       282.30 o                         
  -6   1   7      12412.01      11722.72       221.08 o                         
  -5   1   7       4388.62       4507.09       127.52 o                         
  -4   1   7      45279.40      45083.89       413.08 o                         
  -3   1   7       6653.67       6600.81       134.02 o                         
  -2   1   7       4921.99       5015.24       115.06 o                         
  -1   1   7       2777.61       2926.24        70.84 o                         
   0   1   7      37127.66      37488.72       222.13 o                         
   1   1   7      23143.56      23222.93       192.18 o                         
   2   1   7      57853.04      59126.73       330.23 o                         
   3   1   7       4190.62       4125.07        90.79 o                         
   4   1   7      11726.22      12131.99       173.33 o                         
   5   1   7       1044.63       1052.42        58.88 o                         
   6   1   7       2704.15       2574.02        94.74 o                         
   7   1   7       2801.33       2829.00       115.13 o                         
   8   1   7       7872.19       8048.02       203.94 o                         
   9   1   7       7513.41       7524.32       212.26 o                         
  10   1   7      16910.93      17518.88       339.75 o                         
  11   1   7        928.86        808.23        95.30 o                         
  12   1   7       3499.06       2943.51       171.99 o                         
  13   1   7       1256.48       1236.37       127.33 o                         
  14   1   7       3384.82       3411.04       250.48 o                         
 -16   2   7        949.24       1075.95       298.82 o                         
 -15   2   7       2853.41       2890.36       224.76 o                         
 -14   2   7       7020.74       7512.88       331.30 o                         
 -13   2   7       4116.57       4149.01       232.54 o                         
 -12   2   7         95.88         86.36       105.92 o                         
 -11   2   7        203.90        169.95        78.77 o                         
 -10   2   7       9788.78       9809.38       279.42 o                         
  -9   2   7       7869.57       7365.43       213.81 o                         
  -8   2   7      10999.72      10838.72       227.00 o                         
  -7   2   7       3123.99       3095.45       113.44 o                         
  -6   2   7      19854.06      18961.29       267.42 o                         
  -5   2   7      29300.31      28460.33       316.42 o                         
  -4   2   7       2976.30       2897.01        99.72 o                         
  -3   2   7         80.98         88.12        35.12 o                         
  -2   2   7      16707.24      16596.38       182.86 o                         
  -1   2   7       9280.15       9240.55       125.10 o                         
   0   2   7      18478.68      18490.34       157.27 o                         
   1   2   7        284.85        289.34        31.54 o                         
   2   2   7      41996.17      43291.16       286.18 o                         
   3   2   7      37544.06      37813.00       295.98 o                         
   4   2   7      15496.49      15687.66       207.56 o                         
   5   2   7        793.48        743.59        54.74 o                         
   6   2   7       7965.13       7924.15       167.88 o                         
   7   2   7       2955.20       3151.43       109.03 o                         
   8   2   7      13857.21      14164.69       274.72 o                         
   9   2   7         70.85        114.21        57.63 o                         
  10   2   7       5300.16       5092.24       193.79 o                         
  11   2   7       8206.54       8583.14       272.96 o                         
  12   2   7       8703.42       8982.88       308.97 o                         
  13   2   7        535.85        577.65       110.15 o                         
  14   2   7        575.66        519.73       177.59 o                         
 -16   3   7        184.86        495.52       587.63 o                         
 -15   3   7       7418.13       7476.62       349.50 o                         
 -14   3   7         21.16         19.24       102.19 o                         
 -13   3   7       2808.03       2374.49       185.73 o                         
 -12   3   7         16.66         -5.70        94.84 o                         
 -11   3   7      11140.14      11431.33       321.64 o                         
 -10   3   7        369.11        251.24        73.39 o                         
  -9   3   7       3294.59       3462.60       150.03 o                         
  -8   3   7        343.37        404.44        61.55 o                         
  -7   3   7      42663.17      40597.12       457.53 o                         
  -6   3   7        313.98        269.18        50.69 o                         
  -5   3   7       5749.29       5650.00       144.15 o                         
  -4   3   7        741.70        698.47        56.99 o                         
  -3   3   7      38378.70      38070.12       309.84 o                         
  -2   3   7       2119.67       2159.77        73.75 o                         
  -1   3   7        240.73        204.61        31.57 o                         
   0   3   7        604.97        663.49        41.55 o                         
   1   3   7      41595.41      40541.03       354.35 o                         
   2   3   7         73.32         67.02        27.09 o                         
   3   3   7        131.43        141.34        30.17 o                         
   4   3   7       1069.00       1068.75        56.29 o                         
   5   3   7      44526.67      44448.85       386.74 o                         
   6   3   7       1096.96       1112.36        66.22 o                         
   7   3   7        541.05        616.37        65.54 o                         
   8   3   7        445.35        436.54        66.53 o                         
   9   3   7       6820.66       7207.58       232.10 o                         
  10   3   7         75.55        306.51        76.34 o                         
  11   3   7       1805.39       1774.68       146.61 o                         
  12   3   7        256.34        349.34       115.88 o                         
  13   3   7      21848.67      22085.55       573.90 o                         
  14   3   7        266.68        197.85       155.84 o                         
 -15   4   7       1118.40        547.17       181.05 o                         
 -14   4   7       6414.69       6791.44       346.43 o                         
 -13   4   7       1201.01        944.56       129.05 o                         
 -12   4   7       1156.01        968.21       121.00 o                         
 -11   4   7          9.15         26.35        80.94 o                         
 -10   4   7      20666.61      20453.07       443.99 o                         
  -9   4   7        958.80        806.49        89.21 o                         
  -8   4   7       7445.46       7598.54       233.85 o                         
  -7   4   7        105.87        293.13        80.48 o                         
  -6   4   7      25319.57      25118.76       359.85 o                         
  -5   4   7       6426.23       6594.75       186.97 o                         
  -4   4   7       7010.24       6800.08       159.01 o                         
  -3   4   7          3.62         19.08        29.74 o                         
  -2   4   7      20987.47      20770.08       245.96 o                         
  -1   4   7        132.22        195.25        36.05 o                         
   0   4   7      15902.57      15535.95       199.86 o                         
   1   4   7         43.19         76.59        32.62 o                         
   2   4   7      28656.80      28028.36       283.43 o                         
   3   4   7      10500.58      10605.02       168.24 o                         
   4   4   7      19293.47      19443.10       254.53 o                         
   5   4   7        458.29        463.28        56.51 o                         
   6   4   7      10753.00      11051.83       239.49 o                         
   7   4   7       1779.34       1799.34       109.12 o                         
   8   4   7       9755.10       9866.62       295.13 o                         
   9   4   7          4.37        -13.34        82.76 o                         
  10   4   7       2861.52       2958.10       183.05 o                         
  11   4   7       2030.25       1624.53       149.32 o                         
  12   4   7      11742.64      11505.93       390.93 o                         
  13   4   7        280.19        497.33       120.41 o                         
 -15   5   7       2768.04       2870.10       430.73 o                         
 -14   5   7        326.67        240.83       178.92 o                         
 -13   5   7       1300.29       1239.79       149.00 o                         
 -12   5   7       1199.70        871.85       128.98 o                         
 -11   5   7       3883.37       3946.52       205.77 o                         
 -10   5   7        923.20        931.25       128.70 o                         
  -9   5   7        448.28        299.28        81.25 o                         
  -8   5   7      23968.66      23725.20       425.21 o                         
  -7   5   7      16105.95      15589.66       348.16 o                         
  -6   5   7       4128.33       3944.36       180.82 o                         
  -5   5   7       2625.25       2575.71       116.24 o                         
  -4   5   7       2011.53       1930.14        98.21 o                         
  -3   5   7       6867.72       7016.77       143.31 o                         
  -2   5   7       3823.98       3610.73       106.11 o                         
  -1   5   7        578.88        606.44        51.85 o                         
   0   5   7      31273.40      31341.50       310.43 o                         
   1   5   7      36542.30      36664.03       345.97 o                         
   2   5   7      13110.64      12164.22       191.18 o                         
   3   5   7       3459.72       3487.77       115.04 o                         
   4   5   7       1940.19       1986.19        96.15 o                         
   5   5   7       5061.44       5303.67       167.84 o                         
   6   5   7       3734.59       3638.74       155.61 o                         
   7   5   7       2030.29       2028.43       124.67 o                         
   8   5   7       5963.30       6392.55       239.69 o                         
   9   5   7      17562.28      18427.93       422.33 o                         
  10   5   7       9222.99       9278.75       332.60 o                         
  11   5   7        250.55        282.96        99.85 o                         
  12   5   7        655.34        648.51       125.05 o                         
  13   5   7       2426.44       1643.18       238.32 o                         
 -14   6   7       2012.58       1096.52       237.64 o                         
 -13   6   7       8648.19       8643.08       398.10 o                         
 -12   6   7          4.98        -50.11       111.19 o                         
 -11   6   7        997.91        802.43       148.61 o                         
 -10   6   7        680.21        629.87       112.94 o                         
  -9   6   7      13915.44      14315.81       366.51 o                         
  -8   6   7       1605.24       1526.88       127.01 o                         
  -7   6   7       4584.10       4349.52       187.56 o                         
  -6   6   7       4334.49       4186.61       185.16 o                         
  -5   6   7      27950.18      28052.25       418.52 o                         
  -4   6   7        282.78        368.95        63.22 o                         
  -3   6   7         43.24         -9.85        41.90 o                         
  -2   6   7        691.33        649.12        60.62 o                         
  -1   6   7      15711.73      15498.77       240.46 o                         
   0   6   7       1538.62       1393.18        68.80 o                         
   1   6   7       2057.18       2222.38        93.36 o                         
   2   6   7       1751.04       1957.94        91.28 o                         
   3   6   7      33081.33      33627.76       383.17 o                         
   4   6   7       1440.79       1310.29        88.86 o                         
   5   6   7         47.17        147.55        62.90 o                         
   6   6   7       1038.51       1185.52       110.58 o                         
   7   6   7       8597.94       8987.54       293.81 o                         
   8   6   7       1062.80       1088.08       115.82 o                         
   9   6   7        170.98         76.22        86.87 o                         
  10   6   7         25.36        109.91        94.81 o                         
  11   6   7      14722.55      15792.66       473.86 o                         
  12   6   7        699.92        425.32       168.73 o                         
 -13   7   7         16.40        -43.36       382.39 o                         
 -12   7   7       4985.00       5016.18       357.84 o                         
 -11   7   7         56.16       -103.77       153.41 o                         
 -10   7   7        967.91       1049.32       165.94 o                         
  -9   7   7         43.55        125.53       106.13 o                         
  -8   7   7      16005.71      16699.25       509.00 o                         
  -7   7   7        918.94        779.08       118.43 o                         
  -6   7   7       9174.52       9457.44       334.31 o                         
  -5   7   7        284.32        254.01        90.19 o                         
  -4   7   7      13943.40      14472.83       341.58 o                         
  -3   7   7         97.76         51.19        62.26 o                         
  -2   7   7       2163.17       2339.19       122.03 o                         
  -1   7   7        473.26        450.66        72.08 o                         
   0   7   7      11596.67      11931.38       285.92 o                         
   1   7   7       2003.50       2080.24       142.39 o                         
   2   7   7      25306.10      25530.26       492.82 o                         
   3   7   7        560.24        438.08        97.45 o                         
   4   7   7      15823.43      15542.65       395.39 o                         
   5   7   7         49.55        116.90        90.17 o                         
   6   7   7       3327.22       3041.34       224.01 o                         
   7   7   7       1042.62       1019.11       184.87 o                         
   8   7   7       3812.59       3934.19       275.39 o                         
   9   7   7        424.06        512.15       143.26 o                         
  10   7   7      12393.73      12539.01       527.97 o                         
  11   7   7        427.99        667.68       288.94 o                         
 -12   8   7         41.81         66.39       382.49 o                         
 -11   8   7       1181.44       1259.17       208.86 o                         
 -10   8   7       2163.11       2202.39       250.82 o                         
  -9   8   7       6749.19       7437.94       397.57 o                         
  -8   8   7       1903.64       2119.26       209.57 o                         
  -7   8   7        540.51        282.95       124.59 o                         
  -6   8   7       7678.10       7643.31       351.29 o                         
  -5   8   7      12151.95      12955.50       385.88 o                         
  -4   8   7        217.14        162.82        85.64 o                         
  -3   8   7       1464.81       1307.00       136.08 o                         
  -2   8   7       2870.85       3205.57       190.21 o                         
  -1   8   7       8230.57       8445.37       271.88 o                         
   0   8   7       3516.40       3505.09       183.13 o                         
   1   8   7         13.80        -72.02        78.69 o                         
   2   8   7       5409.28       5365.71       244.01 o                         
   3   8   7      16894.53      17435.80       458.86 o                         
   4   8   7       2609.45       2542.60       181.48 o                         
   5   8   7         71.18         47.33       106.25 o                         
   6   8   7       1019.78        935.88       133.69 o                         
   7   8   7       5766.17       6016.44       316.25 o                         
   8   8   7        874.26        749.21       144.08 o                         
   9   8   7        448.90        171.72       133.49 o                         
  10   8   7       1551.81       1901.24       793.88 o                         
 -11   9   7       2844.23       3118.42       497.39 o                         
 -10   9   7       1188.62       1073.40       231.77 o                         
  -9   9   7       1189.34        754.49       166.72 o                         
  -8   9   7       3742.45       4194.21       323.14 o                         
  -7   9   7      11129.42      11250.75       487.63 o                         
  -6   9   7         54.33        209.60       125.49 o                         
  -5   9   7        221.72        136.09       131.44 o                         
  -4   9   7       1169.57       1130.44       175.21 o                         
  -3   9   7      10897.81      10814.52       443.58 o                         
  -2   9   7       4342.59       5628.58       346.66 o                         
  -1   9   7        392.18        484.31       123.77 o                         
   0   9   7       1894.78       2119.85       171.43 o                         
   1   9   7      12418.20      13110.03       425.23 o                         
   2   9   7        124.48        140.67        93.71 o                         
   3   9   7        132.12         61.60        96.17 o                         
   4   9   7       1152.55        923.02       136.61 o                         
   5   9   7      12111.63      11915.73       435.01 o                         
   6   9   7       2248.82       2312.22       201.44 o                         
   7   9   7         13.29         65.69       112.63 o                         
   8   9   7        538.72        328.28       145.33 o                         
   9   9   7       3860.94       2322.22       912.52 o                         
  -9  10   7        210.70         79.16       368.27 o                         
  -8  10   7        915.09        959.76       316.38 o                         
  -7  10   7        135.72        378.78       165.91 o                         
  -6  10   7       8542.62       8633.83       451.83 o                         
  -5  10   7        700.41        573.90       169.89 o                         
  -4  10   7       1933.63       1891.14       289.01 o                         
  -3  10   7        114.68        311.54       162.69 o                         
  -2  10   7       6848.95       6921.57       424.30 o                         
  -1  10   7        655.54        516.57       187.43 o                         
   0  10   7       5486.31       5786.96       430.56 o                         
   1  10   7         33.58        155.02       112.77 o                         
   2  10   7       9388.55       9961.01       471.51 o                         
   3  10   7         60.07        167.03       139.91 o                         
   4  10   7       4639.71       4262.75       291.22 o                         
   5  10   7         21.48        128.08       125.37 o                         
   6  10   7       2390.10       2468.51       273.65 o                         
   7  10   7        354.56        519.17       241.21 o                         
  -6  11   7        152.26       -171.88       363.39 o                         
  -5  11   7        475.98        324.06       281.11 o                         
  -4  11   7         73.64        185.08       209.35 o                         
  -3  11   7       5373.30       5145.81       443.35 o                         
  -2  11   7        619.09        998.90       216.04 o                         
  -1  11   7         69.02       -104.59       147.52 o                         
   0  11   7       4125.63       3906.13       407.63 o                         
   1  11   7      10023.19      10545.31       632.18 o                         
   2  11   7       1515.44       1409.07       256.93 o                         
   3  11   7         12.73        152.70       245.78 o                         
   4  11   7        142.07       -117.36       177.74 o                         
 -16   0   8       2028.48       1925.08       398.28 o                         
 -14   0   8       7676.23       8786.95       582.85 o                         
 -12   0   8       6404.94       6353.81       368.51 o                         
 -10   0   8       9950.58       9852.62       395.24 o                         
  -8   0   8       7503.54       7686.14       312.93 o                         
  -6   0   8      25220.00      24455.98       513.73 o                         
  -4   0   8      23395.85      22689.10       372.22 o                         
  -2   0   8      31503.57      32098.98       480.00 o                         
   0   0   8      42090.08      43291.34       445.64 o                         
   2   0   8      26824.60      27164.54       315.57 o                         
   4   0   8      52275.67      53376.71       576.41 o                         
   6   0   8       1888.27       1800.64       130.58 o                         
   8   0   8      28529.52      29289.96       580.63 o                         
  10   0   8       2590.76       2786.70       204.43 o                         
  12   0   8      11368.10      11495.26       516.10 o                         
  14   0   8         41.53       -325.63       325.63 o                         
 -16   1   8        206.58        190.10       198.24 o                         
 -15   1   8       8446.53       9179.29       402.88 o                         
 -14   1   8       3368.44       3649.93       249.41 o                         
 -13   1   8        182.10        192.57       109.35 o                         
 -12   1   8       6045.73       5952.79       261.56 o                         
 -11   1   8      15178.17      16228.71       379.81 o                         
 -10   1   8        146.50        183.06        65.04 o                         
  -9   1   8        146.16        306.99        72.15 o                         
  -8   1   8        973.47       1022.55        94.92 o                         
  -7   1   8      56836.44      56883.46       543.06 o                         
  -6   1   8      15333.80      15155.08       258.92 o                         
  -5   1   8        209.96        228.43        51.46 o                         
  -4   1   8      10615.25      10794.88       209.00 o                         
  -3   1   8       8015.62       8085.21       170.33 o                         
  -2   1   8       4313.80       4541.21       123.42 o                         
  -1   1   8       1942.57       2128.21        66.83 o                         
   0   1   8       1562.27       1700.11        58.38 o                         
   1   1   8      95047.00      96120.20       486.88 o                         
   2   1   8       7863.91       8016.51       135.94 o                         
   3   1   8       3144.19       3166.85        86.47 o                         
   4   1   8       3080.81       3045.46        89.11 o                         
   5   1   8       9588.44       9785.91       170.09 o                         
   6   1   8       3467.86       3396.40       107.56 o                         
   7   1   8       1692.81       1626.16        92.43 o                         
   8   1   8        436.55        392.63        66.20 o                         
   9   1   8      19815.02      20583.57       355.12 o                         
  10   1   8       4162.76       4297.75       171.69 o                         
  11   1   8       5668.70       5940.03       232.46 o                         
  12   1   8        338.56        366.60        91.81 o                         
  13   1   8       3667.67       3729.04       227.15 o                         
  14   1   8       1269.10       1264.53       182.67 o                         
 -16   2   8        568.11       1006.30       301.90 o                         
 -15   2   8        146.05        135.53       111.54 o                         
 -14   2   8       2366.05       2230.11       176.70 o                         
 -13   2   8       2772.68       2967.65       193.72 o                         
 -12   2   8       2201.40       2230.56       168.85 o                         
 -11   2   8        631.42        507.92       102.29 o                         
 -10   2   8       3645.46       3781.36       185.35 o                         
  -9   2   8      34056.73      33952.55       611.33 o                         
  -8   2   8       4770.17       4660.62       169.02 o                         
  -7   2   8         94.59         57.15        51.00 o                         
  -6   2   8      12331.98      11955.37       230.29 o                         
  -5   2   8      10762.04      10519.80       206.79 o                         
  -4   2   8       5973.54       5871.29       141.79 o                         
  -3   2   8         44.89         72.37        39.43 o                         
  -2   2   8       3667.39       3627.47        92.75 o                         
  -1   2   8      45575.99      44959.05       271.93 o                         
   0   2   8      17641.27      17478.16       169.69 o                         
   1   2   8       8914.12       9228.24       133.87 o                         
   2   2   8      13326.62      13644.57       158.12 o                         
   3   2   8      35304.11      34947.80       279.69 o                         
   4   2   8      10608.80      10676.92       180.44 o                         
   5   2   8        796.15        825.65        62.55 o                         
   6   2   8       1128.58       1090.81        72.41 o                         
   7   2   8       9176.76       9359.99       208.49 o                         
   8   2   8       6436.04       6572.23       187.97 o                         
   9   2   8       5115.59       5430.22       185.03 o                         
  10   2   8        326.74        286.55        74.57 o                         
  11   2   8      12882.28      12923.76       374.67 o                         
  12   2   8       6241.37       6211.24       258.93 o                         
  13   2   8       1491.95       1416.63       155.17 o                         
  14   2   8        571.27        573.21       205.97 o                         
 -16   3   8      10544.69      11022.32      1377.74 o                         
 -15   3   8        274.81        366.42       128.24 o                         
 -14   3   8        898.68        717.47       136.49 o                         
 -13   3   8         95.86        113.68       100.31 o                         
 -12   3   8       2320.53       2359.20       170.42 o                         
 -11   3   8        907.43        685.22       114.81 o                         
 -10   3   8      16785.12      16206.40       362.37 o                         
  -9   3   8        506.87        689.88        93.74 o                         
  -8   3   8      32756.76      31157.71       462.12 o                         
  -7   3   8        281.38        185.44        56.92 o                         
  -6   3   8      11709.30      11328.82       212.83 o                         
  -5   3   8        339.43        408.61        51.41 o                         
  -4   3   8       7120.25       7434.57       166.42 o                         
  -3   3   8       2030.03       2011.16        79.90 o                         
  -2   3   8      38932.24      37420.23       316.67 o                         
  -1   3   8        180.10        181.37        36.97 o                         
   0   3   8      20477.82      20733.57       212.54 o                         
   1   3   8       1604.29       1750.43        65.81 o                         
   2   3   8      33235.46      33523.42       270.69 o                         
   3   3   8          2.57          6.65        27.37 o                         
   4   3   8       9344.41       9223.60       166.23 o                         
   5   3   8       2028.98       2165.69        93.21 o                         
   6   3   8      16924.79      17675.75       271.86 o                         
   7   3   8       3167.52       2923.78       128.19 o                         
   8   3   8        930.77        995.71        90.41 o                         
   9   3   8         39.00         61.92        68.14 o                         
  10   3   8      21530.73      22144.63       429.43 o                         
  11   3   8         14.01        -73.06        88.62 o                         
  12   3   8       1253.12       1086.54       157.56 o                         
  13   3   8        134.01        288.30       118.79 o                         
  14   3   8       4667.59       4316.67       489.97 o                         
 -15   4   8        332.52        229.37       226.58 o                         
 -14   4   8        839.43        654.21       132.61 o                         
 -13   4   8       4514.34       4608.42       247.54 o                         
 -12   4   8        364.27        285.87       102.64 o                         
 -11   4   8        724.77        662.20       105.48 o                         
 -10   4   8        155.63        246.55        84.89 o                         
  -9   4   8      39394.16      37733.28       529.74 o                         
  -8   4   8       1105.32       1051.38       108.85 o                         
  -7   4   8        165.96        183.06        77.01 o                         
  -6   4   8       3696.13       3722.75       151.99 o                         
  -5   4   8      21458.53      21624.46       366.93 o                         
  -4   4   8        484.39        420.57        53.92 o                         
  -3   4   8        161.91        150.18        35.85 o                         
  -2   4   8         29.12         45.36        40.50 o                         
  -1   4   8      46982.35      46591.77       353.32 o                         
   0   4   8       7624.67       7588.58       135.02 o                         
   1   4   8       3995.48       4077.31       104.92 o                         
   2   4   8       4150.75       4238.31        98.53 o                         
   3   4   8      25655.90      25948.91       284.74 o                         
   4   4   8       1553.30       1528.09        75.05 o                         
   5   4   8       1333.08       1355.36        90.99 o                         
   6   4   8        165.46         82.80        59.54 o                         
   7   4   8      13685.71      14095.22       325.97 o                         
   8   4   8       3061.51       2900.45       167.97 o                         
   9   4   8       2086.50       1814.14       141.11 o                         
  10   4   8         92.57         87.11        90.14 o                         
  11   4   8      13298.18      14214.44       422.96 o                         
  12   4   8       1207.21        988.24       165.64 o                         
  13   4   8       2642.68       2476.35       232.16 o                         
 -15   5   8       3510.13       3531.08       474.11 o                         
 -14   5   8       2899.55       2679.25       223.94 o                         
 -13   5   8         12.78        -59.99       129.46 o                         
 -12   5   8       3719.72       3490.82       221.73 o                         
 -11   5   8       5220.95       5115.13       241.27 o                         
 -10   5   8       1545.03       1467.48       131.70 o                         
  -9   5   8       2682.49       2391.72       156.64 o                         
  -8   5   8       5349.39       4955.39       211.34 o                         
  -7   5   8      23157.29      23469.89       452.32 o                         
  -6   5   8       9557.67       9421.32       276.76 o                         
  -5   5   8       4198.91       4266.87       165.53 o                         
  -4   5   8       5831.53       5300.74       153.95 o                         
  -3   5   8       7425.59       7506.54       163.04 o                         
  -2   5   8       7432.59       7591.03       174.47 o                         
  -1   5   8       1043.89       1011.32        64.24 o                         
   0   5   8       4635.87       4698.76       120.63 o                         
   1   5   8      28554.05      28411.23       296.06 o                         
   2   5   8      18382.17      17094.62       294.48 o                         
   3   5   8       7404.25       7373.12       152.74 o                         
   4   5   8       2467.29       2630.84       118.14 o                         
   5   5   8       3240.73       3216.98       137.81 o                         
   6   5   8       9972.51      10030.73       258.96 o                         
   7   5   8        679.90        663.47        87.02 o                         
   8   5   8        714.71        620.46        92.58 o                         
   9   5   8      12952.23      12760.52       366.60 o                         
  10   5   8       7839.45       7571.62       306.59 o                         
  11   5   8       4861.64       5510.23       279.61 o                         
  12   5   8         25.57         20.17        96.28 o                         
  13   5   8       1917.65       1180.23       362.56 o                         
 -14   6   8       4719.06       3595.56       387.04 o                         
 -13   6   8        692.02        405.38       142.86 o                         
 -12   6   8       4180.48       4034.74       254.95 o                         
 -11   6   8        186.52        189.93       107.28 o                         
 -10   6   8       6692.23       6108.09       277.24 o                         
  -9   6   8       1797.76       1769.81       140.93 o                         
  -8   6   8       8284.62       7591.45       275.76 o                         
  -7   6   8          7.48         52.51        78.11 o                         
  -6   6   8      14507.00      14538.95       353.02 o                         
  -5   6   8       5004.36       4819.37       180.49 o                         
  -4   6   8      15301.54      15256.73       301.37 o                         
  -3   6   8          9.57         17.48        40.93 o                         
  -2   6   8       5630.75       5579.58       165.09 o                         
  -1   6   8       1602.97       1721.88        86.83 o                         
   0   6   8      20615.11      20361.18       275.04 o                         
   1   6   8        528.49        525.18        58.72 o                         
   2   6   8       8525.53       8625.16       197.49 o                         
   3   6   8       4105.15       4120.02       154.85 o                         
   4   6   8      14557.45      15185.52       294.73 o                         
   5   6   8        243.16        296.45        62.29 o                         
   6   6   8       1703.49       1478.40       114.62 o                         
   7   6   8        131.86         80.10        84.85 o                         
   8   6   8      11022.35      11359.08       359.04 o                         
   9   6   8        759.43        666.01       103.44 o                         
  10   6   8       1209.55       1169.73       135.07 o                         
  11   6   8       3309.50       3274.49       223.86 o                         
  12   6   8       7057.56       7945.78       614.95 o                         
 -13   7   8        381.23       -346.96       346.96 o                         
 -12   7   8        323.90        -35.27       155.72 o                         
 -11   7   8       6877.97       6882.87       417.49 o                         
 -10   7   8         29.18         15.37       131.68 o                         
  -9   7   8         38.59        -13.00       111.07 o                         
  -8   7   8         27.94        -19.88       115.88 o                         
  -7   7   8      27526.13      28240.01       626.74 o                         
  -6   7   8        242.02        302.61        92.02 o                         
  -5   7   8          9.79        106.15        78.43 o                         
  -4   7   8        905.69        807.50        95.01 o                         
  -3   7   8       7528.74       7896.49       243.93 o                         
  -2   7   8        129.43        244.78        64.75 o                         
  -1   7   8       1005.08        740.47        92.82 o                         
   0   7   8        268.86        260.93        69.28 o                         
   1   7   8      43829.90      43993.73       641.90 o                         
   2   7   8        312.59        319.16        97.24 o                         
   3   7   8       1735.60       1773.61       145.56 o                         
   4   7   8        261.23        413.68       100.13 o                         
   5   7   8       5665.06       5645.41       257.87 o                         
   6   7   8        594.67        379.01       146.25 o                         
   7   7   8       2263.96       2397.71       223.99 o                         
   8   7   8         90.21        290.20       127.17 o                         
   9   7   8      16571.26      17947.00       626.65 o                         
  10   7   8        118.47        177.28       158.52 o                         
  11   7   8       2984.59       2828.34       559.85 o                         
 -12   8   8       1403.88       1605.80       335.27 o                         
 -11   8   8        270.17        213.61       150.48 o                         
 -10   8   8       3319.12       2868.10       284.55 o                         
  -9   8   8       6482.40       7004.42       379.46 o                         
  -8   8   8       6211.92       6385.67       345.27 o                         
  -7   8   8       1151.72        855.57       133.63 o                         
  -6   8   8       9944.11      10319.46       377.08 o                         
  -5   8   8       3894.48       4069.33       222.32 o                         
  -4   8   8       4583.66       4869.07       254.73 o                         
  -3   8   8        251.53        251.41        98.87 o                         
  -2   8   8       1240.64       1028.92       126.25 o                         
  -1   8   8       5974.30       6228.08       264.80 o                         
   0   8   8      14585.33      14747.03       376.62 o                         
   1   8   8       1911.32       1755.98       156.41 o                         
   2   8   8       4668.37       5166.90       249.85 o                         
   3   8   8       7185.38       7414.38       293.84 o                         
   4   8   8       4604.06       4897.30       256.92 o                         
   5   8   8         29.43         89.77        98.31 o                         
   6   8   8       1047.50       1310.74       160.20 o                         
   7   8   8       1017.25       1020.74       143.27 o                         
   8   8   8       6069.52       6167.46       332.20 o                         
   9   8   8       1940.52       1648.70       232.76 o                         
  10   8   8        456.51       1325.13       731.87 o                         
 -10   9   8       3514.58       3232.71       382.24 o                         
  -9   9   8          0.29         89.48       144.56 o                         
  -8   9   8       7946.87       8360.42       434.83 o                         
  -7   9   8        720.44        632.84       144.39 o                         
  -6   9   8       2638.86       2593.17       247.51 o                         
  -5   9   8         76.33         58.04       129.49 o                         
  -4   9   8       2498.02       2746.13       253.92 o                         
  -3   9   8       6532.56       6775.37       355.29 o                         
  -2   9   8       6548.81       6738.10       373.74 o                         
  -1   9   8          4.92        -14.45       103.18 o                         
   0   9   8       4800.41       5009.04       255.45 o                         
   1   9   8        968.24        918.65       131.03 o                         
   2   9   8      11786.47      11972.45       395.56 o                         
   3   9   8        421.47        401.55       107.24 o                         
   4   9   8       3050.85       2866.25       220.06 o                         
   5   9   8       4946.12       5322.95       308.86 o                         
   6   9   8       5131.63       5183.33       295.26 o                         
   7   9   8        398.05        581.67       142.48 o                         
   8   9   8        288.75        293.28       249.38 o                         
  -8  10   8         10.86       -252.87       282.08 o                         
  -7  10   8         14.49        139.29       207.99 o                         
  -6  10   8          5.88         11.48       134.34 o                         
  -5  10   8       6325.72       6047.80       410.86 o                         
  -4  10   8         89.70         65.37       135.80 o                         
  -3  10   8        261.01        172.86       129.86 o                         
  -2  10   8          0.06        -99.77       138.76 o                         
  -1  10   8      16468.98      16461.42       627.47 o                         
   0  10   8          5.61         -9.98       125.29 o                         
   1  10   8        186.65        448.38       142.26 o                         
   2  10   8        158.60        354.23       199.23 o                         
   3  10   8       6947.61       7746.35       434.54 o                         
   4  10   8         58.17         84.00       129.55 o                         
   5  10   8       2329.17       1733.68       201.90 o                         
   6  10   8          6.57        311.25       221.80 o                         
  -5  11   8       1076.34        485.09       228.22 o                         
  -4  11   8       2417.84       2853.92       405.67 o                         
  -3  11   8       1213.13        889.15       298.22 o                         
  -2  11   8       3069.90       2119.85       390.59 o                         
  -1  11   8        457.98        -51.19       155.33 o                         
   0  11   8       2762.53       3213.26       350.23 o                         
   1  11   8       1985.97       1895.87       279.04 o                         
   2  11   8       6880.78       6177.58       794.94 o                         
   3  11   8       1536.90       1486.61       341.94 o                         
 -15   0   9        149.87        314.32       186.88 o                         
 -13   0   9      14562.03      15309.02       666.31 o                         
 -11   0   9        107.55        266.56       109.86 o                         
  -9   0   9      27571.09      27568.06       725.97 o                         
  -7   0   9      13858.10      14563.91       422.21 o                         
  -5   0   9      34111.27      31486.92       649.94 o                         
  -3   0   9        519.77        715.61        99.29 o                         
  -1   0   9      24324.93      24598.73       415.19 o                         
   1   0   9      53445.23      55413.53       555.56 o                         
   3   0   9      39935.25      40548.97       509.39 o                         
   5   0   9       1236.28       1203.18       106.45 o                         
   7   0   9       6735.17       6753.81       256.60 o                         
   9   0   9      25795.07      26160.09       563.96 o                         
  11   0   9       7479.63       7867.70       376.00 o                         
  13   0   9       1763.96       2062.20       272.18 o                         
 -16   1   9       3199.75       3852.56       431.29 o                         
 -15   1   9       1573.05       1384.28       198.05 o                         
 -14   1   9       4744.68       4917.52       288.72 o                         
 -13   1   9         11.56         21.60       107.17 o                         
 -12   1   9       3335.42       3260.84       193.21 o                         
 -11   1   9       5236.09       5486.58       244.68 o                         
 -10   1   9      15216.75      15359.71       369.11 o                         
  -9   1   9       2534.38       2483.93       151.10 o                         
  -8   1   9      11531.27      12329.95       312.03 o                         
  -7   1   9       8899.96       8560.86       213.02 o                         
  -6   1   9      30976.42      30349.66       379.20 o                         
  -5   1   9        636.67        578.89        69.33 o                         
  -4   1   9        589.09        529.27        62.13 o                         
  -3   1   9       4691.28       4484.85       133.20 o                         
  -2   1   9      40021.60      40296.28       376.11 o                         
  -1   1   9       7941.24       8264.05       128.85 o                         
   0   1   9      11372.48      11233.62       151.02 o                         
   1   1   9       8014.57       8310.75       121.88 o                         
   2   1   9      42212.13      42240.23       309.26 o                         
   3   1   9       1336.25       1387.46        61.94 o                         
   4   1   9        355.11        429.58        42.92 o                         
   5   1   9       8520.06       8326.54       153.52 o                         
   6   1   9      16835.40      16766.16       218.57 o                         
   7   1   9       1207.61       1173.43        80.61 o                         
   8   1   9        879.12        803.57        79.39 o                         
   9   1   9       1192.60       1122.46        99.55 o                         
  10   1   9      29600.03      29260.88       480.76 o                         
  11   1   9       2687.37       2716.77       162.83 o                         
  12   1   9        416.74        279.90        96.05 o                         
  13   1   9       2009.76       1858.68       164.26 o                         
  14   1   9       2452.52       1962.72       280.63 o                         
 -16   2   9       4311.34       3952.65       504.44 o                         
 -15   2   9        216.99        298.77       128.86 o                         
 -14   2   9        239.36        299.34       111.14 o                         
 -13   2   9       1385.08       1316.59       137.99 o                         
 -12   2   9       4180.99       4259.29       221.29 o                         
 -11   2   9       3184.67       3254.09       198.72 o                         
 -10   2   9       9997.94      10382.42       314.80 o                         
  -9   2   9      26411.09      26796.30       515.75 o                         
  -8   2   9      16399.12      15001.17       316.71 o                         
  -7   2   9        134.18        161.33        45.90 o                         
  -6   2   9       2070.32       2153.20       122.27 o                         
  -5   2   9        262.78        458.83        73.98 o                         
  -4   2   9       9908.00       9866.45       189.00 o                         
  -3   2   9      11250.81      11155.07       190.96 o                         
  -2   2   9      10581.40      10934.57       164.84 o                         
  -1   2   9      34753.69      34781.38       243.65 o                         
   0   2   9      68196.01      69225.21       351.79 o                         
   1   2   9        741.12        923.56        48.56 o                         
   2   2   9        381.87        385.91        40.34 o                         
   3   2   9       1855.50       1898.78        70.71 o                         
   4   2   9       9672.72       9584.67       168.32 o                         
   5   2   9       5190.62       5288.37       139.23 o                         
   6   2   9        268.15        194.76        47.82 o                         
   7   2   9       9087.04       9257.53       209.68 o                         
   8   2   9      23036.55      23277.87       356.25 o                         
   9   2   9       4020.52       4058.71       170.50 o                         
  10   2   9          8.13        139.87        75.18 o                         
  11   2   9       1336.47       1374.72       121.42 o                         
  12   2   9       4680.73       5036.36       262.00 o                         
  13   2   9       1113.21       1322.25       147.01 o                         
  14   2   9        130.92       -108.68       255.16 o                         
 -16   3   9        179.52        260.71       237.71 o                         
 -15   3   9       5146.65       5889.96       312.59 o                         
 -14   3   9         11.65        132.83       109.34 o                         
 -13   3   9        114.49        174.90        95.85 o                         
 -12   3   9        104.43         91.18        85.85 o                         
 -11   3   9      25049.76      23773.79       530.48 o                         
 -10   3   9       1234.88       1203.45       113.82 o                         
  -9   3   9       3424.49       3325.37       180.80 o                         
  -8   3   9       1485.72       1286.74       112.22 o                         
  -7   3   9      27012.55      26223.52       332.12 o                         
  -6   3   9         58.15         94.51        47.83 o                         
  -5   3   9       2414.74       2382.04       113.75 o                         
  -4   3   9        118.57        198.71        42.15 o                         
  -3   3   9      30327.87      29848.35       320.28 o                         
  -2   3   9       4296.15       4280.37       114.23 o                         
  -1   3   9      25740.73      25444.16       259.72 o                         
   0   3   9         21.16        135.67        33.63 o                         
   1   3   9      40961.38      39843.51       306.79 o                         
   2   3   9         23.33         56.71        30.42 o                         
   3   3   9       2726.55       2721.34        86.53 o                         
   4   3   9         80.97         99.05        27.15 o                         
   5   3   9      13198.01      13118.38       229.63 o                         
   6   3   9       2387.14       2472.68       109.35 o                         
   7   3   9      17708.50      17598.80       327.80 o                         
   8   3   9          4.46          2.13        63.89 o                         
   9   3   9      14071.98      14413.78       344.16 o                         
  10   3   9         82.69         63.44        81.40 o                         
  11   3   9       4240.97       4309.32       218.93 o                         
  12   3   9        122.69        226.31       110.88 o                         
  13   3   9       2868.77       2819.27       233.25 o                         
 -15   4   9        266.81        -17.91       283.68 o                         
 -14   4   9       1658.83       1601.66       199.44 o                         
 -13   4   9         90.34         20.10       101.76 o                         
 -12   4   9       4756.78       4914.98       243.14 o                         
 -11   4   9       1724.98       1763.56       154.97 o                         
 -10   4   9       4869.89       4603.51       214.40 o                         
  -9   4   9       7021.52       6901.66       257.04 o                         
  -8   4   9      27498.19      27558.00       495.63 o                         
  -7   4   9       4504.52       4462.18       197.09 o                         
  -6   4   9       3380.83       3631.43       164.44 o                         
  -5   4   9         64.54        108.42        43.14 o                         
  -4   4   9      13678.19      13810.18       235.64 o                         
  -3   4   9       7381.27       7421.08       167.03 o                         
  -2   4   9       4712.94       4657.53       133.09 o                         
  -1   4   9      15900.67      15869.34       218.23 o                         
   0   4   9      56268.41      56296.05       410.10 o                         
   1   4   9        173.95        195.81        39.22 o                         
   2   4   9        601.86        571.55        44.58 o                         
   3   4   9        229.09        219.68        42.45 o                         
   4   4   9      18465.62      18784.24       307.55 o                         
   5   4   9       4588.67       4772.61       156.19 o                         
   6   4   9        263.28        206.64        62.07 o                         
   7   4   9       3264.28       3060.41       161.58 o                         
   8   4   9      19024.23      19719.26       429.35 o                         
   9   4   9         88.84         36.54        85.89 o                         
  10   4   9         91.14         83.94        87.41 o                         
  11   4   9         50.65         93.92        98.01 o                         
  12   4   9       8550.25       8832.00       361.00 o                         
  13   4   9        678.60        309.02       190.69 o                         
 -15   5   9       3845.13       2954.47       365.56 o                         
 -14   5   9       1910.99       1423.99       162.21 o                         
 -13   5   9          9.60        -19.59       117.55 o                         
 -12   5   9        359.92        400.96       107.77 o                         
 -11   5   9       5497.92       5340.67       256.52 o                         
 -10   5   9       6623.41       6320.94       260.01 o                         
  -9   5   9        440.82        434.97       102.16 o                         
  -8   5   9       6244.93       6102.19       243.53 o                         
  -7   5   9      14544.45      15058.53       371.71 o                         
  -6   5   9      10129.71       9994.38       290.00 o                         
  -5   5   9        514.17        557.82        77.26 o                         
  -4   5   9         91.01        133.18        48.59 o                         
  -3   5   9      12501.97      12287.87       238.52 o                         
  -2   5   9      10646.03      10606.08       210.88 o                         
  -1   5   9       5315.66       5562.52       141.94 o                         
   0   5   9       6380.55       6201.30       142.88 o                         
   1   5   9      14679.73      15032.59       261.59 o                         
   2   5   9      26428.11      25647.96       345.25 o                         
   3   5   9       4520.03       4415.05       153.45 o                         
   4   5   9        316.72        334.85        62.48 o                         
   5   5   9       5388.86       5538.78       197.15 o                         
   6   5   9       3791.90       3985.23       169.92 o                         
   7   5   9       4761.45       5051.71       215.73 o                         
   8   5   9        513.00        465.40        92.30 o                         
   9   5   9       3127.98       3177.49       201.96 o                         
  10   5   9      11877.77      12297.67       403.78 o                         
  11   5   9       3916.13       4066.99       243.71 o                         
  12   5   9        571.46        362.14       180.12 o                         
 -14   6   9         52.28       -317.91       317.91 o                         
 -13   6   9      10085.81      10225.83       462.80 o                         
 -12   6   9       3102.97       2765.91       212.16 o                         
 -11   6   9        161.32        101.53       101.42 o                         
 -10   6   9        257.16        201.39        97.06 o                         
  -9   6   9      10864.85      10883.83       346.29 o                         
  -8   6   9        528.45        472.19        91.62 o                         
  -7   6   9       4393.65       4459.47       210.22 o                         
  -6   6   9        352.63        197.43        68.26 o                         
  -5   6   9      23705.05      23698.89       426.88 o                         
  -4   6   9       2869.98       2582.58       141.51 o                         
  -3   6   9       1338.02       1205.64        84.13 o                         
  -2   6   9         62.49        112.20        49.38 o                         
  -1   6   9      15502.70      15545.40       262.78 o                         
   0   6   9       3175.42       3212.40       119.64 o                         
   1   6   9      16246.57      16235.76       292.78 o                         
   2   6   9        995.48       1047.30        90.43 o                         
   3   6   9      19744.06      19531.81       360.28 o                         
   4   6   9       1582.83       1500.91       104.72 o                         
   5   6   9       1464.25       1414.20       109.42 o                         
   6   6   9        264.40        368.87        84.42 o                         
   7   6   9       5179.69       4988.97       228.84 o                         
   8   6   9       1627.77       1551.69       142.44 o                         
   9   6   9      10495.12      10817.08       372.17 o                         
  10   6   9        141.82        118.01        97.70 o                         
  11   6   9       6212.49       5819.65       343.67 o                         
 -13   7   9         86.48          4.53       647.44 o                         
 -12   7   9       1995.13       2041.60       252.38 o                         
 -11   7   9        677.93        600.16       145.22 o                         
 -10   7   9       8988.82       9048.71       410.43 o                         
  -9   7   9        728.64        632.63       143.06 o                         
  -8   7   9       6192.94       6952.40       325.34 o                         
  -7   7   9         57.16         11.14        96.69 o                         
  -6   7   9      11371.94      11561.44       381.28 o                         
  -5   7   9          3.63         46.50        84.72 o                         
  -4   7   9       1829.70       1699.07       132.17 o                         
  -3   7   9        463.25        390.60        79.57 o                         
  -2   7   9      18231.67      18426.04       369.49 o                         
  -1   7   9        197.18        183.00        71.21 o                         
   0   7   9       2372.16       2498.94       149.43 o                         
   1   7   9         11.10        -82.11        91.06 o                         
   2   7   9      26735.55      27327.79       559.85 o                         
   3   7   9         58.09         81.37        85.35 o                         
   4   7   9         14.30         21.04        86.55 o                         
   5   7   9        975.25        821.70       111.55 o                         
   6   7   9       7436.81       8037.51       335.77 o                         
   7   7   9         56.81         11.03       115.13 o                         
   8   7   9          0.40        -46.97       120.71 o                         
   9   7   9          9.39         51.74       121.70 o                         
  10   7   9      15082.42      15039.88       680.94 o                         
  11   7   9        239.60        589.41       360.62 o                         
 -12   8   9        953.22       1075.69       296.57 o                         
 -11   8   9       1182.12        862.12       196.70 o                         
 -10   8   9       3787.07       3924.33       313.48 o                         
  -9   8   9      11279.38      11837.17       484.96 o                         
  -8   8   9       6391.17       6600.92       364.20 o                         
  -7   8   9         97.83        114.94       121.00 o                         
  -6   8   9         65.13        178.72        93.97 o                         
  -5   8   9       3812.93       3996.37       236.36 o                         
  -4   8   9       1504.51       1250.07       154.56 o                         
  -3   8   9       5163.31       5241.37       260.23 o                         
  -2   8   9       1605.75       1718.59       153.38 o                         
  -1   8   9      18770.20      19936.37       495.83 o                         
   0   8   9      14531.77      14749.44       381.76 o                         
   1   8   9       1027.60        920.95       125.79 o                         
   2   8   9        286.44        234.19       105.23 o                         
   3   8   9       4176.85       4205.34       230.83 o                         
   4   8   9       1185.27       1244.76       138.18 o                         
   5   8   9       6108.29       6287.93       315.25 o                         
   6   8   9        203.84        137.69       114.89 o                         
   7   8   9       5760.04       6013.46       321.98 o                         
   8   8   9       7468.27       7599.75       371.79 o                         
   9   8   9       2785.89       2919.61       401.14 o                         
 -10   9   9       2068.25       1866.47       327.23 o                         
  -9   9   9        448.90        595.97       158.74 o                         
  -8   9   9        383.84        600.46       159.31 o                         
  -7   9   9       5582.49       5670.39       377.75 o                         
  -6   9   9       1426.36       1434.06       211.04 o                         
  -5   9   9       1400.69       1313.96       200.31 o                         
  -4   9   9        896.40        900.28       158.72 o                         
  -3   9   9       7081.18       7566.09       391.89 o                         
  -2   9   9       4451.72       4612.34       390.05 o                         
  -1   9   9       3427.18       3078.53       226.19 o                         
   0   9   9        125.47        207.16       103.29 o                         
   1   9   9       8984.02       8912.92       354.77 o                         
   2   9   9       1992.32       2066.65       168.91 o                         
   3   9   9       1296.14       1163.47       140.23 o                         
   4   9   9        379.16        339.91       119.69 o                         
   5   9   9       2588.44       2851.35       265.51 o                         
   6   9   9       1745.91       2026.18       207.71 o                         
   7   9   9       5370.05       5193.05       338.09 o                         
   8   9   9         12.28       -245.37       245.37 o                         
  -8  10   9      10687.90      10661.46       978.82 o                         
  -7  10   9          2.01       -111.07       179.15 o                         
  -6  10   9       1920.66       1781.76       223.42 o                         
  -5  10   9         45.86        252.92       161.15 o                         
  -4  10   9       4976.53       5288.54       400.14 o                         
  -3  10   9        186.26        263.80       178.23 o                         
  -2  10   9       1396.24       1427.09       263.83 o                         
  -1  10   9        117.98        253.48       128.95 o                         
   0  10   9      15402.37      16082.43       666.83 o                         
   1  10   9         40.51        160.02       113.28 o                         
   2  10   9        288.14        264.25       127.07 o                         
   3  10   9        351.40        385.73       159.73 o                         
   4  10   9       8218.13       8793.25       477.79 o                         
   5  10   9         75.83        135.16       146.77 o                         
   6  10   9        555.72        469.37       264.13 o                         
  -5  11   9       1263.69        154.65       254.64 o                         
  -4  11   9         27.16        -30.87       247.86 o                         
  -3  11   9       3631.49       2902.57       455.87 o                         
  -2  11   9        386.18        609.93       255.52 o                         
  -1  11   9       1424.63       1652.80       298.29 o                         
   0  11   9        642.64        165.61       279.13 o                         
   1  11   9       5554.74       5416.51       514.33 o                         
   2  11   9       3186.13       3959.16      1167.07 o                         
 -16   0  10       3001.69       3408.25       572.44 o                         
 -14   0  10        537.65        479.56       159.59 o                         
 -12   0  10      20049.92      22153.66       714.45 o                         
 -10   0  10       4765.00       4979.22       322.63 o                         
  -8   0  10      26725.18      28198.32       608.01 o                         
  -6   0  10       2154.21       2040.28       172.14 o                         
  -4   0  10      64450.54      66390.89       881.22 o                         
  -2   0  10         71.95         93.27        90.29 o                         
   0   0  10      90199.49      92985.87       776.77 o                         
   2   0  10        802.78        832.22        67.25 o                         
   4   0  10       8356.63       8101.00       258.66 o                         
   6   0  10       1945.72       1920.38       138.56 o                         
   8   0  10      40613.54      40936.32       757.37 o                         
  10   0  10       2459.07       2759.14       225.91 o                         
  12   0  10       5263.60       5621.46       417.26 o                         
 -16   1  10        216.47       -160.80       225.29 o                         
 -15   1  10       4847.12       5296.21       343.70 o                         
 -14   1  10       1037.94        716.06       174.74 o                         
 -13   1  10       3070.10       2860.84       228.35 o                         
 -12   1  10        306.85        448.30        88.47 o                         
 -11   1  10      12055.32      12427.86       383.93 o                         
 -10   1  10       6774.80       7370.90       270.18 o                         
  -9   1  10       6269.42       6834.28       245.75 o                         
  -8   1  10        698.40        630.01        99.89 o                         
  -7   1  10      17696.67      17615.13       313.64 o                         
  -6   1  10       2518.20       2342.27       114.11 o                         
  -5   1  10      17481.86      17479.78       298.67 o                         
  -4   1  10       3563.35       3445.06       131.15 o                         
  -3   1  10       5617.97       5341.77       162.61 o                         
  -2   1  10      10032.04      10132.41       177.93 o                         
  -1   1  10      20052.51      19929.65       215.04 o                         
   0   1  10       5399.99       5393.74       130.46 o                         
   1   1  10      28343.41      28399.07       242.12 o                         
   2   1  10      15779.88      16254.18       192.44 o                         
   3   1  10      20384.57      20767.84       256.99 o                         
   4   1  10       3563.89       3564.47       110.81 o                         
   5   1  10       2674.75       2906.76       101.62 o                         
   6   1  10       3099.40       3276.58       116.92 o                         
   7   1  10      13262.60      13801.79       262.90 o                         
   8   1  10       7380.16       7372.69       213.99 o                         
   9   1  10       6274.27       6356.13       207.87 o                         
  10   1  10       7869.30       8061.62       267.36 o                         
  11   1  10       9150.08       9087.94       315.39 o                         
  12   1  10        734.65        708.10       102.66 o                         
  13   1  10        482.48        568.08       131.92 o                         
 -16   2  10       1568.13       1126.93       435.68 o                         
 -15   2  10       1097.49        929.96       166.19 o                         
 -14   2  10        407.58        473.91       121.13 o                         
 -13   2  10       3979.33       4327.69       246.81 o                         
 -12   2  10       5215.04       5135.30       248.70 o                         
 -11   2  10       1816.46       1634.32       160.74 o                         
 -10   2  10       1069.61       1068.58       117.45 o                         
  -9   2  10      29784.00      29452.59       511.95 o                         
  -8   2  10       9947.75       9717.64       291.70 o                         
  -7   2  10      10419.20       9975.21       254.80 o                         
  -6   2  10        244.97        219.35        71.63 o                         
  -5   2  10       7437.50       7398.16       209.59 o                         
  -4   2  10      18349.27      17673.59       249.94 o                         
  -3   2  10      12691.97      12391.22       207.61 o                         
  -2   2  10        134.03        165.06        34.42 o                         
  -1   2  10      24683.95      24661.44       237.74 o                         
   0   2  10      23223.66      23581.76       245.31 o                         
   1   2  10      23570.92      23765.92       237.46 o                         
   2   2  10        861.40        918.00        48.54 o                         
   3   2  10       3296.30       3264.47        94.09 o                         
   4   2  10       5758.47       5571.29       122.48 o                         
   5   2  10       6720.85       6814.26       162.92 o                         
   6   2  10        156.51        206.65        52.18 o                         
   7   2  10       5521.38       5353.39       159.98 o                         
   8   2  10      14041.52      14026.96       294.08 o                         
   9   2  10      12482.18      12279.55       311.28 o                         
  10   2  10        554.55        403.88        83.56 o                         
  11   2  10        968.45        748.44       108.68 o                         
  12   2  10       1838.11       1787.12       165.75 o                         
  13   2  10       3638.56       3897.83       308.10 o                         
 -16   3  10        451.77         87.49       316.28 o                         
 -15   3  10        226.97        130.63       126.62 o                         
 -14   3  10       6347.85       6730.94       333.03 o                         
 -13   3  10          4.81       -101.96       101.96 o                         
 -12   3  10       1361.97       1309.15       153.08 o                         
 -11   3  10         50.76         50.77        90.02 o                         
 -10   3  10      31200.40      30197.59       614.08 o                         
  -9   3  10        269.51        280.68        88.14 o                         
  -8   3  10         46.72        176.73        87.04 o                         
  -7   3  10       2689.21       2612.96       160.79 o                         
  -6   3  10       4952.96       4992.77       175.15 o                         
  -5   3  10         85.74         40.63        60.71 o                         
  -4   3  10        629.49        666.90        62.28 o                         
  -3   3  10        138.88        113.94        39.22 o                         
  -2   3  10     104152.38     103321.12       629.19 o                         
  -1   3  10       1364.28       1361.64        73.84 o                         
   0   3  10         63.67        110.85        36.03 o                         
   1   3  10        569.80        502.87        51.58 o                         
   2   3  10      10104.34      10385.57       159.88 o                         
   3   3  10         83.44         78.94        33.11 o                         
   4   3  10       1715.75       1688.26        65.00 o                         
   5   3  10         50.54        175.64        49.65 o                         
   6   3  10      52916.63      52954.25       518.01 o                         
   7   3  10        256.46        271.04        70.10 o                         
   8   3  10       2377.84       2541.45       151.44 o                         
   9   3  10         12.42        -67.18        79.31 o                         
  10   3  10       4908.74       5159.97       229.24 o                         
  11   3  10         87.59        114.98        87.28 o                         
  12   3  10       1226.06       1185.79       152.27 o                         
  13   3  10         89.49         57.97       229.10 o                         
 -15   4  10        955.68        300.59       257.85 o                         
 -14   4  10        182.46        302.70       113.81 o                         
 -13   4  10       5196.33       5351.96       274.50 o                         
 -12   4  10       1561.44       1578.97       150.95 o                         
 -11   4  10       3229.44       3261.86       202.34 o                         
 -10   4  10         72.29        183.75        92.71 o                         
  -9   4  10      25933.05      24880.14       498.30 o                         
  -8   4  10        988.08        999.11       115.34 o                         
  -7   4  10      10657.98      10160.95       303.04 o                         
  -6   4  10          3.88          9.96        58.29 o                         
  -5   4  10       4935.92       4942.03       153.56 o                         
  -4   4  10       4160.44       4019.48       130.17 o                         
  -3   4  10      16430.48      15251.11       252.99 o                         
  -2   4  10        855.29        939.42        71.56 o                         
  -1   4  10      28375.59      28059.82       297.73 o                         
   0   4  10       2754.39       2838.66        96.77 o                         
   1   4  10      21329.55      21653.59       260.60 o                         
   2   4  10        229.97        222.28        40.28 o                         
   3   4  10       5276.00       5295.24       140.86 o                         
   4   4  10       1489.37       1467.15        94.86 o                         
   5   4  10      10517.13      10798.29       237.45 o                         
   6   4  10         42.15         71.42        58.74 o                         
   7   4  10       7320.32       7528.81       249.12 o                         
   8   4  10       2022.07       2158.70       151.43 o                         
   9   4  10      18551.24      18657.96       444.03 o                         
  10   4  10        331.63        306.53        96.30 o                         
  11   4  10       2372.32       2140.81       174.95 o                         
  12   4  10         82.14        158.31       119.53 o                         
 -15   5  10       2700.88       2264.02       335.41 o                         
 -14   5  10       2979.58       2842.35       235.96 o                         
 -13   5  10        719.40        739.23       136.57 o                         
 -12   5  10         95.84        185.97       109.36 o                         
 -11   5  10       5588.91       5789.71       270.04 o                         
 -10   5  10      11897.34      11433.94       355.19 o                         
  -9   5  10       5915.40       5777.07       249.35 o                         
  -8   5  10        535.58        563.50        97.36 o                         
  -7   5  10       9615.71       9493.01       298.18 o                         
  -6   5  10       6939.07       7186.90       251.83 o                         
  -5   5  10       2030.26       1810.89       124.92 o                         
  -4   5  10        842.20        746.61        73.28 o                         
  -3   5  10       2931.87       2866.20       120.39 o                         
  -2   5  10      18767.09      18677.46       277.38 o                         
  -1   5  10      14029.80      13702.04       231.56 o                         
   0   5  10       1149.77       1107.99        77.30 o                         
   1   5  10      16889.56      17394.88       300.81 o                         
   2   5  10      16261.86      16694.68       286.30 o                         
   3   5  10       6392.69       6535.74       210.13 o                         
   4   5  10        228.21        245.38        66.30 o                         
   5   5  10        645.74        683.06        84.12 o                         
   6   5  10       4952.93       5327.55       215.57 o                         
   7   5  10       8546.61       9259.14       292.40 o                         
   8   5  10       4643.09       4627.11       222.09 o                         
   9   5  10       3083.09       3525.62       201.47 o                         
  10   5  10       6410.07       6904.37       306.85 o                         
  11   5  10       4281.49       4355.67       255.94 o                         
  12   5  10         31.41       -173.70       173.70 o                         
 -14   6  10        752.26        363.96       359.79 o                         
 -13   6  10       1305.87        872.39       251.78 o                         
 -12   6  10       9669.64       9711.86       414.34 o                         
 -11   6  10        139.53        115.95       105.21 o                         
 -10   6  10         71.47         23.30       102.17 o                         
  -9   6  10        303.67        215.11        91.31 o                         
  -8   6  10      14979.12      15145.67       421.65 o                         
  -7   6  10       1420.85       1167.24       122.69 o                         
  -6   6  10        996.01        813.91        98.63 o                         
  -5   6  10       2077.75       1934.21       130.78 o                         
  -4   6  10      13098.55      13244.69       309.18 o                         
  -3   6  10        661.48        758.68        77.54 o                         
  -2   6  10        563.09        460.83        57.39 o                         
  -1   6  10        955.13       1011.87        77.72 o                         
   0   6  10      35042.97      35416.17       442.67 o                         
   1   6  10       2175.94       2148.70       115.44 o                         
   2   6  10          9.89         49.49        59.22 o                         
   3   6  10       1832.05       1675.89       115.26 o                         
   4   6  10      10008.03      10080.51       270.93 o                         
   5   6  10       1758.05       1780.81       121.78 o                         
   6   6  10        620.81        483.20        90.56 o                         
   7   6  10        298.91        242.91        89.73 o                         
   8   6  10      19106.37      19459.82       476.22 o                         
   9   6  10       1858.10       2071.40       173.19 o                         
  10   6  10       1842.80       1866.82       170.17 o                         
  11   6  10        239.53        278.24       170.92 o                         
 -13   7  10       2507.23       3456.65      1117.56 o                         
 -12   7  10        410.16        412.53       164.80 o                         
 -11   7  10      15441.83      15625.07       603.22 o                         
 -10   7  10        683.92        599.59       172.92 o                         
  -9   7  10       2190.41       2081.49       210.24 o                         
  -8   7  10        126.38        -15.15       105.73 o                         
  -7   7  10       4614.54       5146.11       266.98 o                         
  -6   7  10        112.39        105.91        86.75 o                         
  -5   7  10      10905.46      11343.67       342.17 o                         
  -4   7  10       1374.35       1273.65       121.63 o                         
  -3   7  10      17267.64      17394.84       400.60 o                         
  -2   7  10       1510.79       1319.77       132.31 o                         
  -1   7  10       7859.68       7781.33       267.78 o                         
   0   7  10       1074.69       1036.54       105.53 o                         
   1   7  10       8858.20       9166.54       325.54 o                         
   2   7  10        725.37        873.92       124.34 o                         
   3   7  10      12163.25      12667.82       397.56 o                         
   4   7  10        786.59        868.50       118.20 o                         
   5   7  10       2471.21       2211.32       169.92 o                         
   6   7  10        175.21        232.46       106.20 o                         
   7   7  10      11209.18      10871.95       417.53 o                         
   8   7  10       1182.95       1084.37       160.64 o                         
   9   7  10       2753.91       3055.94       256.64 o                         
  10   7  10        555.08        350.27       230.11 o                         
 -12   8  10       5762.25       5060.20       697.11 o                         
 -11   8  10         87.40        -85.58       173.15 o                         
 -10   8  10        346.06        209.27       137.70 o                         
  -9   8  10       3278.60       3175.04       263.97 o                         
  -8   8  10       5559.15       5754.47       349.66 o                         
  -7   8  10       4185.57       4606.64       266.69 o                         
  -6   8  10         57.09         33.74        95.56 o                         
  -5   8  10       1208.17        915.13       138.64 o                         
  -4   8  10      11527.29      12377.20       445.92 o                         
  -3   8  10       1531.00       1518.38       152.23 o                         
  -2   8  10          7.20         77.92        85.86 o                         
  -1   8  10       3101.30       3256.73       218.66 o                         
   0   8  10      11715.40      11715.34       345.57 o                         
   1   8  10       4565.36       4519.47       245.08 o                         
   2   8  10        165.64        161.69        93.90 o                         
   3   8  10        695.48        651.36       113.62 o                         
   4   8  10       8242.92       8074.50       326.19 o                         
   5   8  10       1052.94        865.30       159.74 o                         
   6   8  10        470.15        351.25       121.96 o                         
   7   8  10       1842.04       1346.51       199.59 o                         
   8   8  10       7034.17       6918.22       356.50 o                         
   9   8  10       3174.26       3137.93       557.63 o                         
 -10   9  10       9570.15       9325.01      1825.08 o                         
  -9   9  10       2310.11       2462.32       279.85 o                         
  -8   9  10        368.43        240.55       183.82 o                         
  -7   9  10       2337.06       2594.06       274.27 o                         
  -6   9  10       4709.85       5244.49       359.10 o                         
  -5   9  10         43.82         26.17       121.82 o                         
  -4   9  10        420.65        410.88       123.98 o                         
  -3   9  10        224.61        261.12       107.68 o                         
  -2   9  10      19472.80      20641.55       688.16 o                         
  -1   9  10       4338.74       4254.65       265.88 o                         
   0   9  10        163.17        318.11       112.18 o                         
   1   9  10       3378.13       3470.27       240.22 o                         
   2   9  10       5907.61       6196.73       300.77 o                         
   3   9  10        337.50        441.48       105.60 o                         
   4   9  10        184.67        142.65       107.34 o                         
   5   9  10        220.63        268.90       146.36 o                         
   6   9  10       9947.92      10747.98       452.75 o                         
   7   9  10       3347.91       3105.26       337.05 o                         
  -8  10  10         79.74       1016.70       522.87 o                         
  -7  10  10       1802.59       1061.44       246.19 o                         
  -6  10  10        160.68        271.53       154.68 o                         
  -5  10  10       2062.07       1948.28       263.42 o                         
  -4  10  10          1.53        230.61       148.08 o                         
  -3  10  10       7557.20       7496.93       418.74 o                         
  -2  10  10        150.74        465.98       161.92 o                         
  -1  10  10       8513.31       8968.08       509.09 o                         
   0  10  10          0.56          7.87       157.21 o                         
   1  10  10       5004.29       5400.30       350.13 o                         
   2  10  10        117.33        -61.28       111.79 o                         
   3  10  10       1529.50       1350.98       282.66 o                         
   4  10  10          9.95       -156.22       156.22 o                         
   5  10  10       5041.98       5067.86       395.20 o                         
  -4  11  10          4.02       -375.70       375.70 o                         
  -3  11  10        240.02        619.16       347.22 o                         
  -2  11  10       6475.90       5631.65       592.52 o                         
  -1  11  10       2126.38       2002.81       378.03 o                         
   0  11  10        160.41       -229.05       229.05 o                         
   1  11  10       1704.18       2347.42       363.38 o                         
 -15   0  11       1725.03       2035.20       314.54 o                         
 -13   0  11       9084.99       9881.16       543.19 o                         
 -11   0  11      23679.81      25048.24       717.70 o                         
  -9   0  11      11496.25      12127.10       411.92 o                         
  -7   0  11       7312.41       7512.63       325.80 o                         
  -5   0  11       7586.92       7825.39       270.64 o                         
  -3   0  11      68856.86      71088.58       923.50 o                         
  -1   0  11      16796.11      16422.29       365.49 o                         
   1   0  11      23792.00      23483.86       349.14 o                         
   3   0  11       2389.77       2432.36       112.72 o                         
   5   0  11      25891.45      26187.68       483.57 o                         
   7   0  11       1288.58       1207.89       132.87 o                         
   9   0  11      18770.55      19164.04       597.84 o                         
  11   0  11        247.78        244.36       131.44 o                         
  13   0  11       3441.82       2559.95       402.52 o                         
 -16   1  11         50.79        466.28       270.78 o                         
 -15   1  11         40.96         69.93       154.13 o                         
 -14   1  11       8375.95       9283.91       411.05 o                         
 -13   1  11       2385.46       2857.94       229.21 o                         
 -12   1  11        434.88        550.25       114.32 o                         
 -11   1  11       7462.75       7861.69       328.42 o                         
 -10   1  11      17118.71      18062.32       460.07 o                         
  -9   1  11       2109.76       2264.29       153.39 o                         
  -8   1  11        185.19        187.17        73.94 o                         
  -7   1  11         93.30         38.92        56.48 o                         
  -6   1  11      18020.17      17740.83       331.71 o                         
  -5   1  11       4120.65       4209.88       159.13 o                         
  -4   1  11       4714.86       4582.87       159.36 o                         
  -3   1  11       6194.97       6239.58       184.50 o                         
  -2   1  11      58073.86      58018.82       422.96 o                         
  -1   1  11      13408.60      12626.58       182.65 o                         
   0   1  11       3790.79       3770.25       115.63 o                         
   1   1  11         81.93         97.89        21.91 o                         
   2   1  11      22872.05      22405.34       234.93 o                         
   3   1  11       2374.12       2463.99       100.91 o                         
   4   1  11      10733.16      10976.39       191.09 o                         
   5   1  11       1385.00       1420.22        80.69 o                         
   6   1  11      14962.30      14941.81       250.92 o                         
   7   1  11      11556.05      11734.35       256.16 o                         
   8   1  11       7821.52       8004.28       233.08 o                         
   9   1  11         15.07        -11.39        80.08 o                         
  10   1  11       9523.97       9337.14       297.58 o                         
  11   1  11        810.24        720.70       110.18 o                         
  12   1  11       2435.47       2313.67       178.00 o                         
  13   1  11          6.85         17.60       191.94 o                         
 -16   2  11       3680.31       3864.60       556.60 o                         
 -15   2  11       1042.15       1267.57       163.46 o                         
 -14   2  11        140.65        317.17       118.95 o                         
 -13   2  11       3816.43       3902.60       233.52 o                         
 -12   2  11      13010.08      14105.76       409.64 o                         
 -11   2  11       3890.59       3641.23       228.06 o                         
 -10   2  11         31.39        148.41        83.14 o                         
  -9   2  11        476.95        643.40       106.19 o                         
  -8   2  11      13893.09      13747.07       321.26 o                         
  -7   2  11       5201.72       4981.54       192.57 o                         
  -6   2  11       2961.04       3136.61       152.59 o                         
  -5   2  11       7226.56       7152.71       169.65 o                         
  -4   2  11      30280.08      29327.35       340.98 o                         
  -3   2  11       8681.74       8340.92       177.82 o                         
  -2   2  11        388.27        394.64        44.07 o                         
  -1   2  11       2128.13       2137.26        76.12 o                         
   0   2  11      27621.81      27641.57       298.81 o                         
   1   2  11      12311.01      12496.36       193.99 o                         
   2   2  11       3405.38       3218.79        84.45 o                         
   3   2  11       1101.93       1049.07        59.20 o                         
   4   2  11      12245.94      11908.39       204.42 o                         
   5   2  11      10615.35      10800.20       201.80 o                         
   6   2  11       4982.04       5230.26       160.72 o                         
   7   2  11        537.82        478.76        72.11 o                         
   8   2  11      11454.67      11722.41       287.53 o                         
   9   2  11       4674.62       4762.12       196.90 o                         
  10   2  11       2735.81       2567.98       161.10 o                         
  11   2  11         18.40        -67.10       102.12 o                         
  12   2  11       2228.18       2322.93       186.22 o                         
  13   2  11       2681.14       2453.11       363.34 o                         
 -15   3  11       3619.19       3801.21       267.80 o                         
 -14   3  11        120.27         -3.28       111.66 o                         
 -13   3  11       1914.74       1922.09       162.52 o                         
 -12   3  11        118.45        148.53       102.78 o                         
 -11   3  11      11089.78      11304.91       360.37 o                         
 -10   3  11       1671.80       1706.18       142.39 o                         
  -9   3  11      26985.28      26092.06       615.65 o                         
  -8   3  11        257.54        379.05        87.74 o                         
  -7   3  11       6720.04       6762.44       258.79 o                         
  -6   3  11        829.26        714.85        92.30 o                         
  -5   3  11       9148.66       8809.41       223.36 o                         
  -4   3  11        771.07        683.33        54.84 o                         
  -3   3  11      10536.21      10295.97       193.13 o                         
  -2   3  11       4451.25       4305.65       125.46 o                         
  -1   3  11      69600.54      69294.42       508.26 o                         
   0   3  11         46.13         59.08        36.32 o                         
   1   3  11       1003.83       1049.85        62.57 o                         
   2   3  11         98.10        122.77        33.70 o                         
   3   3  11       8538.14       8445.80       174.79 o                         
   4   3  11        763.83        713.67        61.48 o                         
   5   3  11       4322.05       4450.33       146.92 o                         
   6   3  11        710.29        643.88        73.90 o                         
   7   3  11      36070.31      36919.34       485.65 o                         
   8   3  11          6.25         84.45        75.36 o                         
   9   3  11         10.86        -19.09        81.20 o                         
  10   3  11          9.05         41.51        79.82 o                         
  11   3  11       5881.53       5680.90       285.78 o                         
  12   3  11        155.77        -26.08       122.22 o                         
  13   3  11        320.62         24.53       515.62 o                         
 -15   4  11         24.38       -201.26       201.26 o                         
 -14   4  11         75.36        333.86       117.58 o                         
 -13   4  11       1361.61       1227.43       145.51 o                         
 -12   4  11      13200.41      12783.62       401.08 o                         
 -11   4  11       2065.51       2169.09       162.71 o                         
 -10   4  11         94.15        200.54        95.57 o                         
  -9   4  11       1056.29       1124.60       122.34 o                         
  -8   4  11      17399.69      17573.26       421.47 o                         
  -7   4  11       2993.78       2961.72       171.03 o                         
  -6   4  11        631.61        655.32        91.28 o                         
  -5   4  11       1103.08       1065.51        93.06 o                         
  -4   4  11      15189.34      15613.23       278.39 o                         
  -3   4  11       3696.69       3268.07       126.06 o                         
  -2   4  11       4888.66       4913.52       151.20 o                         
  -1   4  11         69.42         48.95        48.56 o                         
   0   4  11      44869.75      44653.23       393.95 o                         
   1   4  11       2174.46       2180.28        88.20 o                         
   2   4  11        935.48        819.36        66.82 o                         
   3   4  11        487.28        496.95        59.66 o                         
   4   4  11       7907.87       7904.12       211.93 o                         
   5   4  11       1420.97       1362.36        93.24 o                         
   6   4  11      11667.76      11746.74       295.68 o                         
   7   4  11        757.00        591.82        90.28 o                         
   8   4  11      21042.22      20799.49       446.06 o                         
   9   4  11       1286.89       1405.44       130.99 o                         
  10   4  11       2384.10       2096.40       163.49 o                         
  11   4  11        214.85         92.60       127.76 o                         
  12   4  11       1612.15       1357.26       212.68 o                         
 -14   5  11       3634.71       3480.56       265.52 o                         
 -13   5  11       4762.77       4643.78       273.65 o                         
 -12   5  11         16.50        123.47       104.45 o                         
 -11   5  11       9382.24      10055.20       348.64 o                         
 -10   5  11       7809.70       7649.79       301.84 o                         
  -9   5  11       3118.90       3190.11       190.79 o                         
  -8   5  11          8.10          1.30        82.20 o                         
  -7   5  11       1197.99       1015.78       113.65 o                         
  -6   5  11       6771.07       6961.93       255.90 o                         
  -5   5  11      19062.19      18559.96       349.49 o                         
  -4   5  11       1968.84       2162.67       123.22 o                         
  -3   5  11       6331.48       6046.74       174.23 o                         
  -2   5  11      21002.56      21367.64       348.30 o                         
  -1   5  11      12261.69      12250.49       261.92 o                         
   0   5  11        289.00        303.76        55.67 o                         
   1   5  11       1166.10       1221.47        89.22 o                         
   2   5  11       5478.07       5383.53       187.03 o                         
   3   5  11       7212.49       6979.33       222.44 o                         
   4   5  11       4781.86       4843.37       188.91 o                         
   5   5  11        569.11        557.63        86.40 o                         
   6   5  11       9561.87       9814.74       289.32 o                         
   7   5  11      11623.86      11885.54       337.24 o                         
   8   5  11       1485.89       1507.84       155.07 o                         
   9   5  11        436.47        343.23        96.07 o                         
  10   5  11       2864.98       3053.68       207.26 o                         
  11   5  11       2918.69       2989.28       251.44 o                         
 -14   6  11          0.40       -186.53       396.28 o                         
 -13   6  11       5931.65       5863.87       337.90 o                         
 -12   6  11       1166.49        866.13       194.12 o                         
 -11   6  11      11422.29      11952.74       417.10 o                         
 -10   6  11          4.43         71.39        97.34 o                         
  -9   6  11       5834.97       6038.46       283.94 o                         
  -8   6  11        923.00        687.38       114.20 o                         
  -7   6  11       5410.60       5489.78       251.38 o                         
  -6   6  11        203.02        232.18        86.22 o                         
  -5   6  11       2054.80       2192.01       138.66 o                         
  -4   6  11       1658.69       1677.48       117.25 o                         
  -3   6  11      28182.32      28602.24       418.80 o                         
  -2   6  11          9.04         57.88        53.34 o                         
  -1   6  11       5929.31       5892.70       192.64 o                         
   0   6  11       1264.58       1211.64        92.13 o                         
   1   6  11       9802.33      10105.85       258.11 o                         
   2   6  11       1941.96       2077.80       126.86 o                         
   3   6  11       1119.12       1038.18        98.54 o                         
   4   6  11       1797.44       1859.56       127.68 o                         
   5   6  11      17014.71      17167.31       369.04 o                         
   6   6  11         18.39         73.54        73.37 o                         
   7   6  11        864.79        750.30       106.79 o                         
   8   6  11        460.35        369.53        93.96 o                         
   9   6  11      15337.99      15996.07       464.63 o                         
  10   6  11       1024.12       1005.50       137.92 o                         
  11   6  11         81.77        -59.68       192.00 o                         
 -13   7  11        152.14        144.09       379.22 o                         
 -12   7  11          0.97        -77.50       149.45 o                         
 -11   7  11       1614.58       1469.52       185.19 o                         
 -10   7  11      13361.84      13693.16       527.46 o                         
  -9   7  11        188.02        392.26       125.45 o                         
  -8   7  11        423.43        381.84       115.34 o                         
  -7   7  11        906.15        880.65       127.41 o                         
  -6   7  11      14099.02      14522.89       424.55 o                         
  -5   7  11         81.57        -40.29        83.12 o                         
  -4   7  11        681.28        689.72        99.32 o                         
  -3   7  11       3114.11       3402.82       185.83 o                         
  -2   7  11      20610.95      21083.28       485.11 o                         
  -1   7  11       3100.62       3061.82       173.47 o                         
   0   7  11       4587.15       4897.88       212.22 o                         
   1   7  11        771.46        567.63       105.00 o                         
   2   7  11      13762.54      14627.77       424.87 o                         
   3   7  11        356.01        293.44        93.84 o                         
   4   7  11       1265.84       1226.90       140.50 o                         
   5   7  11        385.93        450.77       101.74 o                         
   6   7  11       8718.24       9495.33       382.23 o                         
   7   7  11       1213.80       1144.41       148.04 o                         
   8   7  11       4433.44       4864.12       284.93 o                         
   9   7  11         76.39        178.52       158.04 o                         
  10   7  11       5289.48       5158.13      1269.62 o                         
 -11   8  11       3801.75       3749.05       440.04 o                         
 -10   8  11          0.85        175.10       139.62 o                         
  -9   8  11       2680.62       2550.86       243.35 o                         
  -8   8  11       2714.89       2312.14       219.64 o                         
  -7   8  11       4017.14       3862.90       247.56 o                         
  -6   8  11        325.50        127.75       108.76 o                         
  -5   8  11       2045.87       1897.33       187.57 o                         
  -4   8  11       5825.93       6282.60       321.97 o                         
  -3   8  11      10636.92      11339.86       389.40 o                         
  -2   8  11        100.89        147.20        97.14 o                         
  -1   8  11       2102.61       2150.46       186.27 o                         
   0   8  11       3119.59       3311.09       218.36 o                         
   1   8  11       6953.07       7148.76       318.41 o                         
   2   8  11       1796.98       1609.48       160.56 o                         
   3   8  11        736.68        618.15       107.44 o                         
   4   8  11       6955.48       7250.82       314.39 o                         
   5   8  11       9124.53      10013.79       401.31 o                         
   6   8  11        775.60        699.52       131.91 o                         
   7   8  11         98.62        -19.64       121.63 o                         
   8   8  11       1301.65       1126.11       226.14 o                         
 -10   9  11       3182.90       3790.61      1223.62 o                         
  -9   9  11       6575.73       7666.57       625.23 o                         
  -8   9  11         30.60        155.09       143.34 o                         
  -7   9  11       1028.30       1265.70       249.37 o                         
  -6   9  11        670.04        465.59       249.96 o                         
  -5   9  11       3085.97       3102.97       262.87 o                         
  -4   9  11        714.14        340.21       127.95 o                         
  -3   9  11       6018.86       6018.31       344.52 o                         
  -2   9  11       4490.27       4725.67       325.39 o                         
  -1   9  11      15558.72      15804.65       527.33 o                         
   0   9  11        112.56        177.49       116.10 o                         
   1   9  11        258.98        308.87       124.98 o                         
   2   9  11        430.40        326.15       115.51 o                         
   3   9  11       2607.02       2984.00       209.86 o                         
   4   9  11        501.88        547.13       119.11 o                         
   5   9  11       1383.66       1549.09       230.99 o                         
   6   9  11       3156.86       3375.69       302.30 o                         
   7   9  11       9925.20      10144.53       684.58 o                         
  -7  10  11          3.27        148.72       193.68 o                         
  -6  10  11        131.95         62.58       166.82 o                         
  -5  10  11          9.84        144.43       169.82 o                         
  -4  10  11       8450.69       8453.12       510.39 o                         
  -3  10  11         15.97       -138.24       138.32 o                         
  -2  10  11       2118.17       2107.51       271.29 o                         
  -1  10  11         80.42        263.37       155.04 o                         
   0  10  11      12858.35      12400.76       667.42 o                         
   1  10  11          1.34         93.15       121.49 o                         
   2  10  11       1001.56        766.42       150.91 o                         
   3  10  11          1.24         19.13       141.24 o                         
   4  10  11       3793.82       3870.69       392.00 o                         
   5  10  11        121.70        110.56       217.13 o                         
  -2  11  11       3367.59       3471.38       483.54 o                         
  -1  11  11       6204.78       6439.05       724.98 o                         
   0  11  11         26.77        423.87       238.75 o                         
 -16   0  12       2168.46       1420.12       719.54 o                         
 -14   0  12       1606.38       1850.26       282.94 o                         
 -12   0  12      36853.87      38896.22      1065.73 o                         
 -10   0  12       3208.21       3088.05       270.44 o                         
  -8   0  12       1954.32       2240.03       223.92 o                         
  -6   0  12      16946.80      16322.99       536.92 o                         
  -4   0  12      73529.09      72047.41      1013.00 o                         
  -2   0  12       9266.33       8569.46       264.03 o                         
   0   0  12       8362.75       8785.07       238.66 o                         
   2   0  12      22605.75      21814.94       363.67 o                         
   4   0  12      26657.64      26678.16       439.34 o                         
   6   0  12      15627.96      15509.09       401.56 o                         
   8   0  12       6089.06       6498.03       320.97 o                         
  10   0  12      10096.18      10292.75       442.19 o                         
  12   0  12       1407.58       1183.62       265.18 o                         
 -16   1  12        487.77        837.21       260.12 o                         
 -15   1  12       1467.79       1290.71       175.52 o                         
 -14   1  12       2498.95       3114.26       241.18 o                         
 -13   1  12      12335.30      13083.35       474.29 o                         
 -12   1  12         15.00        221.04       116.82 o                         
 -11   1  12       3076.77       3269.02       214.43 o                         
 -10   1  12       3114.03       3612.44       219.71 o                         
  -9   1  12       9404.60       9924.94       315.73 o                         
  -8   1  12       1379.22       1396.73       128.07 o                         
  -7   1  12       2179.89       2193.74       127.29 o                         
  -6   1  12       1866.62       2039.55       120.56 o                         
  -5   1  12      32296.00      31481.97       480.27 o                         
  -4   1  12       1066.85        991.56        88.74 o                         
  -3   1  12        557.52        560.34        74.35 o                         
  -2   1  12      18261.20      18002.83       250.49 o                         
  -1   1  12      22184.43      21902.40       320.03 o                         
   0   1  12       1726.85       1758.13        87.74 o                         
   1   1  12       1412.78       1308.09        76.85 o                         
   2   1  12         84.17        109.78        29.12 o                         
   3   1  12      26992.40      26645.46       297.66 o                         
   4   1  12       5294.50       5169.21       154.16 o                         
   5   1  12        482.96        459.59        54.64 o                         
   6   1  12       7965.21       8165.36       209.12 o                         
   7   1  12      20050.30      20128.05       348.08 o                         
   8   1  12       2782.50       3170.50       169.64 o                         
   9   1  12         68.33         60.41        74.75 o                         
  10   1  12         32.37       -103.78       103.78 o                         
  11   1  12       6058.61       6589.75       285.07 o                         
  12   1  12       1236.33        882.21       128.20 o                         
  13   1  12        753.53        729.79       545.58 o                         
 -16   2  12       2780.09       2538.66       690.75 o                         
 -15   2  12       3518.75       3359.06       241.75 o                         
 -14   2  12         65.72        165.75       112.71 o                         
 -13   2  12       1790.76       1799.19       169.69 o                         
 -12   2  12       4477.67       4616.58       241.89 o                         
 -11   2  12      13652.24      14649.16       440.74 o                         
 -10   2  12       7419.68       7850.78       302.14 o                         
  -9   2  12       1950.55       1918.36       143.76 o                         
  -8   2  12       8817.92       8633.09       256.53 o                         
  -7   2  12      13619.74      13395.52       304.78 o                         
  -6   2  12        282.67        221.00        59.22 o                         
  -5   2  12        414.79        396.87        62.04 o                         
  -4   2  12       2520.13       2546.59       112.63 o                         
  -3   2  12      45856.00      45117.39       461.15 o                         
  -2   2  12      21587.29      20988.14       246.09 o                         
  -1   2  12          8.59         27.87        31.20 o                         
   0   2  12      22078.13      22362.30       278.11 o                         
   1   2  12      11721.59      11730.70       204.63 o                         
   2   2  12        131.74        105.02        26.69 o                         
   3   2  12        149.35        153.60        35.44 o                         
   4   2  12        501.65        485.58        59.15 o                         
   5   2  12      25894.94      25905.39       351.74 o                         
   6   2  12      17000.62      17481.39       295.66 o                         
   7   2  12        476.80        428.91        73.48 o                         
   8   2  12       6825.80       6690.17       224.60 o                         
   9   2  12       5895.20       5728.91       240.91 o                         
  10   2  12       1384.60       1506.24       145.83 o                         
  11   2  12         15.99        117.91       103.35 o                         
  12   2  12         45.06         59.54       138.69 o                         
 -15   3  12          8.81       -156.30       156.30 o                         
 -14   3  12       6288.50       6563.45       338.22 o                         
 -13   3  12        261.64        255.65        97.94 o                         
 -12   3  12       1777.24       1600.36       161.42 o                         
 -11   3  12        265.78        224.76       102.05 o                         
 -10   3  12      20431.80      19838.32       466.24 o                         
  -9   3  12        269.45        280.78       100.22 o                         
  -8   3  12       3206.52       3083.26       173.76 o                         
  -7   3  12        641.89        590.93        94.44 o                         
  -6   3  12       9810.88       9949.65       268.31 o                         
  -5   3  12       1504.71       1509.99       102.49 o                         
  -4   3  12       5697.31       5573.50       164.36 o                         
  -3   3  12       1092.33       1114.76        75.11 o                         
  -2   3  12      45981.53      44245.90       429.19 o                         
  -1   3  12        228.34        204.69        35.27 o                         
   0   3  12      20896.65      20777.37       268.95 o                         
   1   3  12         15.37         37.79        39.49 o                         
   2   3  12       6945.69       7037.69       151.62 o                         
   3   3  12       1145.16       1178.00        75.62 o                         
   4   3  12       6640.92       6677.05       180.20 o                         
   5   3  12          2.38         37.95        54.88 o                         
   6   3  12      12725.35      12631.65       283.12 o                         
   7   3  12        862.40        731.60        93.39 o                         
   8   3  12      20000.31      20558.42       418.05 o                         
   9   3  12         24.31         25.29        84.45 o                         
  10   3  12       2877.30       2626.04       190.06 o                         
  11   3  12         39.22        101.93       123.28 o                         
  12   3  12       2161.35       1862.91       293.09 o                         
 -15   4  12       5950.21       6421.32       515.50 o                         
 -14   4  12         93.48         16.81       108.13 o                         
 -13   4  12       2982.41       2854.92       199.46 o                         
 -12   4  12        537.11        582.18       108.33 o                         
 -11   4  12      11370.31      10698.88       388.32 o                         
 -10   4  12       1778.53       1832.78       155.12 o                         
  -9   4  12       1955.83       2000.50       156.07 o                         
  -8   4  12       1618.51       1695.35       146.74 o                         
  -7   4  12      15600.94      15867.17       407.22 o                         
  -6   4  12        165.30        265.27        82.71 o                         
  -5   4  12        947.64        967.22        92.38 o                         
  -4   4  12       1422.86       1376.47        82.71 o                         
  -3   4  12      43007.37      42373.66       450.20 o                         
  -2   4  12       5297.33       5215.05       156.84 o                         
  -1   4  12        287.14        241.70        52.34 o                         
   0   4  12       5044.54       5135.14       146.30 o                         
   1   4  12      12148.76      12423.41       247.88 o                         
   2   4  12        104.34         72.33        47.29 o                         
   3   4  12         25.36         56.90        45.78 o                         
   4   4  12        176.82        215.63        60.37 o                         
   5   4  12      33021.86      32944.50       466.96 o                         
   6   4  12       3934.21       3856.63       179.97 o                         
   7   4  12        379.35        379.43       105.89 o                         
   8   4  12       1985.52       1744.83       143.33 o                         
   9   4  12       7337.85       7624.17       304.83 o                         
  10   4  12         30.99         36.27       110.36 o                         
  11   4  12        429.92        263.54       109.17 o                         
 -14   5  12       4624.24       4859.52       386.64 o                         
 -13   5  12       5088.34       5259.69       305.66 o                         
 -12   5  12        869.99        749.13       133.23 o                         
 -11   5  12       1218.21        921.54       120.29 o                         
 -10   5  12       5111.86       5541.45       272.80 o                         
  -9   5  12       4761.81       5102.79       240.21 o                         
  -8   5  12       1401.41       1269.98       124.63 o                         
  -7   5  12       1923.76       1995.06       160.84 o                         
  -6   5  12       6936.73       6873.52       257.90 o                         
  -5   5  12      19578.72      19613.82       410.70 o                         
  -4   5  12       5305.20       5452.50       189.27 o                         
  -3   5  12         27.70         51.72        52.38 o                         
  -2   5  12      14734.76      14593.80       297.27 o                         
  -1   5  12      12524.18      12883.01       266.28 o                         
   0   5  12       4497.47       4428.33       144.99 o                         
   1   5  12         52.86         11.09        59.97 o                         
   2   5  12       3164.22       3345.83       152.82 o                         
   3   5  12       6880.12       7506.41       238.36 o                         
   4   5  12       8142.21       8146.89       251.88 o                         
   5   5  12        529.96        481.14        80.76 o                         
   6   5  12       6547.86       6149.49       236.84 o                         
   7   5  12       9708.75       9364.16       300.55 o                         
   8   5  12       1961.59       1690.48       162.78 o                         
   9   5  12         95.50          5.21        96.89 o                         
  10   5  12        761.35        683.11       136.61 o                         
  11   5  12       2285.02       2248.15       315.50 o                         
 -13   6  12         78.09         99.27       136.47 o                         
 -12   6  12      15726.20      15367.17       521.02 o                         
 -11   6  12        985.50        741.39       152.32 o                         
 -10   6  12        905.39        742.65       130.89 o                         
  -9   6  12        920.95        922.18       139.34 o                         
  -8   6  12       1945.97       1763.45       161.19 o                         
  -7   6  12       1376.73       1407.95       142.23 o                         
  -6   6  12       4160.52       4359.24       215.06 o                         
  -5   6  12          6.81        -38.99        73.36 o                         
  -4   6  12      30729.44      31170.55       505.77 o                         
  -3   6  12       3791.51       4013.17       158.99 o                         
  -2   6  12       4251.37       4215.46       168.58 o                         
  -1   6  12         74.02         30.42        58.78 o                         
   0   6  12       5063.71       5474.19       181.19 o                         
   1   6  12       1117.76       1122.53        96.06 o                         
   2   6  12       9312.80       9446.54       267.51 o                         
   3   6  12        119.20        126.09        66.31 o                         
   4   6  12      12450.83      12631.06       319.88 o                         
   5   6  12       1210.66       1227.33       110.33 o                         
   6   6  12       9206.85       9508.79       299.84 o                         
   7   6  12        133.78        138.02        90.93 o                         
   8   6  12       3257.49       3034.21       200.66 o                         
   9   6  12       1979.86       2101.00       172.97 o                         
  10   6  12       5067.49       5095.26       441.32 o                         
 -12   7  12        302.64        162.47       189.30 o                         
 -11   7  12       2261.87       1804.53       211.97 o                         
 -10   7  12        554.49        359.64       145.29 o                         
  -9   7  12       8255.21       9077.49       401.15 o                         
  -8   7  12       1126.32       1131.73       144.08 o                         
  -7   7  12        798.43        806.11       122.72 o                         
  -6   7  12         12.76        -93.42        93.42 o                         
  -5   7  12      21586.42      21992.93       589.50 o                         
  -4   7  12         23.18         87.68        83.32 o                         
  -3   7  12        247.65        357.47        96.09 o                         
  -2   7  12       2018.54       2053.48       163.79 o                         
  -1   7  12      19849.05      20844.74       461.82 o                         
   0   7  12        888.51       1058.75       117.01 o                         
   1   7  12         41.79         69.39        92.90 o                         
   2   7  12        761.21        903.82       121.07 o                         
   3   7  12      12165.74      12475.46       406.44 o                         
   4   7  12          5.44         33.55        91.24 o                         
   5   7  12         85.94        -81.10       100.46 o                         
   6   7  12       2428.41       2343.68       194.81 o                         
   7   7  12      12949.36      14264.97       569.57 o                         
   8   7  12        424.37        512.73       147.30 o                         
   9   7  12        132.99       -126.34       258.51 o                         
 -11   8  12       3788.10       4285.14       432.45 o                         
 -10   8  12       1491.22       1312.07       204.22 o                         
  -9   8  12        544.39        530.75       155.88 o                         
  -8   8  12       6887.31       7104.35       379.69 o                         
  -7   8  12       1245.18        894.59       144.14 o                         
  -6   8  12        620.35        557.51       121.66 o                         
  -5   8  12        147.73        139.56       103.63 o                         
  -4   8  12       5232.38       5167.82       301.56 o                         
  -3   8  12       5995.40       6492.28       294.96 o                         
  -2   8  12       7741.54       8076.61       353.00 o                         
  -1   8  12        270.10        267.38       113.53 o                         
   0   8  12       7027.96       7089.03       339.55 o                         
   1   8  12       2751.28       2688.38       201.68 o                         
   2   8  12       2069.89       2093.18       183.30 o                         
   3   8  12        316.37        311.30       110.75 o                         
   4   8  12       1802.05       1783.57       167.56 o                         
   5   8  12       5040.28       5265.48       297.44 o                         
   6   8  12       5392.28       5782.83       322.72 o                         
   7   8  12        813.32        617.17       168.77 o                         
   8   8  12       3069.65       3961.65      1076.22 o                         
  -9   9  12       1779.56       1283.19       363.52 o                         
  -8   9  12       1894.24       1352.08       304.66 o                         
  -7   9  12         25.69         13.00       200.85 o                         
  -6   9  12       3093.99       3117.06       299.48 o                         
  -5   9  12       1114.34        860.66       154.79 o                         
  -4   9  12       2342.21       2065.20       221.39 o                         
  -3   9  12        423.55        436.11       138.62 o                         
  -2   9  12      11682.57      11988.32       472.05 o                         
  -1   9  12       3900.74       4427.12       290.75 o                         
   0   9  12       6349.51       6033.03       386.95 o                         
   1   9  12         27.27        182.62       119.50 o                         
   2   9  12       2135.26       2285.03       204.12 o                         
   3   9  12       1352.16       1510.70       162.93 o                         
   4   9  12       2360.52       2206.64       213.05 o                         
   5   9  12        146.52        121.77       123.76 o                         
   6   9  12       5583.20       5153.22       492.34 o                         
  -7  10  12       6753.33       6169.61       945.45 o                         
  -6  10  12       1311.32       1381.37       304.55 o                         
  -5  10  12        269.13        367.37       194.37 o                         
  -4  10  12         71.95        -83.13       175.16 o                         
  -3  10  12      10482.05      10853.54       546.37 o                         
  -2  10  12        160.45         79.47       147.78 o                         
  -1  10  12        436.91        416.63       174.84 o                         
   0  10  12        106.93        264.52       167.60 o                         
   1  10  12       5293.73       5307.11       359.84 o                         
   2  10  12        414.09        673.74       162.16 o                         
   3  10  12         35.39       -205.19       205.19 o                         
   4  10  12          7.19       -213.61       213.61 o                         
 -15   0  13       6511.82       6665.52       564.94 o                         
 -13   0  13       1116.99       1347.34       317.75 o                         
 -11   0  13      18953.95      21251.93       818.38 o                         
  -9   0  13        106.95        222.84       134.56 o                         
  -7   0  13      23112.83      22117.83       628.16 o                         
  -5   0  13          6.59        -55.23       109.86 o                         
  -3   0  13      51813.32      51989.96       737.11 o                         
  -1   0  13       5323.67       5330.70       212.93 o                         
   1   0  13      18114.99      18367.12       327.10 o                         
   3   0  13       2895.36       2889.20       140.60 o                         
   5   0  13      36020.79      36464.60       594.92 o                         
   7   0  13       1737.89       1747.78       177.02 o                         
   9   0  13       6632.10       7047.22       381.13 o                         
  11   0  13       2916.60       2930.49       299.10 o                         
 -16   1  13        778.94        568.25       384.65 o                         
 -15   1  13         10.75         92.30       124.45 o                         
 -14   1  13       9090.04       9392.65       404.09 o                         
 -13   1  13       3217.10       3359.09       248.87 o                         
 -12   1  13       7967.42       8959.88       406.08 o                         
 -11   1  13        489.32        406.89       111.22 o                         
 -10   1  13       5784.52       6569.00       291.27 o                         
  -9   1  13       3864.96       4175.09       215.90 o                         
  -8   1  13       5261.82       5226.66       233.69 o                         
  -7   1  13        541.75        523.42        90.76 o                         
  -6   1  13      13983.73      14051.15       300.51 o                         
  -5   1  13      11043.87      10680.93       267.49 o                         
  -4   1  13      37989.95      38237.40       493.51 o                         
  -3   1  13        496.25        587.77        73.21 o                         
  -2   1  13       5882.51       5748.45       131.19 o                         
  -1   1  13       3667.21       3855.67       145.75 o                         
   0   1  13       4207.07       4310.23       139.55 o                         
   1   1  13       3591.83       3568.95       131.44 o                         
   2   1  13       7218.37       7179.11       130.94 o                         
   3   1  13       9367.62       9285.69       202.43 o                         
   4   1  13      33517.14      33703.70       394.08 o                         
   5   1  13        243.46        228.48        56.71 o                         
   6   1  13       1660.57       1520.71        98.46 o                         
   7   1  13       1410.82       1296.14       103.92 o                         
   8   1  13       8019.63       8402.51       290.34 o                         
   9   1  13       3516.14       3553.89       198.86 o                         
  10   1  13        996.26        847.56       115.28 o                         
  11   1  13       2091.14       1956.50       174.79 o                         
  12   1  13       8515.05       9040.01       546.78 o                         
 -15   2  13       2981.13       3299.56       243.98 o                         
 -14   2  13       3702.93       4240.25       262.95 o                         
 -13   2  13        384.15        366.43       117.48 o                         
 -12   2  13       7450.54       8058.14       313.39 o                         
 -11   2  13       6543.67       6649.33       288.29 o                         
 -10   2  13       2891.87       3236.29       193.78 o                         
  -9   2  13        158.20        218.15        91.26 o                         
  -8   2  13       1407.95       1288.91       132.94 o                         
  -7   2  13       4452.39       4309.29       191.05 o                         
  -6   2  13      11447.01      11200.33       305.02 o                         
  -5   2  13        560.75        641.12        71.62 o                         
  -4   2  13      20716.01      20368.66       312.95 o                         
  -3   2  13      27106.96      26882.52       357.67 o                         
  -2   2  13      17738.98      17425.99       243.80 o                         
  -1   2  13         39.92         64.80        37.76 o                         
   0   2  13       2389.95       2252.75        91.97 o                         
   1   2  13       2883.52       2974.57       106.92 o                         
   2   2  13      11558.25      11377.73       172.11 o                         
   3   2  13       2011.13       1980.81        85.01 o                         
   4   2  13       6008.27       6306.41       176.99 o                         
   5   2  13      13610.01      13465.05       262.13 o                         
   6   2  13      23541.63      23891.45       376.58 o                         
   7   2  13        809.35        689.05        80.43 o                         
   8   2  13        430.47        424.15        86.82 o                         
   9   2  13       2713.89       2674.95       175.40 o                         
  10   2  13       2457.70       2102.29       171.83 o                         
  11   2  13        636.07        440.97       131.65 o                         
  12   2  13       1088.17        880.90       220.31 o                         
 -15   3  13        111.93        -73.38       156.97 o                         
 -14   3  13        271.35        383.84       135.62 o                         
 -13   3  13      12907.45      14525.21       433.32 o                         
 -12   3  13         15.52       -100.22       100.29 o                         
 -11   3  13        860.55        757.46       112.97 o                         
 -10   3  13        297.23        295.63       105.95 o                         
  -9   3  13      20739.62      20299.57       469.15 o                         
  -8   3  13       2394.32       2512.05       158.56 o                         
  -7   3  13        314.56        428.61        84.32 o                         
  -6   3  13        213.60        138.37        76.44 o                         
  -5   3  13      27734.69      27192.81       404.87 o                         
  -4   3  13        152.44        222.22        60.24 o                         
  -3   3  13       1893.04       1830.68        91.18 o                         
  -2   3  13        397.16        406.59        46.01 o                         
  -1   3  13      38346.18      38394.27       365.48 o                         
   0   3  13       2672.77       2657.66       111.89 o                         
   1   3  13        664.88        675.03        66.23 o                         
   2   3  13        322.68        311.31        56.24 o                         
   3   3  13       8665.03       9127.95       207.65 o                         
   4   3  13         17.16         82.88        53.21 o                         
   5   3  13       5816.06       5549.00       180.59 o                         
   6   3  13          4.90         32.20        68.05 o                         
   7   3  13      31662.89      30823.30       468.46 o                         
   8   3  13        590.26        609.76        97.01 o                         
   9   3  13        774.38        846.61       122.08 o                         
  10   3  13        158.48        171.66        98.71 o                         
  11   3  13       1170.79        745.69       189.36 o                         
  12   3  13        275.77        103.78       273.42 o                         
 -15   4  13        538.44        148.02       295.78 o                         
 -14   4  13       3107.68       3046.27       211.08 o                         
 -13   4  13         75.97         28.53       104.18 o                         
 -12   4  13       5729.33       5646.63       285.79 o                         
 -11   4  13       1869.98       1657.41       174.16 o                         
 -10   4  13       6485.94       6278.01       271.19 o                         
  -9   4  13         21.41        136.63        99.10 o                         
  -8   4  13       6064.12       6283.81       271.65 o                         
  -7   4  13        670.31        543.41       111.45 o                         
  -6   4  13       6428.56       6793.98       264.74 o                         
  -5   4  13        116.04        158.22        71.18 o                         
  -4   4  13      16639.07      16051.44       303.26 o                         
  -3   4  13       5198.33       5208.08       175.40 o                         
  -2   4  13      21114.29      21113.70       340.10 o                         
  -1   4  13        513.86        491.24        66.17 o                         
   0   4  13       6990.05       7080.54       208.47 o                         
   1   4  13       1411.33       1428.20        96.91 o                         
   2   4  13      14020.05      14518.75       278.90 o                         
   3   4  13        591.33        662.43        77.34 o                         
   4   4  13       5210.81       4916.84       180.59 o                         
   5   4  13       1689.01       1827.38       131.72 o                         
   6   4  13      24663.28      25015.41       484.30 o                         
   7   4  13        301.70        257.98        82.47 o                         
   8   4  13        380.52        553.55       102.93 o                         
   9   4  13        716.43        822.91       123.84 o                         
  10   4  13       3268.33       3205.04       237.85 o                         
  11   4  13         14.04        -23.97       142.07 o                         
 -14   5  13       6966.80       6497.86       463.99 o                         
 -13   5  13       5949.71       5565.24       314.67 o                         
 -12   5  13       2953.70       2936.77       216.62 o                         
 -11   5  13        443.86        419.62       126.10 o                         
 -10   5  13        409.17        346.49       108.65 o                         
  -9   5  13       4313.54       4068.13       230.16 o                         
  -8   5  13       1836.65       1624.23       149.85 o                         
  -7   5  13       1426.54       1296.98       134.05 o                         
  -6   5  13      11281.48      12091.83       344.81 o                         
  -5   5  13      21001.29      21279.45       429.31 o                         
  -4   5  13      11291.33      11346.62       274.99 o                         
  -3   5  13          6.89        -39.18        65.54 o                         
  -2   5  13       1610.75       1498.01       103.42 o                         
  -1   5  13       4915.96       5152.82       175.72 o                         
   0   5  13       2768.91       3017.95       141.44 o                         
   1   5  13       4394.04       4516.21       173.36 o                         
   2   5  13       6159.01       6371.98       213.76 o                         
   3   5  13      13282.24      13693.63       326.21 o                         
   4   5  13      13850.56      13796.88       335.62 o                         
   5   5  13        153.66        183.77        77.19 o                         
   6   5  13        616.82        488.05        89.54 o                         
   7   5  13       4625.67       5078.66       238.78 o                         
   8   5  13       3895.79       3903.70       216.82 o                         
   9   5  13       2571.07       2492.15       189.66 o                         
  10   5  13        546.59        431.58       123.74 o                         
  11   5  13       3867.21       3298.42       374.30 o                         
 -13   6  13        367.33        409.94       149.91 o                         
 -12   6  13       1499.93       1436.45       167.39 o                         
 -11   6  13       9953.15      10022.37       387.28 o                         
 -10   6  13        226.88        120.95       109.98 o                         
  -9   6  13         69.11        102.69       102.18 o                         
  -8   6  13        236.86        180.63       104.01 o                         
  -7   6  13      11670.22      11626.10       376.08 o                         
  -6   6  13        885.42        932.11       115.90 o                         
  -5   6  13         84.56        141.18        78.68 o                         
  -4   6  13       1443.45       1337.24       113.74 o                         
  -3   6  13      26139.52      26183.47       464.10 o                         
  -2   6  13        797.98        672.92        82.61 o                         
  -1   6  13       1231.78       1187.99       103.78 o                         
   0   6  13       1058.30       1141.33       100.98 o                         
   1   6  13      11953.99      12502.01       308.85 o                         
   2   6  13       1697.12       1637.06       119.43 o                         
   3   6  13       1979.34       1919.43       127.04 o                         
   4   6  13        119.29        155.23        78.31 o                         
   5   6  13      14586.49      14520.30       369.81 o                         
   6   6  13       1036.24        876.58       116.00 o                         
   7   6  13       2383.24       2584.03       178.83 o                         
   8   6  13        147.66        162.04        99.93 o                         
   9   6  13       3750.20       3901.62       239.30 o                         
  10   6  13        640.69        420.74       192.12 o                         
 -12   7  13       5710.99       5913.14       461.01 o                         
 -11   7  13         98.42         11.97       148.36 o                         
 -10   7  13       4994.21       5248.70       338.74 o                         
  -9   7  13        450.38        363.25       122.63 o                         
  -8   7  13       1929.61       2156.55       196.68 o                         
  -7   7  13        212.23        314.77       114.75 o                         
  -6   7  13       4628.29       4762.89       258.28 o                         
  -5   7  13        582.33        626.74       110.36 o                         
  -4   7  13      20603.09      20102.47       476.37 o                         
  -3   7  13        258.63        420.94        95.47 o                         
  -2   7  13       7432.25       7681.01       330.19 o                         
  -1   7  13         16.23         35.93        88.01 o                         
   0   7  13       4725.06       5197.92       249.65 o                         
   1   7  13        844.30        825.17       116.30 o                         
   2   7  13       2083.70       2035.76       169.64 o                         
   3   7  13        800.60        644.42       122.18 o                         
   4   7  13      21296.60      21747.03       541.24 o                         
   5   7  13       1070.13       1002.98       128.21 o                         
   6   7  13       2972.40       3021.13       244.37 o                         
   7   7  13         22.77        -65.67       131.67 o                         
   8   7  13       4990.81       4822.24       418.12 o                         
   9   7  13        533.00         35.55       303.79 o                         
 -11   8  13       5347.03       4594.53       516.67 o                         
 -10   8  13        306.42        360.71       204.96 o                         
  -9   8  13         50.15       -102.85       141.53 o                         
  -8   8  13        721.93        842.62       151.74 o                         
  -7   8  13       5556.54       5863.84       356.84 o                         
  -6   8  13       3116.59       3363.00       256.29 o                         
  -5   8  13        291.99        227.93       110.31 o                         
  -4   8  13       3995.89       3496.46       259.17 o                         
  -3   8  13      13245.65      13260.70       455.91 o                         
  -2   8  13       3243.95       3428.61       236.25 o                         
  -1   8  13         21.91         14.53       118.37 o                         
   0   8  13        622.73        840.20       152.85 o                         
   1   8  13       4775.93       4854.12       272.97 o                         
   2   8  13       1879.81       2160.98       194.85 o                         
   3   8  13       1580.73       1789.35       166.00 o                         
   4   8  13       1195.68       1053.39       133.16 o                         
   5   8  13       7651.51       7730.98       399.42 o                         
   6   8  13       5924.58       6772.48       378.64 o                         
   7   8  13       1024.24       1244.57       270.83 o                         
  -9   9  13       5155.07       5386.91       592.91 o                         
  -8   9  13       2050.42       2108.42       359.03 o                         
  -7   9  13         44.96       -152.47       152.47 o                         
  -6   9  13       1178.60       1282.82       191.91 o                         
  -5   9  13       9137.89       9307.01       494.53 o                         
  -4   9  13        381.19        253.59       146.99 o                         
  -3   9  13        530.57        261.33       136.09 o                         
  -2   9  13       1054.12       1053.67       164.50 o                         
  -1   9  13       9331.30       9683.14       413.21 o                         
   0   9  13       3873.56       3814.82       319.88 o                         
   1   9  13        179.34        350.55       186.85 o                         
   2   9  13        327.72        282.99       128.11 o                         
   3   9  13       4114.34       4338.21       292.93 o                         
   4   9  13       1165.83       1085.32       167.14 o                         
   5   9  13       1337.89       1282.58       234.52 o                         
   6   9  13        183.16        394.21       329.35 o                         
  -6  10  13       5059.18       3664.43      1120.37 o                         
  -5  10  13         35.84       -283.26       283.26 o                         
  -4  10  13       2994.88       2499.69       420.59 o                         
  -3  10  13        371.43        565.86       174.55 o                         
  -2  10  13       5886.79       5787.22       438.06 o                         
  -1  10  13          0.27        190.45       169.43 o                         
   0  10  13       1606.82       1080.23       275.01 o                         
   1  10  13        362.32        618.17       193.30 o                         
   2  10  13       5609.09       5823.46       495.43 o                         
   3  10  13          7.88        -86.73       242.06 o                         
 -16   0  14       2865.36       3197.64      1087.96 o                         
 -14   0  14       5509.20       5673.39       499.21 o                         
 -12   0  14       4514.58       4914.17       476.59 o                         
 -10   0  14      11154.25      12201.79       594.82 o                         
  -8   0  14       2886.45       3000.54       289.90 o                         
  -6   0  14      29534.31      29986.53       761.70 o                         
  -4   0  14       4636.47       4977.60       316.49 o                         
  -2   0  14      26041.96      26107.20       594.73 o                         
   0   0  14        166.05        252.86        82.98 o                         
   2   0  14      27502.68      27988.56       513.93 o                         
   4   0  14        362.91        261.12        90.57 o                         
   6   0  14      21056.12      21584.01       560.66 o                         
   8   0  14          0.99         98.24       112.34 o                         
  10   0  14      11909.41      12649.76       605.15 o                         
  12   0  14         20.68         94.66       301.35 o                         
 -15   1  14         41.97        -15.92       127.63 o                         
 -14   1  14         34.21        319.16       125.39 o                         
 -13   1  14      14813.26      16834.74       592.20 o                         
 -12   1  14       4625.60       5183.53       346.21 o                         
 -11   1  14       1017.32       1100.60       163.49 o                         
 -10   1  14       3045.80       3190.35       216.37 o                         
  -9   1  14       5771.70       5880.83       267.77 o                         
  -8   1  14       1089.58        997.01       115.03 o                         
  -7   1  14        678.42        734.46       107.66 o                         
  -6   1  14         32.48        -64.27        83.91 o                         
  -5   1  14      50794.30      50782.30       586.32 o                         
  -4   1  14      10496.09      10118.79       276.80 o                         
  -3   1  14       9981.61       9591.30       208.42 o                         
  -2   1  14       5834.64       5308.23       168.79 o                         
  -1   1  14       8885.33       8792.09       204.95 o                         
   0   1  14       4404.69       4528.84       147.83 o                         
   1   1  14       3582.03       3707.80       131.01 o                         
   2   1  14          7.79         19.66        45.55 o                         
   3   1  14      26820.18      27132.06       362.29 o                         
   4   1  14       7925.83       7708.73       204.59 o                         
   5   1  14      15950.57      16690.68       327.45 o                         
   6   1  14         22.17          3.62        66.30 o                         
   7   1  14       4058.59       4128.80       182.92 o                         
   8   1  14       2617.71       2515.00       157.60 o                         
   9   1  14       1347.46       1360.72       143.81 o                         
  10   1  14         17.42        169.24       116.03 o                         
  11   1  14       3401.06       3487.50       228.56 o                         
  12   1  14       1198.05        961.40       295.20 o                         
 -15   2  14       7319.67       7405.11       482.49 o                         
 -14   2  14       2417.73       2394.52       202.21 o                         
 -13   2  14        268.34        363.25       117.60 o                         
 -12   2  14       2187.72       2362.62       193.20 o                         
 -11   2  14       7332.23       7723.75       305.23 o                         
 -10   2  14       2835.55       2900.42       190.37 o                         
  -9   2  14        252.29        322.97        84.70 o                         
  -8   2  14        414.67        298.47        87.50 o                         
  -7   2  14      16577.72      16062.17       381.10 o                         
  -6   2  14      12204.02      12013.51       300.20 o                         
  -5   2  14       6762.78       6601.54       201.04 o                         
  -4   2  14       3586.78       3536.35       144.59 o                         
  -3   2  14      15999.54      16235.28       273.89 o                         
  -2   2  14       8332.25       8371.20       181.57 o                         
  -1   2  14       5649.34       5396.51       146.67 o                         
   0   2  14         57.55         71.46        54.76 o                         
   1   2  14       4873.58       4809.98       168.31 o                         
   2   2  14      10088.57       9692.79       183.35 o                         
   3   2  14       6427.77       6308.94       159.66 o                         
   4   2  14        214.96        264.00        55.54 o                         
   5   2  14      16366.46      16279.20       316.13 o                         
   6   2  14       7094.36       6962.33       238.37 o                         
   7   2  14       4050.06       3982.77       179.28 o                         
   8   2  14          7.18         21.48        76.49 o                         
   9   2  14       1445.81       1497.53       139.35 o                         
  10   2  14       1694.63       1460.70       150.47 o                         
  11   2  14       3662.32       3876.10       242.53 o                         
  12   2  14        262.43       -232.33       332.17 o                         
 -15   3  14         77.93        239.89       174.92 o                         
 -14   3  14       6737.71       6791.83       339.17 o                         
 -13   3  14        141.94        245.92       115.10 o                         
 -12   3  14       3916.51       4200.14       244.59 o                         
 -11   3  14        160.56         92.64       109.21 o                         
 -10   3  14        774.71        533.77       105.52 o                         
  -9   3  14        457.56        417.13       101.69 o                         
  -8   3  14      23793.09      23831.29       481.72 o                         
  -7   3  14        123.76         84.97        79.41 o                         
  -6   3  14       5158.29       5024.77       209.75 o                         
  -5   3  14        335.50        345.02        73.63 o                         
  -4   3  14      17594.57      17228.18       311.74 o                         
  -3   3  14        110.41        159.02        58.01 o                         
  -2   3  14       6470.63       6563.65       187.69 o                         
  -1   3  14       1422.39       1454.16        84.41 o                         
   0   3  14      23199.10      23436.35       387.68 o                         
   1   3  14        345.15        433.21        59.54 o                         
   2   3  14        225.85        263.36        55.87 o                         
   3   3  14         14.60         81.95        48.11 o                         
   4   3  14      35221.09      34893.41       445.60 o                         
   5   3  14        400.50        351.11        66.44 o                         
   6   3  14        621.71        600.40        86.33 o                         
   7   3  14       1125.06       1161.90       115.04 o                         
   8   3  14       8924.09       9183.36       328.36 o                         
   9   3  14        120.14         16.12        98.62 o                         
  10   3  14        399.36        661.82       130.04 o                         
  11   3  14        102.00        -59.23       131.87 o                         
 -14   4  14        802.39        561.25       187.67 o                         
 -13   4  14        340.35        212.10       111.18 o                         
 -12   4  14        798.48        923.18       139.48 o                         
 -11   4  14       7114.35       7533.54       331.74 o                         
 -10   4  14        123.01        177.56       102.21 o                         
  -9   4  14        694.68        794.72       126.80 o                         
  -8   4  14         11.37         56.59        99.66 o                         
  -7   4  14      22872.40      22745.44       490.32 o                         
  -6   4  14       4021.88       4202.48       219.09 o                         
  -5   4  14       6322.76       6622.24       230.91 o                         
  -4   4  14       1012.40        937.85        93.25 o                         
  -3   4  14      20180.56      20248.22       348.22 o                         
  -2   4  14        280.08        347.03        69.01 o                         
  -1   4  14       5237.13       5149.63       165.18 o                         
   0   4  14        137.88        170.77        63.76 o                         
   1   4  14       9297.24       9493.44       236.97 o                         
   2   4  14       3519.26       3629.98       148.07 o                         
   3   4  14       7331.72       7306.84       218.65 o                         
   4   4  14          9.57         61.68        67.83 o                         
   5   4  14      13915.43      13889.80       358.26 o                         
   6   4  14       2262.47       1943.71       150.06 o                         
   7   4  14       6268.84       6057.81       257.91 o                         
   8   4  14        374.87        306.06        95.52 o                         
   9   4  14       2694.28       2643.59       193.08 o                         
  10   4  14        892.15        751.19       135.92 o                         
  11   4  14       3110.31       5605.56      1344.87 o                         
 -14   5  14       1091.44       1089.24       334.80 o                         
 -13   5  14       8527.08       8684.62       377.70 o                         
 -12   5  14       5153.38       5395.89       291.16 o                         
 -11   5  14       2366.61       2706.77       220.23 o                         
 -10   5  14       2586.49       2721.11       205.07 o                         
  -9   5  14       2705.40       2772.94       194.92 o                         
  -8   5  14       4537.26       4424.31       238.37 o                         
  -7   5  14         30.61         50.44        98.34 o                         
  -6   5  14        425.77        593.19       101.21 o                         
  -5   5  14      15398.42      15515.40       375.62 o                         
  -4   5  14       9175.58       9432.73       262.15 o                         
  -3   5  14       9273.86       9374.24       257.51 o                         
  -2   5  14       1698.85       1554.98       103.52 o                         
  -1   5  14       2191.23       2290.39       131.37 o                         
   0   5  14       9975.74      10134.40       273.07 o                         
   1   5  14         95.16        113.52        64.82 o                         
   2   5  14        211.78        177.04        69.29 o                         
   3   5  14      12532.16      12424.79       317.74 o                         
   4   5  14      10996.53      10827.62       305.20 o                         
   5   5  14       8842.78       8398.99       301.38 o                         
   6   5  14         11.72        -16.96        89.61 o                         
   7   5  14       1381.20       1419.43       137.57 o                         
   8   5  14       5652.09       5738.08       275.59 o                         
   9   5  14        569.12        747.85       121.94 o                         
  10   5  14          5.20         22.30       168.18 o                         
 -13   6  14        241.50        448.70       164.06 o                         
 -12   6  14       2838.24       2712.91       229.05 o                         
 -11   6  14       1143.82       1055.06       160.33 o                         
 -10   6  14       6477.53       7331.08       345.48 o                         
  -9   6  14          7.71        -42.04       107.48 o                         
  -8   6  14       2244.50       2426.53       187.57 o                         
  -7   6  14        734.39        668.13       116.95 o                         
  -6   6  14      13981.05      14202.88       387.69 o                         
  -5   6  14       2191.85       2026.26       154.38 o                         
  -4   6  14       2637.99       2729.34       163.36 o                         
  -3   6  14       2735.72       2721.93       160.98 o                         
  -2   6  14      14655.80      15085.88       356.33 o                         
  -1   6  14        253.90        200.70        68.44 o                         
   0   6  14       1954.04       2193.10       151.01 o                         
   1   6  14        204.89         37.95        67.76 o                         
   2   6  14      17528.90      17671.64       384.45 o                         
   3   6  14       2452.71       2441.52       151.44 o                         
   4   6  14         76.18         48.56        77.81 o                         
   5   6  14       2286.90       1888.04       150.37 o                         
   6   6  14      12386.23      11804.54       364.20 o                         
   7   6  14         35.57         18.21        94.88 o                         
   8   6  14         31.66         48.87       102.62 o                         
   9   6  14         60.67        -23.81       190.72 o                         
 -12   7  14        420.87        477.44       277.77 o                         
 -11   7  14        496.49        467.11       156.96 o                         
 -10   7  14        107.47        265.44       146.18 o                         
  -9   7  14       3357.85       3432.54       258.92 o                         
  -8   7  14         21.91         51.56       120.08 o                         
  -7   7  14       2203.84       2287.17       205.08 o                         
  -6   7  14         10.91         46.24       102.08 o                         
  -5   7  14      25045.38      25811.95       556.45 o                         
  -4   7  14        536.22        462.29       108.29 o                         
  -3   7  14       2911.76       2880.13       206.65 o                         
  -2   7  14         36.73        172.75       104.90 o                         
  -1   7  14       2279.59       2636.06       271.17 o                         
   0   7  14         35.61        111.08       108.44 o                         
   1   7  14       3962.44       4494.30       237.35 o                         
   2   7  14         67.17         56.06       100.49 o                         
   3   7  14      16257.14      17018.57       490.17 o                         
   4   7  14        297.41        469.10       128.50 o                         
   5   7  14       6724.11       6809.21       348.09 o                         
   6   7  14          1.77        -51.15       128.05 o                         
   7   7  14       2869.25       2773.83       250.68 o                         
   8   7  14        318.16        440.11       404.00 o                         
 -10   8  14       3798.25       3750.64       398.81 o                         
  -9   8  14         15.15        -39.17       167.55 o                         
  -8   8  14        350.41        438.45       149.66 o                         
  -7   8  14       3676.95       3363.78       279.43 o                         
  -6   8  14       8388.81       9270.58       423.07 o                         
  -5   8  14       1336.88       1371.86       211.88 o                         
  -4   8  14       2002.25       1771.66       196.24 o                         
  -3   8  14       8364.64       8458.44       372.55 o                         
  -2   8  14       5632.74       5331.42       302.89 o                         
  -1   8  14        463.16        373.92       116.24 o                         
   0   8  14        215.11         29.81       118.08 o                         
   1   8  14        758.13        793.00       144.36 o                         
   2   8  14       8831.06       9404.85       399.04 o                         
   3   8  14       2788.96       2853.65       227.47 o                         
   4   8  14        278.40        466.50       148.99 o                         
   5   8  14       5161.00       5438.71       366.89 o                         
   6   8  14       6839.75       7073.07       535.25 o                         
   7   8  14        437.07        385.67       289.24 o                         
  -9   9  14       2218.61       1046.31       354.46 o                         
  -8   9  14       4131.95       4048.33       479.78 o                         
  -7   9  14         85.96        174.43       201.55 o                         
  -6   9  14       1276.50       1289.19       207.40 o                         
  -5   9  14        810.41        802.58       161.76 o                         
  -4   9  14       7997.12       8519.49       449.23 o                         
  -3   9  14        714.68        811.16       200.05 o                         
  -2   9  14        458.23        335.49       119.57 o                         
  -1   9  14       4128.74       4676.49       319.94 o                         
   0   9  14       5128.19       5178.65       371.50 o                         
   1   9  14        467.68        514.20       166.44 o                         
   2   9  14         59.96        347.56       144.97 o                         
   3   9  14        307.00        124.79       153.65 o                         
   4   9  14       9993.30      10698.72       639.02 o                         
   5   9  14       1220.81       1432.24       308.98 o                         
  -5  10  14        917.21        171.43       274.73 o                         
  -4  10  14         68.00        109.62       252.49 o                         
  -3  10  14       5434.30       5693.34       573.79 o                         
  -2  10  14          1.93         81.49       274.70 o                         
  -1  10  14       2731.81       2769.03       448.40 o                         
   0  10  14          7.17       -121.16       243.49 o                         
   1  10  14       6661.55       6794.99       592.85 o                         
   2  10  14         32.61         18.02       221.00 o                         
 -15   0  15       7958.44       7703.60       847.43 o                         
 -13   0  15       5523.30       5760.27       529.16 o                         
 -11   0  15      12681.04      13955.84       656.46 o                         
  -9   0  15        904.27       1147.18       196.18 o                         
  -7   0  15      12454.23      13303.38       571.13 o                         
  -5   0  15      33658.04      33267.10       796.16 o                         
  -3   0  15      22733.89      21419.32       453.60 o                         
  -1   0  15       2070.74       1872.76       134.64 o                         
   1   0  15       5651.41       5572.30       226.70 o                         
   3   0  15      44668.09      44542.41       754.97 o                         
   5   0  15       9927.66      10077.43       384.06 o                         
   7   0  15       3549.62       3990.57       262.76 o                         
   9   0  15       1287.13        831.29       179.96 o                         
  11   0  15      15699.55      15917.76       981.08 o                         
 -15   1  15        743.67        739.35       209.40 o                         
 -14   1  15       1550.39       1764.29       209.31 o                         
 -13   1  15       1324.99       1255.69       230.81 o                         
 -12   1  15       8021.24       9026.15       500.36 o                         
 -11   1  15        214.57        142.11       119.09 o                         
 -10   1  15        165.06        143.24       109.30 o                         
  -9   1  15       3186.03       3100.96       205.82 o                         
  -8   1  15      13849.12      14424.10       383.00 o                         
  -7   1  15       3072.88       2829.00       178.99 o                         
  -6   1  15       1019.55       1046.37       118.99 o                         
  -5   1  15       3477.47       3784.18       175.19 o                         
  -4   1  15      28711.20      28463.80       510.84 o                         
  -3   1  15       3918.00       3797.80       130.99 o                         
  -2   1  15          6.66        -14.69        66.25 o                         
  -1   1  15       3571.71       3447.29       133.34 o                         
   0   1  15      14765.66      15184.51       274.21 o                         
   1   1  15       4317.17       4341.68       147.97 o                         
   2   1  15        444.75        414.89        56.83 o                         
   3   1  15        834.35        751.93        84.76 o                         
   4   1  15      32880.52      33198.81       481.18 o                         
   5   1  15       4021.82       4209.95       173.12 o                         
   6   1  15       1128.25        944.85        90.58 o                         
   7   1  15       1367.57       1342.41       129.81 o                         
   8   1  15       3434.04       3409.93       182.37 o                         
   9   1  15        513.41        556.75        98.32 o                         
  10   1  15       1053.28        983.63       132.32 o                         
  11   1  15         45.54        191.93       132.79 o                         
 -15   2  15       4306.05       4446.54       492.52 o                         
 -14   2  15       7259.17       7753.56       367.72 o                         
 -13   2  15        241.98        333.63       128.80 o                         
 -12   2  15        119.52        253.31       102.06 o                         
 -11   2  15        627.64        838.51       117.90 o                         
 -10   2  15       6369.09       7222.76       313.33 o                         
  -9   2  15       4298.59       4383.96       222.28 o                         
  -8   2  15        424.17        366.17        89.27 o                         
  -7   2  15      14641.72      14063.96       353.17 o                         
  -6   2  15      23826.48      23171.55       422.13 o                         
  -5   2  15       1260.51       1389.06       107.81 o                         
  -4   2  15         96.48         86.24        64.83 o                         
  -3   2  15       1443.30       1466.68        89.08 o                         
  -2   2  15       7348.44       7302.87       176.85 o                         
  -1   2  15      11551.91      10872.37       220.95 o                         
   0   2  15         81.46         88.98        56.06 o                         
   1   2  15       9789.09       9951.12       247.82 o                         
   2   2  15      22795.33      22416.63       338.58 o                         
   3   2  15       5469.24       5617.36       181.08 o                         
   4   2  15        256.72        174.28        65.14 o                         
   5   2  15        460.61        391.04        70.73 o                         
   6   2  15      10954.61      10510.64       309.14 o                         
   7   2  15       4368.94       4954.28       217.67 o                         
   8   2  15       1343.48       1396.45       126.19 o                         
   9   2  15       1108.54       1070.31       123.97 o                         
  10   2  15       5751.29       5668.92       303.48 o                         
  11   2  15       2752.54       2710.48       344.85 o                         
 -15   3  15       1885.28       2267.47       444.52 o                         
 -14   3  15         29.99        198.76       122.96 o                         
 -13   3  15       5535.56       5958.53       335.82 o                         
 -12   3  15         58.49         83.82       117.11 o                         
 -11   3  15       1594.98       1380.68       157.34 o                         
 -10   3  15          2.33         -4.81        94.82 o                         
  -9   3  15      11692.17      10887.32       369.61 o                         
  -8   3  15       1503.60       1474.19       141.21 o                         
  -7   3  15      14252.81      14128.65       414.49 o                         
  -6   3  15         10.11         15.11        72.20 o                         
  -5   3  15      17052.94      17044.86       329.64 o                         
  -4   3  15        420.53        453.62        75.07 o                         
  -3   3  15       8234.08       8072.22       214.50 o                         
  -2   3  15          0.04        -31.52        52.55 o                         
  -1   3  15       6043.48       6321.10       201.08 o                         
   0   3  15       1706.62       1886.76       124.23 o                         
   1   3  15      23707.76      24012.53       386.19 o                         
   2   3  15          8.26         28.07        56.46 o                         
   3   3  15      10739.31      10454.24       253.56 o                         
   4   3  15         17.42        106.19        67.83 o                         
   5   3  15       8375.39       8112.74       244.51 o                         
   6   3  15          1.52         93.59        77.07 o                         
   7   3  15       1641.83       1420.91       135.50 o                         
   8   3  15        715.05        735.57       136.51 o                         
   9   3  15       7974.57       8220.33       352.76 o                         
  10   3  15        214.03         93.74       182.13 o                         
  11   3  15       1716.77        947.55       355.12 o                         
 -14   4  15      10281.09      11407.56       580.77 o                         
 -13   4  15        101.78         92.27       136.62 o                         
 -12   4  15        747.66        592.81       131.49 o                         
 -11   4  15         32.81        258.61       119.20 o                         
 -10   4  15       5278.79       5434.87       277.55 o                         
  -9   4  15       2678.38       2796.91       195.43 o                         
  -8   4  15        178.39        320.28       110.50 o                         
  -7   4  15       7594.67       7298.46       288.63 o                         
  -6   4  15      33729.65      33840.69       616.86 o                         
  -5   4  15         26.03        182.88        74.56 o                         
  -4   4  15        166.53        108.35        68.33 o                         
  -3   4  15       2311.85       2083.84       116.66 o                         
  -2   4  15      13197.59      13365.73       290.85 o                         
  -1   4  15       3205.15       3059.91       139.65 o                         
   0   4  15        144.60        107.90        68.61 o                         
   1   4  15       5032.44       5114.08       177.80 o                         
   2   4  15      27624.54      28010.29       475.33 o                         
   3   4  15         84.94        134.92        81.03 o                         
   4   4  15       1210.62       1134.65       107.39 o                         
   5   4  15        161.45         87.27        91.45 o                         
   6   4  15      13087.26      12263.58       367.50 o                         
   7   4  15        597.08        570.08       103.20 o                         
   8   4  15        607.24        536.64       108.28 o                         
   9   4  15       1097.31       1359.25       159.65 o                         
  10   4  15       4706.23       4706.30       352.02 o                         
 -14   5  15       1047.78        827.61       270.69 o                         
 -13   5  15       4293.31       4263.61       303.70 o                         
 -12   5  15       5240.07       4768.69       292.10 o                         
 -11   5  15        738.77        817.06       150.95 o                         
 -10   5  15        146.06         68.62       104.58 o                         
  -9   5  15       3261.18       3574.98       222.59 o                         
  -8   5  15       4312.18       5018.17       268.02 o                         
  -7   5  15       5066.97       4994.60       250.77 o                         
  -6   5  15       1686.73       1446.21       141.91 o                         
  -5   5  15       6244.00       5800.83       238.34 o                         
  -4   5  15      17230.17      17726.87       374.89 o                         
  -3   5  15       4477.38       4562.73       183.12 o                         
  -2   5  15        674.65        600.02        80.88 o                         
  -1   5  15       2394.28       2323.05       139.64 o                         
   0   5  15       4222.27       4419.85       188.46 o                         
   1   5  15       3072.56       3245.32       160.87 o                         
   2   5  15        296.37        233.79        81.45 o                         
   3   5  15       1827.54       1915.52       144.00 o                         
   4   5  15      17802.33      17690.08       426.63 o                         
   5   5  15       7407.38       7458.57       290.17 o                         
   6   5  15       2057.66       2108.02       167.26 o                         
   7   5  15       2643.21       2590.71       196.64 o                         
   8   5  15       2013.62       1854.01       167.85 o                         
   9   5  15       2284.96       2266.65       221.42 o                         
  10   5  15         34.02       -230.69       230.69 o                         
 -13   6  15       1707.67       1853.22       261.00 o                         
 -12   6  15         18.34        126.22       117.89 o                         
 -11   6  15       6989.81       6879.05       346.54 o                         
 -10   6  15       1387.59       1397.91       165.13 o                         
  -9   6  15       1411.56       1274.75       153.32 o                         
  -8   6  15        292.97        331.12       117.43 o                         
  -7   6  15       7612.57       7588.78       332.02 o                         
  -6   6  15       2015.26       2004.13       150.59 o                         
  -5   6  15      17842.34      18221.61       446.41 o                         
  -4   6  15          0.13         75.95        73.94 o                         
  -3   6  15      10769.86      10561.14       322.99 o                         
  -2   6  15       1662.16       1884.15       133.96 o                         
  -1   6  15       2301.02       2581.12       154.22 o                         
   0   6  15        167.92         75.16        89.66 o                         
   1   6  15       2242.93       2191.31       134.90 o                         
   2   6  15       4670.43       5121.06       238.61 o                         
   3   6  15      20747.92      20910.68       468.14 o                         
   4   6  15          4.88        -48.48        83.61 o                         
   5   6  15       5159.97       4840.08       237.06 o                         
   6   6  15        207.85        306.81       105.95 o                         
   7   6  15       1461.88       1252.06       134.34 o                         
   8   6  15        306.65        208.32       129.87 o                         
   9   6  15       1000.87        678.89       280.84 o                         
 -12   7  15       7097.72       6062.05       739.00 o                         
 -11   7  15         38.78        170.95       148.59 o                         
 -10   7  15        127.14         -2.89       125.98 o                         
  -9   7  15        207.69        185.75       127.38 o                         
  -8   7  15       9342.18       9490.31       424.46 o                         
  -7   7  15        355.51        381.97       125.13 o                         
  -6   7  15        424.21        354.26       116.16 o                         
  -5   7  15        122.28         99.76       101.31 o                         
  -4   7  15      16014.78      16744.39       510.46 o                         
  -3   7  15          5.51         15.29       104.65 o                         
  -2   7  15        201.47         62.17       103.26 o                         
  -1   7  15        891.07        847.50       122.85 o                         
   0   7  15       7566.52       7938.53       354.47 o                         
   1   7  15        525.21        553.44       125.47 o                         
   2   7  15         55.32         -1.01       109.19 o                         
   3   7  15         14.79          9.90       116.82 o                         
   4   7  15      19190.39      19407.09       598.74 o                         
   5   7  15        401.38        772.55       149.07 o                         
   6   7  15        704.20        696.23       159.81 o                         
   7   7  15        127.75        132.18       258.15 o                         
   8   7  15       3223.00       3857.67      1299.87 o                         
 -10   8  15       2045.81       1684.32       333.27 o                         
  -9   8  15       4065.97       4619.15       439.41 o                         
  -8   8  15        358.17        137.53       146.72 o                         
  -7   8  15       6561.29       6773.60       396.61 o                         
  -6   8  15       4317.50       5027.16       337.69 o                         
  -5   8  15       1645.24       1618.67       199.66 o                         
  -4   8  15         30.89         91.61       121.48 o                         
  -3   8  15       2890.20       2870.98       222.72 o                         
  -2   8  15       2581.09       2410.26       207.30 o                         
  -1   8  15       6662.93       5743.43       364.21 o                         
   0   8  15         40.06        270.22       156.02 o                         
   1   8  15       3448.96       3193.29       280.91 o                         
   2   8  15       5761.21       6168.05       398.67 o                         
   3   8  15       4056.59       4148.61       291.11 o                         
   4   8  15          4.40         -8.83       154.80 o                         
   5   8  15       1577.72       1155.89       293.56 o                         
   6   8  15       1765.85        991.10       644.66 o                         
  -8   9  15       2777.22       1899.62       499.84 o                         
  -7   9  15       3344.30       3426.43       548.73 o                         
  -6   9  15        224.78        -80.67       159.75 o                         
  -5   9  15       5108.29       5352.00       366.82 o                         
  -4   9  15       1960.71       1754.30       206.00 o                         
  -3   9  15       1798.08       1538.97       214.69 o                         
  -2   9  15         28.21        -37.10       143.49 o                         
  -1   9  15       2422.77       2487.30       247.61 o                         
   0   9  15       1980.37       1579.31       218.47 o                         
   1   9  15       6881.73       6768.55       415.08 o                         
   2   9  15        427.53        406.44       337.96 o                         
   3   9  15       3325.37       4583.05       524.05 o                         
   4   9  15       1274.50        449.92       364.65 o                         
  -4  10  15          1.51       -213.88       213.88 o                         
  -3  10  15        335.95        346.34       243.47 o                         
  -2  10  15       5774.46       6331.33       973.82 o                         
  -1  10  15         55.64          6.18       255.01 o                         
   0  10  15         13.96        208.41       261.41 o                         
 -14   0  16      10841.37      12776.29       892.55 o                         
 -12   0  16        195.32         -9.79       176.54 o                         
 -10   0  16       9726.15       9847.23       555.08 o                         
  -8   0  16       1505.30       1283.39       189.21 o                         
  -6   0  16      38643.65      39100.90       916.70 o                         
  -4   0  16       1478.40       1670.15       170.22 o                         
  -2   0  16       3684.59       4001.30       276.55 o                         
   0   0  16        373.06        309.61        82.15 o                         
   2   0  16      48809.31      48505.19       707.22 o                         
   4   0  16       8758.33       8296.43       338.21 o                         
   6   0  16       5255.90       5359.38       297.47 o                         
   8   0  16       1742.44       1534.87       201.55 o                         
  10   0  16       8650.28       8734.61       527.16 o                         
 -15   1  16       2145.04       3255.02       597.88 o                         
 -14   1  16          7.69        -28.50       137.36 o                         
 -13   1  16       3997.79       4301.54       315.92 o                         
 -12   1  16        596.73        499.92       157.49 o                         
 -11   1  16       6925.82       7828.06       391.16 o                         
 -10   1  16         63.15        185.47       125.23 o                         
  -9   1  16       4737.78       4675.93       251.15 o                         
  -8   1  16       6026.36       6102.09       260.31 o                         
  -7   1  16      12147.03      12117.07       378.79 o                         
  -6   1  16       2155.13       2103.78       151.79 o                         
  -5   1  16       7764.94       7905.28       250.86 o                         
  -4   1  16       6459.50       6361.30       230.01 o                         
  -3   1  16      21427.69      20624.62       425.06 o                         
  -2   1  16        359.30        444.87        77.33 o                         
  -1   1  16        929.52        853.61        78.73 o                         
   0   1  16       1662.01       1665.31       101.01 o                         
   1   1  16      22399.73      22550.73       332.98 o                         
   2   1  16      10042.71      10386.83       248.54 o                         
   3   1  16       2411.90       2640.69       144.89 o                         
   4   1  16       8619.01       8686.17       255.68 o                         
   5   1  16      13024.09      12633.59       305.37 o                         
   6   1  16        491.53        427.49        87.47 o                         
   7   1  16         73.40        191.54        81.22 o                         
   8   1  16         95.09        116.55        83.57 o                         
   9   1  16       7687.07       7985.49       327.79 o                         
  10   1  16       3509.08       3937.55       243.39 o                         
  11   1  16         88.28         -5.31       200.02 o                         
 -15   2  16       3953.84       3871.64       653.13 o                         
 -14   2  16       3378.28       3709.51       278.06 o                         
 -13   2  16       4183.12       4420.86       290.14 o                         
 -12   2  16         10.83         79.29       109.07 o                         
 -11   2  16       2000.69       2153.21       214.65 o                         
 -10   2  16       3749.03       4013.21       243.71 o                         
  -9   2  16       7907.56       7583.59       291.76 o                         
  -8   2  16        389.69        277.05       100.68 o                         
  -7   2  16       7218.30       7106.94       254.22 o                         
  -6   2  16      11198.74      11286.75       308.53 o                         
  -5   2  16      10624.62      10107.04       265.35 o                         
  -4   2  16       1288.24       1376.66       103.42 o                         
  -3   2  16       1660.46       1805.54       102.90 o                         
  -2   2  16       1441.01       1429.87       100.02 o                         
  -1   2  16      11332.15      11058.98       264.39 o                         
   0   2  16        347.61        310.40        74.94 o                         
   1   2  16       2949.05       3005.25       143.13 o                         
   2   2  16      14151.19      13989.72       293.73 o                         
   3   2  16      14813.78      15096.65       330.19 o                         
   4   2  16       2136.64       2027.56       129.05 o                         
   5   2  16       1137.19       1097.68       104.28 o                         
   6   2  16       1366.35       1725.52       136.28 o                         
   7   2  16       6070.44       5874.02       246.19 o                         
   8   2  16        983.60        966.10       113.47 o                         
   9   2  16         25.66         65.41       136.44 o                         
  10   2  16       3724.58       3508.55       256.99 o                         
  11   2  16       6808.55       5326.91       886.59 o                         
 -14   3  16        104.78        -34.18       157.33 o                         
 -13   3  16        198.28        423.71       136.57 o                         
 -12   3  16       3702.91       3800.99       277.77 o                         
 -11   3  16        221.33        302.77       122.87 o                         
 -10   3  16          9.48        118.94       128.40 o                         
  -9   3  16         11.01       -109.71       123.39 o                         
  -8   3  16      30881.24      29731.96       555.80 o                         
  -7   3  16        878.69        706.83       105.62 o                         
  -6   3  16       1684.75       1508.21       121.34 o                         
  -5   3  16        479.44        392.71        80.39 o                         
  -4   3  16       9404.30       9397.56       256.17 o                         
  -3   3  16         14.51         60.72        61.69 o                         
  -2   3  16       1935.41       1761.31       128.10 o                         
  -1   3  16        230.83        281.91        79.05 o                         
   0   3  16      36683.18      37835.27       527.56 o                         
   1   3  16        902.48        886.68        92.50 o                         
   2   3  16       6073.77       5737.90       210.19 o                         
   3   3  16         87.64        127.51        70.25 o                         
   4   3  16       7241.32       7372.15       260.65 o                         
   5   3  16        559.31        593.15        89.09 o                         
   6   3  16       4818.72       4801.17       229.65 o                         
   7   3  16         24.23          4.23        97.39 o                         
   8   3  16      10453.79      10379.90       381.50 o                         
   9   3  16        497.74        360.12       109.89 o                         
  10   3  16       2784.24       2717.93       372.39 o                         
 -14   4  16        760.67        888.84       223.77 o                         
 -13   4  16       3321.97       3607.49       271.30 o                         
 -12   4  16        171.80        206.18       123.51 o                         
 -11   4  16       2009.53       1893.81       177.62 o                         
 -10   4  16       1183.45       1190.53       150.85 o                         
  -9   4  16       8780.72       8828.81       363.20 o                         
  -8   4  16         45.04        116.75       101.77 o                         
  -7   4  16       8035.62       8145.07       316.60 o                         
  -6   4  16       1827.19       2003.21       159.30 o                         
  -5   4  16      15950.15      16188.96       396.57 o                         
  -4   4  16        327.65        193.04        74.46 o                         
  -3   4  16       1909.84       1834.22       124.85 o                         
  -2   4  16       1727.77       1768.65       119.88 o                         
  -1   4  16      13708.88      13595.69       322.95 o                         
   0   4  16        144.72        108.00        68.05 o                         
   1   4  16       1400.74       1274.64       102.72 o                         
   2   4  16       2696.77       2886.94       165.53 o                         
   3   4  16      18148.74      18601.27       427.58 o                         
   4   4  16       1694.77       1574.68       135.11 o                         
   5   4  16       1292.03        942.78       131.21 o                         
   6   4  16        390.77        379.10       102.42 o                         
   7   4  16       6705.10       6705.97       300.06 o                         
   8   4  16        127.15         -3.58       103.03 o                         
   9   4  16         14.21        113.85       107.27 o                         
  10   4  16       1010.54       1520.31       516.95 o                         
 -13   5  16       2231.34       2426.83       254.13 o                         
 -12   5  16       3391.10       2876.69       232.42 o                         
 -11   5  16       1263.48       1208.37       177.45 o                         
 -10   5  16         86.32        117.15       111.49 o                         
  -9   5  16        809.22        652.41       126.09 o                         
  -8   5  16       8493.46       8175.99       342.65 o                         
  -7   5  16       8311.99       8034.40       316.86 o                         
  -6   5  16        551.99        473.32       106.08 o                         
  -5   5  16       8008.76       8057.19       286.60 o                         
  -4   5  16       8645.91       8857.90       276.91 o                         
  -3   5  16       4780.64       5054.22       215.42 o                         
  -2   5  16         57.28         16.44        74.20 o                         
  -1   5  16        158.38        190.62        80.82 o                         
   0   5  16       6799.39       7287.09       255.75 o                         
   1   5  16      12216.19      12418.58       340.56 o                         
   2   5  16       5732.18       5772.33       242.86 o                         
   3   5  16       2888.30       2660.28       176.12 o                         
   4   5  16      10658.06      10537.40       340.75 o                         
   5   5  16       3942.79       4160.09       224.11 o                         
   6   5  16        218.78        162.34        99.37 o                         
   7   5  16         11.38       -102.20       102.20 o                         
   8   5  16        518.42        449.07       107.49 o                         
   9   5  16       2951.36       3181.39       332.47 o                         
 -12   6  16          1.18       -141.96       141.96 o                         
 -11   6  16        263.34        238.91       129.89 o                         
 -10   6  16       6724.40       6301.63       342.99 o                         
  -9   6  16        337.06        324.32       119.52 o                         
  -8   6  16        732.88        845.11       139.34 o                         
  -7   6  16        251.27        486.98       114.92 o                         
  -6   6  16      18763.16      19077.65       467.28 o                         
  -5   6  16       1895.08       1835.87       159.24 o                         
  -4   6  16        850.47       1009.85       131.49 o                         
  -3   6  16        405.42        446.28        91.97 o                         
  -2   6  16       5595.91       5849.57       233.87 o                         
  -1   6  16        956.89        835.41       108.45 o                         
   0   6  16       2555.86       2334.92       168.38 o                         
   1   6  16          7.03        -74.49        81.60 o                         
   2   6  16      21325.36      21694.53       493.36 o                         
   3   6  16       1411.93       1296.68       131.37 o                         
   4   6  16       4520.46       4488.36       229.37 o                         
   5   6  16        171.75        268.21       113.39 o                         
   6   6  16       3063.78       3491.55       227.78 o                         
   7   6  16        762.72        623.50       120.79 o                         
   8   6  16       1247.75       1742.93       324.52 o                         
 -11   7  16       4569.37       4237.46       460.51 o                         
 -10   7  16        240.65         71.73       165.76 o                         
  -9   7  16       4389.60       4520.89       359.42 o                         
  -8   7  16        634.04       1000.36       162.25 o                         
  -7   7  16       6408.27       7012.48       363.18 o                         
  -6   7  16        703.07        765.63       143.27 o                         
  -5   7  16       3603.83       3549.46       259.32 o                         
  -4   7  16         16.01        180.14       114.45 o                         
  -3   7  16      11387.37      11993.75       418.72 o                         
  -2   7  16        662.71        653.03       163.55 o                         
  -1   7  16       2229.17       2081.25       299.72 o                         
   0   7  16        176.64        251.16       114.68 o                         
   1   7  16       9568.19      10093.71       414.96 o                         
   2   7  16        556.30        536.25       130.70 o                         
   3   7  16        853.01        873.69       158.78 o                         
   4   7  16        501.34        572.23       144.10 o                         
   5   7  16       9178.75       9159.33       449.94 o                         
   6   7  16        247.44         94.80       157.78 o                         
   7   7  16        161.17        429.16       502.26 o                         
 -10   8  16       5803.52       4977.31       585.84 o                         
  -9   8  16       1318.85       1056.43       463.24 o                         
  -8   8  16        175.06         94.90       148.79 o                         
  -7   8  16       1209.08       1083.83       186.41 o                         
  -6   8  16       5242.04       5255.17       347.84 o                         
  -5   8  16       4758.15       4459.54       316.46 o                         
  -4   8  16        944.28        971.69       188.00 o                         
  -3   8  16        516.14        603.85       129.40 o                         
  -2   8  16       6900.87       7628.96       401.81 o                         
  -1   8  16       2024.96       1760.02       212.20 o                         
   0   8  16       1416.26       1257.23       184.85 o                         
   1   8  16        341.04        229.72       136.50 o                         
   2   8  16       5978.02       5994.72       353.14 o                         
   3   8  16       5556.02       5996.46       357.59 o                         
   4   8  16       1694.60       1625.21       279.13 o                         
   5   8  16        166.42       -192.54       192.54 o                         
  -7   9  16       3353.97       2336.11       493.46 o                         
  -6   9  16        470.27        135.93       203.32 o                         
  -5   9  16       1641.21       1551.75       273.08 o                         
  -4   9  16       2171.45       1893.70       318.62 o                         
  -3   9  16        190.72        340.21       154.00 o                         
  -2   9  16        379.12        407.19       204.26 o                         
  -1   9  16         13.77         56.47       138.01 o                         
   0   9  16       9394.49       9780.75       550.84 o                         
   1   9  16       4556.36       4596.27       458.43 o                         
   2   9  16        814.80        839.44       242.14 o                         
 -15   0  17       1406.49       1858.39       879.88 o                         
 -13   0  17       5686.64       6699.62       574.69 o                         
 -11   0  17        391.16        148.61       195.80 o                         
  -9   0  17      22141.43      23144.96       806.85 o                         
  -7   0  17       6584.10       5910.18       382.80 o                         
  -5   0  17      16887.65      17631.87       541.39 o                         
  -3   0  17        409.48        169.02       119.07 o                         
  -1   0  17      33835.32      33600.20       633.97 o                         
   1   0  17       1465.32       1307.22       123.43 o                         
   3   0  17      27194.57      26490.17       601.45 o                         
   5   0  17       1217.46       1276.97       167.70 o                         
   7   0  17       4509.15       4415.48       315.90 o                         
   9   0  17        366.23        468.73       140.17 o                         
 -15   1  17        544.76        102.24       215.95 o                         
 -14   1  17         32.24         -5.56       161.46 o                         
 -13   1  17         27.61        103.07       141.39 o                         
 -12   1  17       6998.78       7977.17       407.86 o                         
 -11   1  17       2464.30       2683.23       222.48 o                         
 -10   1  17       3471.37       3498.83       235.32 o                         
  -9   1  17       3076.28       3090.20       207.75 o                         
  -8   1  17      13369.83      13451.15       388.31 o                         
  -7   1  17       5906.04       5721.09       254.83 o                         
  -6   1  17       4120.70       4035.98       203.01 o                         
  -5   1  17        500.77        430.23        88.94 o                         
  -4   1  17      10253.60      11112.04       319.67 o                         
  -3   1  17       1885.11       1918.78       134.27 o                         
  -2   1  17       7328.51       7075.84       232.80 o                         
  -1   1  17         94.07        113.78        72.12 o                         
   0   1  17       6422.41       6683.61       195.86 o                         
   1   1  17       9286.95       9464.34       232.23 o                         
   2   1  17       8769.77       8684.32       254.20 o                         
   3   1  17         71.19         95.36        73.43 o                         
   4   1  17      10339.70      10354.37       287.59 o                         
   5   1  17        565.98        523.32        83.57 o                         
   6   1  17       4199.06       3940.79       199.45 o                         
   7   1  17         13.28          0.71        93.21 o                         
   8   1  17       2302.33       2223.73       165.33 o                         
   9   1  17       4432.96       4659.31       253.34 o                         
  10   1  17       8337.69       7249.35       466.95 o                         
 -15   2  17        551.55        296.42       569.92 o                         
 -14   2  17       3052.07       3402.07       301.92 o                         
 -13   2  17       2150.41       2366.47       230.76 o                         
 -12   2  17       1283.91       1244.63       168.08 o                         
 -11   2  17        675.52        689.51       133.26 o                         
 -10   2  17       6991.42       7206.60       321.48 o                         
  -9   2  17       5333.03       5504.74       251.48 o                         
  -8   2  17       3665.42       3620.61       196.21 o                         
  -7   2  17        543.98        555.95        92.72 o                         
  -6   2  17       9558.50       9198.63       283.94 o                         
  -5   2  17       9916.72       9940.06       304.51 o                         
  -4   2  17       1650.99       1701.96       120.96 o                         
  -3   2  17         34.34         95.75        64.79 o                         
  -2   2  17      13009.69      13026.43       323.86 o                         
  -1   2  17       6924.39       6953.91       231.04 o                         
   0   2  17       8352.52       8502.61       260.62 o                         
   1   2  17         41.02        117.21        65.59 o                         
   2   2  17       8502.07       8501.30       242.56 o                         
   3   2  17       8271.92       8337.05       254.19 o                         
   4   2  17       6775.23       6866.23       233.98 o                         
   5   2  17        426.87        489.15        88.72 o                         
   6   2  17       3886.70       3754.39       211.05 o                         
   7   2  17       2676.49       2841.06       184.89 o                         
   8   2  17       5044.74       5080.66       270.23 o                         
   9   2  17         12.57       -114.67       114.67 o                         
  10   2  17        813.84       1020.00       304.75 o                         
 -14   3  17          1.70        146.86       355.90 o                         
 -13   3  17       1219.92        913.27       170.35 o                         
 -12   3  17        148.26         28.41       157.38 o                         
 -11   3  17       3825.10       3902.15       272.63 o                         
 -10   3  17        212.52        195.07       118.17 o                         
  -9   3  17       3034.08       2775.65       206.72 o                         
  -8   3  17        510.15        457.99       102.09 o                         
  -7   3  17      34149.42      33029.11       603.44 o                         
  -6   3  17          4.82        -54.25        85.03 o                         
  -5   3  17         49.60         54.36        78.14 o                         
  -4   3  17        324.76        269.00        78.26 o                         
  -3   3  17       6316.16       6295.31       248.65 o                         
  -2   3  17        509.55        626.48        95.17 o                         
  -1   3  17        405.28        469.90        86.10 o                         
   0   3  17        535.73        606.26        87.63 o                         
   1   3  17      38909.32      39153.12       545.57 o                         
   2   3  17          9.45         73.03        69.45 o                         
   3   3  17        318.19        250.39        94.82 o                         
   4   3  17        503.38        575.73        85.13 o                         
   5   3  17       5370.88       5426.47       251.01 o                         
   6   3  17        223.45         74.20        96.95 o                         
   7   3  17         34.05         46.01       100.75 o                         
   8   3  17         20.17        106.40       107.77 o                         
   9   3  17      13744.72      14495.96       522.95 o                         
  10   3  17        139.00       -142.08       394.48 o                         
 -14   4  17       5237.38       4796.21       956.94 o                         
 -13   4  17        785.33        551.35       145.02 o                         
 -12   4  17        806.21        813.88       135.00 o                         
 -11   4  17         97.21        173.80       119.78 o                         
 -10   4  17       7827.26       7804.35       360.92 o                         
  -9   4  17        598.19        751.79       129.34 o                         
  -8   4  17       5116.96       4934.49       261.11 o                         
  -7   4  17        121.95         82.05        95.20 o                         
  -6   4  17      14292.13      14741.14       424.31 o                         
  -5   4  17       2035.00       2105.33       147.53 o                         
  -4   4  17       1930.46       1911.47       147.80 o                         
  -3   4  17        237.73         26.08        81.14 o                         
  -2   4  17       5783.30       5797.69       237.10 o                         
  -1   4  17       1054.01       1012.61       107.95 o                         
   0   4  17      16606.63      16570.68       361.21 o                         
   1   4  17        289.70        270.55        79.58 o                         
   2   4  17      15284.42      15516.18       383.11 o                         
   3   4  17       3505.56       3583.40       198.76 o                         
   4   4  17       4015.43       4098.39       222.38 o                         
   5   4  17         98.52         60.48        88.86 o                         
   6   4  17       1159.58        878.38       115.31 o                         
   7   4  17        219.74        210.46       103.85 o                         
   8   4  17       9020.50       8897.24       366.28 o                         
   9   4  17         27.32       -154.33       154.33 o                         
 -13   5  17         29.36         17.91       151.96 o                         
 -12   5  17       2163.69       2432.70       258.18 o                         
 -11   5  17       5399.29       5228.28       393.92 o                         
 -10   5  17       2060.61       1814.59       183.45 o                         
  -9   5  17       1467.49       1344.17       195.46 o                         
  -8   5  17       7783.67       7703.57       348.99 o                         
  -7   5  17       6674.40       6807.22       309.91 o                         
  -6   5  17       1158.09       1055.45       130.94 o                         
  -5   5  17        100.27        104.22        84.66 o                         
  -4   5  17       2324.35       2301.91       202.02 o                         
  -3   5  17       5788.99       6079.69       262.11 o                         
  -2   5  17       3740.15       4089.35       219.38 o                         
  -1   5  17        578.07        506.89       100.13 o                         
   0   5  17       8098.37       8257.57       283.06 o                         
   1   5  17      12504.13      12327.20       349.39 o                         
   2   5  17       3801.27       3596.77       195.40 o                         
   3   5  17          0.44        -29.99        87.21 o                         
   4   5  17       2126.87       2116.95       162.98 o                         
   5   5  17       3673.49       3646.46       223.69 o                         
   6   5  17       3381.73       3477.44       220.16 o                         
   7   5  17         62.33        -12.40       103.01 o                         
   8   5  17       1871.60       1698.49       227.04 o                         
 -12   6  17         97.16         18.04       187.96 o                         
 -11   6  17        515.53        442.29       141.09 o                         
 -10   6  17        763.16        789.31       140.62 o                         
  -9   6  17      10869.78      10927.57       421.51 o                         
  -8   6  17        145.75         89.03       138.82 o                         
  -7   6  17       1757.53       1711.31       189.00 o                         
  -6   6  17        942.06        797.18       120.32 o                         
  -5   6  17       9387.94       9603.03       352.78 o                         
  -4   6  17       1397.66       1196.92       147.17 o                         
  -3   6  17         26.08         64.65        86.40 o                         
  -2   6  17        736.28        692.65       117.56 o                         
  -1   6  17      12651.15      12542.01       393.64 o                         
   0   6  17        389.65        267.61        91.19 o                         
   1   6  17         23.58         45.13        89.37 o                         
   2   6  17        383.17        478.58        95.31 o                         
   3   6  17      15234.44      15391.62       436.16 o                         
   4   6  17       2194.82       1858.64       181.27 o                         
   5   6  17        165.67        122.99        99.68 o                         
   6   6  17        342.67        370.74       107.62 o                         
   7   6  17       2975.71       2487.64       352.40 o                         
 -11   7  17         34.71        238.31       225.15 o                         
 -10   7  17       1596.67       1279.05       295.99 o                         
  -9   7  17       1233.47        582.46       152.40 o                         
  -8   7  17       8534.74       8736.71       418.44 o                         
  -7   7  17       1060.23       1126.46       164.20 o                         
  -6   7  17       3306.80       3369.82       275.02 o                         
  -5   7  17        485.33        648.76       159.18 o                         
  -4   7  17       6275.40       6712.19       367.83 o                         
  -3   7  17         24.15         76.28       124.50 o                         
  -2   7  17       3272.75       3262.71       258.07 o                         
  -1   7  17        195.81        242.97       133.47 o                         
   0   7  17       8699.58       8856.76       434.08 o                         
   1   7  17       1330.60       1599.83       179.47 o                         
   2   7  17       7108.73       6718.81       364.32 o                         
   3   7  17        122.83        153.49       130.73 o                         
   4   7  17       5390.59       5993.45       414.14 o                         
   5   7  17         22.66         43.82       199.25 o                         
   6   7  17       3469.39       2884.91       461.40 o                         
  -9   8  17       4947.65       3981.88       482.56 o                         
  -8   8  17        455.94        848.60       210.66 o                         
  -7   8  17        281.30        253.65       152.53 o                         
  -6   8  17       1229.54       1076.69       202.29 o                         
  -5   8  17       5134.14       5601.71       430.75 o                         
  -4   8  17        910.39        723.88       283.32 o                         
  -3   8  17        404.89        106.47       192.67 o                         
  -2   8  17       2796.21       2749.40       263.75 o                         
  -1   8  17       6897.12       7091.66       415.39 o                         
   0   8  17       1302.74       1124.32       187.47 o                         
   1   8  17        111.47         59.92       155.20 o                         
   2   8  17        815.49        780.02       172.54 o                         
   3   8  17       6668.84       6199.94       440.06 o                         
   4   8  17       1339.54       1504.58       536.27 o                         
  -6   9  17        251.33        -82.26       337.85 o                         
  -5   9  17         52.66       -201.80       237.91 o                         
  -4   9  17        289.92        530.46       311.70 o                         
  -3   9  17       3300.46       3771.81       516.08 o                         
  -2   9  17       1337.65       1020.19       228.25 o                         
  -1   9  17        334.64        500.29       174.84 o                         
   0   9  17       1583.61       1329.86       301.89 o                         
   1   9  17      10000.11       9259.05       702.27 o                         
   2   9  17        577.45       1036.86       497.46 o                         
 -14   0  18        581.47        752.12       376.06 o                         
 -12   0  18       5108.74       5541.20       493.29 o                         
 -10   0  18      15871.07      17297.90       783.28 o                         
  -8   0  18       5630.69       5547.50       408.34 o                         
  -6   0  18       3030.86       2838.08       283.76 o                         
  -4   0  18      18099.50      18030.98       588.60 o                         
  -2   0  18      16139.33      15861.34       522.79 o                         
   0   0  18      14586.03      14800.20       407.10 o                         
   2   0  18       2769.22       2781.18       222.96 o                         
   4   0  18      18514.13      18049.81       587.12 o                         
   6   0  18       2461.10       2782.82       257.23 o                         
   8   0  18       7924.32       7625.58       449.46 o                         
  10   0  18        532.94        104.37       240.90 o                         
 -14   1  18        921.88        802.54       240.41 o                         
 -13   1  18        134.76        281.03       139.73 o                         
 -12   1  18        762.01        493.52       138.67 o                         
 -11   1  18      14042.42      15049.16       529.62 o                         
 -10   1  18       1028.79       1103.73       151.53 o                         
  -9   1  18         84.04         51.85       108.23 o                         
  -8   1  18       3197.62       3616.20       234.71 o                         
  -7   1  18      11244.01      10966.83       349.28 o                         
  -6   1  18       2725.52       2523.42       179.78 o                         
  -5   1  18         44.32         -5.49        78.69 o                         
  -4   1  18         67.47        134.80        85.50 o                         
  -3   1  18      16287.08      16562.35       376.32 o                         
  -2   1  18       1897.47       1789.09       130.29 o                         
  -1   1  18       4451.86       4393.18       192.61 o                         
   0   1  18       3934.33       3984.40       158.40 o                         
   1   1  18      20044.42      19798.73       372.78 o                         
   2   1  18       2458.30       2337.60       141.06 o                         
   3   1  18        749.97        654.96        95.01 o                         
   4   1  18         45.25        106.38        84.23 o                         
   5   1  18       3969.82       4353.16       207.73 o                         
   6   1  18       2736.70       2882.14       183.81 o                         
   7   1  18       3088.91       3081.16       195.82 o                         
   8   1  18       1109.68        960.70       129.62 o                         
   9   1  18       8026.49       8025.09       398.26 o                         
  10   1  18       1870.66       2112.69       450.25 o                         
 -14   2  18       2017.88       2280.05       433.20 o                         
 -13   2  18       2773.71       3385.49       274.06 o                         
 -12   2  18         59.62        150.09       121.92 o                         
 -11   2  18         86.23        196.02       118.28 o                         
 -10   2  18       1170.27       1100.01       153.87 o                         
  -9   2  18      16427.03      17051.03       445.35 o                         
  -8   2  18       9436.45       9604.02       324.49 o                         
  -7   2  18         53.70         68.30        84.17 o                         
  -6   2  18       6682.20       6449.25       249.71 o                         
  -5   2  18       6426.94       6708.87       250.78 o                         
  -4   2  18        246.18        267.70        72.23 o                         
  -3   2  18        231.90        252.21        75.66 o                         
  -2   2  18        181.79        172.79        75.42 o                         
  -1   2  18      27376.32      27438.54       451.12 o                         
   0   2  18      13984.69      14016.67       338.13 o                         
   1   2  18       2913.94       2829.32       158.11 o                         
   2   2  18       5265.10       5137.30       211.63 o                         
   3   2  18       6061.08       5937.46       230.97 o                         
   4   2  18       1112.41       1277.16       118.57 o                         
   5   2  18        172.98        286.70        85.52 o                         
   6   2  18         18.03        179.24        94.54 o                         
   7   2  18       6633.97       6431.30       289.06 o                         
   8   2  18       5526.74       5453.97       299.54 o                         
   9   2  18       3343.87       3916.95       473.02 o                         
 -14   3  18       2658.36       2272.43       541.09 o                         
 -13   3  18         58.42        147.67       131.61 o                         
 -12   3  18       2070.25       2301.19       224.24 o                         
 -11   3  18        134.66         88.88       114.71 o                         
 -10   3  18       5640.72       5695.40       325.73 o                         
  -9   3  18          4.29        104.58       110.62 o                         
  -8   3  18      13239.38      13714.08       395.75 o                         
  -7   3  18        275.67        356.82       110.68 o                         
  -6   3  18      12119.36      12136.96       385.43 o                         
  -5   3  18         15.83        -22.69        89.17 o                         
  -4   3  18       1814.64       1915.33       157.53 o                         
  -3   3  18       1736.58       1352.00       123.95 o                         
  -2   3  18       6497.49       6178.14       264.89 o                         
  -1   3  18        213.99         69.92        80.45 o                         
   0   3  18       8207.05       8038.99       269.62 o                         
   1   3  18        610.52        685.61        91.67 o                         
   2   3  18      23446.33      23411.31       471.62 o                         
   3   3  18        217.38        125.32        87.26 o                         
   4   3  18       1923.22       1819.53       149.81 o                         
   5   3  18        169.37        254.21        93.74 o                         
   6   3  18       4643.05       4446.04       251.13 o                         
   7   3  18        205.16         81.46       107.04 o                         
   8   3  18        466.86        255.96       130.86 o                         
   9   3  18        125.98        195.73       256.50 o                         
 -13   4  18       5553.46       5197.33       499.38 o                         
 -12   4  18         33.84        158.62       131.22 o                         
 -11   4  18         77.16         -9.51       152.72 o                         
 -10   4  18         24.23         55.75       124.82 o                         
  -9   4  18      17102.29      17266.08       656.00 o                         
  -8   4  18       2638.58       2959.18       219.34 o                         
  -7   4  18         45.53        119.98       113.52 o                         
  -6   4  18       3050.45       3163.30       222.59 o                         
  -5   4  18       8052.86       8343.16       329.91 o                         
  -4   4  18         85.08         -0.86        97.43 o                         
  -3   4  18        456.21        406.24        89.22 o                         
  -2   4  18         88.02         34.66        93.55 o                         
  -1   4  18      21892.75      21445.16       454.13 o                         
   0   4  18       3820.20       3788.35       194.91 o                         
   1   4  18       1672.23       1634.69       134.18 o                         
   2   4  18       2266.99       2479.32       165.46 o                         
   3   4  18       6834.04       7159.97       279.75 o                         
   4   4  18        419.18        398.61       101.57 o                         
   5   4  18        727.05        683.81       114.73 o                         
   6   4  18         88.21         85.66       104.25 o                         
   7   4  18       8902.97       9248.03       379.91 o                         
   8   4  18       1141.46       1075.66       177.64 o                         
 -12   5  18       1704.38       1467.50       230.90 o                         
 -11   5  18       6043.62       6204.19       362.48 o                         
 -10   5  18       2199.27       1856.29       193.77 o                         
  -9   5  18         37.60        138.27       177.39 o                         
  -8   5  18       4017.96       3943.19       258.16 o                         
  -7   5  18       5573.15       5612.10       307.61 o                         
  -6   5  18       4162.44       3849.31       289.58 o                         
  -5   5  18         32.53         39.94       102.00 o                         
  -4   5  18       1141.07       1206.15       147.62 o                         
  -3   5  18       6250.95       6713.38       282.70 o                         
  -2   5  18       8008.58       8195.66       317.62 o                         
  -1   5  18        488.35        554.86       112.08 o                         
   0   5  18       4510.27       4487.85       213.13 o                         
   1   5  18       9388.21       9781.33       316.41 o                         
   2   5  18       5826.55       5818.29       240.04 o                         
   3   5  18        340.52        488.75       103.25 o                         
   4   5  18        241.83        250.67       100.03 o                         
   5   5  18       2563.80       2177.34       174.38 o                         
   6   5  18       4851.73       4699.36       265.69 o                         
   7   5  18       1074.66        797.38       152.45 o                         
   8   5  18        395.49        466.25       208.89 o                         
 -11   6  18        247.20        199.73       209.12 o                         
 -10   6  18       8603.95       8461.36       410.03 o                         
  -9   6  18       1185.40        816.08       167.49 o                         
  -8   6  18       3875.99       4484.50       309.70 o                         
  -7   6  18        108.39        180.57       129.01 o                         
  -6   6  18       1585.01       1189.49       163.28 o                         
  -5   6  18       1015.18        901.87       137.81 o                         
  -4   6  18       8526.73       8834.97       359.67 o                         
  -3   6  18        186.68        314.87       121.65 o                         
  -2   6  18       4222.22       4094.58       248.00 o                         
  -1   6  18        261.64        173.96        94.95 o                         
   0   6  18       7678.29       7818.63       313.41 o                         
   1   6  18         15.49        187.51        86.05 o                         
   2   6  18       2334.06       2197.50       171.20 o                         
   3   6  18       2256.51       2426.13       179.17 o                         
   4   6  18       6534.21       6919.20       310.91 o                         
   5   6  18        178.88        181.15       102.85 o                         
   6   6  18        541.36        509.67       168.91 o                         
   7   6  18        234.44        -85.14       237.54 o                         
 -10   7  18         14.10       -119.81       265.92 o                         
  -9   7  18         43.62         70.21       226.52 o                         
  -8   7  18        451.63        373.14       165.92 o                         
  -7   7  18       9408.72       8961.49       510.00 o                         
  -6   7  18        243.32        637.54       181.70 o                         
  -5   7  18         15.90       -106.55       119.52 o                         
  -4   7  18        106.77         27.26       121.28 o                         
  -3   7  18      10193.61      11352.52       514.20 o                         
  -2   7  18         14.86         59.42       125.77 o                         
  -1   7  18        885.59        569.38       148.83 o                         
   0   7  18       1693.83       1365.28       207.02 o                         
   1   7  18      12983.70      13411.70       495.63 o                         
   2   7  18        364.81        167.78       124.32 o                         
   3   7  18       1278.78       1264.16       198.85 o                         
   4   7  18        123.85        256.57       151.51 o                         
   5   7  18       5637.90       5406.57       624.97 o                         
  -8   8  18       4988.99       4745.02       624.09 o                         
  -7   8  18         64.10        215.05       194.58 o                         
  -6   8  18       2631.26       3182.78       337.49 o                         
  -5   8  18       1565.45       1534.87       267.68 o                         
  -4   8  18       1440.30       1750.51       301.62 o                         
  -3   8  18         28.19        110.89       147.61 o                         
  -2   8  18        604.73        439.95       186.79 o                         
  -1   8  18       4859.14       5518.64       374.38 o                         
   0   8  18       7993.36       8425.10       466.00 o                         
   1   8  18       2256.15       2580.41       269.74 o                         
   2   8  18       2585.08       2283.90       337.94 o                         
   3   8  18        964.18         36.45       408.15 o                         
  -5   9  18          7.14        252.91       726.14 o                         
  -4   9  18        582.40        209.40       298.68 o                         
  -3   9  18       1131.69        361.59       406.44 o                         
  -2   9  18       3129.07       3591.65       742.51 o                         
  -1   9  18        252.67        557.06       267.45 o                         
   0   9  18       4454.97       3530.30       566.20 o                         
 -13   0  19       5457.35       5940.72       565.60 o                         
 -11   0  19        762.98        625.37       235.43 o                         
  -9   0  19      17270.91      16546.60       758.30 o                         
  -7   0  19       2121.64       1971.01       250.54 o                         
  -5   0  19       9549.82      10056.97       472.15 o                         
  -3   0  19       6691.48       6345.04       341.31 o                         
  -1   0  19      21690.63      21660.62       562.99 o                         
   1   0  19       8378.82       8661.90       394.04 o                         
   3   0  19       6546.88       6315.35       362.20 o                         
   5   0  19       5702.40       5762.62       362.11 o                         
   7   0  19       4709.31       4180.57       361.52 o                         
   9   0  19       4845.09       4179.21       478.95 o                         
 -14   1  19       2673.27       2438.71       376.63 o                         
 -13   1  19        267.65        335.81       140.89 o                         
 -12   1  19       2328.71       2227.04       230.70 o                         
 -11   1  19       3354.92       3916.72       282.97 o                         
 -10   1  19      13215.35      14577.79       513.73 o                         
  -9   1  19         18.44         -0.25       112.11 o                         
  -8   1  19       1607.81       1933.58       187.97 o                         
  -7   1  19       1542.19       1444.96       148.80 o                         
  -6   1  19       4959.27       4931.17       245.06 o                         
  -5   1  19       1846.38       2165.77       155.48 o                         
  -4   1  19       2044.06       2053.45       147.52 o
[truncated: 70,068 more chars]
