# Supplementary material for: Crystal structures of three 4-methyl­piperidinium salts (one as three polymorphs) with tetrahalogenidoaurate(III), halide and (in one case) di­chloro­iodate(I) counter-anions
Source: Acta Crystallogr E Crystallogr Commun. 2025 Jun 12;81(Pt 7):600–12. doi: 10.1107/S2056989025004918 (PMC12230621; doi:10.1107/S2056989025004918)
Supplement: Supplementary file 4 [file e-81-00600-2bsup4.hkl]

data_2b                                                                         
_shelx_title ' London in P2/c'                                                  
_shelx_refln_list_code          4                                               
_shelx_F_calc_maximum      842.93                                               
_exptl_crystal_F_000      2224.00                                               
_reflns_d_resolution_high  0.7100                                               
                                                                                
loop_                                                                           
 _space_group_symop_operation_xyz                                               
 'x, y, z'                                                                      
 '-x, y, -z+1/2'                                                                
 '-x, -y, -z'                                                                   
 'x, -y, z-1/2'                                                                 
                                                                                
_cell_length_a    18.7771                                                       
_cell_length_b    10.6891                                                       
_cell_length_c    20.5603                                                       
_cell_angle_alpha  90.000                                                       
_cell_angle_beta   99.284                                                       
_cell_angle_gamma  90.000                                                       
                                                                                
_shelx_F_squared_multiplier     1.000                                           
                                                                                
loop_                                                                           
 _refln_index_h                                                                 
 _refln_index_k                                                                 
 _refln_index_l                                                                 
 _refln_F_squared_calc                                                          
 _refln_F_squared_meas                                                          
 _refln_F_squared_sigma                                                         
 _refln_observed_status                                                         
   2   0   0     470945.50     493610.06      3844.16 o                         
   3   0   0        994.22       1479.49        98.32 o                         
   4   0   0      68934.38      75653.57       541.68 o                         
   5   0   0       2168.21       2373.89       120.63 o                         
   6   0   0     568375.06     589732.44      4036.00 o                         
   7   0   0       2872.41       3002.44       170.25 o                         
   8   0   0     694952.94     723410.06      4419.30 o                         
   9   0   0       5170.85       5812.17       282.67 o                         
  10   0   0     203865.64     200329.17      2191.43 o                         
  11   0   0       2239.12       2665.34       218.49 o                         
  12   0   0     105319.77     102829.65      1332.09 o                         
  13   0   0       2691.81       2411.42       244.69 o                         
  14   0   0      62719.88      61891.09      1647.21 o                         
  15   0   0       4096.52       6016.01       575.61 o                         
  16   0   0      86071.02      91619.88      2020.60 o                         
  17   0   0       3280.37       2699.50       445.91 o                         
  18   0   0      41688.00      43378.38      1500.50 o                         
  19   0   0       3999.40       3502.62       497.69 o                         
  20   0   0      22436.82      24338.32      1419.38 o                         
  21   0   0        511.52       1041.34       486.46 o                         
  22   0   0       5048.49       6164.71       803.74 o                         
  23   0   0       1012.72       1643.37       745.41 o                         
  24   0   0      13906.21      11242.59      1452.44 o                         
  25   0   0       1327.94       2582.36      1340.50 o                         
   1   1   0       1322.89       1455.92       158.25 o                         
   2   1   0        336.77        369.57        48.40 o                         
   3   1   0      11949.67      12168.29       165.17 o                         
   4   1   0       2279.82       2557.20        92.64 o                         
   5   1   0      23144.93      24185.94       254.90 o                         
   6   1   0        425.35        554.85        77.02 o                         
   7   1   0       6288.44       6492.75       181.72 o                         
   8   1   0        156.88        155.39        88.27 o                         
   9   1   0      28839.42      29050.17       469.14 o                         
  10   1   0         13.17         20.60        99.91 o                         
  11   1   0      23880.68      25188.20       477.78 o                         
  12   1   0        166.93        282.30       133.39 o                         
  13   1   0      21134.83      21877.51       549.17 o                         
  14   1   0        302.86        160.74       162.61 o                         
  15   1   0      31538.43      31960.43       812.10 o                         
  16   1   0        190.24          0.23       217.83 o                         
  17   1   0      40040.95      41162.42       980.18 o                         
  18   1   0        279.91        539.06       247.31 o                         
  19   1   0      14544.51      15516.55       727.02 o                         
  20   1   0        813.60       1681.78       395.80 o                         
  21   1   0      12546.34      14207.54       870.36 o                         
  22   1   0        283.66       1244.21       418.69 o                         
  23   1   0      20089.41      20001.50      1039.98 o                         
  24   1   0        510.77        939.60       454.44 o                         
  25   1   0      25645.63      26995.65      2298.48 o                         
   0   2   0     465883.31     475258.62      3301.51 o                         
   1   2   0        305.51        308.91        59.55 o                         
   2   2   0     195509.19     199947.00      1106.34 o                         
   3   2   0       1337.96       1321.53        85.59 o                         
   4   2   0       3630.59       4022.35       128.77 o                         
   5   2   0       3217.37       3178.23       138.31 o                         
   6   2   0     143627.30     148707.20       954.71 o                         
   7   2   0       7183.67       7989.96       242.97 o                         
   8   2   0     213083.75     220620.12      1383.53 o                         
   9   2   0       6200.62       6393.71       257.80 o                         
  10   2   0     131445.12     134167.61      1127.92 o                         
  11   2   0        986.00       1061.51       160.76 o                         
  12   2   0      36657.05      38139.25       747.81 o                         
  13   2   0       2795.32       3281.32       274.96 o                         
  14   2   0      59208.87      61191.31       966.40 o                         
  15   2   0       5255.92       5428.32       351.15 o                         
  16   2   0      68912.93      68717.58      1155.21 o                         
  17   2   0       4839.06       5272.22       394.68 o                         
  18   2   0      50385.20      51471.11      1254.96 o                         
  19   2   0        897.09       1153.40       338.31 o                         
  20   2   0       9697.29       9285.49       662.92 o                         
  21   2   0        562.83        567.53       452.28 o                         
  22   2   0      13739.55      14779.94       916.44 o                         
  23   2   0        933.75       1412.58       538.36 o                         
  24   2   0      10042.29      10988.60       916.79 o                         
  25   2   0       2055.72       1446.42      1514.37 o                         
   0   3   0      18887.64      18771.26       365.81 o                         
   1   3   0        194.00        388.91        83.97 o                         
   2   3   0       4552.62       4806.22       147.31 o                         
   3   3   0      12604.37      13199.46       276.32 o                         
   4   3   0       1133.30       1237.69       126.51 o                         
   5   3   0        398.01        540.35       113.52 o                         
   6   3   0       1930.76       2167.06       159.67 o                         
   7   3   0      16009.30      16247.88       331.65 o                         
   8   3   0        949.20        826.22       107.82 o                         
   9   3   0      15213.04      15841.02       394.24 o                         
  10   3   0       7259.35       7081.14       286.42 o                         
  11   3   0      23065.15      22923.32       514.35 o                         
  12   3   0       1003.29       1083.11       167.18 o                         
  13   3   0       9452.04      10177.09       397.10 o                         
  14   3   0         79.50       -107.41       160.82 o                         
  15   3   0      32559.65      32802.44       788.07 o                         
  16   3   0       1000.81       1128.39       229.73 o                         
  17   3   0      35833.14      37598.89      1059.82 o                         
  18   3   0        165.92        394.48       316.36 o                         
  19   3   0      33947.55      34247.94      1144.37 o                         
  20   3   0        138.18       -146.27       289.99 o                         
  21   3   0      10977.47      11118.56       744.15 o                         
  22   3   0          6.96        148.83       429.10 o                         
  23   3   0      25418.29      28055.35      1366.66 o                         
  24   3   0        121.33        -90.56       398.92 o                         
  25   3   0      27062.97      22470.62      2507.36 o                         
   0   4   0     115406.54     115338.23      1243.34 o                         
   1   4   0        376.18        437.24        98.53 o                         
   2   4   0      99523.98      99240.99       783.49 o                         
   3   4   0       3144.39       3254.03       190.88 o                         
   4   4   0      79465.23      81108.84       800.05 o                         
   5   4   0         36.16        202.66       127.94 o                         
   6   4   0      58992.53      58603.81       750.87 o                         
   7   4   0       4652.28       5115.53       245.39 o                         
   8   4   0     106449.41     106503.65      1021.94 o                         
   9   4   0        534.31        400.10       139.76 o                         
  10   4   0      61165.22      61265.32       783.29 o                         
  11   4   0        293.39        943.71       282.17 o                         
  12   4   0      21838.63      21631.37       525.82 o                         
  13   4   0        972.85        755.42       167.93 o                         
  14   4   0      27622.15      27631.10       635.07 o                         
  15   4   0      11982.50      12899.07       545.47 o                         
  16   4   0      50861.42      51133.22      1077.47 o                         
  17   4   0       5482.85       6164.36       457.43 o                         
  18   4   0      18388.55      18550.14       799.32 o                         
  19   4   0       3394.83       3258.37       458.39 o                         
  20   4   0       3597.40       4481.38       500.86 o                         
  21   4   0       4095.86       4191.80       548.05 o                         
  22   4   0       9400.59       9643.25       806.41 o                         
  23   4   0       9084.00       8959.93       947.58 o                         
  24   4   0      12165.18       9040.36      1364.36 o                         
  25   4   0      10373.08       8320.92      2566.92 o                         
   0   5   0     109313.99     109434.93      1521.27 o                         
   1   5   0       2696.24       2662.11       161.19 o                         
   2   5   0      55457.92      54283.60       629.70 o                         
   3   5   0         80.65         33.58       110.28 o                         
   4   5   0      18515.52      17846.99       400.98 o                         
   5   5   0      12773.47      12761.28       420.36 o                         
   6   5   0      26937.73      25704.57       615.26 o                         
   7   5   0       6521.75       6980.50       309.46 o                         
   8   5   0      54354.73      53006.22       847.65 o                         
   9   5   0      34026.80      33768.23       700.82 o                         
  10   5   0      33347.66      33200.11       692.83 o                         
  11   5   0      10585.40      10756.49       338.20 o                         
  12   5   0      10534.77      11279.24       436.36 o                         
  13   5   0      11552.92      11441.36       444.90 o                         
  14   5   0      12660.52      13226.22       494.87 o                         
  15   5   0       8341.71       8535.54       439.08 o                         
  16   5   0      12787.60      12941.41       608.78 o                         
  17   5   0      27341.51      27058.85       957.54 o                         
  18   5   0       6912.99       6338.22       540.71 o                         
  19   5   0      10957.92      10690.15       793.50 o                         
  20   5   0       2284.16       2322.85       504.57 o                         
  21   5   0       3558.19       4459.33       634.03 o                         
  22   5   0       1555.21       1925.93       512.26 o                         
  23   5   0       2117.49       3062.44       598.89 o                         
  24   5   0        826.55       -417.33       801.14 o                         
   0   6   0      48020.49      46941.42       932.76 o                         
   1   6   0        521.76        615.32       129.61 o                         
   2   6   0      27014.43      25939.95       483.33 o                         
   3   6   0       1179.88       1309.15       146.03 o                         
   4   6   0      26779.49      26390.28       534.65 o                         
   5   6   0       9892.37       9299.72       329.63 o                         
   6   6   0      24866.13      23942.62       656.66 o                         
   7   6   0      20043.20      20537.53       551.87 o                         
   8   6   0      26385.18      25701.71       675.29 o                         
   9   6   0      15120.95      14905.50       521.49 o                         
  10   6   0      10545.35      11359.61       513.63 o                         
  11   6   0       3600.95       3305.45       326.62 o                         
  12   6   0       7058.70       6788.21       386.59 o                         
  13   6   0      19542.94      19651.78       653.65 o                         
  14   6   0       5360.91       5311.66       371.85 o                         
  15   6   0      18164.31      19530.44       806.33 o                         
  16   6   0      10037.76       9727.70       563.79 o                         
  17   6   0      13083.08      12736.81       732.22 o                         
  18   6   0        633.53       1100.07       386.60 o                         
  19   6   0       4321.40       3825.61       490.30 o                         
  20   6   0         78.82       -466.16       467.71 o                         
  21   6   0       3529.01       3984.25       614.96 o                         
  22   6   0        336.30       1190.67       462.77 o                         
  23   6   0       7133.78       7392.86      1089.80 o                         
   0   7   0     211145.61     206074.44      3660.07 o                         
   1   7   0        409.70        455.48       145.19 o                         
   2   7   0     108536.13     104078.38      1501.46 o                         
   3   7   0       2137.11       2055.25       231.09 o                         
   4   7   0      49637.98      48761.26       742.95 o                         
   5   7   0       3696.98       3501.19       225.72 o                         
   6   7   0      81296.81      79449.49      1101.85 o                         
   7   7   0       1363.82        935.76       179.83 o                         
   8   7   0     104523.73     102841.89      1355.34 o                         
   9   7   0       1377.40       1231.67       254.76 o                         
  10   7   0      42100.15      42218.69       969.87 o                         
  11   7   0       1229.35       1354.69       267.83 o                         
  12   7   0      25152.62      25636.49       780.07 o                         
  13   7   0        201.70        123.43       248.39 o                         
  14   7   0      20256.09      20584.64       804.79 o                         
  15   7   0       1598.47       1259.96       337.87 o                         
  16   7   0      19050.26      19106.64       901.36 o                         
  17   7   0       3251.16       3043.09       489.43 o                         
  18   7   0      10273.03      10405.90       726.08 o                         
  19   7   0       4038.35       2963.18       458.90 o                         
  20   7   0       6742.49       6849.08       742.78 o                         
  21   7   0        151.64        456.32       476.71 o                         
  22   7   0       2563.94       2128.94       808.85 o                         
  23   7   0        940.18        -15.73      1866.75 o                         
   0   8   0      10380.70       9564.97       546.51 o                         
   1   8   0        133.81         39.29       139.74 o                         
   2   8   0      15783.35      14643.48       442.00 o                         
   3   8   0       1508.17       1183.26       177.24 o                         
   4   8   0       5667.98       5335.66       274.03 o                         
   5   8   0       5103.89       4828.79       309.87 o                         
   6   8   0       8570.76       8333.83       368.89 o                         
   7   8   0       9472.90       9013.24       450.12 o                         
   8   8   0       3705.04       3963.71       380.75 o                         
   9   8   0      10671.21      10278.72       552.60 o                         
  10   8   0       6128.94       5721.08       444.89 o                         
  11   8   0      11846.03      10810.15       594.78 o                         
  12   8   0        138.98         33.73       270.74 o                         
  13   8   0      11360.97      11301.09       628.74 o                         
  14   8   0       2611.75       2159.95       383.81 o                         
  15   8   0      24402.90      25511.07      1026.56 o                         
  16   8   0         55.98        -23.37       314.44 o                         
  17   8   0      21386.20      23657.41      1058.67 o                         
  18   8   0         96.93        240.54       382.50 o                         
  19   8   0      12924.28      13428.83       951.14 o                         
  20   8   0        343.67        600.62       521.96 o                         
  21   8   0       9447.20      11249.89      1583.46 o                         
  22   8   0         24.31        649.12      2984.24 o                         
   0   9   0     100011.70      97939.92      2106.75 o                         
   1   9   0       4009.82       3537.43       342.32 o                         
   2   9   0      55989.95      54780.10      1071.06 o                         
   3   9   0       1324.28       1525.38       250.54 o                         
   4   9   0      23148.78      23448.94       658.74 o                         
   5   9   0        540.62        141.49       275.18 o                         
   6   9   0      61769.93      62778.92      1363.46 o                         
   7   9   0         76.80        193.36       313.44 o                         
   8   9   0      70396.05      69740.89      1617.73 o                         
   9   9   0       2669.84       2617.04       390.69 o                         
  10   9   0      56350.75      56009.44      1392.25 o                         
  11   9   0        642.85        928.28       349.08 o                         
  12   9   0      30306.86      30315.22      1104.83 o                         
  13   9   0        214.84       -174.74       319.91 o                         
  14   9   0      36733.00      35725.02      1263.87 o                         
  15   9   0        822.12        473.82       361.25 o                         
  16   9   0      32331.75      34251.69      1399.43 o                         
  17   9   0       1879.18       1740.85       447.59 o                         
  18   9   0      29119.84      27955.02      1385.53 o                         
  19   9   0        636.67        650.29       527.01 o                         
  20   9   0      12375.48      10347.40      1305.50 o                         
   0  10   0       1436.30       1234.15       414.97 o                         
   1  10   0        129.61        274.83       248.17 o                         
   2  10   0       4630.05       4353.72       427.49 o                         
   3  10   0        669.34        288.30       342.25 o                         
   4  10   0       4613.30       4034.55       411.46 o                         
   5  10   0       1247.18       1049.23       312.31 o                         
   6  10   0       7750.15       7666.99       556.37 o                         
   7  10   0       3444.02       3478.28       449.67 o                         
   8  10   0         74.29        449.58       330.83 o                         
   9  10   0       5416.04       5275.77       537.68 o                         
  10  10   0       2226.89       1710.96       360.41 o                         
  11  10   0       6975.37       7248.78       593.27 o                         
  12  10   0        994.36       1007.63       352.33 o                         
  13  10   0       5741.84       4705.07       552.56 o                         
  14  10   0       2382.99       2053.19       424.42 o                         
  15  10   0      11044.15      10473.12       740.71 o                         
  16  10   0         10.95         72.32       419.70 o                         
  17  10   0      16040.07      16388.49      1161.86 o                         
  18  10   0        996.16        121.24       962.16 o                         
  19  10   0       8908.42      11231.81      1942.86 o                         
   0  11   0     104891.98     103317.73      2469.54 o                         
   1  11   0         89.21         45.06       287.83 o                         
   2  11   0      73374.04      72737.62      1560.98 o                         
   3  11   0        112.12       -328.65       328.65 o                         
   4  11   0      52299.37      54210.28      1370.51 o                         
   5  11   0        274.64        718.01       378.87 o                         
   6  11   0      50356.42      50634.88      1527.55 o                         
   7  11   0         21.52       -346.63       346.63 o                         
   8  11   0      68629.91      70403.73      1739.10 o                         
   9  11   0       1086.93        849.92       367.56 o                         
  10  11   0      36131.23      35804.26      1287.95 o                         
  11  11   0        728.99        960.07       442.77 o                         
  12  11   0      25328.60      24827.88      1055.56 o                         
  13  11   0        686.09        669.17       364.27 o                         
  14  11   0      16889.55      17966.55       988.02 o                         
  15  11   0        924.60        722.07       649.31 o                         
  16  11   0      19174.02      18031.27      1523.09 o                         
  17  11   0       3304.27       2427.37       828.82 o                         
   0  12   0       1931.68       1896.67       678.51 o                         
   1  12   0       1566.56       1346.43       364.95 o                         
   2  12   0       1109.46        548.92       422.19 o                         
   3  12   0       1217.45        639.11       377.61 o                         
   4  12   0        132.62        537.15       424.90 o                         
   5  12   0       1243.70        904.33       407.69 o                         
   6  12   0        313.88        186.89       360.22 o                         
   7  12   0       1640.75        892.81       385.67 o                         
   8  12   0        874.00        554.12       367.05 o                         
   9  12   0       7185.53       7624.67       635.03 o                         
  10  12   0       1093.16       1447.66       509.01 o                         
  11  12   0       6750.84       7281.27       717.43 o                         
  12  12   0        171.18        774.78       581.23 o                         
  13  12   0       5137.17       3768.20       618.58 o                         
  14  12   0         16.68       -552.13       575.60 o                         
  15  12   0       5368.00       2408.72      1054.11 o                         
   0  13   0      41957.07      46162.42      2061.43 o                         
   1  13   0          5.43        352.92       358.29 o                         
   2  13   0      37747.00      39427.58      1410.41 o                         
   3  13   0        319.32       -379.98       379.98 o                         
   4  13   0      29138.30      30584.94      1374.59 o                         
   5  13   0        398.35        311.73       379.42 o                         
   6  13   0      33068.14      36446.33      1487.35 o                         
   7  13   0       2843.96       2603.33       597.21 o                         
   8  13   0      28445.13      30423.69      1318.44 o                         
   9  13   0        860.72        795.28       494.86 o                         
  10  13   0      23466.47      23102.77      1232.74 o                         
  11  13   0       1479.99       1611.46       643.66 o                         
  12  13   0      15637.99      14086.75      1642.40 o                         
  13  13   0        366.64       1095.87      1612.33 o                         
   0  14   0       5729.93       5601.88       984.37 o                         
   1  14   0         27.96       -270.37       461.08 o                         
   2  14   0       3702.28       3918.15       583.50 o                         
   3  14   0       1593.86       2236.14       530.66 o                         
   4  14   0       1341.23        837.18       479.79 o                         
   5  14   0         32.12        933.98       946.48 o                         
   6  14   0       1500.34       1537.04       740.39 o                         
   7  14   0        627.16        231.23       679.18 o                         
   8  14   0       3108.43       1190.74       612.40 o                         
   9  14   0       2611.48       2408.06      1765.37 o                         
   0  15   0       7166.99       4043.38      1863.37 o                         
   1  15   0         31.35      -1221.96      1383.49 o                         
   2  15   0       7039.16       2858.90      1259.05 o                         
 -26   1   1        278.11        790.65      1434.44 o                         
 -25   1   1        315.16        237.03       747.16 o                         
 -24   1   1       1661.21       1486.24       464.23 o                         
 -23   1   1        108.47        338.54       571.16 o                         
 -22   1   1        310.43        261.85       345.64 o                         
 -21   1   1        279.34        243.18       389.44 o                         
 -20   1   1       2332.34       1830.72       340.32 o                         
 -19   1   1        795.71        849.30       269.61 o                         
 -18   1   1       1591.16       1444.92       262.26 o                         
 -17   1   1        325.58        552.98       234.26 o                         
 -16   1   1      15248.43      14817.73       582.99 o                         
 -15   1   1        130.36       -117.74       139.30 o                         
 -14   1   1       3059.60       3119.53       249.73 o                         
 -13   1   1         11.75        160.30       148.98 o                         
 -12   1   1      16344.04      16029.09       454.95 o                         
 -11   1   1        133.59        131.70       122.20 o                         
 -10   1   1       7908.87       8290.34       320.23 o                         
  -9   1   1       1960.68       2037.45       181.66 o                         
  -8   1   1      54016.59      57104.57       632.28 o                         
  -7   1   1        333.86        432.92       102.78 o                         
  -6   1   1      30414.93      32577.00       371.05 o                         
  -5   1   1        824.79        851.82        84.17 o                         
  -4   1   1       3249.32       3984.49       115.63 o                         
  -3   1   1       6210.68       6270.30       133.88 o                         
  -2   1   1       6869.87       7341.09       135.30 o                         
  -1   1   1       4275.52       4408.84       136.10 o                         
   0   1   1      27656.50      26179.87      1399.70 o                         
   1   1   1       4259.21       4732.01       140.86 o                         
   2   1   1        104.70        110.86        46.63 o                         
   3   1   1       4131.36       4587.02       110.78 o                         
   4   1   1      12669.43      13954.73       183.60 o                         
   5   1   1       3879.95       4115.82       114.95 o                         
   6   1   1      26682.84      28774.27       326.39 o                         
   7   1   1       3291.22       3175.66       123.02 o                         
   8   1   1        866.95        880.79        93.88 o                         
   9   1   1       9732.07      10302.71       249.92 o                         
  10   1   1       1065.08        974.36        98.67 o                         
  11   1   1       2860.67       2707.56       171.70 o                         
  12   1   1        164.40        300.17       128.67 o                         
  13   1   1         88.94         66.82       144.15 o                         
  14   1   1       6846.51       6841.00       308.60 o                         
  15   1   1       3846.94       3965.90       308.38 o                         
  16   1   1         16.68        -40.01       181.12 o                         
  17   1   1       2355.59       2282.09       262.30 o                         
  18   1   1          3.63         32.84       279.09 o                         
  19   1   1        388.35        531.87       292.70 o                         
  20   1   1       1000.37        470.37       315.79 o                         
  21   1   1        276.98         43.32       400.59 o                         
  22   1   1          3.16       -124.84       374.73 o                         
  23   1   1        197.57        259.73       374.28 o                         
  24   1   1       1035.27       1605.72       458.59 o                         
  25   1   1        929.34        362.79       678.46 o                         
 -26   2   1       3012.69       1050.77      1002.35 o                         
 -25   2   1        200.44        554.20       788.44 o                         
 -24   2   1       4943.05       5226.80       636.74 o                         
 -23   2   1        649.07        686.53       434.44 o                         
 -22   2   1       4379.35       4832.50       588.25 o                         
 -21   2   1       1631.01       1323.14       328.14 o                         
 -20   2   1       2924.44       2750.71       377.30 o                         
 -19   2   1        444.14        517.14       297.77 o                         
 -18   2   1       8829.29       8569.64       478.35 o                         
 -17   2   1       1981.63       1840.51       295.58 o                         
 -16   2   1       9851.41      10173.48       492.31 o                         
 -15   2   1         15.96       -121.43       233.83 o                         
 -14   2   1       6970.04       7451.71       383.66 o                         
 -13   2   1       5094.56       5039.30       317.20 o                         
 -12   2   1       6560.72       6521.58       323.53 o                         
 -11   2   1       3206.50       3387.03       216.93 o                         
 -10   2   1       6011.77       6233.27       256.48 o                         
  -9   2   1        329.89        330.81       124.08 o                         
  -8   2   1      15513.19      15927.58       340.16 o                         
  -7   2   1      16837.70      17894.02       336.90 o                         
  -6   2   1      16926.85      17882.60       305.14 o                         
  -5   2   1       4347.00       4571.31       137.79 o                         
  -4   2   1        305.91        386.66        74.41 o                         
  -3   2   1       2443.33       2662.57       107.54 o                         
  -2   2   1      12460.54      12614.15       190.47 o                         
  -1   2   1      45572.26      47364.62       358.87 o                         
   0   2   1      23660.39      24187.62       251.45 o                         
   1   2   1      27745.69      29808.10       285.97 o                         
   2   2   1       7666.45       8143.15       167.00 o                         
   3   2   1      16323.92      16117.32       222.64 o                         
   4   2   1       7637.09       7603.17       167.32 o                         
   5   2   1      64792.30      66822.50       521.32 o                         
   6   2   1      11738.53      11884.65       228.50 o                         
   7   2   1      17159.81      17561.80       340.86 o                         
   8   2   1       8462.20       8159.67       263.36 o                         
   9   2   1      28473.39      27607.49       479.93 o                         
  10   2   1       7575.73       7598.09       273.69 o                         
  11   2   1      14710.86      15602.09       416.34 o                         
  12   2   1       5144.56       5138.40       260.80 o                         
  13   2   1      15949.98      16019.40       472.29 o                         
  14   2   1       3276.48       2921.87       255.99 o                         
  15   2   1       7785.80       8042.99       410.18 o                         
  16   2   1       2366.21       2429.30       264.55 o                         
  17   2   1      13714.16      14000.56       555.43 o                         
  18   2   1       1989.01       1811.60       318.35 o                         
  19   2   1       4598.45       4025.21       415.05 o                         
  20   2   1        747.47        443.93       326.27 o                         
  21   2   1       2363.36       1998.06       402.94 o                         
  22   2   1        401.24        843.08       448.90 o                         
  23   2   1       2897.83       1880.22       563.19 o                         
  24   2   1        242.03         98.68       522.99 o                         
  25   2   1       6686.56       7877.03      1304.74 o                         
 -25   3   1         18.68         74.31       686.07 o                         
 -24   3   1       8141.30       9209.94       820.39 o                         
 -23   3   1         39.15        336.43       456.59 o                         
 -22   3   1       7604.12       8241.55       790.09 o                         
 -21   3   1        419.79        564.91       338.09 o                         
 -20   3   1       3257.63       3767.06       461.15 o                         
 -19   3   1       1475.48       1720.88       367.91 o                         
 -18   3   1      18796.80      19352.77       838.66 o                         
 -17   3   1       1505.89       1477.83       284.96 o                         
 -16   3   1      20654.48      20808.38       683.32 o                         
 -15   3   1       2168.91       1919.66       243.49 o                         
 -14   3   1      11995.35      12912.78       435.52 o                         
 -13   3   1       1743.13       1492.99       173.68 o                         
 -12   3   1       1003.26        681.12       165.62 o                         
 -11   3   1       4047.15       3756.05       230.68 o                         
 -10   3   1      18190.29      18827.42       449.21 o                         
  -9   3   1      11304.23      11750.77       343.30 o                         
  -8   3   1      28099.29      29026.21       482.19 o                         
  -7   3   1       2396.99       2433.27       139.65 o                         
  -6   3   1       7132.44       7406.79       250.24 o                         
  -5   3   1       3750.78       3638.53       180.22 o                         
  -4   3   1       2550.63       2882.12       159.08 o                         
  -3   3   1        253.13        354.88       103.23 o                         
  -2   3   1       2809.65       2769.16       118.84 o                         
  -1   3   1      20474.12      20468.38       258.07 o                         
   0   3   1       9268.61       8774.80       184.17 o                         
   1   3   1      13459.64      13298.84       240.25 o                         
   2   3   1      18360.89      18150.18       288.68 o                         
   3   3   1       2892.69       2774.85       117.66 o                         
   4   3   1        485.14        615.50       108.35 o                         
   5   3   1       2221.01       2293.76       164.43 o                         
   6   3   1        644.85        356.24        93.46 o                         
   7   3   1      24273.65      23775.96       415.26 o                         
   8   3   1       1282.43       1301.64       119.90 o                         
   9   3   1      37622.83      39129.54       610.71 o                         
  10   3   1      16683.31      17413.13       435.26 o                         
  11   3   1      10255.96       9943.93       347.77 o                         
  12   3   1        935.04       1026.90       176.86 o                         
  13   3   1       7069.68       7473.14       342.45 o                         
  14   3   1        401.11        363.04       178.66 o                         
  15   3   1      27246.26      26891.70       710.96 o                         
  16   3   1         71.54        418.49       193.04 o                         
  17   3   1      24108.46      23690.36       853.93 o                         
  18   3   1       1938.49       2172.37       368.94 o                         
  19   3   1      10137.29      11403.08       690.42 o                         
  20   3   1         97.16        291.53       302.12 o                         
  21   3   1       5259.67       4653.90       648.23 o                         
  22   3   1        105.78         91.35       403.34 o                         
  23   3   1       8018.47       8029.22       760.03 o                         
  24   3   1        415.07       1130.26       599.51 o                         
  25   3   1       6554.96       3407.79      1323.19 o                         
 -25   4   1        637.26       -812.63      1985.39 o                         
 -24   4   1       7293.75       9327.25      1156.89 o                         
 -23   4   1         59.18        345.06       452.43 o                         
 -22   4   1       4251.76       4436.52       523.05 o                         
 -21   4   1        866.43        895.02       345.11 o                         
 -20   4   1       5695.20       5725.92       545.48 o                         
 -19   4   1       1374.95       1766.15       378.60 o                         
 -18   4   1      12474.49      12836.74       713.72 o                         
 -17   4   1      12691.97      13710.53       714.05 o                         
 -16   4   1      17206.85      17480.74       650.81 o                         
 -15   4   1       3256.67       3327.52       311.81 o                         
 -14   4   1      12243.07      12622.53       432.75 o                         
 -13   4   1      11377.30      10782.18       398.35 o                         
 -12   4   1      12422.97      12864.05       416.38 o                         
 -11   4   1       8476.61       8362.19       323.00 o                         
 -10   4   1      25401.50      25500.06       574.38 o                         
  -9   4   1      26890.70      26520.18       533.22 o                         
  -8   4   1      23100.23      22722.58       499.06 o                         
  -7   4   1      11393.75      11629.64       339.03 o                         
  -6   4   1      20447.35      20182.34       432.78 o                         
  -5   4   1      31868.45      32220.57       553.29 o                         
  -4   4   1      22850.73      24061.11       451.04 o                         
  -3   4   1       5753.15       5832.88       207.44 o                         
  -2   4   1      13410.78      13120.44       304.83 o                         
  -1   4   1      29990.32      29740.50       431.42 o                         
   0   4   1      31180.57      30453.47       404.44 o                         
   1   4   1      18910.59      18303.26       327.43 o                         
   2   4   1      19941.11      19792.04       366.42 o                         
   3   4   1      23645.94      24056.71       399.74 o                         
   4   4   1       3299.56       3304.97       187.04 o                         
   5   4   1       8613.22       9102.42       310.46 o                         
   6   4   1      10878.45      11414.06       354.47 o                         
   7   4   1      47077.09      47255.64       706.49 o                         
   8   4   1      12331.03      12177.21       378.98 o                         
   9   4   1      19814.08      19583.58       392.16 o                         
  10   4   1       4160.45       4137.35       191.80 o                         
  11   4   1      31942.93      32565.78       610.85 o                         
  12   4   1       1904.77       1899.58       203.58 o                         
  13   4   1      13869.53      14062.21       449.81 o                         
  14   4   1        824.44        642.94       171.60 o                         
  15   4   1      32409.34      34204.48       828.31 o                         
  16   4   1       2351.66       1961.40       315.65 o                         
  17   4   1      23257.88      24714.27       901.89 o                         
  18   4   1       1377.09       1133.99       331.03 o                         
  19   4   1      19210.95      17755.51       938.55 o                         
  20   4   1         28.33        313.57       372.66 o                         
  21   4   1       6652.82       6621.84       668.66 o                         
  22   4   1         93.87         57.65       434.77 o                         
  23   4   1      13902.00      12786.95      1039.60 o                         
  24   4   1        104.90       -469.75       690.57 o                         
 -24   5   1      13288.78      13299.06      1668.89 o                         
 -23   5   1          2.56        925.24       494.73 o                         
 -22   5   1       7011.88       7314.58       829.67 o                         
 -21   5   1         10.16         20.40       400.28 o                         
 -20   5   1       8952.74      10017.72       706.68 o                         
 -19   5   1        179.46       -355.77       355.77 o                         
 -18   5   1      23110.67      22749.88       989.95 o                         
 -17   5   1        152.89        578.02       309.15 o                         
 -16   5   1      32483.93      32484.85       962.52 o                         
 -15   5   1        427.60        436.84       222.89 o                         
 -14   5   1      28298.50      28166.79       709.61 o                         
 -13   5   1        783.22        599.75       193.14 o                         
 -12   5   1      25349.65      25731.61       637.86 o                         
 -11   5   1        962.23        831.58       221.95 o                         
 -10   5   1      49556.53      50038.63       825.79 o                         
  -9   5   1       3880.40       3466.23       253.67 o                         
  -8   5   1      81465.85      79827.62      1035.39 o                         
  -7   5   1      21856.70      22048.29       523.65 o                         
  -6   5   1      77271.42      77081.28      1233.55 o                         
  -5   5   1       9411.17       8895.65       368.29 o                         
  -4   5   1      58575.41      58613.95       815.23 o                         
  -3   5   1      26381.11      26138.04       505.83 o                         
  -2   5   1      81983.34      81323.12       806.62 o                         
  -1   5   1      32885.47      32319.74       474.87 o                         
   0   5   1     114980.05     113544.18      1498.24 o                         
   1   5   1      64765.93      64905.88       690.97 o                         
   2   5   1     105157.84     106515.75      1078.39 o                         
   3   5   1      32788.75      32708.57       529.00 o                         
   4   5   1      37616.32      35861.65       592.93 o                         
   5   5   1      20230.99      19267.48       442.32 o                         
   6   5   1      55407.45      56358.33       847.24 o                         
   7   5   1      33759.43      35112.25       678.27 o                         
   8   5   1      66177.18      66804.80       944.71 o                         
   9   5   1      33319.95      33459.70       693.82 o                         
  10   5   1      30098.67      30421.62       693.48 o                         
  11   5   1       9319.12       9147.02       406.16 o                         
  12   5   1      15137.21      15425.33       518.65 o                         
  13   5   1       4968.17       5053.39       330.09 o                         
  14   5   1      11477.35      11295.39       478.53 o                         
  15   5   1       7185.01       7890.67       514.00 o                         
  16   5   1       8770.32       8583.96       540.50 o                         
  17   5   1      10117.21       9854.77       649.29 o                         
  18   5   1       4517.51       4118.07       478.63 o                         
  19   5   1       1926.70       1735.53       435.90 o                         
  20   5   1       2850.34       2603.23       512.48 o                         
  21   5   1       2054.73       1940.36       544.37 o                         
  22   5   1        660.33        823.17       421.88 o                         
  23   5   1       2630.83       2280.82       673.50 o                         
  24   5   1          4.99      -1015.02      1015.02 o                         
 -24   6   1       3352.17       5205.45      2131.36 o                         
 -23   6   1       1303.47       2327.96       699.53 o                         
 -22   6   1       1065.43        901.66       454.25 o                         
 -21   6   1         20.30       -255.45       432.97 o                         
 -20   6   1       2412.68       2391.74       517.53 o                         
 -19   6   1       2005.42       1320.98       512.68 o                         
 -18   6   1       9033.12       9888.70       727.30 o                         
 -17   6   1       1505.13       1364.96       353.56 o                         
 -16   6   1      10249.60      10672.93       582.85 o                         
 -15   6   1       5765.37       4801.42       397.08 o                         
 -14   6   1       6341.12       6415.24       376.67 o                         
 -13   6   1       3420.35       3271.71       284.21 o                         
 -12   6   1      15204.12      16023.22       563.82 o                         
 -11   6   1      16184.73      16614.46       587.18 o                         
 -10   6   1      26030.45      26372.35       723.52 o                         
  -9   6   1      12023.64      12412.30       499.35 o                         
  -8   6   1      29251.65      28193.22       766.68 o                         
  -7   6   1      27529.60      27429.60       682.53 o                         
  -6   6   1      26476.04      25954.27       650.53 o                         
  -5   6   1      16127.05      15211.43       433.65 o                         
  -4   6   1      29371.43      29439.83       569.32 o                         
  -3   6   1      46032.04      46954.81       696.43 o                         
  -2   6   1      25133.22      24588.21       496.73 o                         
  -1   6   1      31286.63      29896.05       531.95 o                         
   0   6   1      47299.39      46533.57       642.25 o                         
   1   6   1      66455.96      64822.04       781.93 o                         
   2   6   1      13323.40      13228.13       335.25 o                         
   3   6   1      25243.83      24596.50       577.26 o                         
   4   6   1       6597.81       5980.29       265.99 o                         
   5   6   1      24530.70      23027.96       452.58 o                         
   6   6   1      12467.25      11509.23       495.49 o                         
   7   6   1      25703.09      25959.75       617.09 o                         
   8   6   1       7678.15       8083.17       383.22 o                         
   9   6   1      56877.81      56827.15       969.19 o                         
  10   6   1       1825.79       1532.96       265.95 o                         
  11   6   1      11453.33      12008.74       532.75 o                         
  12   6   1        717.21        311.64       198.55 o                         
  13   6   1       9517.34       9575.49       465.95 o                         
  14   6   1        487.32         96.11       248.18 o                         
  15   6   1       9810.38      11711.06       621.43 o                         
  16   6   1       1263.98       1507.95       347.31 o                         
  17   6   1      21413.09      21853.91       968.31 o                         
  18   6   1        186.88       -172.63       376.43 o                         
  19   6   1       4820.24       3677.28       616.81 o                         
  20   6   1         42.25        180.48       437.40 o                         
  21   6   1       4906.19       3752.49       556.44 o                         
  22   6   1        122.00       -153.50       504.40 o                         
  23   6   1       4438.98       3019.35      1178.14 o                         
 -23   7   1        672.00       -799.69      1214.43 o                         
 -22   7   1       2747.63       3363.43       762.21 o                         
 -21   7   1        792.41        842.57       483.64 o                         
 -20   7   1       6153.36       5270.35       712.37 o                         
 -19   7   1        124.08        844.20       437.62 o                         
 -18   7   1       8530.42       8220.98       681.91 o                         
 -17   7   1       1275.91       1040.76       371.61 o                         
 -16   7   1      11551.79      12718.37       748.75 o                         
 -15   7   1       6987.18       7618.57       585.77 o                         
 -14   7   1      12316.56      12642.64       630.01 o                         
 -13   7   1       7066.09       7711.64       452.23 o                         
 -12   7   1      16732.02      16648.66       652.41 o                         
 -11   7   1        826.56        471.37       226.43 o                         
 -10   7   1       5991.07       6777.81       420.37 o                         
  -9   7   1       6126.22       6348.24       457.99 o                         
  -8   7   1      24891.65      25477.48       775.07 o                         
  -7   7   1      11702.02      11952.80       522.07 o                         
  -6   7   1      19733.71      20054.05       610.35 o                         
  -5   7   1      10299.11       9866.95       362.35 o                         
  -4   7   1      14044.36      14229.71       419.80 o                         
  -3   7   1        926.28        670.20       141.63 o                         
  -2   7   1       9162.07       9055.99       344.81 o                         
  -1   7   1       4953.53       4513.97       242.50 o                         
   0   7   1      28940.88      28676.62       565.18 o                         
   1   7   1       8070.00       7469.05       293.34 o                         
   2   7   1       3453.17       3457.33       210.67 o                         
   3   7   1      13980.88      13118.74       351.10 o                         
   4   7   1       7905.28       7799.19       306.94 o                         
   5   7   1       1203.35       1096.04       184.63 o                         
   6   7   1       7409.19       7466.77       385.11 o                         
   7   7   1       3319.76       2884.97       220.63 o                         
   8   7   1      10238.71      10084.36       447.28 o                         
   9   7   1      13313.61      12660.85       521.40 o                         
  10   7   1        713.62        736.90       231.38 o                         
  11   7   1       9773.65       9966.87       561.95 o                         
  12   7   1        245.60        546.70       292.08 o                         
  13   7   1       4066.74       3859.79       375.73 o                         
  14   7   1        706.77        541.16       285.37 o                         
  15   7   1       8053.55       7699.99       564.08 o                         
  16   7   1       1629.64       1065.00       341.59 o                         
  17   7   1       7315.79       6941.91       593.82 o                         
  18   7   1        346.44        566.70       389.36 o                         
  19   7   1       6908.24       7186.44       707.00 o                         
  20   7   1         10.98        549.47       497.73 o                         
  21   7   1       3586.73       2698.65       612.54 o                         
  22   7   1        131.41       -350.77       657.93 o                         
 -22   8   1       2810.85        909.14       976.93 o                         
 -21   8   1          2.68        390.58       787.47 o                         
 -20   8   1       2419.08       2236.15       555.21 o                         
 -19   8   1        408.96        766.07       522.08 o                         
 -18   8   1       6884.18       6971.74       693.38 o                         
 -17   8   1         27.12        163.85       344.67 o                         
 -16   8   1       2684.14       2693.70       385.67 o                         
 -15   8   1        100.44        467.51       328.00 o                         
 -14   8   1        900.76        622.02       383.66 o                         
 -13   8   1       1306.62       1421.52       308.56 o                         
 -12   8   1       2460.14       2274.49       327.20 o                         
 -11   8   1        104.35        297.34       263.98 o                         
 -10   8   1       4276.62       3865.82       382.20 o                         
  -9   8   1       2313.56       1724.95       335.72 o                         
  -8   8   1        277.73        141.17       156.99 o                         
  -7   8   1       4604.48       4529.14       365.79 o                         
  -6   8   1       2461.46       2395.84       281.21 o                         
  -5   8   1       3315.64       3330.31       263.92 o                         
  -4   8   1       1156.38       1006.41       186.86 o                         
  -3   8   1       2689.19       2584.87       211.06 o                         
  -2   8   1       4064.28       3768.48       247.13 o                         
  -1   8   1      14383.41      13851.56       453.81 o                         
   0   8   1       3979.83       3419.27       216.89 o                         
   1   8   1      12788.70      11680.88       366.51 o                         
   2   8   1       9031.16       8142.24       322.73 o                         
   3   8   1      13920.39      13077.48       400.95 o                         
   4   8   1       4459.01       4235.37       251.96 o                         
   5   8   1       4751.76       4874.12       279.86 o                         
   6   8   1      13861.86      14316.65       509.37 o                         
   7   8   1      14692.59      14062.59       658.71 o                         
   8   8   1      12670.36      12879.00       593.37 o                         
   9   8   1      22311.41      21910.49       781.17 o                         
  10   8   1       6884.16       6836.50       485.15 o                         
  11   8   1      19738.55      20432.29       808.46 o                         
  12   8   1       5528.56       4869.82       441.44 o                         
  13   8   1       4665.99       4576.12       416.51 o                         
  14   8   1      10446.05      10326.91       660.33 o                         
  15   8   1      11759.26      12249.05       728.09 o                         
  16   8   1       3685.82       3114.60       462.58 o                         
  17   8   1      14314.97      15623.37       928.83 o                         
  18   8   1        938.94        783.18       407.46 o                         
  19   8   1      11010.00      13117.17       928.66 o                         
  20   8   1        302.54        276.46       583.40 o                         
  21   8   1       4062.94       3245.60      1324.47 o                         
 -21   9   1        521.76       1500.94      2652.42 o                         
 -20   9   1       3490.74       2581.80       779.34 o                         
 -19   9   1         80.19        574.33       504.84 o                         
 -18   9   1       7280.76       7769.70       810.56 o                         
 -17   9   1         96.22        350.44       541.84 o                         
 -16   9   1       5881.52       6158.92       681.54 o                         
 -15   9   1       2361.13       2116.10       415.91 o                         
 -14   9   1       9248.45       8990.44       642.79 o                         
 -13   9   1        575.14        478.18       331.07 o                         
 -12   9   1       5140.15       3926.08       483.06 o                         
 -11   9   1        462.60        393.70       306.18 o                         
 -10   9   1      13900.79      14859.09       755.60 o                         
  -9   9   1        432.52        358.03       304.51 o                         
  -8   9   1       7231.01       6831.77       466.78 o                         
  -7   9   1       2597.74       3078.76       375.70 o                         
  -6   9   1      10236.23      10243.96       567.42 o                         
  -5   9   1       2006.02       1905.37       256.64 o                         
  -4   9   1       2600.77       2249.63       263.66 o                         
  -3   9   1       2268.83       1775.65       263.09 o                         
  -2   9   1      15627.65      16161.97       606.22 o                         
  -1   9   1       1020.29       1391.03       272.96 o                         
   0   9   1       1193.64       1263.21       255.19 o                         
   1   9   1       4878.50       5596.07       381.36 o                         
   2   9   1       1836.43       1472.17       258.05 o                         
   3   9   1       1060.02        987.08       238.61 o                         
   4   9   1       1038.75        809.54       246.72 o                         
   5   9   1         64.95        107.85       295.88 o                         
   6   9   1       2634.51       2640.50       377.44 o                         
   7   9   1         14.17        132.01       369.86 o                         
   8   9   1        328.97        728.62       313.55 o                         
   9   9   1       1392.79        934.07       322.29 o                         
  10   9   1        440.10        279.23       298.89 o                         
  11   9   1       1444.59       1752.16       328.21 o                         
  12   9   1        627.10       1167.05       356.56 o                         
  13   9   1        259.60       -320.78       320.78 o                         
  14   9   1       1595.45       1602.96       368.97 o                         
  15   9   1        492.84         25.52       388.99 o                         
  16   9   1        497.73       1200.05       512.60 o                         
  17   9   1        583.51        619.69       420.17 o                         
  18   9   1         94.15       1084.13       438.68 o                         
  19   9   1        505.12       1564.53       588.85 o                         
  20   9   1        266.24        774.27       786.18 o                         
 -19  10   1         63.57       -336.83       707.34 o                         
 -18  10   1        162.04          4.42       765.37 o                         
 -17  10   1         35.53        -88.46       494.75 o                         
 -16  10   1         53.33       -403.29       444.83 o                         
 -15  10   1        129.06        728.76       437.87 o                         
 -14  10   1        534.02        482.57       374.98 o                         
 -13  10   1         53.87       -220.24       376.58 o                         
 -12  10   1        321.11        329.43       328.03 o                         
 -11  10   1        450.80        168.87       317.51 o                         
 -10  10   1        429.46        211.63       329.45 o                         
  -9  10   1         47.99         66.21       363.41 o                         
  -8  10   1         12.52        154.00       394.48 o                         
  -7  10   1       1218.41       1668.19       362.65 o                         
  -6  10   1       1160.07       1120.95       295.99 o                         
  -5  10   1       1482.08        996.83       291.78 o                         
  -4  10   1        859.78        974.96       289.41 o                         
  -3  10   1         58.02        529.38       275.07 o                         
  -2  10   1        294.85        377.62       271.11 o                         
  -1  10   1       2125.51       1832.70       300.09 o                         
   0  10   1        101.25        -44.64       233.68 o                         
   1  10   1       3986.95       3217.31       346.53 o                         
   2  10   1       1655.36       1672.50       304.41 o                         
   3  10   1       3327.14       2886.35       391.22 o                         
   4  10   1       1391.84       1312.10       336.39 o                         
   5  10   1       2572.97       2220.86       385.99 o                         
   6  10   1       1170.17        787.70       351.76 o                         
   7  10   1       2904.78       3572.87       465.13 o                         
   8  10   1        293.92        504.31       361.93 o                         
   9  10   1       3180.16       3807.88       463.94 o                         
  10  10   1       5871.21       6048.41       554.54 o                         
  11  10   1       3963.68       3584.36       452.60 o                         
  12  10   1       1063.87        966.18       397.03 o                         
  13  10   1       1768.24       1600.77       361.91 o                         
  14  10   1         20.40        446.63       467.08 o                         
  15  10   1        955.90       1290.92       406.34 o                         
  16  10   1          2.89       -544.60       544.60 o                         
  17  10   1       1942.42       1476.87       621.67 o                         
  18  10   1       1316.54        702.57       805.47 o                         
  19  10   1       1228.49         26.47       815.91 o                         
 -17  11   1       1846.80        782.56       709.64 o                         
 -16  11   1        143.48         -3.27       483.57 o                         
 -15  11   1         21.17       -386.31       386.31 o                         
 -14  11   1        293.56        427.57       376.65 o                         
 -13  11   1        786.84        115.13       345.80 o                         
 -12  11   1         15.80        -92.94       368.27 o                         
 -11  11   1       3734.70       3841.90       474.24 o                         
 -10  11   1         86.00        232.56       328.71 o                         
  -9  11   1       3781.51       3412.43       479.33 o                         
  -8  11   1        278.07        879.59       546.34 o                         
  -7  11   1         28.80       -180.95       375.31 o                         
  -6  11   1       2282.55       1788.94       377.09 o                         
  -5  11   1        110.56       -325.55       325.55 o                         
  -4  11   1         89.65        -26.78       322.87 o                         
  -3  11   1       2781.31       2876.84       369.17 o                         
  -2  11   1         20.76        -20.06       301.97 o                         
  -1  11   1       3601.19       2977.99       380.53 o                         
   0  11   1        165.99        581.34       269.46 o                         
   1  11   1         65.61        119.36       306.96 o                         
   2  11   1        417.42        474.83       343.88 o                         
   3  11   1         54.81        499.82       368.37 o                         
   4  11   1        293.72        101.11       337.59 o                         
   5  11   1        830.83       1136.39       371.62 o                         
   6  11   1         32.47        228.00       328.67 o                         
   7  11   1       2080.23       2043.82       399.09 o                         
   8  11   1        764.01        687.66       374.60 o                         
   9  11   1        515.99        722.45       341.23 o                         
  10  11   1          0.41        346.84       457.17 o                         
  11  11   1        808.24        477.91       364.17 o                         
  12  11   1         44.30       -188.77       354.08 o                         
  13  11   1        607.14        567.19       563.06 o                         
  14  11   1         23.75        559.45       421.27 o                         
  15  11   1       1804.02         81.90       585.39 o                         
  16  11   1        681.18       -417.57      1044.81 o                         
  17  11   1        669.64        710.86       811.47 o                         
 -15  12   1       1520.17       1661.87       858.33 o                         
 -14  12   1       3412.80       1686.14       690.68 o                         
 -13  12   1        292.53       -405.79       490.72 o                         
 -12  12   1       4530.45       4640.79       659.08 o                         
 -11  12   1         83.06        192.96       443.12 o                         
 -10  12   1       2479.75       2223.62       548.73 o                         
  -9  12   1         27.92        -60.18       350.93 o                         
  -8  12   1       6788.12       6886.73       640.22 o                         
  -7  12   1       1150.18       1601.68       397.89 o                         
  -6  12   1       6886.19       6551.17       604.27 o                         
  -5  12   1        110.74        344.27       336.36 o                         
  -4  12   1       8508.98       9491.73       636.83 o                         
  -3  12   1        116.75        427.11       365.61 o                         
  -2  12   1       1156.93        846.95       349.58 o                         
  -1  12   1       1372.80        772.32       362.68 o                         
   0  12   1       4190.13       3739.27       446.21 o                         
   1  12   1         51.27       -195.43       367.41 o                         
   2  12   1       7438.88       7761.48       585.77 o                         
   3  12   1       1258.03        959.24       475.19 o                         
   4  12   1       3464.47       2051.49       415.08 o                         
   5  12   1        451.54        567.74       430.57 o                         
   6  12   1         63.45        -47.90       377.91 o                         
   7  12   1        933.08        790.93       391.74 o                         
   8  12   1       1927.14       1540.12       422.07 o                         
   9  12   1        289.64        531.09       429.77 o                         
  10  12   1       2438.95       2774.66       642.82 o                         
  11  12   1        395.42        916.11       421.26 o                         
  12  12   1        613.58         86.83       638.54 o                         
  13  12   1          7.24       -465.07       465.07 o                         
  14  12   1        102.59       -564.88       576.35 o                         
  15  12   1         70.94        781.82       739.20 o                         
 -13  13   1         39.63       2285.04      1340.26 o                         
 -12  13   1        912.35        563.14       842.83 o                         
 -11  13   1       1854.66        793.84       681.04 o                         
 -10  13   1        174.95         40.15       442.68 o                         
  -9  13   1        340.35        276.68       442.92 o                         
  -8  13   1         98.41        598.07       572.01 o                         
  -7  13   1        812.98       1198.78       476.33 o                         
  -6  13   1        361.26       1462.81       425.70 o                         
  -5  13   1       1980.73       1966.70       432.01 o                         
  -4  13   1        785.81        958.41       385.56 o                         
  -3  13   1       5054.78       4198.21       562.91 o                         
  -2  13   1        101.65       -144.83       408.12 o                         
  -1  13   1       5155.71       4726.17       543.41 o                         
   0  13   1         38.68        135.50       432.66 o                         
   1  13   1       7042.02       5948.54       636.10 o                         
   2  13   1         73.94       -398.66       422.95 o                         
   3  13   1       3570.17       3101.75       517.42 o                         
   4  13   1        181.84        -21.07       414.33 o                         
   5  13   1      12138.35      13849.54       870.03 o                         
   6  13   1        221.34        438.30       387.44 o                         
   7  13   1       8052.93       8322.02       685.18 o                         
   8  13   1         45.24        997.53       362.46 o                         
   9  13   1       7426.92       6201.18       616.93 o                         
  10  13   1         24.69       -482.06       482.06 o                         
  11  13   1       6283.87       5959.33       931.81 o                         
  12  13   1         35.63       -260.77      1089.82 o                         
  -9  14   1         36.33        824.12       707.94 o                         
  -8  14   1       5600.20       4561.03       927.35 o                         
  -7  14   1        812.00        888.55      1917.55 o                         
  -6  14   1       7764.87       9514.99      1456.23 o                         
  -5  14   1        112.50        -80.45       766.12 o                         
  -4  14   1       4876.41       5518.12       694.17 o                         
  -3  14   1        527.75        627.49       564.32 o                         
  -2  14   1       2758.44       2013.42       512.77 o                         
  -1  14   1        104.94       -524.04       524.04 o                         
   0  14   1       2650.24       2536.58       550.77 o                         
   1  14   1        432.49        -51.99       455.95 o                         
   2  14   1       5099.93       4725.66       688.15 o                         
   3  14   1        307.13        -84.24       524.45 o                         
   4  14   1       1689.49        741.51       479.66 o                         
   5  14   1        841.45       -616.83       616.83 o                         
   6  14   1        580.59        611.85       628.75 o                         
   7  14   1        408.10       -323.95       726.36 o                         
   8  14   1       1315.00       1345.78       758.97 o                         
   9  14   1       1589.78       1913.63       753.20 o                         
  -2  15   1       1436.30       1147.65      1466.44 o                         
  -1  15   1       5127.42       5360.06      2184.44 o                         
   0  15   1       2253.42       2344.69      1249.75 o                         
   1  15   1       2974.20       2978.65      1300.99 o                         
 -25   0   2        377.98       2612.80      1052.62 o                         
 -24   0   2      36838.75      36076.15      2343.90 o                         
 -23   0   2         85.28        719.55       677.00 o                         
 -22   0   2      11478.15      11538.05      1023.73 o                         
 -21   0   2        882.88        373.00       465.99 o                         
 -20   0   2      23179.66      23801.28      1158.70 o                         
 -19   0   2        217.77         21.88       330.69 o                         
 -18   0   2      58774.02      60066.03      1770.51 o                         
 -17   0   2        128.07        521.32       361.01 o                         
 -16   0   2      81666.15      81499.55      1922.67 o                         
 -15   0   2          6.68       -283.27       327.22 o                         
 -14   0   2      29717.78      29856.05       897.09 o                         
 -13   0   2       1361.39        770.47       240.56 o                         
 -12   0   2      46439.35      45974.98      1044.61 o                         
 -11   0   2        496.69        461.86       199.23 o                         
 -10   0   2      43082.12      43270.95       939.46 o                         
  -9   0   2         83.20        296.25       165.30 o                         
  -8   0   2     165939.64     175419.16      1681.61 o                         
  -7   0   2         17.11        247.85       121.89 o                         
  -6   0   2      10624.83      11050.88       350.04 o                         
  -5   0   2       1437.14       1472.56       144.36 o                         
  -4   0   2       4264.76       5575.35       214.20 o                         
  -3   0   2        991.17       1000.82       109.63 o                         
  -2   0   2       6323.29       6407.88       183.45 o                         
   1   0   2          1.74        179.89       111.42 o                         
   2   0   2        818.34       1224.19       123.71 o                         
   3   0   2       1778.01       1810.32       116.84 o                         
   4   0   2       7569.00       8274.74       196.25 o                         
   5   0   2        759.54        960.72       103.33 o                         
   6   0   2      24935.42      25319.11       434.12 o                         
   7   0   2       1131.59       1031.04       125.28 o                         
   8   0   2      31149.79      32582.38       557.43 o                         
   9   0   2        896.55        930.76       139.06 o                         
  10   0   2      22416.86      22501.58       594.68 o                         
  11   0   2        194.53        364.81       187.95 o                         
  12   0   2        848.91       1070.23       207.38 o                         
  13   0   2        273.35        382.30       209.62 o                         
  14   0   2      13072.34      14311.40       591.91 o                         
  15   0   2         63.20        328.08       224.31 o                         
  16   0   2      24691.46      26431.90      1103.50 o                         
  17   0   2       1030.40        144.26       355.00 o                         
  18   0   2      26989.31      26888.04      1179.22 o                         
  19   0   2       1310.01       2259.29       529.92 o                         
  20   0   2       1974.92       2287.12       518.01 o                         
  21   0   2        117.66        158.78       408.97 o                         
  22   0   2       7141.95       6144.43      1303.12 o                         
  23   0   2       1912.37       1005.23       667.60 o                         
  24   0   2      15815.04      14946.45      1418.49 o                         
  25   0   2       2632.28       3167.62      1343.01 o                         
 -26   1   2        648.10       -221.67       984.82 o                         
 -25   1   2      15687.95      13140.79      1880.67 o                         
 -24   1   2       1036.32       1443.87       447.16 o                         
 -23   1   2      19365.65      18943.30      1086.67 o                         
 -22   1   2       2487.81       2238.95       462.15 o                         
 -21   1   2       8823.43       8695.49       612.88 o                         
 -20   1   2       1292.97       1359.50       272.51 o                         
 -19   1   2      28703.18      29963.92       896.61 o                         
 -18   1   2        123.05        160.02       245.16 o                         
 -17   1   2     107410.97     107559.73      1582.14 o                         
 -16   1   2       3028.39       2848.69       312.68 o                         
 -15   1   2     133620.73     136971.77      1658.73 o                         
 -14   1   2       3654.13       3787.60       309.85 o                         
 -13   1   2      56236.84      55220.54       868.53 o                         
 -12   1   2        881.82        895.98       131.78 o                         
 -11   1   2     133925.48     137405.50      1220.07 o                         
 -10   1   2          8.80        118.49       139.92 o                         
  -9   1   2     402414.91     418901.22      1962.26 o                         
  -8   1   2         77.10        143.99       112.49 o                         
  -7   1   2     421447.56     442127.03      1686.12 o                         
  -6   1   2         41.29        248.78        91.26 o                         
  -5   1   2     237694.27     247331.52       978.39 o                         
  -4   1   2       3424.06       3675.83       109.70 o                         
  -3   1   2     567241.44     581360.44      2407.67 o                         
  -2   1   2       5901.50       6412.68       126.34 o                         
  -1   1   2     281827.34     293556.97      1371.87 o                         
   0   1   2       4252.06       5073.31       120.40 o                         
   1   1   2     344263.84     350942.34      1615.51 o                         
   2   1   2      12297.75      12325.80       167.66 o                         
   3   1   2     565969.12     564210.25      2456.43 o                         
   4   1   2       6018.95       6269.48       148.10 o                         
   5   1   2     194664.08     194916.72      1084.98 o                         
   6   1   2      10043.17      10161.62       191.18 o                         
   7   1   2     168463.30     167835.48       822.42 o                         
   8   1   2      12959.09      13136.08       264.46 o                         
   9   1   2     255857.86     259039.88      1283.12 o                         
  10   1   2      11193.26      11177.21       277.24 o                         
  11   1   2      71161.20      74400.16       732.91 o                         
  12   1   2       2452.07       2351.82       163.57 o                         
  13   1   2      31865.08      30812.33       552.76 o                         
  14   1   2       1497.85       1508.56       197.26 o                         
  15   1   2      68806.97      71231.64      1120.25 o                         
  16   1   2       7402.70       7779.68       408.57 o                         
  17   1   2      65035.29      66208.79      1229.06 o                         
  18   1   2       4010.39       3742.76       382.50 o                         
  19   1   2      10099.44      10097.81       677.13 o                         
  20   1   2        129.02        334.94       371.24 o                         
  21   1   2       6128.60       6445.11       700.12 o                         
  22   1   2        804.08        100.28       368.36 o                         
  23   1   2      12792.96      13667.62      1090.31 o                         
  24   1   2       2121.34       2206.12       626.07 o                         
  25   1   2      10334.77       8113.99      2253.06 o                         
 -26   2   2      24123.94      15506.73      3462.09 o                         
 -25   2   2        365.57       1220.90       681.07 o                         
 -24   2   2      22577.20      22304.21      1219.80 o                         
 -23   2   2        243.14       -217.48       451.53 o                         
 -22   2   2      11756.19      10456.30       717.98 o                         
 -21   2   2         31.10        239.21       330.14 o                         
 -20   2   2       5584.72       5000.84       489.75 o                         
 -19   2   2         29.38        300.87       235.34 o                         
 -18   2   2      27641.90      27803.03       843.31 o                         
 -17   2   2        365.54        492.22       256.81 o                         
 -16   2   2      22232.85      23177.33       728.58 o                         
 -15   2   2        348.30        609.50       197.59 o                         
 -14   2   2       5393.57       5173.10       320.29 o                         
 -13   2   2        128.59         60.70       175.44 o                         
 -12   2   2        505.61        808.87       202.00 o                         
 -11   2   2         25.91        172.97       169.94 o                         
 -10   2   2      24416.47      25021.82       466.43 o                         
  -9   2   2       6710.74       7204.69       245.64 o                         
  -8   2   2       3240.35       3075.16       172.54 o                         
  -7   2   2       5577.37       6389.69       222.61 o                         
  -6   2   2        784.54        803.68        92.58 o                         
  -5   2   2        386.79        325.43        77.50 o                         
  -4   2   2      13014.62      14067.43       216.91 o                         
  -3   2   2       3874.10       3837.15       125.08 o                         
  -2   2   2        857.27       1035.78        85.44 o                         
  -1   2   2       9795.65       9950.57       180.85 o                         
   0   2   2       1874.81       2221.59       102.47 o                         
   1   2   2       3861.77       3937.28       123.47 o                         
   2   2   2         59.13        138.89        71.16 o                         
   3   2   2        143.78        191.76        72.63 o                         
   4   2   2      10605.14      11417.45       218.80 o                         
   5   2   2        346.09        304.20        90.46 o                         
   6   2   2      15560.95      15383.61       292.37 o                         
   7   2   2        240.92        217.36        93.94 o                         
   8   2   2      54261.69      53799.77       588.71 o                         
   9   2   2         17.07         84.02        95.77 o                         
  10   2   2      27456.05      27362.98       514.80 o                         
  11   2   2       5002.47       4921.56       247.83 o                         
  12   2   2      26616.74      26361.51       558.55 o                         
  13   2   2        424.93        466.99       168.20 o                         
  14   2   2      26131.76      26353.68       668.91 o                         
  15   2   2        772.87        926.11       223.32 o                         
  16   2   2      75934.97      75962.79      1204.20 o                         
  17   2   2       3216.77       3427.22       381.75 o                         
  18   2   2      47991.60      48697.43      1243.24 o                         
  19   2   2       1170.59       1191.54       345.40 o                         
  20   2   2      29590.40      31755.75      1264.77 o                         
  21   2   2       1052.03       1550.66       423.10 o                         
  22   2   2      17255.49      18353.76      1033.63 o                         
  23   2   2       2152.55       1317.00       588.05 o                         
  24   2   2      38167.88      36442.60      1631.39 o                         
  25   2   2       1726.07       2456.55       822.64 o                         
 -25   3   2      13873.12      14758.47      1941.68 o                         
 -24   3   2       2726.49       3218.22       570.23 o                         
 -23   3   2       8344.86       7833.00       734.43 o                         
 -22   3   2       1390.60       1554.20       398.92 o                         
 -21   3   2      10234.67      11151.16       748.64 o                         
 -20   3   2         89.62        243.22       333.83 o                         
 -19   3   2      17589.82      17740.41       825.70 o                         
 -18   3   2        366.32        496.05       246.47 o                         
 -17   3   2      44998.12      44673.75      1025.39 o                         
 -16   3   2        576.25         93.74       241.81 o                         
 -15   3   2      31897.68      34598.17       796.19 o                         
 -14   3   2       1318.31        854.35       202.94 o                         
 -13   3   2      25887.13      26262.92       572.74 o                         
 -12   3   2         25.70        232.73       132.28 o                         
 -11   3   2      18228.80      19282.69       445.37 o                         
 -10   3   2        230.14        258.84       127.93 o                         
  -9   3   2     123400.50     123924.48      1032.59 o                         
  -8   3   2        321.44        251.89       109.00 o                         
  -7   3   2      95253.23      97260.12       735.26 o                         
  -6   3   2         57.09        843.03       125.40 o                         
  -5   3   2      35178.77      35653.95       516.66 o                         
  -4   3   2          6.15         63.34       101.27 o                         
  -3   3   2      10365.09       9941.67       244.82 o                         
  -2   3   2       1549.21       1726.76       110.23 o                         
  -1   3   2     289965.19     293458.34      1558.07 o                         
   0   3   2       6186.87       6556.31       171.89 o                         
   1   3   2     194174.91     193083.88      1164.43 o                         
   2   3   2        843.82        878.30        94.19 o                         
   3   3   2      61154.91      60431.50       615.20 o                         
   4   3   2       1338.85       1295.93       106.53 o                         
   5   3   2      70468.57      70636.92       747.46 o                         
   6   3   2       5675.42       5496.17       238.39 o                         
   7   3   2     226591.27     226630.94      1595.54 o                         
   8   3   2      14532.62      14447.68       320.73 o                         
   9   3   2     137993.48     135803.38      1060.05 o                         
  10   3   2      10195.85       9832.67       276.70 o                         
  11   3   2      85737.77      86398.42       991.09 o                         
  12   3   2       4479.34       4498.61       258.68 o                         
  13   3   2      42046.20      43197.71       792.80 o                         
  14   3   2       7735.24       7992.46       368.45 o                         
  15   3   2      80705.25      82313.80      1211.41 o                         
  16   3   2      17434.04      17732.46       688.70 o                         
  17   3   2      43600.40      43899.12      1272.13 o                         
  18   3   2      10739.57      11276.78       737.07 o                         
  19   3   2      24903.20      23605.84      1074.04 o                         
  20   3   2       4241.22       5126.28       558.84 o                         
  21   3   2       7966.80       8061.71       686.44 o                         
  22   3   2       6808.93       7804.17       708.61 o                         
  23   3   2       9170.76      10060.28       869.71 o                         
  24   3   2       7663.15       6935.53      1060.05 o                         
  25   3   2       4939.69       4782.64      2090.06 o                         
 -25   4   2       1154.53         10.27       883.87 o                         
 -24   4   2      17983.23      16896.51      1433.79 o                         
 -23   4   2        199.22        -48.40       353.24 o                         
 -22   4   2      12483.11      13258.27       859.81 o                         
 -21   4   2        988.54        759.39       399.71 o                         
 -20   4   2      12363.21      12441.71       788.37 o                         
 -19   4   2       3267.30       2958.36       425.27 o                         
 -18   4   2      24737.31      26717.87      1026.41 o                         
 -17   4   2       9569.09       8771.90       515.41 o                         
 -16   4   2      34189.61      36146.02       931.42 o                         
 -15   4   2       4879.32       4191.56       353.16 o                         
 -14   4   2      11708.46      11081.50       422.77 o                         
 -13   4   2       3110.66       3038.02       238.98 o                         
 -12   4   2      18350.94      18375.94       486.01 o                         
 -11   4   2       3834.47       3620.92       226.84 o                         
 -10   4   2      37434.34      36862.94       565.35 o                         
  -9   4   2      18336.16      17850.42       424.32 o                         
  -8   4   2      18452.88      18149.86       430.75 o                         
  -7   4   2      26881.28      27526.18       552.53 o                         
  -6   4   2        519.86        651.39       142.27 o                         
  -5   4   2       2725.70       2681.20       177.89 o                         
  -4   4   2       8373.43       8417.99       252.61 o                         
  -3   4   2       1338.82       1094.60       125.55 o                         
  -2   4   2       6030.90       6499.35       208.02 o                         
  -1   4   2      29868.62      29160.04       444.47 o                         
   0   4   2        631.35        841.48       128.04 o                         
   1   4   2      24458.73      23542.82       415.52 o                         
   2   4   2      27948.75      28084.69       428.21 o                         
   3   4   2      18567.50      18882.70       420.69 o                         
   4   4   2       8890.31       9347.34       328.23 o                         
   5   4   2       8592.71       8920.30       327.33 o                         
   6   4   2       6701.02       6329.03       237.91 o                         
   7   4   2      32929.41      32381.67       494.82 o                         
   8   4   2      31707.54      31273.47       513.31 o                         
   9   4   2      20214.55      19495.83       413.90 o                         
  10   4   2      37010.73      36084.65       556.24 o                         
  11   4   2       9272.30       8522.29       308.54 o                         
  12   4   2      16253.49      16864.67       478.10 o                         
  13   4   2       4678.11       4833.65       285.97 o                         
  14   4   2      14104.75      15145.03       488.29 o                         
  15   4   2       5873.44       6201.45       475.09 o                         
  16   4   2      23272.68      22911.00       921.57 o                         
  17   4   2       3060.57       2472.42       377.97 o                         
  18   4   2      26699.02      26916.79      1053.71 o                         
  19   4   2       1820.15       1151.07       368.61 o                         
  20   4   2       8142.57       8154.94       682.90 o                         
  21   4   2          4.75        887.99       414.54 o                         
  22   4   2       8270.47       9342.74       839.88 o                         
  23   4   2        201.60        652.15       463.95 o                         
  24   4   2       9775.48       8278.23      1321.94 o                         
 -24   5   2       9108.43       8952.31      1277.44 o                         
 -23   5   2       4233.21       4651.11       643.67 o                         
 -22   5   2       5791.17       6065.35       661.09 o                         
 -21   5   2       2297.16       2257.34       468.23 o                         
 -20   5   2       1026.27       1097.93       401.64 o                         
 -19   5   2       8866.98       8914.24       682.69 o                         
 -18   5   2       5885.97       5404.43       545.76 o                         
 -17   5   2       7898.97       7883.14       616.53 o                         
 -16   5   2      10735.68      11017.75       531.85 o                         
 -15   5   2      26213.13      26952.02       745.82 o                         
 -14   5   2       1880.82       1945.72       219.94 o                         
 -13   5   2      10840.27      11321.24       443.32 o                         
 -12   5   2        838.36        959.29       206.40 o                         
 -11   5   2      27498.75      27602.94       663.17 o                         
 -10   5   2       4019.30       3519.54       265.75 o                         
  -9   5   2      54981.79      54460.97       836.06 o                         
  -8   5   2       1511.04       1188.46       163.98 o                         
  -7   5   2     110947.84     109982.83      1317.24 o                         
  -6   5   2        936.90        891.44       175.81 o                         
  -5   5   2      15883.09      15083.19       421.69 o                         
  -4   5   2       2564.08       2804.86       195.20 o                         
  -3   5   2      49079.77      47868.54       657.66 o                         
  -2   5   2       3761.41       3579.43       192.94 o                         
  -1   5   2     108876.55     107557.18      1246.51 o                         
   0   5   2        891.53        990.22       141.98 o                         
   1   5   2     140137.58     139425.19      1336.35 o                         
   2   5   2       6787.35       6958.12       223.89 o                         
   3   5   2      15628.70      14875.78       394.69 o                         
   4   5   2        180.65        354.51       131.73 o                         
   5   5   2      31093.54      31770.16       656.53 o                         
   6   5   2       8116.01       7752.02       271.88 o                         
   7   5   2      41997.77      42050.89       727.80 o                         
   8   5   2      10696.41      10412.80       376.81 o                         
   9   5   2      54527.16      54153.52       854.49 o                         
  10   5   2       3021.24       2924.04       234.12 o                         
  11   5   2       6279.19       5745.55       222.89 o                         
  12   5   2       2026.21       2013.95       228.47 o                         
  13   5   2      10415.26      10496.67       435.93 o                         
  14   5   2      10671.38       9605.10       512.54 o                         
  15   5   2       6782.00       6611.99       483.55 o                         
  16   5   2      19631.88      20774.51       823.60 o                         
  17   5   2      11558.45      12644.07       731.54 o                         
  18   5   2       8416.36       7303.13       590.81 o                         
  19   5   2       1936.30       1053.42       405.88 o                         
  20   5   2       4544.27       4495.55       712.72 o                         
  21   5   2       2681.49       1381.92       569.00 o                         
  22   5   2       8738.13       7900.53       820.93 o                         
  23   5   2        618.68        563.05       591.10 o                         
  24   5   2      10676.50       9695.40      2097.92 o                         
 -24   6   2       3947.57       3472.65      1856.76 o                         
 -23   6   2       3106.90       2793.06       710.00 o                         
 -22   6   2       1690.23       1712.11       484.87 o                         
 -21   6   2       1073.79       1643.61       466.67 o                         
 -20   6   2       2784.69       2041.10       403.27 o                         
 -19   6   2      11839.18      11865.77       783.46 o                         
 -18   6   2       3657.39       3535.00       431.13 o                         
 -17   6   2      27032.36      26731.66       969.28 o                         
 -16   6   2       3416.57       3721.00       364.53 o                         
 -15   6   2      23754.71      24884.47       734.60 o                         
 -14   6   2        333.58        240.97       213.27 o                         
 -13   6   2      15281.34      15591.07       557.81 o                         
 -12   6   2       3233.31       3622.62       310.70 o                         
 -11   6   2      46092.23      46110.80       948.62 o                         
 -10   6   2       2863.78       3305.16       304.50 o                         
  -9   6   2      97725.17      98934.36      1339.50 o                         
  -8   6   2         28.60        261.02       224.58 o                         
  -7   6   2     104884.10     104817.02      1351.29 o                         
  -6   6   2       4752.27       5197.68       340.89 o                         
  -5   6   2      60344.35      59114.45       881.97 o                         
  -4   6   2          3.97        131.32       135.00 o                         
  -3   6   2      71985.98      71516.05       862.68 o                         
  -2   6   2       1350.45       1468.37       162.33 o                         
  -1   6   2     107289.96     102997.18      1498.45 o                         
   0   6   2       3409.98       3032.29       227.47 o                         
   1   6   2     117246.10     114680.71      1750.29 o                         
   2   6   2      26055.94      26440.45       552.55 o                         
   3   6   2      50579.33      49934.83       670.16 o                         
   4   6   2       2223.85       1949.30       193.04 o                         
   5   6   2      41078.68      40109.02       786.40 o                         
   6   6   2        445.82        506.81       176.50 o                         
   7   6   2      31736.34      29902.57       682.32 o                         
   8   6   2       5172.55       5451.92       316.11 o                         
   9   6   2      44194.36      43721.94       852.68 o                         
  10   6   2      30070.04      29747.21       777.26 o                         
  11   6   2      14334.96      14446.95       583.84 o                         
  12   6   2       4114.15       4092.43       340.17 o                         
  13   6   2       3542.50       3686.02       334.32 o                         
  14   6   2       1379.70       1253.95       263.37 o                         
  15   6   2       6420.07       5667.18       522.16 o                         
  16   6   2       8446.24       8449.63       587.09 o                         
  17   6   2      12299.30      12226.18       709.50 o                         
  18   6   2      12617.65      14027.18       868.58 o                         
  19   6   2       2651.42       2754.91       494.40 o                         
  20   6   2       3819.89       3066.13       546.80 o                         
  21   6   2        950.11        385.56       438.24 o                         
  22   6   2       3132.16       1458.45       508.25 o                         
  23   6   2        914.06        711.42       879.73 o                         
 -23   7   2       1103.97       1333.43       831.17 o                         
 -22   7   2      10198.56       8190.35      1120.64 o                         
 -21   7   2       1613.71       1796.00       535.19 o                         
 -20   7   2       9284.72       9069.27       874.50 o                         
 -19   7   2        523.27        995.09       417.81 o                         
 -18   7   2      16941.28      19156.00      1028.21 o                         
 -17   7   2       9547.25       8631.29       631.46 o                         
 -16   7   2      36746.96      36433.41      1221.26 o                         
 -15   7   2       7853.08       8332.35       570.97 o                         
 -14   7   2      16144.20      17125.22       667.41 o                         
 -13   7   2       7606.89       7375.05       467.06 o                         
 -12   7   2      11310.86      11790.02       562.10 o                         
 -11   7   2       4917.33       4807.80       371.59 o                         
 -10   7   2      15790.74      15408.26       590.69 o                         
  -9   7   2      31093.15      31325.20       853.25 o                         
  -8   7   2      15555.46      15958.16       605.99 o                         
  -7   7   2      23647.06      23825.42       717.62 o                         
  -6   7   2       5380.80       5484.48       362.09 o                         
  -5   7   2      11302.27      10828.71       403.05 o                         
  -4   7   2         38.45        -43.07       181.20 o                         
  -3   7   2       5317.61       5620.67       281.26 o                         
  -2   7   2       3701.30       3486.33       240.01 o                         
  -1   7   2      37201.03      35736.36       680.88 o                         
   0   7   2       1266.18       1020.26       185.13 o                         
   1   7   2      16842.92      17045.52       538.01 o                         
   2   7   2       3089.38       2577.33       248.93 o                         
   3   7   2       9571.27       8901.60       289.02 o                         
   4   7   2       7478.52       7230.05       337.28 o                         
   5   7   2       1304.40       1080.43       191.08 o                         
   6   7   2      36413.91      34686.33       731.28 o                         
   7   7   2      14529.50      14063.31       579.66 o                         
   8   7   2      25312.75      23975.08       783.89 o                         
   9   7   2       6031.76       5807.66       367.65 o                         
  10   7   2      10768.18      10568.94       570.45 o                         
  11   7   2        849.08        906.78       273.83 o                         
  12   7   2       5902.68       6530.60       480.67 o                         
  13   7   2         55.03        -25.58       262.85 o                         
  14   7   2      18316.88      17624.90       758.04 o                         
  15   7   2       2264.22       2275.60       375.96 o                         
  16   7   2      19809.94      19957.43       927.85 o                         
  17   7   2         75.20        587.82       328.97 o                         
  18   7   2       7417.61       6812.36       596.41 o                         
  19   7   2          5.31       -432.83       432.83 o                         
  20   7   2       2405.92       3356.62       578.61 o                         
  21   7   2        509.53       -182.84       460.97 o                         
  22   7   2       6708.83       7251.02      1495.08 o                         
 -22   8   2        612.97       -662.96       746.04 o                         
 -21   8   2       6475.38       5784.14      1538.37 o                         
 -20   8   2        227.53        775.08       520.35 o                         
 -19   8   2      13458.44      13253.28       918.78 o                         
 -18   8   2       2803.72       2396.24       438.08 o                         
 -17   8   2      35264.78      36494.82      1421.45 o                         
 -16   8   2        289.65        543.32       323.05 o                         
 -15   8   2      30833.38      32688.70      1098.95 o                         
 -14   8   2        622.92        887.05       311.73 o                         
 -13   8   2      18585.79      19536.61       767.25 o                         
 -12   8   2        646.32        519.21       262.25 o                         
 -11   8   2      32285.10      33387.04       976.74 o                         
 -10   8   2       4551.15       4375.82       374.42 o                         
  -9   8   2      87779.10      88407.62      1479.77 o                         
  -8   8   2          3.58        187.49       232.73 o                         
  -7   8   2      70218.53      71385.54      1298.42 o                         
  -6   8   2       1121.23        890.28       244.43 o                         
  -5   8   2      40612.48      40770.87       860.85 o                         
  -4   8   2        307.37        456.55       159.73 o                         
  -3   8   2      63433.09      62287.92      1073.48 o                         
  -2   8   2       1204.61        837.40       237.72 o                         
  -1   8   2      93223.91      94242.95      1247.95 o                         
   0   8   2         39.83        -75.68       216.54 o                         
   1   8   2      92128.06      91002.63      1338.43 o                         
   2   8   2        576.92        523.02       191.71 o                         
   3   8   2      87668.53      88330.14      1183.84 o                         
   4   8   2       2159.44       1920.60       223.72 o                         
   5   8   2      50851.19      49518.53       959.79 o                         
   6   8   2       2484.51       2010.45       303.66 o                         
   7   8   2      70667.84      71643.25      1358.99 o                         
   8   8   2        777.12       1156.22       277.32 o                         
   9   8   2      76498.80      76446.39      1420.06 o                         
  10   8   2       3247.08       2849.73       328.87 o                         
  11   8   2      52926.21      53362.77      1290.48 o                         
  12   8   2       1299.77       1185.05       305.41 o                         
  13   8   2      24236.86      25603.46       943.35 o                         
  14   8   2       1355.57       1309.02       339.51 o                         
  15   8   2      32787.37      33864.49      1327.36 o                         
  16   8   2       2427.28       2285.34       459.75 o                         
  17   8   2      29443.52      32884.77      1375.83 o                         
  18   8   2       3199.06       2703.02       543.27 o                         
  19   8   2      11832.13      11800.71       857.41 o                         
  20   8   2       1090.73       1248.80       501.49 o                         
  21   8   2       6199.57       5525.23      4398.88 o                         
 -21   9   2        500.19       1857.73      1202.02 o                         
 -20   9   2       6623.75       7529.16      1354.23 o                         
 -19   9   2        417.71       -479.32       645.50 o                         
 -18   9   2      12966.77      13036.32      1029.50 o                         
 -17   9   2         18.99        292.71       412.73 o                         
 -16   9   2      10352.19       8989.49       724.71 o                         
 -15   9   2         86.35        -81.37       346.42 o                         
 -14   9   2       8860.29       7557.81       584.49 o                         
 -13   9   2        484.17         67.47       295.95 o                         
 -12   9   2       2040.88       2164.42       336.48 o                         
 -11   9   2        117.69        -23.05       275.31 o                         
 -10   9   2       4765.91       4839.43       419.45 o                         
  -9   9   2        245.97        217.43       256.99 o                         
  -8   9   2       6669.08       6084.54       436.74 o                         
  -7   9   2       2652.32       2616.73       342.71 o                         
  -6   9   2       2615.33       2730.37       304.21 o                         
  -5   9   2         10.93        389.85       291.42 o                         
  -4   9   2         65.60        -54.25       219.21 o                         
  -3   9   2        235.41        -24.58       209.73 o                         
  -2   9   2       1231.55       1157.73       226.97 o                         
  -1   9   2       1495.15       1629.80       256.28 o                         
   0   9   2          4.33        370.34       248.57 o                         
   1   9   2       2067.23       2453.63       291.10 o                         
   2   9   2         32.31         74.04       248.63 o                         
   3   9   2        703.43        630.40       261.57 o                         
   4   9   2       1340.16        854.23       266.38 o                         
   5   9   2        185.22        214.35       293.45 o                         
   6   9   2       3428.33       4052.84       439.98 o                         
   7   9   2        529.06        106.61       303.64 o                         
   8   9   2      15699.35      15150.78       720.21 o                         
   9   9   2         18.54          6.37       291.23 o                         
  10   9   2       6573.35       6509.98       530.68 o                         
  11   9   2       2546.68       1708.42       375.23 o                         
  12   9   2       9089.71       9031.36       619.64 o                         
  13   9   2       1671.08       1317.41       326.53 o                         
  14   9   2      16000.80      15837.79       855.44 o                         
  15   9   2        205.65        253.20       395.96 o                         
  16   9   2      29468.94      32586.06      1390.93 o                         
  17   9   2        491.98       -263.23       422.78 o                         
  18   9   2      19314.33      18663.68      1176.58 o                         
  19   9   2       2154.33       2346.88       698.18 o                         
  20   9   2      12781.37      12596.95      2834.05 o                         
 -19  10   2      12162.02       9911.18      1368.21 o                         
 -18  10   2         38.47        350.68       684.08 o                         
 -17  10   2      22793.12      21824.09      1392.29 o                         
 -16  10   2         82.00        223.03       432.95 o                         
 -15  10   2      27983.09      27517.15      1319.88 o                         
 -14  10   2        969.27       1318.62       415.65 o                         
 -13  10   2      23194.98      22248.27      1073.35 o                         
 -12  10   2        322.48        197.26       322.93 o                         
 -11  10   2      29405.82      29625.25      1083.26 o                         
 -10  10   2        977.01       1616.03       380.52 o                         
  -9  10   2      52933.73      53923.19      1525.49 o                         
  -8  10   2        105.66        547.51       323.97 o                         
  -7  10   2      62691.04      64125.38      1478.57 o                         
  -6  10   2       2764.38       2457.41       356.40 o                         
  -5  10   2      53157.71      52992.83      1235.78 o                         
  -4  10   2       1214.60       1382.94       315.43 o                         
  -3  10   2      48158.38      50316.37      1286.14 o                         
  -2  10   2       5489.37       5537.91       463.44 o                         
  -1  10   2      73844.32      76198.79      1409.11 o                         
   0  10   2       1089.48        472.16       266.29 o                         
   1  10   2      82840.88      85825.12      1500.57 o                         
   2  10   2       4548.50       3753.64       415.85 o                         
   3  10   2      68620.00      67447.09      1485.88 o                         
   4  10   2       1243.65       1312.07       342.00 o                         
   5  10   2      54439.18      57067.45      1454.28 o                         
   6  10   2       8441.09       8701.60       612.33 o                         
   7  10   2      57891.49      56634.62      1557.17 o                         
   8  10   2       5631.96       5555.16       549.57 o                         
   9  10   2      61410.45      61820.17      1590.34 o                         
  10  10   2       8389.19      10092.32       654.65 o                         
  11  10   2      35000.55      35084.15      1187.39 o                         
  12  10   2       2501.39       1542.61       357.67 o                         
  13  10   2      27489.43      26676.95      1112.94 o                         
  14  10   2       5612.84       5745.29       674.10 o                         
  15  10   2      30437.61      33418.38      1453.06 o                         
  16  10   2       5306.44       4277.56       679.97 o                         
  17  10   2      17283.48      17959.54      1207.68 o                         
  18  10   2       7756.26       5352.68      1191.99 o                         
  19  10   2       9735.59       4443.04      4253.84 o                         
 -18  11   2       9412.54       9178.59      2048.47 o                         
 -17  11   2        100.97       -425.14       731.63 o                         
 -16  11   2      12379.68      11242.93      1088.77 o                         
 -15  11   2          0.75        -67.28       462.33 o                         
 -14  11   2       5697.03       4201.44       650.60 o                         
 -13  11   2       1558.09       2172.28       462.12 o                         
 -12  11   2       6791.53       6998.79       634.38 o                         
 -11  11   2       1770.61       1731.08       474.99 o                         
 -10  11   2       8766.12       7812.77       676.61 o                         
  -9  11   2        426.02         30.81       390.88 o                         
  -8  11   2       7414.57       8272.21       602.42 o                         
  -7  11   2        274.95        442.59       337.20 o                         
  -6  11   2        700.80        338.56       316.79 o                         
  -5  11   2       3261.33       2751.36       376.46 o                         
  -4  11   2       1606.53       1388.12       346.61 o                         
  -3  11   2       3842.70       4017.21       425.16 o                         
  -2  11   2        102.50       -221.40       298.20 o                         
  -1  11   2        930.16       1004.26       350.45 o                         
   0  11   2          9.24        367.77       292.44 o                         
   1  11   2         46.11       -255.58       330.75 o                         
   2  11   2       2886.42       2266.22       460.29 o                         
   3  11   2       2310.16       2071.30       373.06 o                         
   4  11   2       1284.80        996.66       385.30 o                         
   5  11   2        379.40        384.63       353.56 o                         
   6  11   2       3946.10       4039.87       463.62 o                         
   7  11   2         44.12        130.16       343.71 o                         
   8  11   2       8136.98       8884.52       634.84 o                         
   9  11   2        492.91        552.22       344.81 o                         
  10  11   2      13700.81      13638.78       844.79 o                         
  11  11   2        304.83        208.11       422.41 o                         
  12  11   2       4027.18       2915.39       569.11 o                         
  13  11   2         22.75       -184.09       411.70 o                         
  14  11   2       7985.18       7153.55       771.02 o                         
  15  11   2         71.24        -68.73       482.97 o                         
  16  11   2      10706.13      10668.04      1338.56 o                         
  17  11   2         89.68       1412.04       918.97 o                         
 -15  12   2      24584.34      24845.51      3662.14 o                         
 -14  12   2       2184.21       2166.36       658.56 o                         
 -13  12   2      22165.75      20654.59      1252.43 o                         
 -12  12   2        176.83       -395.20       471.11 o                         
 -11  12   2      34395.87      35421.28      1551.10 o                         
 -10  12   2        662.86       1225.34       559.02 o                         
  -9  12   2      45913.55      44863.16      1700.27 o                         
  -8  12   2        523.76        460.61       398.81 o                         
  -7  12   2      61732.96      64989.82      1727.17 o                         
  -6  12   2        218.21        308.98       338.94 o                         
  -5  12   2      48741.67      47491.20      1405.89 o                         
  -4  12   2         77.92        239.02       330.22 o                         
  -3  12   2      55651.38      58449.74      1534.76 o                         
  -2  12   2         33.45        252.99       366.92 o                         
  -1  12   2      62174.66      64506.52      1696.56 o                         
   0  12   2       1300.91       1043.29       386.08 o                         
   1  12   2      62944.29      66594.80      1788.13 o                         
   2  12   2         52.43         57.48       320.70 o                         
   3  12   2      38605.48      37624.32      1283.73 o                         
   4  12   2        402.18         86.29       362.98 o                         
   5  12   2      40884.38      42091.68      1450.77 o                         
   6  12   2       1477.11        975.37       539.84 o                         
   7  12   2      39398.15      42120.36      1474.32 o                         
   8  12   2       3843.84       3691.12       572.25 o                         
   9  12   2      30623.57      32172.96      1317.33 o                         
  10  12   2         93.87        152.85       445.62 o                         
  11  12   2      13261.35      13729.81       968.38 o                         
  12  12   2        318.37       1164.97       485.04 o                         
  13  12   2      14244.06      14954.94      1072.14 o                         
  14  12   2        890.11       2921.24       926.00 o                         
  15  12   2      14487.04      12443.98      1675.97 o                         
 -13  13   2        436.22       -924.02      1630.57 o                         
 -12  13   2       2750.72       1221.60       654.44 o                         
 -11  13   2        809.20        310.60       519.59 o                         
 -10  13   2       4741.33       4499.30       893.11 o                         
  -9  13   2       5500.59       5911.35       811.15 o                         
  -8  13   2       2119.59       2743.36       578.14 o                         
  -7  13   2       4222.53       6209.53       754.01 o                         
  -6  13   2        358.66       1310.91       761.88 o                         
  -5  13   2       1945.41       2430.85       515.10 o                         
  -4  13   2        186.32        655.54       399.23 o                         
  -3  13   2        944.48        450.35       439.67 o                         
  -2  13   2       1466.34        991.68       418.21 o                         
  -1  13   2       5880.84       5908.40       590.54 o                         
   0  13   2          3.52        -96.94       424.48 o                         
   1  13   2       2290.89       2030.15       431.52 o                         
   2  13   2        668.09        719.70       436.59 o                         
   3  13   2        946.72        639.22       464.60 o                         
   4  13   2        325.80        450.45       411.31 o                         
   5  13   2         43.93          1.53       464.71 o                         
   6  13   2         86.40         -2.83       433.37 o                         
   7  13   2        606.84        948.83       403.01 o                         
   8  13   2       2810.61       2351.91       478.42 o                         
   9  13   2         27.68       -106.81       407.19 o                         
  10  13   2       4148.59       4238.25       616.50 o                         
  11  13   2         39.50         86.15       594.20 o                         
  12  13   2       2970.22       2645.02      1633.67 o                         
  -9  14   2      19144.09      18819.46      2144.31 o                         
  -8  14   2          9.12        694.89       710.99 o                         
  -7  14   2      13631.94      14828.72      2100.10 o                         
  -6  14   2         52.17       1168.47       732.00 o                         
  -5  14   2      12407.23      13342.54      1392.64 o                         
  -4  14   2          1.97        438.02       494.57 o                         
  -3  14   2      13119.79      15488.11      1022.80 o                         
  -2  14   2        671.88       -227.64       402.07 o                         
  -1  14   2      23521.62      24448.91      1207.05 o                         
   0  14   2        659.99        306.32       559.99 o                         
   1  14   2      14870.72      14798.86       945.22 o                         
   2  14   2        139.62       -100.63       417.94 o                         
   3  14   2      12595.42      11380.41       855.16 o                         
   4  14   2        761.03       1234.08       646.20 o                         
   5  14   2      11252.07      11635.95      1405.24 o                         
   6  14   2       2138.34       1963.73       740.70 o                         
   7  14   2      19602.71      21015.71      1795.43 o                         
   8  14   2       1669.91       1790.56       673.88 o                         
   9  14   2      10103.59      10925.06      1485.43 o                         
   0  15   2        667.75        447.06      1157.90 o                         
   1  15   2       4988.64       4292.38      2100.16 o                         
 -26   1   3        700.50       1336.94      1499.98 o                         
 -25   1   3       1179.13       1693.09       657.45 o                         
 -24   1   3       3141.43       2488.71       724.10 o                         
 -23   1   3        937.71        620.37       429.84 o                         
 -22   1   3       1159.59       1342.04       349.69 o                         
 -21   1   3        730.65        545.46       328.64 o                         
 -20   1   3       7237.81       6538.77       442.60 o                         
 -19   1   3       1119.83       1428.61       291.64 o                         
 -18   1   3        617.96        349.89       242.79 o                         
 -17   1   3       2443.33       2321.88       292.55 o                         
 -16   1   3       5884.56       5482.80       392.28 o                         
 -15   1   3       5305.06       5343.69       373.86 o                         
 -14   1   3       3478.19       3499.41       309.53 o                         
 -13   1   3       2619.07       2817.87       287.36 o                         
 -12   1   3        426.29        423.72       142.86 o                         
 -11   1   3       4494.53       4418.92       195.27 o                         
 -10   1   3       3477.92       3603.14       181.01 o                         
  -9   1   3       6590.40       6774.11       234.24 o                         
  -8   1   3       4120.31       4319.97       204.63 o                         
  -7   1   3      12722.59      13478.51       317.27 o                         
  -6   1   3       9670.13      10666.46       257.27 o                         
  -5   1   3       8738.30       9099.50       191.61 o                         
  -4   1   3      10283.06      10264.05       192.75 o                         
  -3   1   3       7804.99       8290.60       165.89 o                         
  -2   1   3      22819.71      24556.39       248.14 o                         
  -1   1   3       4725.26       4656.44       120.21 o                         
   0   1   3       4426.52       4374.62       107.92 o                         
   1   1   3      10394.25      10156.97       146.16 o                         
   2   1   3      59282.36      60565.41       395.04 o                         
   3   1   3       6419.72       6592.48       154.31 o                         
   4   1   3       1035.35       1306.47        95.24 o                         
   5   1   3        640.78        969.32        98.62 o                         
   6   1   3       9863.50      10011.26       196.73 o                         
   7   1   3       4191.56       4004.82       141.43 o                         
   8   1   3       5445.86       5555.81       166.22 o                         
   9   1   3       2381.18       2487.16       139.88 o                         
  10   1   3       5124.50       5318.72       209.65 o                         
  11   1   3         73.09        208.01       108.65 o                         
  12   1   3       2453.24       2331.88       175.63 o                         
  13   1   3        179.46        239.23       160.85 o                         
  14   1   3       1530.58       1545.06       211.27 o                         
  15   1   3         74.48        171.07       195.70 o                         
  16   1   3        384.60        159.95       180.70 o                         
  17   1   3       1435.52        704.18       292.17 o                         
  18   1   3        489.51        748.03       331.97 o                         
  19   1   3        108.77        361.15       320.58 o                         
  20   1   3         48.61         30.15       344.65 o                         
  21   1   3         74.07        -64.95       384.19 o                         
  22   1   3       1426.41       1163.82       417.43 o                         
  23   1   3        115.82        764.73       379.47 o                         
  24   1   3        183.16       1335.20       455.28 o                         
  25   1   3         33.33       -393.90       925.60 o                         
 -26   2   3         16.12       2958.11      2016.47 o                         
 -25   2   3       3577.03       2410.02       736.85 o                         
 -24   2   3         74.12        242.33       409.85 o                         
 -23   2   3       5491.80       4480.45       553.70 o                         
 -22   2   3         82.28        739.61       382.22 o                         
 -21   2   3       1887.43       1967.02       394.47 o                         
 -20   2   3        119.67        427.12       285.12 o                         
 -19   2   3       5978.39       5103.15       393.68 o                         
 -18   2   3        136.65        505.62       241.43 o                         
 -17   2   3       7112.72       7619.59       448.41 o                         
 -16   2   3        179.84        347.59       241.60 o                         
 -15   2   3      19491.66      20318.76       593.19 o                         
 -14   2   3        651.56        530.50       178.23 o                         
 -13   2   3       5742.44       5997.05       324.78 o                         
 -12   2   3         25.40        184.14       166.76 o                         
 -11   2   3       5380.45       5643.81       301.50 o                         
 -10   2   3         30.95        117.15       124.49 o                         
  -9   2   3       7768.59       7443.22       248.93 o                         
  -8   2   3        495.33        477.87       112.43 o                         
  -7   2   3      13730.36      14530.46       300.36 o                         
  -6   2   3        102.03        222.74        96.08 o                         
  -5   2   3        305.80        523.69        91.17 o                         
  -4   2   3        203.36        218.43        90.38 o                         
  -3   2   3       7988.55       8003.73       178.77 o                         
  -2   2   3       5773.81       6088.56       152.73 o                         
  -1   2   3       2834.15       3126.59       120.54 o                         
   0   2   3      10574.55      10597.29       193.12 o                         
   1   2   3       1537.81       1901.60        91.93 o                         
   2   2   3       6210.34       6147.05       134.37 o                         
   3   2   3      13953.32      15364.73       210.91 o                         
   4   2   3       8428.46       8638.39       197.04 o                         
   5   2   3        294.00        448.63       112.85 o                         
   6   2   3      17597.35      17690.14       365.46 o                         
   7   2   3       1213.30       1098.59       113.96 o                         
   8   2   3      19531.42      18787.90       366.59 o                         
   9   2   3       1459.99       1242.77       137.94 o                         
  10   2   3       8535.53       8587.77       300.32 o                         
  11   2   3        635.64        682.70       132.05 o                         
  12   2   3      12467.50      12081.06       376.15 o                         
  13   2   3       1359.67       1160.44       217.47 o                         
  14   2   3       8164.77       8258.74       424.87 o                         
  15   2   3       1232.74       1184.22       215.34 o                         
  16   2   3       5580.94       6336.47       474.05 o                         
  17   2   3       6091.40       5376.68       514.14 o                         
  18   2   3       5868.71       5648.40       517.56 o                         
  19   2   3        601.78       1445.71       420.36 o                         
  20   2   3       1811.31       1817.74       395.13 o                         
  21   2   3       1495.05       1510.04       525.31 o                         
  22   2   3       1507.92       1100.81       537.89 o                         
  23   2   3        773.30        663.89       530.43 o                         
  24   2   3       2159.21       2460.67       576.99 o                         
  25   2   3       1194.43        912.28      1100.70 o                         
 -25   3   3       7660.09       6752.60      1359.13 o                         
 -24   3   3         73.04        790.67       455.21 o                         
 -23   3   3       6184.98       6621.10       689.91 o                         
 -22   3   3         31.75        351.75       375.22 o                         
 -21   3   3       3159.89       3360.41       453.06 o                         
 -20   3   3       1586.62       1008.75       364.54 o                         
 -19   3   3       5384.46       5427.41       449.82 o                         
 -18   3   3       1393.86       1079.30       272.69 o                         
 -17   3   3      13612.30      13601.70       587.62 o                         
 -16   3   3       3818.20       4527.14       359.78 o                         
 -15   3   3       9993.96      10013.45       446.29 o                         
 -14   3   3        321.00        290.00       211.23 o                         
 -13   3   3       5533.42       6031.22       326.80 o                         
 -12   3   3       6979.61       7088.25       289.00 o                         
 -11   3   3       2269.20       2349.37       179.55 o                         
 -10   3   3      19331.75      20158.00       442.49 o                         
  -9   3   3      21111.96      21260.91       375.40 o                         
  -8   3   3      13496.18      13573.53       316.27 o                         
  -7   3   3      25322.48      25679.51       426.31 o                         
  -6   3   3        406.68        338.80       100.21 o                         
  -5   3   3       5992.17       5861.25       206.46 o                         
  -4   3   3      21624.22      22843.14       367.54 o                         
  -3   3   3       5826.17       6297.87       217.95 o                         
  -2   3   3      41519.79      43213.69       486.29 o                         
  -1   3   3      37904.23      38720.34       409.99 o                         
   0   3   3      75959.46      77543.66       532.78 o                         
   1   3   3      46942.93      46641.14       470.01 o                         
   2   3   3      15744.54      16339.24       272.47 o                         
   3   3   3      23583.91      23968.14       363.22 o                         
   4   3   3      26602.74      26727.39       347.15 o                         
   5   3   3      15396.56      15203.86       315.12 o                         
   6   3   3      32390.78      32333.26       511.39 o                         
   7   3   3      23026.50      21744.94       397.32 o                         
   8   3   3     107941.98     106144.09       852.55 o                         
   9   3   3      30034.26      29640.29       471.19 o                         
  10   3   3      37753.71      37014.40       546.22 o                         
  11   3   3      13043.51      12292.44       321.25 o                         
  12   3   3      16842.27      16824.33       467.91 o                         
  13   3   3       3377.46       3638.82       301.23 o                         
  14   3   3      28652.10      29445.98       698.19 o                         
  15   3   3       6025.61       5714.91       427.26 o                         
  16   3   3      45012.45      45991.53      1184.86 o                         
  17   3   3       2909.77       2514.73       373.32 o                         
  18   3   3      17721.20      18880.26       957.68 o                         
  19   3   3       1995.29       1851.41       447.39 o                         
  20   3   3      10942.52      11361.67       775.94 o                         
  21   3   3        231.42        732.27       480.63 o                         
  22   3   3       7230.19       7401.26       703.34 o                         
  23   3   3        192.21        247.93       498.59 o                         
  24   3   3       9875.12       9541.32      1255.57 o                         
 -25   4   3      13765.74      16045.20      2510.42 o                         
 -24   4   3          3.33       -253.92       412.86 o                         
 -23   4   3       7679.77       6515.54       646.69 o                         
 -22   4   3         24.85       -471.29       471.29 o                         
 -21   4   3      10829.54      12046.84       795.02 o                         
 -20   4   3         18.46        133.77       437.27 o                         
 -19   4   3       6474.00       6852.38       598.26 o                         
 -18   4   3        445.25        -42.08       284.49 o                         
 -17   4   3      26153.12      26094.37       878.61 o                         
 -16   4   3       1154.16        952.26       248.10 o                         
 -15   4   3      23038.36      23948.96       723.63 o                         
 -14   4   3       1382.89       1110.06       178.38 o                         
 -13   4   3      20796.19      21247.18       541.63 o                         
 -12   4   3       1353.55       1474.90       182.20 o                         
 -11   4   3       8497.41       9078.79       349.19 o                         
 -10   4   3       8206.91       8237.38       265.61 o                         
  -9   4   3      55038.49      54841.91       795.87 o                         
  -8   4   3      12017.53      11579.11       362.35 o                         
  -7   4   3      58325.58      59443.56       758.93 o                         
  -6   4   3       5114.35       4832.00       241.02 o                         
  -5   4   3      44031.12      44396.41       578.08 o                         
  -4   4   3      11912.21      11589.84       323.02 o                         
  -3   4   3      11957.38      11670.11       309.44 o                         
  -2   4   3      23122.13      23556.16       391.39 o                         
  -1   4   3     162344.91     164871.19      1472.23 o                         
   0   4   3      18422.95      18992.09       377.17 o                         
   1   4   3      70510.69      70073.48       734.27 o                         
   2   4   3      18450.44      18345.12       366.31 o                         
   3   4   3      57526.20      57233.71       649.50 o                         
   4   4   3       9116.65       9237.08       299.92 o                         
   5   4   3      22712.93      22143.37       390.05 o                         
   6   4   3      20595.71      20667.90       417.21 o                         
   7   4   3      55489.62      54905.58       706.54 o                         
   8   4   3      22696.46      22400.32       432.73 o                         
   9   4   3      28666.97      27745.03       483.03 o                         
  10   4   3      17544.01      17172.56       402.75 o                         
  11   4   3      20674.94      20546.17       452.70 o                         
  12   4   3      10302.70      10007.00       290.72 o                         
  13   4   3       1573.80       1977.37       208.91 o                         
  14   4   3      11977.02      12355.18       531.00 o                         
  15   4   3       7474.90       7283.80       492.99 o                         
  16   4   3      15626.15      16536.41       778.34 o                         
  17   4   3       1998.24       2366.32       391.00 o                         
  18   4   3      12177.16      11761.26       699.95 o                         
  19   4   3       1232.15       1536.30       387.23 o                         
  20   4   3       5601.47       4985.34       527.47 o                         
  21   4   3        417.29       -342.42       420.53 o                         
  22   4   3       4991.62       4552.27       700.77 o                         
  23   4   3         45.42       -102.26       457.54 o                         
  24   4   3       9023.27       3586.91      1515.57 o                         
 -24   5   3         96.72       -498.20       498.20 o                         
 -23   5   3       5194.34       4037.14       592.86 o                         
 -22   5   3        122.61         41.63       375.07 o                         
 -21   5   3       3340.13       3214.89       480.40 o                         
 -20   5   3        875.34        316.81       476.75 o                         
 -19   5   3       7770.15       7186.54       598.55 o                         
 -18   5   3        364.20        125.59       337.00 o                         
 -17   5   3      19269.92      19716.02       821.39 o                         
 -16   5   3       1038.92        947.96       255.68 o                         
 -15   5   3      28887.20      30604.11       813.75 o                         
 -14   5   3        725.27        684.66       214.27 o                         
 -13   5   3      13461.31      13009.12       465.16 o                         
 -12   5   3        360.32         99.51       186.26 o                         
 -11   5   3      21321.31      21091.71       617.05 o                         
 -10   5   3       4398.25       4593.01       261.71 o                         
  -9   5   3      45481.66      45233.25       723.64 o                         
  -8   5   3      13859.06      13910.95       422.06 o                         
  -7   5   3      64242.68      63320.09       931.55 o                         
  -6   5   3        454.37        804.01       173.23 o                         
  -5   5   3       7526.23       7240.00       285.05 o                         
  -4   5   3        968.76        813.40       161.88 o                         
  -3   5   3      13830.76      13573.98       369.46 o                         
  -2   5   3      23598.21      23457.56       462.88 o                         
  -1   5   3      34270.61      33920.53       593.27 o                         
   0   5   3      21377.19      20965.43       488.52 o                         
   1   5   3      12429.43      13126.77       403.27 o                         
   2   5   3       6798.35       6841.61       369.74 o                         
   3   5   3       4535.45       4676.21       254.89 o                         
   4   5   3       6138.22       6130.32       305.22 o                         
   5   5   3       2540.96       2480.64       190.95 o                         
   6   5   3      17942.94      17583.57       414.62 o                         
   7   5   3       2214.13       2111.27       193.60 o                         
   8   5   3      20686.60      20266.46       440.46 o                         
   9   5   3       5443.46       5094.59       229.95 o                         
  10   5   3      13491.04      13427.59       334.97 o                         
  11   5   3        606.89        487.95       169.35 o                         
  12   5   3       5846.55       5689.73       290.08 o                         
  13   5   3       1491.65        992.98       233.79 o                         
  14   5   3       7333.86       7190.33       457.73 o                         
  15   5   3       2391.23       2457.79       344.49 o                         
  16   5   3      16964.81      16965.79       781.49 o                         
  17   5   3       1630.38       1972.99       356.37 o                         
  18   5   3       8934.60       9055.94       661.38 o                         
  19   5   3        561.52        306.45       376.49 o                         
  20   5   3       3617.76       2853.40       639.78 o                         
  21   5   3       2006.18       1610.58       472.03 o                         
  22   5   3       3025.64       2349.31       589.33 o                         
  23   5   3        692.36       -770.52       772.46 o                         
  24   5   3       7076.31       5229.27      1632.63 o                         
 -24   6   3         10.29      -1031.21      1389.39 o                         
 -23   6   3      10540.80      10820.91      1135.23 o                         
 -22   6   3         53.63         29.16       388.26 o                         
 -21   6   3       6560.01       5254.85       582.53 o                         
 -20   6   3         36.75         11.45       375.56 o                         
 -19   6   3      13530.37      14772.55       854.27 o                         
 -18   6   3         27.33        152.61       311.17 o                         
 -17   6   3      26533.28      26409.63       964.49 o                         
 -16   6   3        963.50        676.88       253.14 o                         
 -15   6   3      43644.27      45099.11      1014.67 o                         
 -14   6   3       2437.33       2122.67       281.88 o                         
 -13   6   3      12881.48      13929.84       514.73 o                         
 -12   6   3       1332.74       1764.51       259.51 o                         
 -11   6   3      50459.06      51767.53       949.44 o                         
 -10   6   3       7280.39       7424.60       377.42 o                         
  -9   6   3      76380.16      76507.13      1150.76 o                         
  -8   6   3       8964.35       8198.13       400.64 o                         
  -7   6   3      70990.72      69375.83      1064.83 o                         
  -6   6   3      14647.21      14632.75       506.59 o                         
  -5   6   3      29208.54      28774.30       599.41 o                         
  -4   6   3      17428.91      17528.19       496.38 o                         
  -3   6   3      67892.05      68304.04       939.73 o                         
  -2   6   3      12763.99      12396.30       391.41 o                         
  -1   6   3      59200.77      60801.18       904.81 o                         
   0   6   3      24703.79      24746.89       579.66 o                         
   1   6   3      72279.29      70671.02      1078.83 o                         
   2   6   3      20094.10      20171.25       584.32 o                         
   3   6   3      20361.02      19575.29       478.48 o                         
   4   6   3       5472.81       5551.77       290.61 o                         
   5   6   3      22578.82      22969.22       604.17 o                         
   6   6   3      12227.35      11634.67       428.16 o                         
   7   6   3       7347.78       6976.53       340.87 o                         
   8   6   3      14617.22      13401.88       443.03 o                         
   9   6   3      21281.30      21139.01       591.17 o                         
  10   6   3       7472.46       7381.80       407.41 o                         
  11   6   3       4205.50       3904.26       291.29 o                         
  12   6   3       2387.11       2395.35       300.78 o                         
  13   6   3       2656.79       2669.85       291.25 o                         
  14   6   3       5474.14       5046.19       409.02 o                         
  15   6   3        342.76        427.61       301.88 o                         
  16   6   3       7701.11       6837.49       548.85 o                         
  17   6   3       2834.33       2933.89       407.71 o                         
  18   6   3       5675.93       5139.29       519.96 o                         
  19   6   3         35.19        215.39       422.52 o                         
  20   6   3       2456.13       2792.57       544.50 o                         
  21   6   3         79.10       -160.51       421.52 o                         
  22   6   3       4094.96       3855.60       845.76 o                         
  23   6   3         38.09       -818.90      1099.79 o                         
 -23   7   3       3354.98       3097.17       885.29 o                         
 -22   7   3        550.33        994.61       516.43 o                         
 -21   7   3       3783.21       4170.55       698.02 o                         
 -20   7   3        152.36        404.57       434.76 o                         
 -19   7   3       2709.46       2370.06       421.63 o                         
 -18   7   3       2385.77       2000.82       460.94 o                         
 -17   7   3       6108.68       5064.64       487.33 o                         
 -16   7   3       3466.53       3296.70       519.78 o                         
 -15   7   3       9069.66       8844.54       513.58 o                         
 -14   7   3       7098.97       7527.40       462.33 o                         
 -13   7   3       5720.69       5381.72       377.85 o                         
 -12   7   3       3957.18       4073.94       330.05 o                         
 -11   7   3       3344.83       3265.35       293.83 o                         
 -10   7   3      13109.88      12653.88       537.01 o                         
  -9   7   3      26648.66      27599.13       743.45 o                         
  -8   7   3      12273.92      13218.02       537.51 o                         
  -7   7   3      14044.44      14738.94       586.44 o                         
  -6   7   3      35561.92      33710.93       673.24 o                         
  -5   7   3       6706.41       7057.44       357.63 o                         
  -4   7   3      12943.86      13038.07       554.46 o                         
  -3   7   3      23613.23      23007.16       584.69 o                         
  -2   7   3      15826.09      15317.40       518.02 o                         
  -1   7   3      41491.62      41033.86       814.74 o                         
   0   7   3      26210.39      25918.70       647.72 o                         
   1   7   3      13684.15      14121.91       508.41 o                         
   2   7   3      39415.13      39268.37       752.37 o                         
   3   7   3      17415.04      17697.96       590.91 o                         
   4   7   3      20549.90      19279.56       524.58 o                         
   5   7   3      27517.32      27087.51       684.91 o                         
   6   7   3      23486.24      22418.43       654.84 o                         
   7   7   3      23586.87      22372.04       719.06 o                         
   8   7   3      20243.59      20853.00       719.92 o                         
   9   7   3       7619.78       6932.25       460.34 o                         
  10   7   3      28709.22      29176.81       909.37 o                         
  11   7   3       5263.43       5337.68       448.43 o                         
  12   7   3      14099.96      14135.52       671.88 o                         
  13   7   3       4846.93       4345.47       402.78 o                         
  14   7   3      20748.53      20280.85       796.11 o                         
  15   7   3       7233.99       7076.71       580.85 o                         
  16   7   3      16058.43      16863.75       921.45 o                         
  17   7   3        628.30       1633.40       410.08 o                         
  18   7   3      15697.75      16704.95       905.84 o                         
  19   7   3         46.01       -107.55       406.48 o                         
  20   7   3       7026.45       7000.03       829.18 o                         
  21   7   3        218.23       -579.86       579.86 o                         
  22   7   3       9062.17       7493.96      2519.61 o                         
 -22   8   3       1719.81       1372.22       975.92 o                         
 -21   8   3       4233.25       2773.57      1067.14 o                         
 -20   8   3        442.60        616.78       626.66 o                         
 -19   8   3       3396.39       4149.86       597.08 o                         
 -18   8   3         46.54         89.13       418.44 o                         
 -17   8   3      11272.79      10298.03       791.06 o                         
 -16   8   3       1750.02       1448.83       434.61 o                         
 -15   8   3       6300.12       6540.74       543.91 o                         
 -14   8   3       1358.10        683.63       299.99 o                         
 -13   8   3       2927.26       3196.40       364.10 o                         
 -12   8   3        305.28        249.28       255.78 o                         
 -11   8   3       6083.75       6130.21       406.55 o                         
 -10   8   3       2187.03       1835.30       270.57 o                         
  -9   8   3      15125.93      15590.44       627.39 o                         
  -8   8   3        123.67        357.68       215.88 o                         
  -7   8   3       2005.44       2002.61       292.57 o                         
  -6   8   3        154.76        315.66       194.91 o                         
  -5   8   3       3223.11       3526.89       288.08 o                         
  -4   8   3         77.91         90.06       196.30 o                         
  -3   8   3       4784.71       4777.04       333.75 o                         
  -2   8   3       2293.73       2062.61       265.82 o                         
  -1   8   3       6824.27       6651.61       382.14 o                         
   0   8   3         55.27         99.87       242.33 o                         
   1   8   3       5457.59       6018.51       445.49 o                         
   2   8   3       1134.76       1011.87       193.62 o                         
   3   8   3       3568.04       3584.86       428.81 o                         
   4   8   3        765.90        880.67       256.54 o                         
   5   8   3        917.79        465.80       244.42 o                         
   6   8   3        397.32        357.97       224.85 o                         
   7   8   3       8879.28       8880.40       490.98 o                         
   8   8   3       6142.36       6006.81       427.35 o                         
   9   8   3       1575.99       1049.89       242.69 o                         
  10   8   3       4073.22       3420.49       373.82 o                         
  11   8   3       3086.55       3929.26       380.55 o                         
  12   8   3       5697.31       5774.09       510.05 o                         
  13   8   3       1931.55       1746.81       377.88 o                         
  14   8   3       2862.76       3035.24       438.95 o                         
  15   8   3       1578.21        948.36       382.11 o                         
  16   8   3       5129.48       5376.55       603.22 o                         
  17   8   3        679.27        778.19       399.12 o                         
  18   8   3       3435.03       3018.24       526.35 o                         
  19   8   3        523.36        356.75       489.04 o                         
  20   8   3       2316.05       2592.76      1392.01 o                         
  21   8   3        115.13        781.98       954.21 o                         
 -21   9   3        265.31        397.96      1572.94 o                         
 -20   9   3        728.13        769.22      1215.34 o                         
 -19   9   3        705.30        951.77       586.76 o                         
 -18   9   3       1678.16       1572.88       505.18 o                         
 -17   9   3        442.63       -104.35       432.06 o                         
 -16   9   3         64.43        441.94       418.30 o                         
 -15   9   3        308.19        245.28       374.88 o                         
 -14   9   3        138.74       -296.30       375.57 o                         
 -13   9   3        341.42        -18.74       278.38 o                         
 -12   9   3        153.27          9.53       280.61 o                         
 -11   9   3        785.59        814.26       367.92 o                         
 -10   9   3        768.79        800.10       277.17 o                         
  -9   9   3       1584.54       1258.59       338.72 o                         
  -8   9   3       2687.74       2208.54       329.58 o                         
  -7   9   3        948.65        868.25       267.82 o                         
  -6   9   3       2538.36       2452.64       309.78 o                         
  -5   9   3        417.33        359.51       255.94 o                         
  -4   9   3       5421.76       5210.57       362.16 o                         
  -3   9   3       4898.25       4725.30       347.26 o                         
  -2   9   3        312.89         38.19       229.22 o                         
  -1   9   3       7494.70       7376.26       434.40 o                         
   0   9   3       8787.71       9261.73       492.16 o                         
   1   9   3        726.55        201.70       282.76 o                         
   2   9   3       9901.96      10720.25       559.40 o                         
   3   9   3         33.91         89.38       244.84 o                         
   4   9   3      10321.78      10280.46       543.71 o                         
   5   9   3       8088.63       8952.24       567.46 o                         
   6   9   3       1795.64       1610.51       328.57 o                         
   7   9   3       3692.68       4382.64       435.40 o                         
   8   9   3      10612.50      11269.10       649.55 o                         
   9   9   3         31.12        327.43       317.65 o                         
  10   9   3       5351.96       5716.83       493.72 o                         
  11   9   3         23.40       -136.62       307.83 o                         
  12   9   3       6526.53       6335.48       525.23 o                         
  13   9   3       1830.31       1768.87       360.39 o                         
  14   9   3       2739.77       3133.53       479.51 o                         
  15   9   3       2298.78       1723.98       448.65 o                         
  16   9   3       5563.29       4446.48       614.09 o                         
  17   9   3        466.16       -104.45       446.75 o                         
  18   9   3       1989.88       2011.41       550.61 o                         
  19   9   3         73.31       -381.31       584.03 o                         
  20   9   3       3543.44       1496.41      1920.25 o                         
 -19  10   3       1052.89       2123.58       934.83 o                         
 -18  10   3       1366.03         89.94       734.06 o                         
 -17  10   3       2249.91       1454.94       612.82 o                         
 -16  10   3        631.24        910.95       491.34 o                         
 -15  10   3       1721.87       1190.01       484.26 o                         
 -14  10   3        398.34       -395.31       395.31 o                         
 -13  10   3       2690.09       2057.54       467.76 o                         
 -12  10   3       1108.95        761.22       361.38 o                         
 -11  10   3       1671.99       1565.78       397.83 o                         
 -10  10   3        898.22       1028.86       348.79 o                         
  -9  10   3       2097.23       2015.43       351.61 o                         
  -8  10   3         44.02        187.20       302.55 o                         
  -7  10   3       1813.79       1659.13       328.22 o                         
  -6  10   3       2289.90       1753.43       315.57 o                         
  -5  10   3       1679.55        972.54       313.22 o                         
  -4  10   3         72.24       -222.88       310.51 o                         
  -3  10   3        511.86        888.37       297.56 o                         
  -2  10   3         66.46       -227.23       278.69 o                         
  -1  10   3       1525.85       1241.00       279.05 o                         
   0  10   3          5.71       -147.22       252.42 o                         
   1  10   3        783.90        330.19       270.81 o                         
   2  10   3       3929.08       2935.92       349.08 o                         
   3  10   3        346.63        -71.09       315.22 o                         
   4  10   3         62.60         10.03       321.81 o                         
   5  10   3        110.76        170.79       325.99 o                         
   6  10   3        374.68        768.86       305.59 o                         
   7  10   3       1467.29       1469.99       357.13 o                         
   8  10   3         34.17        521.85       321.71 o                         
   9  10   3        154.04        956.02       315.59 o                         
  10  10   3        671.64        609.72       316.82 o                         
  11  10   3        195.93        345.17       328.38 o                         
  12  10   3        399.65        666.10       350.18 o                         
  13  10   3        461.12        531.00       393.69 o                         
  14  10   3        499.16       1161.39       482.53 o                         
  15  10   3        431.34        877.25       424.96 o                         
  16  10   3        969.81        525.31       491.12 o                         
  17  10   3         25.41        482.72       588.62 o                         
  18  10   3         33.62       -392.47       657.26 o                         
 -18  11   3         27.96        246.45       878.94 o                         
 -17  11   3        610.29        236.98      1312.35 o                         
 -16  11   3         81.02        534.84       481.30 o                         
 -15  11   3       2386.78       2349.94       588.97 o                         
 -14  11   3       2152.43       1401.45       467.62 o                         
 -13  11   3       2025.84       2975.58       565.76 o                         
 -12  11   3         10.76        861.78       400.22 o                         
 -11  11   3        603.50        242.02       370.37 o                         
 -10  11   3        109.02       -161.98       416.85 o                         
  -9  11   3       1980.79       1669.92       425.87 o                         
  -8  11   3          6.13        385.28       330.79 o                         
  -7  11   3       4249.23       4056.20       456.97 o                         
  -6  11   3       1513.82       1719.17       407.63 o                         
  -5  11   3       5723.37       4898.30       484.03 o                         
  -4  11   3         16.23        340.79       347.57 o                         
  -3  11   3       1796.11       2428.77       398.28 o                         
  -2  11   3        200.79        189.00       325.49 o                         
  -1  11   3       2622.18       2133.07       357.21 o                         
   0  11   3        190.28        -96.76       279.82 o                         
   1  11   3       6620.87       5404.86       482.30 o                         
   2  11   3       2719.96       2287.51       408.87 o                         
   3  11   3       7567.29       7290.97       584.99 o                         
   4  11   3        119.11       1065.28       376.66 o                         
   5  11   3        771.91        881.25       357.88 o                         
   6  11   3        418.34        193.91       356.85 o                         
   7  11   3        740.89        896.40       369.47 o                         
   8  11   3        723.84        664.01       417.86 o                         
   9  11   3        992.14        905.07       386.28 o                         
  10  11   3       3594.85       3721.50       494.95 o                         
  11  11   3       2210.07       2103.57       490.35 o                         
  12  11   3        178.80        506.43       374.83 o                         
  13  11   3         91.83          1.18       447.90 o                         
  14  11   3        358.24        659.61       528.54 o                         
  15  11   3        597.95       1682.58       532.18 o                         
  16  11   3        147.87         60.41       661.59 o                         
  17  11   3        114.82      -1704.48      2052.13 o                         
 -15  12   3          7.12        528.04       569.40 o                         
 -14  12   3         11.77       -496.29       626.87 o                         
 -13  12   3       1344.98        163.59       474.43 o                         
 -12  12   3        193.21       -234.71       683.67 o                         
 -11  12   3         38.48        592.07       463.53 o                         
 -10  12   3       2255.23       3076.27       690.37 o                         
  -9  12   3        534.08       1032.73       548.02 o                         
  -8  12   3        569.86        550.26       438.59 o                         
  -7  12   3         67.82        -85.31       394.89 o                         
  -6  12   3        610.06        492.14       334.76 o                         
  -5  12   3        119.01        -79.98       381.17 o                         
  -4  12   3       1772.03       1787.13       448.96 o                         
  -3  12   3        225.31       -345.74       345.74 o                         
  -2  12   3       8336.80       9434.88       763.92 o                         
  -1  12   3         52.89        166.85       444.44 o                         
   0  12   3       2112.42       1683.71       454.27 o                         
   1  12   3        335.75       -434.64       434.64 o                         
   2  12   3       3384.86       3254.57       559.51 o                         
   3  12   3         56.09        183.08       414.90 o                         
   4  12   3       4786.72       3864.28       592.09 o                         
   5  12   3        922.39        453.45       370.92 o                         
   6  12   3       7028.79       7242.20       629.62 o                         
   7  12   3        398.32        464.93       391.62 o                         
   8  12   3       4519.57       5380.06       562.74 o                         
   9  12   3        257.01        758.67       371.75 o                         
  10  12   3       2258.94       2310.68       490.90 o                         
  11  12   3        228.90        445.42       430.98 o                         
  12  12   3       1993.64       1699.45       519.14 o                         
  13  12   3         67.77       -489.55       489.55 o                         
  14  12   3       5411.69       4300.33      1523.31 o                         
  15  12   3         85.86        750.51      1056.93 o                         
 -13  13   3       5801.71       5118.80      1713.82 o                         
 -12  13   3         10.44       -623.80       623.80 o                         
 -11  13   3       4535.43       4656.83       845.71 o                         
 -10  13   3        475.93        362.25       458.63 o                         
  -9  13   3       4293.38       4862.94       810.66 o                         
  -8  13   3         28.97        190.51       418.31 o                         
  -7  13   3       8800.96      11153.17       889.79 o                         
  -6  13   3        334.21       1052.81       484.76 o                         
  -5  13   3       3553.53       3442.94       501.39 o                         
  -4  13   3        816.69         90.29       385.28 o                         
  -3  13   3       4383.96       3051.66       501.05 o                         
  -2  13   3       1823.47        845.93       414.00 o                         
  -1  13   3       2738.12       1525.68       439.40 o                         
   0  13   3        875.60         65.83       442.41 o                         
   1  13   3       2954.86       3109.56       718.96 o                         
   2  13   3       1207.45       1142.22       457.63 o                         
   3  13   3       2004.06       1734.41       492.87 o                         
   4  13   3       2205.25       1753.59       484.74 o                         
   5  13   3       3337.96       2280.12       432.29 o                         
   6  13   3       3726.46       3988.05       609.24 o                         
   7  13   3        126.10        246.86       516.29 o                         
   8  13   3       1449.41        972.90       386.17 o                         
   9  13   3       1190.64        602.63       586.84 o                         
  10  13   3       1026.54       1290.18       687.76 o                         
  11  13   3       1979.15       1026.65       762.06 o                         
  12  13   3       1936.65       3327.51      2540.30 o                         
  -9  14   3        319.18        -92.98       901.01 o                         
  -8  14   3       2025.27       1461.69      2275.33 o                         
  -7  14   3       1820.18       1201.35      1030.44 o                         
  -6  14   3       1146.87       1510.18      1249.65 o                         
  -5  14   3        690.07       2244.35       702.91 o                         
  -4  14   3       5175.15       5061.42       654.68 o                         
  -3  14   3       2665.79       2392.89       506.78 o                         
  -2  14   3       6700.20       5710.52       627.43 o                         
  -1  14   3       2105.98       2299.26       515.78 o                         
   0  14   3       5572.72       4902.20       721.69 o                         
   1  14   3       2815.65       2747.55       507.42 o                         
   2  14   3       6713.86       6047.12       659.22 o                         
   3  14   3       2490.69       3015.79       643.99 o                         
   4  14   3       6795.32       6690.23       765.35 o                         
   5  14   3       5970.41       4811.54       906.72 o                         
   6  14   3       8076.38       7913.46      1315.33 o                         
   7  14   3       2768.06       2801.31      1329.42 o                         
   8  14   3      10340.75       9696.90      1110.78 o                         
 -25   0   4       1545.61       2463.95       787.11 o                         
 -24   0   4      18211.47      17526.85      1678.60 o                         
 -23   0   4        924.23        400.54       723.10 o                         
 -22   0   4      18879.95      17974.41      1069.28 o                         
 -21   0   4          7.76        363.31       331.76 o                         
 -20   0   4      17116.06      16020.58       979.57 o                         
 -19   0   4       1275.33       2004.71       442.39 o                         
 -18   0   4      91545.96      92524.95      2205.60 o                         
 -17   0   4        870.51        522.68       393.20 o                         
 -16   0   4     106543.21     111176.35      2263.69 o                         
 -15   0   4       2606.17       2919.69       419.73 o                         
 -14   0   4     136624.36     137978.78      1791.83 o                         
 -13   0   4       1275.62       1239.74       251.26 o                         
 -12   0   4     100745.88     100615.49      1579.37 o                         
 -11   0   4         85.99        175.54       220.67 o                         
 -10   0   4     287964.25     294806.19      2770.47 o                         
  -9   0   4       6369.21       6141.57       420.00 o                         
  -8   0   4     373503.34     376901.94      4009.76 o                         
  -7   0   4      11047.82      11461.70       353.54 o                         
  -6   0   4     358318.56     369177.66      3315.90 o                         
  -5   0   4       4459.34       4888.52       205.83 o                         
  -4   0   4      75982.84      75987.26       667.48 o                         
  -3   0   4       4728.42       4902.57       174.31 o                         
  -2   0   4     347784.03     356384.34      2985.90 o                         
  -1   0   4      13724.84      14511.25       298.42 o                         
   0   0   4     710539.12     679928.62      6877.51 o                         
   1   0   4      36536.16      36403.05       607.09 o                         
   2   0   4     146081.66     149669.56      1319.59 o                         
   3   0   4        220.04        440.93       147.54 o                         
   4   0   4       4259.12       5208.37       228.32 o                         
   5   0   4        817.06       1034.59       121.61 o                         
   6   0   4     128018.91     128982.18      1152.43 o                         
   7   0   4      11846.33      12127.51       383.83 o                         
   8   0   4     157206.66     163708.91      1578.54 o                         
   9   0   4       7484.16       7416.16       376.41 o                         
  10   0   4      72352.13      72937.20      1105.65 o                         
  11   0   4       2181.53       1903.42       232.39 o                         
  12   0   4       5695.25       6044.35       488.26 o                         
  13   0   4       2270.03       2510.60       350.87 o                         
  14   0   4      27377.96      28471.60      1027.92 o                         
  15   0   4       5767.45       6256.96       522.22 o                         
  16   0   4      29838.93      29694.28      1518.58 o                         
  17   0   4       1806.08       1635.03       507.46 o                         
  18   0   4      39018.66      41268.66      1780.12 o                         
  19   0   4       1381.91       1101.64       498.71 o                         
  20   0   4       6057.04       6213.95       791.06 o                         
  21   0   4       2772.13       2181.93       575.70 o                         
  22   0   4       6288.75       7324.13       867.47 o                         
  23   0   4        730.30       1721.77       750.24 o                         
  24   0   4       7748.91       6925.57      1313.29 o                         
  25   0   4        741.52       -995.67      1321.39 o                         
 -25   1   4      28815.48      31117.77      1782.01 o                         
 -24   1   4        127.62        466.83       464.07 o                         
 -23   1   4      29599.59      28528.89      1321.11 o                         
 -22   1   4         38.81        142.95       341.72 o                         
 -21   1   4      13627.96      14114.60       688.04 o                         
 -20   1   4         11.90        263.17       257.50 o                         
 -19   1   4      21156.14      22504.75       798.34 o                         
 -18   1   4       1318.77       1286.18       266.45 o                         
 -17   1   4      41019.01      42325.69      1009.07 o                         
 -16   1   4       2386.33       2068.44       284.51 o                         
 -15   1   4      52146.26      53014.95      1055.42 o                         
 -14   1   4         78.90        -57.87       143.14 o                         
 -13   1   4      16616.77      16869.09       441.07 o                         
 -12   1   4         30.29         57.56        89.77 o                         
 -11   1   4      16865.88      16408.56       394.66 o                         
 -10   1   4       1132.32       1086.64       137.65 o                         
  -9   1   4      22098.11      22456.53       467.35 o                         
  -8   1   4       1543.28       1531.85       153.39 o                         
  -7   1   4      23678.08      25053.41       425.58 o                         
  -6   1   4       1108.79       1049.91       114.21 o                         
  -5   1   4      11903.40      11971.22       230.34 o                         
  -4   1   4        731.85        777.66        91.30 o                         
  -3   1   4       5236.47       5404.39       148.99 o                         
  -2   1   4        477.24        460.51        66.41 o                         
  -1   1   4        449.78        553.40        76.36 o                         
   0   1   4         10.33        196.56        75.70 o                         
   1   1   4       4392.02       4190.99       119.14 o                         
   2   1   4        763.86        861.64        79.88 o                         
   3   1   4       8444.96       8684.17       185.69 o                         
   4   1   4        185.16        299.82        88.93 o                         
   5   1   4       1567.06       1847.48       132.18 o                         
   6   1   4       2575.75       2885.10       150.94 o                         
   7   1   4      17906.73      17788.43       314.34 o                         
   8   1   4       3814.04       3814.12       168.91 o                         
   9   1   4      36588.82      37179.67       597.13 o                         
  10   1   4       1069.04       1032.51       147.77 o                         
  11   1   4      20021.35      20837.38       436.37 o                         
  12   1   4        529.71        565.24       121.85 o                         
  13   1   4      10629.99      11337.68       371.49 o                         
  14   1   4       2464.54       2607.49       248.85 o                         
  15   1   4      28213.21      28216.86       903.36 o                         
  16   1   4       7492.82       7257.21       495.76 o                         
  17   1   4      37174.72      37592.46      1198.83 o                         
  18   1   4       2516.31       1854.10       533.58 o                         
  19   1   4      23665.64      24662.80      1044.29 o                         
  20   1   4       1011.39       1590.01       364.86 o                         
  21   1   4      10008.92      10581.97       806.05 o                         
  22   1   4       2348.69       2847.86       513.07 o                         
  23   1   4      23125.08      21720.14      1127.75 o                         
  24   1   4       4800.84       4030.78       746.39 o                         
  25   1   4      26260.22      20079.66      3694.23 o                         
 -26   2   4      10260.08       8599.94      2636.43 o                         
 -25   2   4        480.71       -455.74       745.87 o                         
 -24   2   4      26329.13      26309.18      1328.05 o                         
 -23   2   4        846.48        881.09       372.65 o                         
 -22   2   4      17841.88      17383.77       911.54 o                         
 -21   2   4         20.84       -331.86       331.86 o                         
 -20   2   4      19793.98      20553.58       845.18 o                         
 -19   2   4        795.87       1284.59       275.21 o                         
 -18   2   4      39976.37      41079.58      1027.29 o                         
 -17   2   4       2178.60       2046.05       264.57 o                         
 -16   2   4     117016.22     118095.29      1616.24 o                         
 -15   2   4          7.84         73.46       162.46 o                         
 -14   2   4      56227.52      59332.22       978.92 o                         
 -13   2   4         88.55        -10.58       162.57 o                         
 -12   2   4      58147.41      58869.00       915.93 o                         
 -11   2   4        762.09        775.36       176.05 o                         
 -10   2   4     111341.95     114421.91      1038.67 o                         
  -9   2   4       1246.31       1059.69       141.31 o                         
  -8   2   4     301338.53     305147.16      1834.34 o                         
  -7   2   4       7628.54       8433.35       259.32 o                         
  -6   2   4     159695.80     158678.62      1036.24 o                         
  -5   2   4       2736.64       3034.05       181.71 o                         
  -4   2   4     130331.23     132198.52       910.13 o                         
  -3   2   4       9068.28       9463.87       206.99 o                         
  -2   2   4     247097.48     250281.06      1102.25 o                         
  -1   2   4      45297.00      46827.77       381.48 o                         
   0   2   4     604152.69     610186.31      2925.33 o                         
   1   2   4      28436.40      28839.30       291.63 o                         
   2   2   4     319816.78     324412.78      1171.99 o                         
   3   2   4      25459.40      25751.30       284.14 o                         
   4   2   4     133295.02     132758.00       789.94 o                         
   5   2   4      15047.84      14747.23       316.57 o                         
   6   2   4     187997.53     185094.25      1214.74 o                         
   7   2   4      42482.38      42065.88       655.43 o                         
   8   2   4     389917.41     391674.06      2236.09 o                         
   9   2   4      26859.49      27191.83       586.05 o                         
  10   2   4     150598.16     144946.09      1726.04 o                         
  11   2   4       6919.16       6837.39       271.68 o                         
  12   2   4      68877.25      68367.97       854.50 o                         
  13   2   4      13050.87      13369.49       431.83 o                         
  14   2   4      44852.84      46513.98       905.37 o                         
  15   2   4      13986.62      13263.14       644.93 o                         
  16   2   4      81405.45      81265.98      1578.86 o                         
  17   2   4       6265.22       6030.79       524.37 o                         
  18   2   4      35937.68      36955.17      1230.27 o                         
  19   2   4       4042.05       4170.46       516.15 o                         
  20   2   4      11767.48      12603.81       835.03 o                         
  21   2   4       2678.98       2263.01       425.42 o                         
  22   2   4       3697.43       3054.60       686.06 o                         
  23   2   4       3687.08       3901.00       560.57 o                         
  24   2   4       9523.03       8779.99       933.32 o                         
  25   2   4       3344.29       3937.33      2013.11 o                         
 -25   3   4      19697.11      19218.62      2087.95 o                         
 -24   3   4        338.55       -164.37       384.62 o                         
 -23   3   4       7042.68       7364.39       645.63 o                         
 -22   3   4         86.08         62.26       358.91 o                         
 -21   3   4       5638.14       5741.14       557.95 o                         
 -20   3   4         65.70        638.84       342.62 o                         
 -19   3   4       9256.33       9356.25       577.52 o                         
 -18   3   4       2630.92       2298.36       323.12 o                         
 -17   3   4      21582.77      21044.87       719.71 o                         
 -16   3   4       3386.10       2960.87       289.74 o                         
 -15   3   4       4247.58       4716.32       320.96 o                         
 -14   3   4       1408.87       1141.31       217.42 o                         
 -13   3   4      10417.09      11083.91       448.73 o                         
 -12   3   4       3019.35       2841.70       207.78 o                         
 -11   3   4        796.41        785.56       146.95 o                         
 -10   3   4       6782.68       7400.54       254.52 o                         
  -9   3   4       5832.02       5853.68       224.58 o                         
  -8   3   4      16300.92      16714.79       363.33 o                         
  -7   3   4       8780.92       9658.06       309.83 o                         
  -6   3   4      10774.20      10281.58       280.54 o                         
  -5   3   4       1021.26        995.23       136.16 o                         
  -4   3   4      11525.73      11876.98       297.56 o                         
  -3   3   4       8605.67      10008.35       268.37 o                         
  -2   3   4      19309.54      19570.99       353.83 o                         
  -1   3   4         13.04        101.96        84.05 o                         
   0   3   4      22431.81      21658.78       336.76 o                         
   1   3   4      39201.40      39671.29       411.06 o                         
   2   3   4      13126.65      13250.23       232.48 o                         
   3   3   4       4838.02       4711.09       173.60 o                         
   4   3   4       2848.40       2642.34       132.94 o                         
   5   3   4      16746.48      16116.71       301.75 o                         
   6   3   4       5260.80       5183.73       242.80 o                         
   7   3   4      23173.61      22986.26       493.59 o                         
   8   3   4       4240.41       4279.06       265.82 o                         
   9   3   4      93357.77      92428.51      1075.68 o                         
  10   3   4        826.06        782.71       204.94 o                         
  11   3   4      37793.68      37838.68       732.08 o                         
  12   3   4        199.06        311.14       142.66 o                         
  13   3   4      22000.89      20839.79       483.48 o                         
  14   3   4        477.54        542.35       264.17 o                         
  15   3   4      32030.24      31449.10       970.28 o                         
  16   3   4        305.63        308.85       249.46 o                         
  17   3   4      64643.99      65995.48      1580.57 o                         
  18   3   4        906.25        608.96       410.61 o                         
  19   3   4      20151.21      19412.47       996.18 o                         
  20   3   4        483.73       1041.30       376.19 o                         
  21   3   4      12168.75      12909.40       867.24 o                         
  22   3   4        483.51        -32.81       456.67 o                         
  23   3   4      13337.68      13538.47       958.46 o                         
  24   3   4       1959.03        994.09      1066.00 o                         
 -25   4   4       1909.35       2459.82      3786.66 o                         
 -24   4   4       4507.39       4239.43       545.05 o                         
 -23   4   4        802.16       1776.91       428.16 o                         
 -22   4   4       3651.94       4677.91       593.25 o                         
 -21   4   4        247.21        182.19       352.01 o                         
 -20   4   4        513.33        447.59       320.68 o                         
 -19   4   4        211.12       -310.37       354.96 o                         
 -18   4   4       8639.18       7402.27       539.85 o                         
 -17   4   4        203.77        -25.89       283.93 o                         
 -16   4   4      33528.40      34959.75       987.17 o                         
 -15   4   4       1404.89       1820.71       266.18 o                         
 -14   4   4      18953.79      20201.41       602.65 o                         
 -13   4   4         84.66        271.11       175.37 o                         
 -12   4   4       4612.02       4688.20       247.96 o                         
 -11   4   4       1009.87       1018.75       135.92 o                         
 -10   4   4      45286.92      45880.14       616.94 o                         
  -9   4   4        163.44        172.86       118.50 o                         
  -8   4   4      89991.11      89094.77       892.56 o                         
  -7   4   4       4085.12       4258.58       208.17 o                         
  -6   4   4      70852.59      69290.24       737.39 o                         
  -5   4   4       2632.06       2513.39       182.14 o                         
  -4   4   4      48782.90      50229.09       726.19 o                         
  -3   4   4       3139.51       3413.81       196.61 o                         
  -2   4   4      76520.84      76676.48       777.67 o                         
  -1   4   4       1722.42       2004.39       150.86 o                         
   0   4   4     133881.44     132342.48      1030.71 o                         
   1   4   4       1019.53       1740.44       182.06 o                         
   2   4   4     123975.41     125315.13      1050.72 o                         
   3   4   4        150.31        156.18       108.15 o                         
   4   4   4      44588.36      44148.96       637.17 o                         
   5   4   4       4251.45       4192.36       205.06 o                         
   6   4   4      62041.78      59823.34       663.10 o                         
   7   4   4      18017.58      18323.71       378.62 o                         
   8   4   4      88169.59      85377.41       789.03 o                         
   9   4   4      19821.37      18758.12       342.04 o                         
  10   4   4      53074.95      51805.13       628.76 o                         
  11   4   4       8689.99       8349.94       291.46 o                         
  12   4   4      11674.21      11669.35       439.52 o                         
  13   4   4      16055.27      16136.34       579.80 o                         
  14   4   4      22054.35      22372.01       722.74 o                         
  15   4   4      28264.54      28220.80       891.71 o                         
  16   4   4      20818.01      21728.38       893.47 o                         
  17   4   4      24163.46      23791.89       957.25 o                         
  18   4   4      11202.16      13190.18       784.99 o                         
  19   4   4       8603.55       8813.06       679.19 o                         
  20   4   4       2216.29       1747.78       546.56 o                         
  21   4   4       5709.80       5219.55       560.08 o                         
  22   4   4       3091.91       2092.56       549.11 o                         
  23   4   4      10448.67       9063.62      1057.17 o                         
  24   4   4       2950.85       2347.13      1004.16 o                         
 -24   5   4       3369.75       1407.68       538.82 o                         
 -23   5   4       6949.59       6023.87       696.28 o                         
 -22   5   4       3343.16       3218.34       515.88 o                         
 -21   5   4       2820.22       2545.62       454.77 o                         
 -20   5   4       5572.42       4245.42       497.35 o                         
 -19   5   4      19825.92      20317.56       996.05 o                         
 -18   5   4      12787.78      11503.90       671.26 o                         
 -17   5   4      14441.93      14340.55       715.44 o                         
 -16   5   4      22200.72      23604.24       795.79 o                         
 -15   5   4       7272.86       7801.48       452.34 o                         
 -14   5   4      14471.84      14350.59       569.17 o                         
 -13   5   4        163.50        129.29       195.50 o                         
 -12   5   4      11320.94      11284.78       429.40 o                         
 -11   5   4      11858.60      11848.96       401.46 o                         
 -10   5   4      36651.93      36797.99       718.52 o                         
  -9   5   4       1792.87       1791.09       195.75 o                         
  -8   5   4      46234.73      45537.58       782.96 o                         
  -7   5   4        454.18        472.26        92.38 o                         
  -6   5   4      20849.13      20173.69       438.89 o                         
  -5   5   4       8716.08       8439.31       335.66 o                         
  -4   5   4      30657.16      30512.15       584.34 o                         
  -3   5   4       1219.92       1235.73       149.60 o                         
  -2   5   4      49027.72      48480.18       637.46 o                         
  -1   5   4      11576.26      11716.42       344.46 o                         
   0   5   4      53953.31      52064.54       689.30 o                         
   1   5   4      12832.49      12333.65       342.26 o                         
   2   5   4      30042.83      29710.96       644.40 o                         
   3   5   4      27645.18      27487.61       578.04 o                         
   4   5   4      12254.38      11920.96       386.37 o                         
   5   5   4       4112.90       4337.70       244.58 o                         
   6   5   4      23664.33      22750.13       470.52 o                         
   7   5   4      23366.21      22104.95       446.30 o                         
   8   5   4      34611.70      33586.18       566.08 o                         
   9   5   4      19323.72      18782.18       413.85 o                         
  10   5   4      12550.00      12531.20       314.00 o                         
  11   5   4      22910.35      22719.16       507.05 o                         
  12   5   4       4511.79       4708.82       313.69 o                         
  13   5   4       2596.95       2709.03       303.09 o                         
  14   5   4       4553.71       5068.90       358.02 o                         
  15   5   4      11217.21      10634.88       589.94 o                         
  16   5   4       3400.12       3635.50       420.89 o                         
  17   5   4      11954.79      12084.19       742.14 o                         
  18   5   4       1556.10       1269.38       471.32 o                         
  19   5   4      13849.48      14429.64       943.52 o                         
  20   5   4        212.30       -216.64       410.75 o                         
  21   5   4       1278.17       1217.42       535.31 o                         
  22   5   4         13.28       -492.79       533.07 o                         
  23   5   4       5261.27       4884.58      1246.88 o                         
 -24   6   4       6068.16       3440.11       914.00 o                         
 -23   6   4      14860.86      14788.04      1116.24 o                         
 -22   6   4       6669.97       7991.56       739.55 o                         
 -21   6   4       8164.68       6911.56       730.51 o                         
 -20   6   4       4388.64       4439.80       707.16 o                         
 -19   6   4       8124.25       9396.65       684.03 o                         
 -18   6   4      17105.30      16440.81       788.04 o                         
 -17   6   4      11592.25      11721.60       601.64 o                         
 -16   6   4      28996.31      30939.67       867.06 o                         
 -15   6   4      25387.78      27434.13       808.17 o                         
 -14   6   4      26659.76      26235.50       768.95 o                         
 -13   6   4      12165.42      11387.29       496.58 o                         
 -12   6   4      16681.06      16913.16       571.92 o                         
 -11   6   4        116.62        162.81       193.78 o                         
 -10   6   4      28057.00      29021.67       682.45 o                         
  -9   6   4        680.79        237.42       180.13 o                         
  -8   6   4      42361.15      40582.96       853.64 o                         
  -7   6   4      14664.66      14298.42       496.99 o                         
  -6   6   4      51720.94      52091.16       780.75 o                         
  -5   6   4        130.37        243.81       160.81 o                         
  -4   6   4      18778.92      19240.63       514.52 o                         
  -3   6   4       4968.66       4927.23       265.08 o                         
  -2   6   4      25386.54      24901.05       614.29 o                         
  -1   6   4      11472.96      11170.54       389.31 o                         
   0   6   4      34632.93      34983.92       638.61 o                         
   1   6   4       6364.42       6417.02       297.80 o                         
   2   6   4      30981.84      31203.21       725.08 o                         
   3   6   4       4741.45       5409.08       366.64 o                         
   4   6   4       5930.95       5671.89       304.58 o                         
   5   6   4       3857.42       3900.43       274.75 o                         
   6   6   4      19734.26      18977.79       556.63 o                         
   7   6   4      22636.60      22467.03       609.74 o                         
   8   6   4      14351.43      13949.01       403.51 o                         
   9   6   4      16099.76      16073.55       502.40 o                         
  10   6   4       6144.82       5554.91       372.55 o                         
  11   6   4       4624.04       5208.04       379.54 o                         
  12   6   4       2670.43       2414.71       337.21 o                         
  13   6   4       2716.49       2751.22       319.12 o                         
  14   6   4       5076.42       5449.71       424.85 o                         
  15   6   4      14926.11      15143.47       761.41 o                         
  16   6   4       2140.00       2245.06       354.73 o                         
  17   6   4      15265.38      14699.50       787.34 o                         
  18   6   4        349.08       -146.65       335.32 o                         
  19   6   4       4063.54       4036.29       629.82 o                         
  20   6   4         47.50        264.84       661.78 o                         
  21   6   4       2677.31       4243.77       649.01 o                         
  22   6   4        410.09       -198.79       678.43 o                         
  23   6   4      11417.49      11288.42      2239.37 o                         
 -23   7   4        136.22      -1220.14      1220.14 o                         
 -22   7   4       6092.16       3794.18       675.58 o                         
 -21   7   4        339.68        300.34       407.91 o                         
 -20   7   4       8822.43       9268.09       788.80 o                         
 -19   7   4       1563.22       1504.48       397.79 o                         
 -18   7   4      22558.77      22432.14      1032.25 o                         
 -17   7   4       3549.50       3293.03       448.38 o                         
 -16   7   4      37385.97      37701.65      1033.64 o                         
 -15   7   4        652.38        405.13       230.68 o                         
 -14   7   4      33685.10      33534.40       916.11 o                         
 -13   7   4         64.90        209.81       238.19 o                         
 -12   7   4      36210.25      38511.37      1006.63 o                         
 -11   7   4       1091.98       1124.27       229.16 o                         
 -10   7   4      73794.68      76002.66      1261.10 o                         
  -9   7   4       5537.22       6635.85       448.38 o                         
  -8   7   4      81357.38      82109.09      1356.12 o                         
  -7   7   4       3960.04       4419.14       334.35 o                         
  -6   7   4      84331.07      84082.43      1108.71 o                         
  -5   7   4         58.73        -95.89       170.03 o                         
  -4   7   4      51714.88      51626.39       907.55 o                         
  -3   7   4       2074.01       2018.28       215.96 o                         
  -2   7   4      82340.45      81807.36      1311.67 o                         
  -1   7   4       1440.13       1601.04       231.25 o                         
   0   7   4     109781.95     108666.31      1207.12 o                         
   1   7   4       4681.11       4383.95       260.59 o                         
   2   7   4      57330.18      56393.98      1031.53 o                         
   3   7   4        204.29        358.11       233.53 o                         
   4   7   4      18500.96      19046.47       673.96 o                         
   5   7   4        217.92        565.77       273.90 o                         
   6   7   4      46694.95      46657.57       984.69 o                         
   7   7   4        685.30        953.20       257.11 o                         
   8   7   4      59036.64      57283.65      1159.94 o                         
   9   7   4       7321.11       7673.18       467.29 o                         
  10   7   4      25155.20      24851.63       817.33 o                         
  11   7   4       1284.98       1549.91       305.13 o                         
  12   7   4       8117.83       7878.12       523.07 o                         
  13   7   4       5982.68       5787.59       457.51 o                         
  14   7   4      17034.57      18286.90       802.08 o                         
  15   7   4       2508.64       2907.75       420.90 o                         
  16   7   4      14719.71      14426.73       826.27 o                         
  17   7   4       8389.72       9035.06       674.08 o                         
  18   7   4      11560.87      12747.17       811.09 o                         
  19   7   4       5623.85       5264.07       624.02 o                         
  20   7   4       5005.46       4596.72       828.24 o                         
  21   7   4       3725.84       2324.10       933.49 o                         
  22   7   4       2628.29        831.48      1234.42 o                         
 -22   8   4         13.29       -151.28       756.52 o                         
 -21   8   4       7904.57       7952.76       958.32 o                         
 -20   8   4        415.80       1373.51       416.14 o                         
 -19   8   4       6885.94       7173.04       746.10 o                         
 -18   8   4        131.95       -425.51       425.51 o                         
 -17   8   4      14483.58      14947.04       921.32 o                         
 -16   8   4       3298.87       3808.76       450.13 o                         
 -15   8   4      14887.22      15593.35       749.17 o                         
 -14   8   4       1518.96       1239.32       392.72 o                         
 -13   8   4       6666.65       6439.70       476.51 o                         
 -12   8   4        879.22        474.19       263.18 o                         
 -11   8   4       1719.48       1386.14       262.51 o                         
 -10   8   4        942.07        854.06       246.17 o                         
  -9   8   4       2151.28       1933.48       276.49 o                         
  -8   8   4       9461.00       8935.36       515.27 o                         
  -7   8   4       3852.55       3932.22       356.26 o                         
  -6   8   4        832.65        777.69       203.35 o                         
  -5   8   4       4990.15       5490.77       349.26 o                         
  -4   8   4       1305.24       1384.74       264.77 o                         
  -3   8   4        792.88        555.29       217.03 o                         
  -2   8   4         48.74       -222.11       222.11 o                         
  -1   8   4       4728.11       5024.86       348.72 o                         
   0   8   4       5446.39       5487.37       376.35 o                         
   1   8   4       3409.78       3449.66       307.28 o                         
   2   8   4        603.96        635.48       258.55 o                         
   3   8   4        301.78        251.56       236.26 o                         
   4   8   4        422.47        308.59       256.42 o                         
   5   8   4       4338.20       4875.44       463.43 o                         
   6   8   4       1550.86       1194.10       295.87 o                         
   7   8   4      14538.09      15255.78       700.83 o                         
   8   8   4         48.60        260.10       290.56 o                         
   9   8   4      21385.70      22221.12       852.06 o                         
  10   8   4       3395.46       2761.84       525.85 o                         
  11   8   4       9121.14       9055.57       570.51 o                         
  12   8   4       1109.95        929.54       300.24 o                         
  13   8   4       7473.09       7794.54       598.43 o                         
  14   8   4       3689.66       3397.67       455.42 o                         
  15   8   4      16809.73      17349.01       981.31 o                         
  16   8   4       1636.53       1941.47       517.67 o                         
  17   8   4      20274.05      20387.72      1185.32 o                         
  18   8   4       3036.12       4116.48       601.39 o                         
  19   8   4       9053.34       8255.83      1099.82 o                         
  20   8   4       1628.00        753.16       942.04 o                         
  21   8   4       6055.08       3226.93      1942.24 o                         
 -21   9   4        237.84      -1215.09      1215.09 o                         
 -20   9   4       8983.59       7364.98      1360.71 o                         
 -19   9   4        232.70        586.02       510.60 o                         
 -18   9   4      16118.44      17356.13      1210.53 o                         
 -17   9   4        225.49        623.74       469.54 o                         
 -16   9   4      27637.51      27811.18      1303.47 o                         
 -15   9   4        120.26        469.90       372.36 o                         
 -14   9   4      19512.98      19739.42       998.38 o                         
 -13   9   4        296.21        -65.45       388.34 o                         
 -12   9   4      24769.58      24372.96       956.68 o                         
 -11   9   4        272.94        156.92       320.26 o                         
 -10   9   4      36703.15      36718.54      1127.40 o                         
  -9   9   4        133.94        110.35       313.55 o                         
  -8   9   4      60267.04      62776.41      1436.31 o                         
  -7   9   4       2761.32       3132.34       371.72 o                         
  -6   9   4      47012.39      49124.33      1184.90 o                         
  -5   9   4       2974.07       2633.04       332.02 o                         
  -4   9   4      57338.79      57255.70      1127.49 o                         
  -3   9   4        155.76        190.96       215.97 o                         
  -2   9   4      75915.94      73480.82      1273.79 o                         
  -1   9   4       3842.00       3644.11       367.74 o                         
   0   9   4     130571.48     133236.61      1835.73 o                         
   1   9   4      15633.47      16123.78       667.44 o                         
   2   9   4      72178.39      71845.38      1362.39 o                         
   3   9   4       7638.17       7676.50       482.44 o                         
   4   9   4      66431.31      66897.90      1332.68 o                         
   5   9   4       3707.97       3519.88       399.11 o                         
   6   9   4      89372.14      92891.09      1810.32 o                         
   7   9   4       8787.07       9030.24       592.66 o                         
   8   9   4     109999.39     110334.38      1923.30 o                         
   9   9   4      11301.93      11410.82       660.25 o                         
  10   9   4      54893.19      57169.97      1427.11 o                         
  11   9   4       9096.18       9130.26       604.64 o                         
  12   9   4      33896.45      34841.33      1157.02 o                         
  13   9   4       3877.38       4322.26       501.76 o                         
  14   9   4      26616.18      27444.48      1337.81 o                         
  15   9   4       5914.60       4305.57       650.77 o                         
  16   9   4      29863.29      29394.00      1423.63 o                         
  17   9   4       4309.62       3658.33       611.10 o                         
  18   9   4      14392.26      13316.57      1028.80 o                         
  19   9   4       3149.57       5020.26       887.13 o                         
  20   9   4       6246.22       4763.25      1662.42 o                         
 -19  10   4       7309.42       7635.56      1494.77 o                         
 -18  10   4        219.54       -179.68       600.01 o                         
 -17  10   4      11586.00      11050.29       995.06 o                         
 -16  10   4         77.02        112.13       454.06 o                         
 -15  10   4       7944.89       8124.32       791.39 o                         
 -14  10   4         81.51        341.91       440.56 o                         
 -13  10   4       5588.36       4862.73       537.04 o                         
 -12  10   4       1160.16       1234.40       366.94 o                         
 -11  10   4       5307.15       4443.85       571.44 o                         
 -10  10   4        880.61        754.04       348.38 o                         
  -9  10   4       5682.98       5761.76       510.22 o                         
  -8  10   4        233.90         89.53       306.98 o                         
  -7  10   4       3174.14       3201.37       411.96 o                         
  -6  10   4         89.33        606.96       279.04 o                         
  -5  10   4       2176.91       1875.44       355.99 o                         
  -4  10   4        802.59         15.63       288.07 o                         
  -3  10   4        406.66        653.31       306.69 o                         
  -2  10   4       3453.68       3192.53       327.22 o                         
  -1  10   4        366.76       -225.02       265.66 o                         
   0  10   4        871.15        787.93       265.52 o                         
   1  10   4       1728.03       1662.71       325.44 o                         
   2  10   4       1420.87       1357.00       296.64 o                         
   3  10   4       2618.81       2907.01       397.87 o                         
   4  10   4         41.29        -21.87       309.70 o                         
   5  10   4       3680.49       3416.00       403.48 o                         
   6  10   4       1233.92       1644.70       347.78 o                         
   7  10   4      10007.36      10319.95       628.17 o                         
   8  10   4        289.25       1015.35       340.06 o                         
   9  10   4      19203.66      19986.28       942.64 o                         
  10  10   4       1241.82        959.23       365.43 o                         
  11  10   4      15855.92      16058.54       871.20 o                         
  12  10   4        352.04        -34.92       354.56 o                         
  13  10   4      12544.83      12597.82       885.94 o                         
  14  10   4        113.68        170.28       547.92 o                         
  15  10   4      16474.60      17287.82      1094.38 o                         
  16  10   4        402.06       -459.00       459.00 o                         
  17  10   4      21819.19      21383.49      1662.75 o                         
  18  10   4        267.76        275.80       753.60 o                         
 -18  11   4      15675.93      15189.00      2535.16 o                         
 -17  11   4          0.66       1351.06       839.24 o                         
 -16  11   4      28568.35      30480.52      1820.83 o                         
 -15  11   4        400.73        753.16       431.00 o                         
 -14  11   4      35354.94      35819.91      1681.63 o                         
 -13  11   4       1893.46       1742.60       606.47 o                         
 -12  11   4      26520.72      25994.54      1224.85 o                         
 -11  11   4        743.02        773.49       577.19 o                         
 -10  11   4      53896.20      55786.51      2070.71 o                         
  -9  11   4       2495.35       2174.13       538.20 o                         
  -8  11   4      72991.77      76005.55      1964.79 o                         
  -7  11   4       1262.15       1047.07       427.69 o                         
  -6  11   4      61919.40      62814.46      1612.25 o                         
  -5  11   4       2145.13       1617.59       393.80 o                         
  -4  11   4      48874.12      49761.16      1482.14 o                         
  -3  11   4       1996.45       1549.08       377.33 o                         
  -2  11   4      79449.08      81205.49      1770.81 o                         
  -1  11   4       4692.81       3729.03       445.49 o                         
   0  11   4      67385.45      67949.88      1465.08 o                         
   1  11   4       2652.69       2448.22       372.47 o                         
   2  11   4      59901.77      62091.47      1519.07 o                         
   3  11   4       5339.70       5635.98       543.60 o                         
   4  11   4      31367.38      33810.26      1198.36 o                         
   5  11   4       2105.34       1574.77       356.17 o                         
   6  11   4      44386.83      44719.86      1391.63 o                         
   7  11   4       3593.51       4086.01       481.33 o                         
   8  11   4      35603.61      36939.20      1304.21 o                         
   9  11   4       6521.67       7171.77       649.63 o                         
  10  11   4      29505.52      29785.67      1248.80 o                         
  11  11   4       5475.63       6251.88       644.40 o                         
  12  11   4      16626.32      17598.06      1104.21 o                         
  13  11   4       1431.17       1198.99       510.34 o                         
  14  11   4      12581.11      12547.17      1046.78 o                         
  15  11   4       3869.48       2106.53       508.18 o                         
  16  11   4      12819.90      13604.32      1550.69 o                         
 -15  12   4       5982.26       2498.50      1290.75 o                         
 -14  12   4        418.02        224.47       842.67 o                         
 -13  12   4       3531.48       2386.10       589.30 o                         
 -12  12   4         91.12        745.58       470.22 o                         
 -11  12   4       7417.28       9016.45       931.22 o                         
 -10  12   4         13.61       1176.23       578.90 o                         
  -9  12   4       3808.75       3503.76       608.75 o                         
  -8  12   4        215.10        917.41       474.04 o                         
  -7  12   4       1527.10       1075.84       534.69 o                         
  -6  12   4        454.42        523.75       353.52 o                         
  -5  12   4        169.11        377.30       392.31 o                         
  -4  12   4        182.53        198.59       395.88 o                         
  -3  12   4       1786.05       1757.10       403.56 o                         
  -2  12   4         84.91        278.60       417.75 o                         
  -1  12   4         31.23          9.04       389.93 o                         
   0  12   4        214.96        -65.97       453.46 o                         
   1  12   4        823.94        299.69       352.95 o                         
   2  12   4       1010.93        983.19       391.58 o                         
   3  12   4       1288.92        980.96       407.70 o                         
   4  12   4        643.36        316.09       379.13 o                         
   5  12   4        253.58       -114.00       414.14 o                         
   6  12   4        579.55        476.21       391.23 o                         
   7  12   4       1912.02       1441.92       370.64 o                         
   8  12   4         41.32        617.77       391.34 o                         
   9  12   4       3942.25       3554.72       516.76 o                         
  10  12   4        430.89        356.09       429.54 o                         
  11  12   4       5693.06       4703.07       614.12 o                         
  12  12   4       1317.43       1260.94       502.36 o                         
  13  12   4       2284.41       1616.45       532.20 o                         
  14  12   4       1157.87       -148.27      1034.61 o                         
 -13  13   4        277.03       -887.71       887.71 o                         
 -12  13   4      15476.90      15792.44      1718.02 o                         
 -11  13   4         84.60       -383.71       594.48 o                         
 -10  13   4      16235.25      15615.26      1086.14 o                         
  -9  13   4        184.42       -389.11       496.16 o                         
  -8  13   4      31586.82      30725.44      1472.43 o                         
  -7  13   4         59.22       1023.62       527.29 o                         
  -6  13   4      30930.68      31244.78      1310.83 o                         
  -5  13   4        142.73       -422.85       422.85 o                         
  -4  13   4      17925.21      19371.37      1099.33 o                         
  -3  13   4       3263.20       3114.35       564.64 o                         
  -2  13   4      16686.35      16502.65       958.98 o                         
  -1  13   4       1285.87       1699.19       457.00 o                         
   0  13   4      36881.06      38453.27      1519.46 o                         
   1  13   4       2737.28       2884.73       501.69 o                         
   2  13   4      24573.03      28713.47      1317.63 o                         
   3  13   4        912.00        200.55       405.01 o                         
   4  13   4      16657.95      17349.51      1045.97 o                         
   5  13   4       2065.36       2251.18       668.15 o                         
   6  13   4      13506.86      14252.39       930.49 o                         
   7  13   4       1606.62       1529.56       519.58 o                         
   8  13   4      19457.97      20316.12      1103.61 o                         
   9  13   4       2961.89       2327.70       496.29 o                         
  10  13   4      14446.03      14720.56      1497.66 o                         
  11  13   4        289.17       -728.43       790.64 o                         
  12  13   4       9081.30       8729.34      2125.44 o                         
  -9  14   4       2963.85       3845.77      1223.71 o                         
  -8  14   4       5578.34        673.39      1273.29 o                         
  -7  14   4         80.86      -1335.63      1556.50 o                         
  -6  14   4       3626.78       3187.27      1088.84 o                         
  -5  14   4         55.40       -396.73       781.65 o                         
  -4  14   4       2334.93       1380.57       519.16 o                         
  -3  14   4         92.89        365.52       461.75 o                         
  -2  14   4       3037.70       2887.60      1039.48 o                         
  -1  14   4         95.56        137.26       475.23 o                         
   0  14   4       3388.02       3016.99       545.77 o                         
   1  14   4       1329.04       1668.85       611.67 o                         
   2  14   4       1098.45         86.24       443.13 o                         
   3  14   4       1140.88       1703.45       702.14 o                         
   4  14   4        120.55        670.64       573.53 o                         
   5  14   4       1203.57       1055.28       966.19 o                         
   6  14   4        705.24        564.69       564.93 o                         
   7  14   4        802.76       -283.18       777.20 o                         
   8  14   4        814.11        630.94       666.34 o                         
 -25   1   5        402.63        496.14       662.22 o                         
 -24   1   5        151.16        939.82       430.44 o                         
 -23   1   5       1279.71       1239.52       370.48 o                         
 -22   1   5        574.98        827.32       319.54 o                         
 -21   1   5        422.73        496.42       289.43 o                         
 -20   1   5         47.62        131.13       252.06 o                         
 -19   1   5        749.08        785.53       257.28 o                         
 -18   1   5       3102.57       2983.02       335.92 o                         
 -17   1   5       1972.90       2427.36       322.03 o                         
 -16   1   5        405.11        523.37       244.64 o                         
 -15   1   5        891.70        919.19       236.16 o                         
 -14   1   5        659.84        634.68       181.40 o                         
 -13   1   5        201.97        243.15       151.94 o                         
 -12   1   5        951.12       1084.75       148.98 o                         
 -11   1   5        620.77        505.00       132.25 o                         
 -10   1   5       2104.43       2206.38       201.53 o                         
  -9   1   5        797.36        850.41       171.30 o                         
  -8   1   5       2880.30       2590.83       189.03 o                         
  -7   1   5       1548.57       1970.85       155.89 o                         
  -6   1   5        129.33        270.70        94.97 o                         
  -5   1   5        761.84        684.01        97.26 o                         
  -4   1   5      46875.07      49792.98       471.77 o                         
  -3   1   5      13685.88      13599.76       222.49 o                         
  -2   1   5       4299.08       4667.46       133.14 o                         
  -1   1   5       5019.12       5237.87       138.54 o                         
   0   1   5       6619.96       7551.39       170.53 o                         
   1   1   5      15764.42      16084.04       222.47 o                         
   2   1   5         68.40        262.18        75.49 o                         
   3   1   5       3705.17       3927.22       137.62 o                         
   4   1   5      19792.93      20033.03       355.69 o                         
   5   1   5       2804.22       2856.07       165.04 o                         
   6   1   5        893.98        987.52       138.05 o                         
   7   1   5       8913.41       8916.76       293.15 o                         
   8   1   5         49.10         -8.12        82.44 o                         
   9   1   5       2852.64       2823.77       163.51 o                         
  10   1   5       6450.86       6749.33       261.91 o                         
  11   1   5        512.36        421.86       132.58 o                         
  12   1   5         86.32       -117.76       117.76 o                         
  13   1   5         36.83        543.77       177.00 o                         
  14   1   5       4072.98       4340.57       348.09 o                         
  15   1   5       1440.57       1239.43       289.25 o                         
  16   1   5       1185.56       1134.18       368.35 o                         
  17   1   5        943.43       1077.52       335.82 o                         
  18   1   5       5255.61       5107.88       500.52 o                         
  19   1   5         50.15       -361.69       361.69 o                         
  20   1   5       1371.04       1470.22       347.99 o                         
  21   1   5         30.69       -140.62       452.54 o                         
  22   1   5       1459.41       1729.57       441.19 o                         
  23   1   5        321.05        291.33       374.29 o                         
  24   1   5         37.09        334.70       568.15 o                         
 -26   2   5       2085.84       2706.25      1724.21 o                         
 -25   2   5        259.61        502.62       851.60 o                         
 -24   2   5       3150.01       2268.39       570.97 o                         
 -23   2   5       2885.53       3145.46       617.04 o                         
 -22   2   5       1186.49        929.38       369.42 o                         
 -21   2   5         23.57       -300.09       300.09 o                         
 -20   2   5       1849.61       1351.53       319.43 o                         
 -19   2   5        360.75        456.58       276.59 o                         
 -18   2   5       6682.05       6081.15       430.05 o                         
 -17   2   5        404.79        248.24       221.69 o                         
 -16   2   5       8791.64       8740.55       473.01 o                         
 -15   2   5        323.60        527.96       172.31 o                         
 -14   2   5       3957.04       3943.61       291.51 o                         
 -13   2   5       7708.64       7595.93       375.03 o                         
 -12   2   5       3853.71       3893.42       282.61 o                         
 -11   2   5        958.54        941.97       150.09 o                         
 -10   2   5      20346.76      20106.68       447.02 o                         
  -9   2   5      28098.52      28977.35       530.15 o                         
  -8   2   5      29119.97      29968.95       523.37 o                         
  -7   2   5      32127.00      33161.82       521.06 o                         
  -6   2   5       9078.23       8938.05       295.63 o                         
  -5   2   5      18116.77      18828.21       391.47 o                         
  -4   2   5      15015.69      15872.21       338.80 o                         
  -3   2   5      17287.92      18177.79       320.24 o                         
  -2   2   5      17912.79      18408.64       284.05 o                         
  -1   2   5      64266.70      64901.87       474.93 o                         
   0   2   5      40237.57      40129.58       420.44 o                         
   1   2   5      20384.56      20149.09       272.03 o                         
   2   2   5      19931.88      20277.44       270.95 o                         
   3   2   5      22913.13      23433.51       263.22 o                         
   4   2   5       7910.71       7588.31       201.62 o                         
   5   2   5      18992.15      19091.08       361.27 o                         
   6   2   5       7448.22       7474.23       258.25 o                         
   7   2   5      31519.64      30617.17       536.57 o                         
   8   2   5       8327.78       7865.38       355.46 o                         
   9   2   5       4611.86       4228.30       284.59 o                         
  10   2   5       6368.63       6419.68       311.12 o                         
  11   2   5      17599.23      16707.74       496.99 o                         
  12   2   5       1773.58       1875.28       218.19 o                         
  13   2   5       7031.08       7538.18       427.21 o                         
  14   2   5       1257.67       1371.80       311.97 o                         
  15   2   5       8370.14       8353.67       518.52 o                         
  16   2   5       1641.97       1753.24       312.88 o                         
  17   2   5      11551.83      11447.42       719.30 o                         
  18   2   5        464.15        454.25       340.23 o                         
  19   2   5       7277.46       7455.81       674.52 o                         
  20   2   5        764.44        917.61       399.88 o                         
  21   2   5       1010.83        834.98       380.49 o                         
  22   2   5         56.34        891.76       418.86 o                         
  23   2   5       6301.12       6752.98       702.09 o                         
  24   2   5        137.42        322.97       601.80 o                         
 -25   3   5        159.11       -625.30       813.87 o                         
 -24   3   5      12098.65      12680.98       862.40 o                         
 -23   3   5         55.27       -106.30       422.33 o                         
 -22   3   5       5366.14       5345.79       575.26 o                         
 -21   3   5         26.46        233.92       357.01 o                         
 -20   3   5       6411.91       7586.67       561.51 o                         
 -19   3   5        300.84        397.87       296.40 o                         
 -18   3   5      15018.70      15563.50       746.73 o                         
 -17   3   5         45.71       -212.24       231.01 o                         
 -16   3   5      21777.29      23244.41       753.63 o                         
 -15   3   5        119.64        112.84       202.72 o                         
 -14   3   5       5356.13       5591.56       351.85 o                         
 -13   3   5         59.04        251.55       200.10 o                         
 -12   3   5      14360.95      14184.04       376.10 o                         
 -11   3   5        101.86        104.39       107.35 o                         
 -10   3   5      25479.85      26502.98       513.56 o                         
  -9   3   5        551.64        658.82       123.32 o                         
  -8   3   5      40263.02      41429.41       589.68 o                         
  -7   3   5       1366.62       1438.66       154.83 o                         
  -6   3   5      20471.45      20622.71       448.37 o                         
  -5   3   5        126.61        209.27       132.90 o                         
  -4   3   5      51907.42      53348.61       621.67 o                         
  -3   3   5        382.48        367.70       108.29 o                         
  -2   3   5      12364.70      12681.68       317.52 o                         
  -1   3   5      15348.36      15593.35       314.10 o                         
   0   3   5      90781.26      89596.80       605.25 o                         
   1   3   5      15219.91      14962.57       247.37 o                         
   2   3   5      75337.91      76397.48       570.89 o                         
   3   3   5       4735.65       4487.56       164.18 o                         
   4   3   5      39946.93      40359.58       445.95 o                         
   5   3   5      12231.16      12882.79       343.16 o                         
   6   3   5      17712.75      17993.04       425.84 o                         
   7   3   5      23723.02      23878.22       530.25 o                         
   8   3   5      43257.80      43491.42       736.42 o                         
   9   3   5      32196.51      33246.83       672.66 o                         
  10   3   5      30239.80      30744.35       692.67 o                         
  11   3   5       6997.36       7077.29       353.94 o                         
  12   3   5      13018.31      13303.77       493.86 o                         
  13   3   5       7202.09       7718.71       392.94 o                         
  14   3   5       3148.58       3142.36       317.19 o                         
  15   3   5      13653.28      14358.74       651.72 o                         
  16   3   5       6019.21       5583.67       470.80 o                         
  17   3   5      12379.51      13405.15       750.03 o                         
  18   3   5       2929.09       2613.83       442.67 o                         
  19   3   5       2643.91       3574.21       512.59 o                         
  20   3   5       2460.35       2579.25       461.92 o                         
  21   3   5       1406.14       1058.11       392.46 o                         
  22   3   5         32.01        -30.08       376.76 o                         
  23   3   5       1855.27       1923.22       564.55 o                         
  24   3   5        376.29       -734.89      2181.36 o                         
 -25   4   5         19.60       -276.48       725.12 o                         
 -24   4   5       5871.24       3822.40       508.29 o                         
 -23   4   5         71.09        116.50       469.52 o                         
 -22   4   5       4866.96       4746.30       555.89 o                         
 -21   4   5        185.54        576.99       354.48 o                         
 -20   4   5       4860.63       4920.11       520.95 o                         
 -19   4   5       1710.34       2097.28       358.63 o                         
 -18   4   5      10356.90      10009.12       600.65 o                         
 -17   4   5         81.09       -134.07       290.67 o                         
 -16   4   5      19216.04      18868.37       780.19 o                         
 -15   4   5        160.66        412.35       207.75 o                         
 -14   4   5       8645.26       9341.17       430.86 o                         
 -13   4   5        202.42        424.15       199.23 o                         
 -12   4   5       6406.99       6499.50       260.66 o                         
 -11   4   5       3011.90       3654.06       203.50 o                         
 -10   4   5      24427.53      24120.53       498.17 o                         
  -9   4   5        960.62        845.82       133.31 o                         
  -8   4   5      24623.43      23685.88       498.21 o                         
  -7   4   5      13887.11      14721.55       442.91 o                         
  -6   4   5      14027.28      14296.99       387.84 o                         
  -5   4   5       3043.00       3511.71       194.67 o                         
  -4   4   5      15241.40      15050.27       356.40 o                         
  -3   4   5        931.70        790.78       123.61 o                         
  -2   4   5      28925.64      28904.07       485.57 o                         
  -1   4   5       4081.52       4102.20       199.85 o                         
   0   4   5      36043.02      35261.08       565.07 o                         
   1   4   5      58992.95      58481.41       580.76 o                         
   2   4   5      27680.47      26972.12       409.72 o                         
   3   4   5       7660.63       7380.37       236.03 o                         
   4   4   5      11015.01      10389.89       283.79 o                         
   5   4   5      22772.42      22225.69       347.63 o                         
   6   4   5      22004.99      21273.87       371.74 o                         
   7   4   5      24205.43      23977.12       401.17 o                         
   8   4   5      26734.72      25629.01       528.49 o                         
   9   4   5      51600.48      50541.15       845.77 o                         
  10   4   5      12050.88      12095.18       410.57 o                         
  11   4   5      14340.64      14631.57       466.56 o                         
  12   4   5       6959.07       6929.86       358.98 o                         
  13   4   5      17799.79      18601.52       609.60 o                         
  14   4   5       5868.26       5146.92       387.04 o                         
  15   4   5      14138.47      14196.29       651.58 o                         
  16   4   5       6155.67       6162.42       489.74 o                         
  17   4   5      24283.31      24793.81       996.35 o                         
  18   4   5       3641.22       3138.25       455.36 o                         
  19   4   5       5478.79       4421.81       516.88 o                         
  20   4   5        618.11        656.44       515.72 o                         
  21   4   5       4802.79       5201.05       662.62 o                         
  22   4   5        613.53        570.27       416.01 o                         
  23   4   5       3936.16       3628.47       840.83 o                         
  24   4   5        618.14      -1630.87      1630.87 o                         
 -24   5   5      10364.11       9241.21      1010.41 o                         
 -23   5   5        191.90        456.76       434.82 o                         
 -22   5   5       6745.76       6529.82       649.18 o                         
 -21   5   5        208.12        188.63       516.72 o                         
 -20   5   5       7672.48       7663.99       639.13 o                         
 -19   5   5          0.43        446.31       366.12 o                         
 -18   5   5      23529.17      24141.37       951.13 o                         
 -17   5   5       1706.38       1149.02       311.44 o                         
 -16   5   5      34388.23      37339.14       968.58 o                         
 -15   5   5       1680.79       1626.18       277.13 o                         
 -14   5   5      27968.53      27097.96       815.98 o                         
 -13   5   5       6239.57       6186.65       368.27 o                         
 -12   5   5      36673.77      36264.79       715.71 o                         
 -11   5   5       5371.34       5122.17       237.97 o                         
 -10   5   5      47139.46      48808.91       837.03 o                         
  -9   5   5      11488.33      11677.50       360.57 o                         
  -8   5   5      67167.99      64234.05       954.48 o                         
  -7   5   5      23708.03      23438.05       492.76 o                         
  -6   5   5      70550.57      69773.34       895.12 o                         
  -5   5   5      11991.73      11360.06       404.38 o                         
  -4   5   5      49906.28      51772.32       798.24 o                         
  -3   5   5       4304.56       4043.41       225.93 o                         
  -2   5   5      29595.35      28822.77       448.60 o                         
  -1   5   5      30442.58      31497.56       509.58 o                         
   0   5   5      35501.36      33845.73       525.52 o                         
   1   5   5      18132.18      17957.15       525.12 o                         
   2   5   5      40569.60      42807.48       778.08 o                         
   3   5   5      10888.82      10577.10       411.08 o                         
   4   5   5       9630.96       9582.29       341.08 o                         
   5   5   5       3551.29       3523.05       219.63 o                         
   6   5   5       5897.11       6035.97       282.92 o                         
   7   5   5      10764.23      10552.16       304.54 o                         
   8   5   5       9522.53       9604.95       308.93 o                         
   9   5   5      12962.16      12244.82       303.66 o                         
  10   5   5       1851.59       1780.52       209.33 o                         
  11   5   5      11491.24      11086.57       445.81 o                         
  12   5   5        703.78        824.86       204.18 o                         
  13   5   5       4030.31       3844.13       331.35 o                         
  14   5   5        139.08        328.18       251.74 o                         
  15   5   5      10928.10      12622.10       651.36 o                         
  16   5   5        282.02        487.63       314.70 o                         
  17   5   5      14773.21      15093.44       833.35 o                         
  18   5   5        203.27        246.80       350.42 o                         
  19   5   5      13464.44      12475.25       883.15 o                         
  20   5   5         72.84        336.95       407.08 o                         
  21   5   5       6890.50       6955.49       783.02 o                         
  22   5   5         77.17       -366.59       634.82 o                         
  23   5   5       8362.10       9651.75      2818.02 o                         
 -24   6   5       4365.87       4114.18       915.78 o                         
 -23   6   5         83.88       -434.12       434.12 o                         
 -22   6   5       4681.06       3929.30       556.68 o                         
 -21   6   5        127.66        165.81       481.85 o                         
 -20   6   5       6578.05       7008.73       697.27 o                         
 -19   6   5         92.35         29.86       340.47 o                         
 -18   6   5      18401.21      19829.21       904.02 o                         
 -17   6   5        825.26       1305.82       323.47 o                         
 -16   6   5      16669.33      15721.38       648.53 o                         
 -15   6   5        256.12        129.91       286.78 o                         
 -14   6   5      14484.67      14758.84       600.96 o                         
 -13   6   5       3219.96       3179.81       299.05 o                         
 -12   6   5      24180.73      25214.55       665.12 o                         
 -11   6   5       1018.42        886.41       242.19 o                         
 -10   6   5      31300.01      30934.58       768.22 o                         
  -9   6   5       8770.49       8414.61       393.49 o                         
  -8   6   5      21659.04      21999.33       605.45 o                         
  -7   6   5       3991.70       3724.89       218.84 o                         
  -6   6   5      23989.48      23818.49       533.69 o                         
  -5   6   5      16933.95      16663.06       502.80 o                         
  -4   6   5      21873.51      21688.09       543.10 o                         
  -3   6   5       2527.94       2256.49       192.00 o                         
  -2   6   5      19725.67      18949.71       473.26 o                         
  -1   6   5      25611.92      25434.13       536.58 o                         
   0   6   5      22859.43      22249.52       520.81 o                         
   1   6   5      14643.75      14428.62       440.72 o                         
   2   6   5      12096.71      12143.68       499.51 o                         
   3   6   5      13692.46      13700.77       551.96 o                         
   4   6   5       3222.59       2825.39       279.44 o                         
   5   6   5       3552.40       3291.81       269.74 o                         
   6   6   5      12019.83      11993.27       458.92 o                         
   7   6   5      25072.30      24623.94       584.81 o                         
   8   6   5      15191.48      14709.02       447.68 o                         
   9   6   5      16202.29      16025.04       568.02 o                         
  10   6   5       4826.87       4741.41       325.88 o                         
  11   6   5      13590.89      13894.87       567.18 o                         
  12   6   5       2545.20       2263.36       303.51 o                         
  13   6   5       4190.56       4552.75       369.19 o                         
  14   6   5       7532.94       6745.64       496.41 o                         
  15   6   5      13483.84      13778.02       733.39 o                         
  16   6   5       4934.03       5355.76       511.87 o                         
  17   6   5      12767.38      13896.83       877.74 o                         
  18   6   5       3636.11       3669.84       493.17 o                         
  19   6   5      14470.21      13836.65       968.63 o                         
  20   6   5       1505.53       1216.08       486.88 o                         
  21   6   5       3430.84       2274.31       599.35 o                         
  22   6   5       1785.39       1492.32       843.18 o                         
 -23   7   5        397.05        -55.91      1289.81 o                         
 -22   7   5       8159.20       8536.94       822.91 o                         
 -21   7   5         65.05        924.31       428.15 o                         
 -20   7   5       8449.63       9134.41       753.24 o                         
 -19   7   5          6.88        158.54       371.73 o                         
 -18   7   5      21675.76      22457.62      1039.76 o                         
 -17   7   5        262.12        391.09       340.62 o                         
 -16   7   5      15154.24      17429.24       718.72 o                         
 -15   7   5        824.70       1202.20       312.62 o                         
 -14   7   5      27088.52      28001.09       851.36 o                         
 -13   7   5        133.95        231.50       254.87 o                         
 -12   7   5      17600.04      17617.21       687.82 o                         
 -11   7   5        365.42        266.24       222.72 o                         
 -10   7   5      21374.69      21920.01       703.79 o                         
  -9   7   5        300.48        151.50       213.67 o                         
  -8   7   5      31378.22      31247.49       847.77 o                         
  -7   7   5       1098.97       1109.13       198.04 o                         
  -6   7   5      43447.67      42924.54       786.27 o                         
  -5   7   5         82.22        328.39       169.31 o                         
  -4   7   5      14128.86      13435.90       460.97 o                         
  -3   7   5        166.35        347.49       192.76 o                         
  -2   7   5      34220.84      33775.51       765.41 o                         
  -1   7   5        423.12        305.06       170.75 o                         
   0   7   5      30770.59      30031.73       608.75 o                         
   1   7   5       5182.93       4928.87       244.34 o                         
   2   7   5      23602.84      24438.38       737.02 o                         
   3   7   5       3912.10       3874.12       335.14 o                         
   4   7   5      12790.53      12681.24       580.99 o                         
   5   7   5       3104.81       2732.91       280.85 o                         
   6   7   5      27546.83      27534.21       773.13 o                         
   7   7   5       1197.80        659.23       239.32 o                         
   8   7   5      13411.44      13904.72       598.26 o                         
   9   7   5      10755.27      10825.42       547.93 o                         
  10   7   5      10118.27      10500.66       547.93 o                         
  11   7   5       8506.79       8691.55       512.80 o                         
  12   7   5       2105.67       2514.52       333.53 o                         
  13   7   5       3943.48       4025.79       450.55 o                         
  14   7   5       8615.12       9786.06       609.17 o                         
  15   7   5       1334.53       1553.09       362.66 o                         
  16   7   5       2929.13       2958.19       434.54 o                         
  17   7   5       5756.17       5497.73       646.14 o                         
  18   7   5       1522.66       1315.70       486.64 o                         
  19   7   5       4001.97       5127.33       743.08 o                         
  20   7   5        336.24       -278.30       586.40 o                         
  21   7   5       1134.92        628.45       853.91 o                         
 -22   8   5        342.26       -145.97       796.33 o                         
 -21   8   5        661.69        221.79       429.45 o                         
 -20   8   5       1281.46       1044.48       399.74 o                         
 -19   8   5        297.38        490.48       376.70 o                         
 -18   8   5       1638.35       1740.48       415.94 o                         
 -17   8   5        361.94        319.26       454.87 o                         
 -16   8   5       2116.45       2116.26       366.26 o                         
 -15   8   5       6657.29       5850.60       477.44 o                         
 -14   8   5        351.03       -345.66       345.66 o                         
 -13   8   5       4022.92       3674.93       401.43 o                         
 -12   8   5       5726.57       5474.83       435.00 o                         
 -11   8   5       2255.69       2503.96       308.05 o                         
 -10   8   5       8384.73       8355.72       473.80 o                         
  -9   8   5       4858.62       5037.12       396.32 o                         
  -8   8   5       4892.11       4111.23       360.80 o                         
  -7   8   5      12393.92      12716.45       573.17 o                         
  -6   8   5       6947.24       7048.34       467.56 o                         
  -5   8   5       4190.94       4789.65       372.66 o                         
  -4   8   5      19026.17      18173.10       535.08 o                         
  -3   8   5      12340.52      11806.72       506.98 o                         
  -2   8   5      13095.48      13561.60       531.40 o                         
  -1   8   5       8512.73       8221.70       424.12 o                         
   0   8   5      22975.55      23930.85       727.84 o                         
   1   8   5      17237.64      17521.58       657.48 o                         
   2   8   5      11451.90      10318.55       554.07 o                         
   3   8   5       9661.04       9962.25       529.40 o                         
   4   8   5       5844.66       6388.44       445.59 o                         
   5   8   5      13523.19      13951.40       693.45 o                         
   6   8   5       9716.96       9696.36       562.52 o                         
   7   8   5      14735.15      15097.55       693.05 o                         
   8   8   5      13484.26      12814.75       633.19 o                         
   9   8   5      20183.09      20459.35       818.89 o                         
  10   8   5        376.34        342.81       293.23 o                         
  11   8   5      16736.27      18008.39       803.51 o                         
  12   8   5        392.55        608.86       371.56 o                         
  13   8   5      10380.15      10585.69       671.23 o                         
  14   8   5       1550.99       1451.51       371.31 o                         
  15   8   5       6308.70       6991.84       687.12 o                         
  16   8   5        876.59        783.11       404.56 o                         
  17   8   5      17118.87      19954.69      1241.15 o                         
  18   8   5        596.28        258.49       442.47 o                         
  19   8   5       9748.41      10573.38      1079.24 o                         
  20   8   5         36.77       1492.40      1836.29 o                         
 -21   9   5        111.90       3255.87      1951.46 o                         
 -20   9   5       1972.57        333.78      1040.12 o                         
 -19   9   5       2197.32       1496.69       808.41 o                         
 -18   9   5        657.60        464.00       521.69 o                         
 -17   9   5        681.30        769.46       526.26 o                         
 -16   9   5       2748.67       2238.24       424.91 o                         
 -15   9   5          2.28       -251.19       450.01 o                         
 -14   9   5        239.38        222.23       400.94 o                         
 -13   9   5         12.22        323.14       393.27 o                         
 -12   9   5       1549.04       1502.08       441.61 o                         
 -11   9   5       1578.20       1923.87       410.56 o                         
 -10   9   5        702.79        795.34       354.53 o                         
  -9   9   5        486.32        799.37       294.79 o                         
  -8   9   5       2623.50       2325.05       348.57 o                         
  -7   9   5        184.89        236.78       258.63 o                         
  -6   9   5        196.01        406.99       255.18 o                         
  -5   9   5        979.37       1534.05       306.61 o                         
  -4   9   5        869.94       1092.43       260.93 o                         
  -3   9   5          1.25       -135.52       209.76 o                         
  -2   9   5        832.34        877.35       261.55 o                         
  -1   9   5          7.62        172.42       256.62 o                         
   0   9   5       1963.88       1912.08       274.93 o                         
   1   9   5       1808.98       1480.26       282.77 o                         
   2   9   5        329.40        728.54       264.44 o                         
   3   9   5       3233.20       3182.46       357.82 o                         
   4   9   5       3577.76       2353.94       314.26 o                         
   5   9   5       1040.32       1312.10       327.33 o                         
   6   9   5        529.03        374.26       293.44 o                         
   7   9   5         38.03       -103.57       285.54 o                         
   8   9   5       3134.12       2876.38       388.22 o                         
   9   9   5        581.61        686.92       328.61 o                         
  10   9   5        518.46        227.33       334.59 o                         
  11   9   5       3466.18       4568.04       503.87 o                         
  12   9   5       1316.12       1029.72       387.17 o                         
  13   9   5        168.64        152.54       410.21 o                         
  14   9   5        653.47        621.37       439.12 o                         
  15   9   5         57.40        114.16       457.97 o                         
  16   9   5       4159.19       5054.43       773.10 o                         
  17   9   5        326.40        937.03       476.41 o                         
  18   9   5         25.38       -185.67       644.04 o                         
  19   9   5        280.87       -867.60      1474.28 o                         
 -19  10   5        676.78       2211.23      1336.18 o                         
 -18  10   5          4.20        509.84       584.88 o                         
 -17  10   5         32.59        232.32       681.52 o                         
 -16  10   5         12.04        313.45       428.23 o                         
 -15  10   5        358.51        585.39       412.30 o                         
 -14  10   5          9.27        352.36       446.16 o                         
 -13  10   5         31.59       -205.09       535.46 o                         
 -12  10   5        434.01        621.56       418.87 o                         
 -11  10   5         20.56        191.01       381.04 o                         
 -10  10   5        292.38        -25.88       415.06 o                         
  -9  10   5        633.78        489.48       347.75 o                         
  -8  10   5       1331.11       1081.63       351.62 o                         
  -7  10   5       4772.34       5057.28       478.25 o                         
  -6  10   5       1335.20       1263.96       356.57 o                         
  -5  10   5       5003.55       5724.38       487.75 o                         
  -4  10   5        362.57        291.58       276.94 o                         
  -3  10   5       1945.65       1427.25       338.96 o                         
  -2  10   5        166.41         33.30       277.36 o                         
  -1  10   5       2359.11       2290.60       325.92 o                         
   0  10   5       1279.12        859.20       265.65 o                         
   1  10   5       7224.54       6916.58       462.76 o                         
   2  10   5        642.39        213.85       303.82 o                         
   3  10   5       7135.81       6535.03       549.68 o                         
   4  10   5       1721.04       1340.93       384.94 o                         
   5  10   5       2586.74       2051.33       368.89 o                         
   6  10   5       1343.47        352.50       324.79 o                         
   7  10   5        739.30        985.60       334.47 o                         
   8  10   5         47.40        683.96       364.90 o                         
   9  10   5       3927.89       4203.94       481.18 o                         
  10  10   5         31.74       -106.99       338.65 o                         
  11  10   5       2769.25       2831.55       461.05 o                         
  12  10   5        221.96       -105.57       686.85 o                         
  13  10   5        321.87        843.90       456.44 o                         
  14  10   5       5602.75       6475.65       734.62 o                         
  15  10   5        148.43        520.42       449.20 o                         
  16  10   5       1178.48        334.44       467.81 o                         
  17  10   5       1543.42       1542.67       625.37 o                         
  18  10   5        238.83       -728.69       728.69 o                         
 -17  11   5         86.24        820.04       772.26 o                         
 -16  11   5        131.56         74.71       566.27 o                         
 -15  11   5       1250.93        990.90       705.33 o                         
 -14  11   5        846.29       2586.71       593.68 o                         
 -13  11   5        593.39        804.06       449.31 o                         
 -12  11   5        207.90       -217.59       510.06 o                         
 -11  11   5        812.45        331.44       545.84 o                         
 -10  11   5       2362.32       2054.34       536.33 o                         
  -9  11   5        145.00        -16.02       469.92 o                         
  -8  11   5       1348.97       1015.95       424.58 o                         
  -7  11   5        604.60        549.62       383.62 o                         
  -6  11   5       1030.84       1207.96       408.72 o                         
  -5  11   5        223.23        128.18       371.90 o                         
  -4  11   5        122.25        293.78       370.69 o                         
  -3  11   5       1824.89       1269.35       373.62 o                         
  -2  11   5       3279.47       2388.02       424.93 o                         
  -1  11   5       1291.93       1773.59       465.36 o                         
   0  11   5        767.20        953.19       300.84 o                         
   1  11   5        937.74        980.95       432.99 o                         
   2  11   5        790.31        999.39       373.22 o                         
   3  11   5        128.40        141.16       332.90 o                         
   4  11   5          5.14       -320.29       320.29 o                         
   5  11   5       2078.13       2325.82       608.56 o                         
   6  11   5        839.86       1019.06       366.89 o                         
   7  11   5       4120.64       3515.68       566.75 o                         
   8  11   5          4.30        540.39       466.57 o                         
   9  11   5       2461.35       1812.61       414.95 o                         
  10  11   5         80.24       1002.53       421.95 o                         
  11  11   5        744.44       1765.54       445.55 o                         
  12  11   5        750.90       1645.27       496.44 o                         
  13  11   5       1334.45        806.99       481.07 o                         
  14  11   5          7.27       -486.46       486.46 o                         
  15  11   5       1562.84       1114.65       593.70 o                         
  16  11   5         14.81       -734.12       811.97 o                         
 -15  12   5          8.20       -135.35       836.02 o                         
 -14  12   5       4893.57       3545.07       814.02 o                         
 -13  12   5         58.68       -385.60       522.39 o                         
 -12  12   5       5336.17       4193.50      1021.83 o                         
 -11  12   5        788.96       1204.00       618.80 o                         
 -10  12   5       6730.11       7656.84       766.04 o                         
  -9  12   5        128.03        315.39       620.68 o                         
  -8  12   5       3923.87       4187.20       599.92 o                         
  -7  12   5        275.57        466.40       396.93 o                         
  -6  12   5       8445.46       8739.46       701.01 o                         
  -5  12   5         81.64        361.18       419.70 o                         
  -4  12   5       4463.76       4996.34       560.51 o                         
  -3  12   5       2613.53       2247.96       461.20 o                         
  -2  12   5       1119.50       1064.89       573.66 o                         
  -1  12   5       1136.35       1082.07       404.14 o                         
   0  12   5       2687.59       2337.29       435.04 o                         
   1  12   5        156.68       -321.93       461.57 o                         
   2  12   5       6384.65       6385.64       610.03 o                         
   3  12   5         79.66        -47.25       361.34 o                         
   4  12   5        278.60       -369.30       369.30 o                         
   5  12   5       1144.49       1330.79       381.29 o                         
   6  12   5        118.83        170.53       437.80 o                         
   7  12   5        133.38       -275.30       396.93 o                         
   8  12   5        349.06        388.57       382.53 o                         
   9  12   5         32.14       -191.28       470.38 o                         
  10  12   5       2763.12       2660.39       525.41 o                         
  11  12   5         48.27        889.44       435.24 o                         
  12  12   5         18.72         84.84       442.50 o                         
  13  12   5        334.75        304.30       758.11 o                         
  14  12   5         22.59       -762.44      1036.18 o                         
 -13  13   5        450.39      -2261.93      2261.93 o                         
 -12  13   5        861.83       1243.04      1201.44 o                         
 -11  13   5       2258.32       2843.13       902.02 o                         
 -10  13   5       1966.08       1151.92       723.99 o                         
  -9  13   5       3808.08       3003.32       624.27 o                         
  -8  13   5        284.24        170.74       446.03 o                         
  -7  13   5       1402.64       2168.83       502.42 o                         
  -6  13   5       1389.70       1358.50       489.52 o                         
  -5  13   5       4626.04       4753.03       550.07 o                         
  -4  13   5       3671.94       5039.25       590.41 o                         
  -3  13   5       4795.92       4683.03       614.95 o                         
  -2  13   5       1702.55       1594.68       513.43 o                         
  -1  13   5       9480.84       9583.82       868.65 o                         
   0  13   5        494.63        810.56       444.75 o                         
   1  13   5       3228.50       2740.06       555.84 o                         
   2  13   5       3078.89       3300.49       560.51 o                         
   3  13   5       5172.84       5401.88       656.25 o                         
   4  13   5       3630.28       3545.82       526.68 o                         
   5  13   5       7408.88       6860.04       662.95 o                         
   6  13   5       2036.58       1907.33       631.99 o                         
   7  13   5       6652.85       6306.82       721.00 o                         
   8  13   5       1250.35       2051.86       473.12 o                         
   9  13   5       2853.66       1469.99       762.78 o                         
  10  13   5       3293.03       2689.60       802.16 o                         
  11  13   5       5877.33       7719.74      1339.27 o                         
  -9  14   5          2.47       -521.87       862.48 o                         
  -8  14   5       2252.81       1355.36      1493.54 o                         
  -7  14   5        334.63        329.66      1087.57 o                         
  -6  14   5       5844.78       3557.23      1427.86 o                         
  -5  14   5         15.62       -133.49      1113.11 o                         
  -4  14   5       4969.32       4161.97       674.05 o                         
  -3  14   5         98.74         26.39       533.07 o                         
  -2  14   5       1647.46        982.25       488.95 o                         
  -1  14   5        304.07        418.88       522.00 o                         
   0  14   5       3516.54       3072.54       794.02 o                         
   1  14   5         15.10        391.09       539.77 o                         
   2  14   5       7436.43       8236.20       905.75 o                         
   3  14   5       1808.26       1351.73       553.58 o                         
   4  14   5       4575.90       2338.08      1302.72 o                         
   5  14   5       1104.73       1621.36       729.13 o                         
   6  14   5       1867.96       2035.57       708.47 o                         
   7  14   5       1209.58       1277.94       866.89 o                         
 -25   0   6        199.63        983.13       816.34 o                         
 -24   0   6      27947.23      30782.46      2174.00 o                         
 -23   0   6       1760.21       1569.04       495.64 o                         
 -22   0   6      21326.34      22796.50      1287.72 o                         
 -21   0   6        987.06       1051.89       529.08 o                         
 -20   0   6      12975.95      12090.39       842.34 o                         
 -19   0   6         22.12        452.10       402.91 o                         
 -18   0   6      47514.65      47751.20      1605.22 o                         
 -17   0   6         23.46        170.89       337.84 o                         
 -16   0   6      29135.59      30449.58      1227.07 o                         
 -15   0   6         45.09       -349.05       349.05 o                         
 -14   0   6      21897.21      21379.50       821.51 o                         
 -13   0   6        151.74        534.26       240.34 o                         
 -12   0   6       6435.73       6060.92       463.11 o                         
 -11   0   6       1138.62       1353.61       281.73 o                         
 -10   0   6      19194.19      19426.83       825.82 o                         
  -9   0   6       5704.15       5834.68       375.28 o                         
  -8   0   6       3563.07       3610.84       265.65 o                         
  -7   0   6        614.02        441.74       161.13 o                         
  -6   0   6       3861.93       4041.87       283.41 o                         
  -5   0   6       7236.54       8103.37       298.27 o                         
  -4   0   6       3623.16       3909.77       206.94 o                         
  -3   0   6       1041.08       1225.24       132.68 o                         
  -2   0   6         37.54         89.19       106.40 o                         
  -1   0   6       8491.40       8564.78       307.65 o                         
   0   0   6      21262.51      21526.35       557.46 o                         
   1   0   6       4749.88       5686.48       364.03 o                         
   2   0   6       1629.70       2186.87       203.56 o                         
   3   0   6         37.44         86.09       176.02 o                         
   4   0   6      28625.10      28262.06       702.12 o                         
   5   0   6       1726.63       1910.71       208.44 o                         
   6   0   6      14184.62      14854.70       480.09 o                         
   7   0   6        990.70        906.66       146.38 o                         
   8   0   6      31599.61      30142.44       632.96 o                         
   9   0   6       7199.87       7145.20       329.33 o                         
  10   0   6      17579.36      17335.58       551.56 o                         
  11   0   6       3985.04       4149.34       299.01 o                         
  12   0   6      23782.76      23946.17       696.88 o                         
  13   0   6       2021.81       2023.18       359.48 o                         
  14   0   6      14130.47      14629.34       848.96 o                         
  15   0   6       4885.73       5439.69       533.79 o                         
  16   0   6      64448.83      63605.30      2115.84 o                         
  17   0   6      12529.65      13323.28      1129.92 o                         
  18   0   6      33036.65      33885.57      1662.93 o                         
  19   0   6      14417.62      14402.54      1136.56 o                         
  20   0   6      21111.84      22010.94      1438.75 o                         
  21   0   6       4285.14       4569.74       729.06 o                         
  22   0   6      19523.71      18853.45      1557.77 o                         
  23   0   6       8193.94       8298.79      1135.53 o                         
  24   0   6      36485.27      37001.33      2803.21 o                         
 -25   1   6      22749.31      21229.35      1714.42 o                         
 -24   1   6          1.99        689.81       477.57 o                         
 -23   1   6      21823.20      20976.29      1060.60 o                         
 -22   1   6         90.42        115.64       285.83 o                         
 -21   1   6      21186.28      21585.97       853.20 o                         
 -20   1   6         53.43         22.90       260.87 o                         
 -19   1   6      37728.68      37743.51      1022.64 o                         
 -18   1   6       2677.05       2545.33       299.30 o                         
 -17   1   6     111098.36     113545.10      1654.23 o                         
 -16   1   6       2007.40       1522.53       264.55 o                         
 -15   1   6     111631.97     112942.02      1546.56 o                         
 -14   1   6        136.85         77.98       187.90 o                         
 -13   1   6      58089.76      58218.01       814.58 o                         
 -12   1   6       5816.43       6178.06       292.74 o                         
 -11   1   6      83750.64      86286.38      1068.18 o                         
 -10   1   6      16902.20      16898.38       438.26 o                         
  -9   1   6     303461.03     310539.34      1799.53 o                         
  -8   1   6      14672.61      15169.50       380.91 o                         
  -7   1   6     268582.94     277563.69      1608.36 o                         
  -6   1   6      15353.13      16058.63       342.83 o                         
  -5   1   6      75720.14      76578.36       622.98 o                         
  -4   1   6       6541.86       6680.91       185.65 o                         
  -3   1   6      56794.71      56311.69       520.96 o                         
  -2   1   6      18902.65      18704.65       252.98 o                         
  -1   1   6     412632.44     411864.59      2699.07 o                         
   0   1   6      50420.73      49472.29       519.12 o                         
   1   1   6     337591.44     326276.06      1918.16 o                         
   2   1   6      15452.33      15109.17       266.29 o                         
   3   1   6      62041.97      59811.54       573.32 o                         
   4   1   6       9545.08       9362.93       238.92 o                         
   5   1   6      54274.58      53501.41       686.77 o                         
   6   1   6      16251.37      16007.80       358.62 o                         
   7   1   6     165165.30     163339.89      1154.30 o                         
   8   1   6      24553.81      23055.76       392.95 o                         
   9   1   6     125852.66     121679.78      1121.92 o                         
  10   1   6      15982.33      15764.16       366.25 o                         
  11   1   6      56994.66      56309.26       740.09 o                         
  12   1   6       3697.01       3704.90       228.31 o                         
  13   1   6      25067.41      28036.33       771.83 o                         
  14   1   6       5325.97       6096.43       380.11 o                         
  15   1   6      50951.52      51632.81      1191.54 o                         
  16   1   6      16522.73      16497.48       711.89 o                         
  17   1   6      38497.78      39963.82      1275.42 o                         
  18   1   6      10291.62       9627.20       671.74 o                         
  19   1   6      14371.36      16090.39       883.11 o                         
  20   1   6        888.24        538.59       359.63 o                         
  21   1   6       6572.21       4903.77       543.58 o                         
  22   1   6       1591.73       1675.26       422.41 o                         
  23   1   6       8281.59       6036.66       652.88 o                         
  24   1   6       6538.75       5364.69       903.78 o                         
 -26   2   6      14625.39      10582.99      3013.80 o                         
 -25   2   6        282.41       -486.04       986.66 o                         
 -24   2   6      25910.35      27406.88      1266.37 o                         
 -23   2   6        248.78        564.57       368.60 o                         
 -22   2   6       8616.18       9254.32       674.99 o                         
 -21   2   6        671.27        389.28       301.14 o                         
 -20   2   6      11102.80      12397.87       683.91 o                         
 -19   2   6        830.69       1332.64       292.53 o                         
 -18   2   6      17995.51      18188.71       694.76 o                         
 -17   2   6       2767.96       2384.99       286.77 o                         
 -16   2   6      41629.12      39546.34       957.20 o                         
 -15   2   6       5808.52       5544.28       334.16 o                         
 -14   2   6       8501.98       8206.69       348.87 o                         
 -13   2   6       4375.60       4724.31       263.70 o                         
 -12   2   6      15436.62      15174.02       474.04 o                         
 -11   2   6       8363.77       8575.51       325.53 o                         
 -10   2   6      32341.13      33680.34       614.09 o                         
  -9   2   6      14331.63      14094.40       408.23 o                         
  -8   2   6      23885.91      23254.15       482.36 o                         
  -7   2   6       4687.92       4561.50       238.40 o                         
  -6   2   6         90.12        204.07       133.53 o                         
  -5   2   6      13297.69      13910.18       361.21 o                         
  -4   2   6      34454.04      37167.82       510.57 o                         
  -3   2   6       4220.69       4131.39       153.95 o                         
  -2   2   6       5790.73       6342.84       197.43 o                         
  -1   2   6       4621.97       4466.99       182.35 o                         
   0   2   6         51.87        162.80       107.10 o                         
   1   2   6       1672.02       1710.99       112.55 o                         
   2   2   6       9048.69       8579.70       200.30 o                         
   3   2   6          5.74         77.56        71.48 o                         
   4   2   6       1605.02       1741.53       124.88 o                         
   5   2   6          3.17         88.17       109.89 o                         
   6   2   6      27764.20      28319.17       569.38 o                         
   7   2   6       1802.62       1577.79       205.85 o                         
   8   2   6      20098.22      19863.80       559.04 o                         
   9   2   6       2028.50       1888.17       194.00 o                         
  10   2   6      40526.32      38737.16       700.52 o                         
  11   2   6       1505.28       1043.10       179.54 o                         
  12   2   6      17903.58      17510.97       528.33 o                         
  13   2   6       1480.53       1559.26       257.72 o                         
  14   2   6      32136.86      32285.29       983.85 o                         
  15   2   6       1359.16       1419.58       300.46 o                         
  16   2   6      30655.06      31583.93      1031.10 o                         
  17   2   6       3599.19       3598.28       446.87 o                         
  18   2   6      34599.19      37426.60      1267.36 o                         
  19   2   6       2291.85       1892.09       492.52 o                         
  20   2   6      10970.25      10979.75       789.66 o                         
  21   2   6       1161.56       1401.65       402.54 o                         
  22   2   6       9873.00      10185.49       812.61 o                         
  23   2   6       1149.59       1387.50       570.58 o                         
  24   2   6      12946.01      12098.16      1344.08 o                         
 -25   3   6       8730.17       8049.73      1089.62 o                         
 -24   3   6        403.75        339.16       511.38 o                         
 -23   3   6      12577.63      11534.95       814.45 o                         
 -22   3   6         73.83        -93.39       341.57 o                         
 -21   3   6       3238.54       3082.33       437.36 o                         
 -20   3   6         96.22         99.08       291.27 o                         
 -19   3   6      19957.53      19710.13       861.13 o                         
 -18   3   6         40.74        130.25       298.39 o                         
 -17   3   6      34422.62      34225.19       992.52 o                         
 -16   3   6        321.18        304.78       248.83 o                         
 -15   3   6      46935.20      47738.98       971.44 o                         
 -14   3   6       1666.39       1405.56       253.75 o                         
 -13   3   6      31177.15      30880.83       649.90 o                         
 -12   3   6        287.14        324.13       137.90 o                         
 -11   3   6      73948.32      75412.70       992.52 o                         
 -10   3   6       4209.82       3948.59       235.42 o                         
  -9   3   6     121329.71     120620.80      1177.03 o                         
  -8   3   6       1391.19       1246.69       179.88 o                         
  -7   3   6     245924.52     244883.70      1964.50 o                         
  -6   3   6        905.74        830.90       142.55 o                         
  -5   3   6     104890.13     105491.13      1145.82 o                         
  -4   3   6       3145.97       3642.48       241.82 o                         
  -3   3   6     148414.19     146114.53       923.35 o                         
  -2   3   6      24159.92      23644.47       425.88 o                         
  -1   3   6     329302.19     323351.72      1876.83 o                         
   0   3   6      49203.65      49178.15       546.37 o                         
   1   3   6     386741.75     383080.12      2070.61 o                         
   2   3   6      22249.29      21562.11       345.61 o                         
   3   3   6     128186.64     128509.20       783.65 o                         
   4   3   6      13080.58      14141.69       306.91 o                         
   5   3   6     132876.75     132914.86      1035.76 o                         
   6   3   6      41474.74      40557.07       635.64 o                         
   7   3   6     138832.66     136546.47      1294.25 o                         
   8   3   6      48315.58      46384.71       790.71 o                         
   9   3   6     153838.66     150553.34      1456.11 o                         
  10   3   6      26311.32      24903.22       617.01 o                         
  11   3   6      43388.54      43849.65       825.50 o                         
  12   3   6       8754.65       8620.67       387.87 o                         
  13   3   6      33047.20      34315.11       818.97 o                         
  14   3   6      13599.56      14126.36       604.92 o                         
  15   3   6      24137.90      23491.99       818.26 o                         
  16   3   6      26178.65      27101.58       945.59 o                         
  17   3   6      24443.46      24551.93       978.18 o                         
  18   3   6       8478.05       8816.80       683.13 o                         
  19   3   6       3355.86       3636.54       495.69 o                         
  20   3   6       1919.93       2199.57       454.07 o                         
  21   3   6       3502.33       2826.06       475.47 o                         
  22   3   6       4561.23       4115.02       584.08 o                         
  23   3   6       1956.14        475.55       474.71 o                         
  24   3   6       3732.72       1630.22      1552.84 o                         
 -25   4   6       4340.29       3137.32       805.92 o                         
 -24   4   6       8172.88       7881.12       757.85 o                         
 -23   4   6       2254.77       1247.83       447.98 o                         
 -22   4   6       4594.31       3928.93       504.61 o                         
 -21   4   6       1479.14       1971.26       438.36 o                         
 -20   4   6       1913.06       1924.44       354.51 o                         
 -19   4   6       5983.90       6066.80       507.77 o                         
 -18   4   6       7075.31       6626.66       514.65 o                         
 -17   4   6      11029.11      10852.63       617.55 o                         
 -16   4   6       5844.02       5503.64       457.13 o                         
 -15   4   6      10065.82       9936.55       560.86 o                         
 -14   4   6       1341.08        868.97       214.37 o                         
 -13   4   6       3366.25       3465.73       227.30 o                         
 -12   4   6        251.17        311.64       144.01 o                         
 -11   4   6      15053.50      14623.06       445.17 o                         
 -10   4   6        860.45       1214.09       172.54 o                         
  -9   4   6      25800.06      25452.08       568.22 o                         
  -8   4   6       5084.07       5186.14       287.06 o                         
  -7   4   6      29425.80      29073.16       588.51 o                         
  -6   4   6      31134.67      33297.04       590.42 o                         
  -5   4   6       8562.66       8672.99       306.24 o                         
  -4   4   6       3087.94       2815.22       172.50 o                         
  -3   4   6      14280.97      14429.99       377.13 o                         
  -2   4   6      11044.50      10894.36       327.10 o                         
  -1   4   6      48297.89      47752.88       610.13 o                         
   0   4   6      62288.34      62920.66       634.32 o                         
   1   4   6      43096.23      42793.46       568.54 o                         
   2   4   6      56052.89      55492.41       536.96 o                         
   3   4   6       8001.77       7740.78       241.14 o                         
   4   4   6      37137.70      37453.21       484.58 o                         
   5   4   6       7494.97       7390.10       255.84 o                         
   6   4   6      16883.21      16262.75       351.54 o                         
   7   4   6       7881.47       7508.05       315.77 o                         
   8   4   6      46701.97      46718.52       829.68 o                         
   9   4   6       7070.49       6925.17       354.93 o                         
  10   4   6      30818.56      30512.08       731.23 o                         
  11   4   6        660.19        444.13       195.91 o                         
  12   4   6      17538.22      17878.88       548.00 o                         
  13   4   6        103.46        168.71       223.22 o                         
  14   4   6      11498.41      11932.04       571.04 o                         
  15   4   6        143.53       -125.65       274.35 o                         
  16   4   6      18285.06      18887.63       880.27 o                         
  17   4   6         82.62        327.84       322.27 o                         
  18   4   6      17789.97      17838.43       976.17 o                         
  19   4   6       1205.14        947.69       435.41 o                         
  20   4   6       8062.51       9147.70       798.51 o                         
  21   4   6        904.87       1073.92       516.92 o                         
  22   4   6       4163.14       4049.12       620.45 o                         
  23   4   6       2083.25       1723.40      1052.37 o                         
 -24   5   6       5120.95       3472.81       735.91 o                         
 -23   5   6       5279.70       4159.82       571.05 o                         
 -22   5   6       2284.50       3196.50       536.87 o                         
 -21   5   6       7036.43       7210.45       642.37 o                         
 -20   5   6        597.49        366.34       346.61 o                         
 -19   5   6       4151.51       3444.50       503.68 o                         
 -18   5   6       1810.39       1612.43       350.78 o                         
 -17   5   6      24060.49      23192.82       879.48 o                         
 -16   5   6       4114.52       4617.94       394.37 o                         
 -15   5   6      25727.86      26769.27       830.26 o                         
 -14   5   6       1909.62       1449.34       258.97 o                         
 -13   5   6      29116.55      30667.84       795.97 o                         
 -12   5   6       1588.49       1502.55       226.53 o                         
 -11   5   6      18267.96      19311.88       597.51 o                         
 -10   5   6        165.58        315.19       150.01 o                         
  -9   5   6      70901.59      70110.01       965.90 o                         
  -8   5   6        190.44        346.68       152.00 o                         
  -7   5   6      53788.32      54108.09       818.20 o                         
  -6   5   6       1314.72       1136.47       126.68 o                         
  -5   5   6      38789.59      38198.45       677.78 o                         
  -4   5   6       3240.09       3510.10       223.14 o                         
  -3   5   6      20784.54      20595.70       449.26 o                         
  -2   5   6       7441.97       7578.78       238.69 o                         
  -1   5   6      92242.14      91643.80       899.72 o                         
   0   5   6      10565.42      10607.72       317.81 o                         
   1   5   6      40433.68      39429.99       557.12 o                         
   2   5   6        850.74        773.56       200.09 o                         
   3   5   6      33674.76      33775.30       602.13 o                         
   4   5   6       4322.85       4306.34       256.89 o                         
   5   5   6       9458.26       9651.40       366.97 o                         
   6   5   6      23768.50      23682.22       553.82 o                         
   7   5   6      32508.54      30131.98       554.43 o                         
   8   5   6      30182.87      28921.14       568.52 o                         
   9   5   6      18690.63      18088.77       536.64 o                         
  10   5   6      12713.12      12406.99       494.31 o                         
  11   5   6      17304.94      17568.35       564.50 o                         
  12   5   6      11947.17      11858.89       483.63 o                         
  13   5   6       1555.04       1620.16       274.63 o                         
  14   5   6      26332.11      25900.04       833.37 o                         
  15   5   6       9346.51       8970.09       551.80 o                         
  16   5   6      25535.55      26399.38      1059.46 o                         
  17   5   6       5042.09       5752.20       580.54 o                         
  18   5   6      13240.61      12115.68       821.95 o                         
  19   5   6       1674.58       1458.84       523.16 o                         
  20   5   6       7505.00       8175.53       775.62 o                         
  21   5   6         54.36        134.93       604.61 o                         
  22   5   6       9622.33       9312.81      1445.28 o                         
  23   5   6       1826.04       2186.99      1768.58 o                         
 -24   6   6       3998.27       2791.86       913.44 o                         
 -23   6   6       5909.98       4940.08       694.32 o                         
 -22   6   6       1581.50       1243.68       401.55 o                         
 -21   6   6       4645.26       4206.57       606.00 o                         
 -20   6   6       2691.33       2668.10       420.47 o                         
 -19   6   6      14666.45      14831.32       842.15 o                         
 -18   6   6       4952.77       5240.30       457.68 o                         
 -17   6   6      34250.23      34506.43      1057.22 o                         
 -16   6   6       1883.31       2060.00       335.25 o                         
 -15   6   6      25288.68      25754.02       825.01 o                         
 -14   6   6       2151.96       1982.23       264.51 o                         
 -13   6   6      22530.23      23255.20       710.99 o                         
 -12   6   6       1072.78       1127.35       216.25 o                         
 -11   6   6      25150.89      25598.62       736.79 o                         
 -10   6   6       1116.14        661.44       225.76 o                         
  -9   6   6      78266.78      73353.29      1160.57 o                         
  -8   6   6         18.98         93.12       102.32 o                         
  -7   6   6      60746.15      58757.44       809.21 o                         
  -6   6   6        788.14        709.73       165.73 o                         
  -5   6   6      16271.10      15658.73       491.26 o                         
  -4   6   6         75.61         -2.36       131.77 o                         
  -3   6   6      17828.25      17326.65       444.69 o                         
  -2   6   6       2449.15       2687.46       200.27 o                         
  -1   6   6      77931.41      77266.81       851.02 o                         
   0   6   6       1290.12        988.29       162.98 o                         
   1   6   6      44838.65      45256.14       912.06 o                         
   2   6   6       4011.62       3527.73       304.75 o                         
   3   6   6      17334.28      17535.43       633.13 o                         
   4   6   6       1250.40       1119.77       231.26 o                         
   5   6   6      11402.11      10897.90       472.86 o                         
   6   6   6        286.99        301.42       180.76 o                         
   7   6   6      24807.45      24385.26       617.97 o                         
   8   6   6       8313.40       8355.67       453.82 o                         
   9   6   6      24855.46      24862.02       702.70 o                         
  10   6   6      19253.06      19979.09       651.95 o                         
  11   6   6      15875.14      14986.19       640.64 o                         
  12   6   6       5212.78       5298.99       417.64 o                         
  13   6   6       5231.55       4920.03       446.01 o                         
  14   6   6       1380.46       1186.04       299.99 o                         
  15   6   6       8879.14       9409.30       643.21 o                         
  16   6   6      18734.54      18931.41       882.49 o                         
  17   6   6       7388.41       9277.69       708.30 o                         
  18   6   6      14467.43      15227.71       937.27 o                         
  19   6   6       4586.13       4988.32       752.90 o                         
  20   6   6       5231.08       4921.14       874.66 o                         
  21   6   6       1472.81        929.44       726.77 o                         
  22   6   6       2885.96       5517.31      2774.98 o                         
 -23   7   6       8780.90       8606.61      1396.47 o                         
 -22   7   6      11243.15      10483.09       898.93 o                         
 -21   7   6       2056.05       1712.92       492.86 o                         
 -20   7   6       5971.33       6496.45       875.91 o                         
 -19   7   6       3051.82       2378.60       451.09 o                         
 -18   7   6      11018.96      11176.35       747.40 o                         
 -17   7   6       6490.77       6671.36       484.88 o                         
 -16   7   6      10301.32      10441.87       552.91 o                         
 -15   7   6      14866.15      14179.01       660.24 o                         
 -14   7   6       5893.06       6301.04       463.85 o                         
 -13   7   6       1896.49       1991.48       297.72 o                         
 -12   7   6       1534.39       1344.32       278.62 o                         
 -11   7   6       3264.11       3013.64       318.59 o                         
 -10   7   6       1216.27       1228.65       327.73 o                         
  -9   7   6       5581.43       5412.78       365.38 o                         
  -8   7   6        355.36        585.52       163.68 o                         
  -7   7   6       7501.44       7080.74       368.94 o                         
  -6   7   6        227.15        324.68       152.85 o                         
  -5   7   6        324.11        561.75       182.46 o                         
  -4   7   6       1021.30       1028.91       198.32 o                         
  -3   7   6       2289.32       2020.81       226.63 o                         
  -2   7   6       3176.26       3064.51       257.20 o                         
  -1   7   6        673.11        541.72       175.53 o                         
   0   7   6       7448.95       7432.28       309.20 o                         
   1   7   6       4444.14       4216.98       361.47 o                         
   2   7   6       1898.63       1604.88       380.68 o                         
   3   7   6        147.17        316.54       243.44 o                         
   4   7   6       5808.52       5844.32       423.98 o                         
   5   7   6        363.62        370.14       189.13 o                         
   6   7   6       9808.50      10137.87       500.24 o                         
   7   7   6        255.55         -7.57       246.57 o                         
   8   7   6       8944.52       8795.26       483.93 o                         
   9   7   6       1760.40       2050.76       282.08 o                         
  10   7   6       2779.37       2250.97       288.11 o                         
  11   7   6        490.94        340.01       259.09 o                         
  12   7   6       4341.41       4732.69       429.30 o                         
  13   7   6        416.60         74.94       325.87 o                         
  14   7   6      10793.40      10045.81       633.72 o                         
  15   7   6        300.53        549.07       332.81 o                         
  16   7   6      13765.97      15481.62       968.87 o                         
  17   7   6        173.20        823.67       439.40 o                         
  18   7   6       6463.06       7578.03       841.17 o                         
  19   7   6       3160.50       4478.27       851.65 o                         
  20   7   6       5659.55       4739.24       919.08 o                         
  21   7   6        774.14       -734.80      1682.85 o                         
 -22   8   6        425.19       -308.55       739.07 o                         
 -21   8   6       6846.42       5491.81       784.69 o                         
 -20   8   6         28.33       -416.52       567.97 o                         
 -19   8   6      15192.66      16445.42       959.74 o                         
 -18   8   6          4.15        660.16       373.50 o                         
 -17   8   6      27727.68      30156.50      1199.48 o                         
 -16   8   6         86.99        166.72       311.61 o                         
 -15   8   6      29716.38      30668.08      1041.45 o                         
 -14   8   6       1760.48       1234.74       383.16 o                         
 -13   8   6      18295.89      18517.54       808.99 o                         
 -12   8   6         61.79        110.10       323.40 o                         
 -11   8   6      31692.54      33078.57       923.48 o                         
 -10   8   6       1759.28       1702.42       284.69 o                         
  -9   8   6      81060.01      81812.33      1363.00 o                         
  -8   8   6        623.51       1018.53       260.74 o                         
  -7   8   6      88403.15      90398.38      1394.41 o                         
  -6   8   6       7166.59       7427.83       394.00 o                         
  -5   8   6      29943.71      30766.59       764.60 o                         
  -4   8   6       3640.23       3668.31       314.94 o                         
  -3   8   6      59753.64      59988.88      1134.52 o                         
  -2   8   6       7287.40       8445.47       424.71 o                         
  -1   8   6     107418.10     106646.85      1351.30 o                         
   0   8   6       6533.50       6748.28       415.89 o                         
   1   8   6     109057.08     107831.44      1676.03 o                         
   2   8   6      25521.85      26149.26       849.26 o                         
   3   8   6      59743.68      62188.36      1252.69 o                         
   4   8   6       6823.35       6347.73       439.12 o                         
   5   8   6      46742.46      47060.98      1161.04 o                         
   6   8   6       8790.14       9291.97       554.03 o                         
   7   8   6      54801.83      54387.81      1271.83 o                         
   8   8   6      16455.80      16240.81       721.94 o                         
   9   8   6      53623.92      54554.95      1313.04 o                         
  10   8   6      28010.42      27147.71       954.59 o                         
  11   8   6      34603.23      35683.89      1108.23 o                         
  12   8   6       5117.65       4825.24       558.83 o                         
  13   8   6      18432.69      18878.70      1003.64 o                         
  14   8   6       5766.70       6185.91       641.75 o                         
  15   8   6      10734.00      10233.92       817.54 o                         
  16   8   6      11249.10      11486.58       920.90 o                         
  17   8   6      11387.89      11710.34       928.22 o                         
  18   8   6      16386.69      18302.29      1236.88 o                         
  19   8   6       4623.07       3780.83       885.64 o                         
  20   8   6       2404.87       3024.60      1561.31 o                         
 -20   9   6       4061.02       6185.31      1748.20 o                         
 -19   9   6         39.27        327.89       580.98 o                         
 -18   9   6       5748.12       5829.76       753.79 o                         
 -17   9   6       2207.95       2647.38       521.38 o                         
 -16   9   6      11803.12      11900.71       820.06 o                         
 -15   9   6       2475.74       2221.77       389.91 o                         
 -14   9   6       5228.45       5203.82       573.46 o                         
 -13   9   6       1151.87        845.34       372.54 o                         
 -12   9   6       5039.35       4343.08       520.27 o                         
 -11   9   6        566.54        519.39       303.99 o                         
 -10   9   6       3818.29       4040.81       439.15 o                         
  -9   9   6       3246.11       3597.25       392.86 o                         
  -8   9   6       6780.66       6253.00       483.38 o                         
  -7   9   6       5653.94       6189.29       478.31 o                         
  -6   9   6        171.80        458.42       266.41 o                         
  -5   9   6       1627.10       1678.20       302.59 o                         
  -4   9   6        795.66        608.59       221.74 o                         
  -3   9   6        252.16        198.95       247.93 o                         
  -2   9   6          5.63        128.86       245.86 o                         
  -1   9   6        557.17        521.86       252.09 o                         
   0   9   6        946.52       1010.26       283.95 o                         
   1   9   6        407.67         28.03       335.20 o                         
   2   9   6       5490.39       5729.79       451.24 o                         
   3   9   6         24.33        -56.27       278.63 o                         
   4   9   6       4895.54       4263.07       394.78 o                         
   5   9   6       1773.66       1586.89       384.86 o                         
   6   9   6      16550.76      16662.30       724.23 o                         
   7   9   6        343.32        496.84       344.79 o                         
   8   9   6      17227.76      17288.25       845.55 o                         
   9   9   6        953.01       1183.33       349.66 o                         
  10   9   6      16540.56      17013.50       842.71 o                         
  11   9   6       3047.84       2744.73       433.05 o                         
  12   9   6      12074.01      10927.17       802.81 o                         
  13   9   6       2121.74       1636.98       492.58 o                         
  14   9   6      21520.84      22034.15      1222.21 o                         
  15   9   6        531.30        556.23       420.90 o                         
  16   9   6      21509.47      20614.23      1219.20 o                         
  17   9   6       2397.70       2861.22       848.37 o                         
  18   9   6      14799.75      16405.26      1432.81 o                         
  19   9   6       2228.95       1467.36       872.62 o                         
 -19  10   6      15007.68      16645.72      2185.04 o                         
 -18  10   6         15.93        127.88       780.69 o                         
 -17  10   6      24040.74      27266.30      1685.37 o                         
 -16  10   6        919.27        858.18       534.58 o                         
 -15  10   6      28794.50      29925.60      1559.66 o                         
 -14  10   6        169.69       -467.74       495.02 o                         
 -13  10   6      28121.90      28457.65      1539.99 o                         
 -12  10   6       2653.81       2226.84       510.31 o                         
 -11  10   6      43099.99      42652.35      1462.45 o                         
 -10  10   6        329.78        663.89       354.80 o                         
  -9  10   6      70179.65      70030.61      1906.29 o                         
  -8  10   6       3646.34       3621.91       502.71 o                         
  -7  10   6      85768.95      88134.24      2042.75 o                         
  -6  10   6       3385.65       3627.07       455.35 o                         
  -5  10   6      65340.29      67740.38      1571.59 o                         
  -4  10   6       6085.25       7119.58       513.10 o                         
  -3  10   6      55539.54      58122.37      1374.20 o                         
  -2  10   6       1946.92       1522.91       301.32 o                         
  -1  10   6     102738.58     106539.11      1768.45 o                         
   0  10   6      13054.13      13382.89       654.04 o                         
   1  10   6     110850.16     113394.71      1916.93 o                         
   2  10   6       7684.87       6961.71       522.26 o                         
   3  10   6      60157.97      63072.91      1554.12 o                         
   4  10   6       6644.02       7303.28       687.14 o                         
   5  10   6      47843.57      50452.39      1361.09 o                         
   6  10   6       4794.23       4919.03       492.63 o                         
   7  10   6      55781.23      56749.62      1475.56 o                         
   8  10   6      15468.68      15698.61       841.00 o                         
   9  10   6      52822.28      54770.77      1549.03 o                         
  10  10   6       4403.42       3635.22       489.53 o                         
  11  10   6      26483.67      25446.63      1220.55 o                         
  12  10   6       3388.31       2771.02       483.28 o                         
  13  10   6      22388.76      22904.16      1195.19 o                         
  14  10   6       1782.20       2543.43       539.51 o                         
  15  10   6      19543.15      20398.00      1200.19 o                         
  16  10   6       5004.68       4671.78       659.59 o                         
  17  10   6       9857.60       8320.01      1468.68 o                         
 -17  11   6        163.03       -321.02      1322.84 o                         
 -16  11   6      11215.23       9181.98      1352.12 o                         
 -15  11   6        154.84         57.33       702.71 o                         
 -14  11   6       7125.56       5857.99       809.86 o                         
 -13  11   6        129.15        914.99       613.51 o                         
 -12  11   6       3587.26       3463.87       681.58 o                         
 -11  11   6        719.52        -83.93       429.97 o                         
 -10  11   6       7884.89       8017.67       763.76 o                         
  -9  11   6       1502.42       1119.03       472.10 o                         
  -8  11   6       1185.92       1097.07       540.78 o                         
  -7  11   6        585.33        307.74       358.63 o                         
  -6  11   6        732.59        864.00       411.86 o                         
  -5  11   6         19.55        -23.02       413.61 o                         
  -4  11   6          8.53        401.53       357.30 o                         
  -3  11   6        145.52       -106.96       368.10 o                         
  -2  11   6        142.03        -52.44       307.68 o                         
  -1  11   6       2742.17       2322.12       403.64 o                         
   0  11   6       1933.60       1783.85       338.02 o                         
   1  11   6       1531.34       1684.05       411.85 o                         
   2  11   6       2874.51       2954.11       430.74 o                         
   3  11   6         57.10        701.72       388.52 o                         
   4  11   6       2632.65       2416.22       404.44 o                         
   5  11   6         54.18        -73.41       355.29 o                         
   6  11   6       2589.84       1840.79       379.91 o                         
   7  11   6        747.43        875.74       368.74 o                         
   8  11   6       9934.47      11430.12       747.13 o                         
   9  11   6         68.59        322.35       367.44 o                         
  10  11   6       6692.77       7321.14       740.52 o                         
  11  11   6        660.95        518.78       415.87 o                         
  12  11   6       5901.72       4869.16       934.71 o                         
  13  11   6        817.81        822.84       534.12 o                         
  14  11   6       4647.04       3209.46       626.54 o                         
  15  11   6       1240.30       1262.04       653.05 o                         
  16  11   6      11402.92       8770.92      2219.72 o                         
 -15  12   6      20416.04      18622.94      2286.72 o                         
 -14  12   6        909.87       -647.37       647.37 o                         
 -13  12   6      25577.33      25613.73      1657.40 o                         
 -12  12   6       1018.25        852.21       632.98 o                         
 -11  12   6      26231.15      24973.48      1402.62 o                         
 -10  12   6       4281.63       4698.66       643.45 o                         
  -9  12   6      32212.46      32359.85      1479.96 o                         
  -8  12   6       3246.61       3266.23       585.25 o                         
  -7  12   6      30099.42      30798.46      1337.80 o                         
  -6  12   6       5547.41       6375.01       760.01 o                         
  -5  12   6      30906.28      32719.04      1361.57 o                         
  -4  12   6       2235.53       2080.20       435.63 o                         
  -3  12   6      25178.00      25552.06      1201.16 o                         
  -2  12   6       5824.29       6028.13       670.19 o                         
  -1  12   6      30856.48      30693.27      1308.57 o                         
   0  12   6       6793.41       7000.25       689.67 o                         
   1  12   6      25064.08      26194.73      1206.43 o                         
   2  12   6       5284.25       5096.48       533.24 o                         
   3  12   6      22262.82      23244.80      1038.30 o                         
   4  12   6       1952.99       1601.45       418.59 o                         
   5  12   6      15684.53      16478.27       903.21 o                         
   6  12   6       6743.36       6866.81       606.16 o                         
   7  12   6      23616.85      24489.79      1113.19 o                         
   8  12   6       4786.76       5678.92       608.34 o                         
   9  12   6      14709.23      13870.18       946.53 o                         
  10  12   6       2888.05       3201.22       546.65 o                         
  11  12   6       9663.91      12489.90       952.48 o                         
  12  12   6       1590.94       1724.84       556.61 o                         
  13  12   6       9499.26       7519.50      1489.54 o                         
 -12  13   6       2341.79         -3.71       722.22 o                         
 -11  13   6       1491.05       -213.97       667.58 o                         
 -10  13   6       2040.77       2154.96       639.10 o                         
  -9  13   6       2249.72       1985.11       629.27 o                         
  -8  13   6       1884.67       1919.61       517.55 o                         
  -7  13   6       1159.33        898.39       426.08 o                         
  -6  13   6         65.67       -468.98       468.98 o                         
  -5  13   6       1172.64       1337.38       632.02 o                         
  -4  13   6        812.18        819.09       474.05 o                         
  -3  13   6         55.07         42.29       474.72 o                         
  -2  13   6        661.69       1162.67       639.56 o                         
  -1  13   6        249.52        198.49       546.10 o                         
   0  13   6         30.64       -218.06       479.24 o                         
   1  13   6        114.34        303.87       663.42 o                         
   2  13   6       1906.82       2432.57       514.45 o                         
   3  13   6       1600.96       1551.21       474.41 o                         
   4  13   6        417.45        376.30       441.60 o                         
   5  13   6        755.92       1281.99       435.15 o                         
   6  13   6        457.72       -173.37       494.14 o                         
   7  13   6        472.96       1163.19       421.11 o                         
   8  13   6       4103.89       3939.92       621.15 o                         
   9  13   6         17.66       -100.94       496.68 o                         
  10  13   6       9928.56       8604.48      1680.11 o                         
  11  13   6        648.48       -965.69       965.69 o                         
  -8  14   6        326.90       4080.13      1983.31 o                         
  -7  14   6      12495.69       9918.30      2826.22 o                         
  -6  14   6         83.44       -168.16       985.67 o                         
  -5  14   6       9838.10       9524.29      1399.48 o                         
  -4  14   6         64.36        874.63       542.87 o                         
  -3  14   6      20251.48      24143.36      1485.13 o                         
  -2  14   6        715.13       1309.83       646.70 o                         
  -1  14   6      13697.64      11079.68      1103.99 o                         
   0  14   6       1178.46       1200.88       628.40 o                         
   1  14   6      14327.18      15223.49      1285.24 o                         
   2  14   6        649.58        794.28       525.23 o                         
   3  14   6      11343.40      10341.07      1629.87 o                         
   4  14   6        670.56         74.40       706.00 o                         
   5  14   6      15508.80      14035.12      1710.50 o                         
   6  14   6       1955.46       1091.41      1127.19 o                         
   7  14   6      11232.36       9222.33      2160.58 o                         
 -25   1   7        671.22       1015.20       960.34 o                         
 -24   1   7        656.29        178.95       466.59 o                         
 -23   1   7        779.81       1180.20       343.02 o                         
 -22   1   7        106.21        257.94       347.47 o                         
 -21   1   7       1278.01       1515.02       289.48 o                         
 -20   1   7       1565.67       1790.22       335.09 o                         
 -19   1   7        462.34        632.88       303.04 o                         
 -18   1   7       1689.42       1692.80       279.76 o                         
 -17   1   7       5210.45       5410.23       411.27 o                         
 -16   1   7      12031.05      12349.81       560.01 o                         
 -15   1   7       6733.80       6582.50       411.32 o                         
 -14   1   7       1858.42       1773.86       242.75 o                         
 -13   1   7       2927.56       2767.03       238.56 o                         
 -12   1   7      20999.94      22333.23       583.16 o                         
 -11   1   7       4096.98       3769.49       248.70 o                         
 -10   1   7      16794.20      16607.64       468.63 o                         
  -9   1   7       4057.01       4782.15       253.90 o                         
  -8   1   7      24975.10      24673.07       544.27 o                         
  -7   1   7      11328.05      11326.47       345.38 o                         
  -6   1   7       7556.54       7625.13       254.64 o                         
  -5   1   7       1270.05       1608.91       124.86 o                         
  -4   1   7      35654.51      36664.58       427.82 o                         
  -3   1   7        238.83        337.99        97.26 o                         
  -2   1   7       7807.85       8087.40       210.62 o                         
  -1   1   7       9686.74       9427.34       227.73 o                         
   0   1   7      36390.78      37124.65       402.41 o                         
   1   1   7         68.21        227.66        83.70 o                         
   2   1   7       2492.51       2422.44       138.77 o                         
   3   1   7        237.79        404.98       107.23 o                         
   4   1   7       6463.43       6538.92       244.49 o                         
   5   1   7        342.17        376.11       109.11 o                         
   6   1   7        163.80        162.17        87.66 o                         
   7   1   7       1382.68       1255.69       141.33 o                         
   8   1   7      14776.38      13765.97       310.44 o                         
   9   1   7       1654.08       1685.96       133.47 o                         
  10   1   7       2259.08       2125.72       165.98 o                         
  11   1   7       1692.37       1184.96       164.75 o                         
  12   1   7       1601.32       1595.61       241.48 o                         
  13   1   7       1123.21       1239.60       237.57 o                         
  14   1   7       1578.05       1344.51       244.77 o                         
  15   1   7        643.65       1213.17       270.07 o                         
  16   1   7       9767.39       9944.89       614.19 o                         
  17   1   7       3183.55       2511.30       392.64 o                         
  18   1   7        865.12        599.20       345.69 o                         
  19   1   7       1300.83        948.89       492.76 o                         
  20   1   7       5054.62       3560.53       484.03 o                         
  21   1   7        186.40        215.40       415.28 o                         
  22   1   7       1143.74       1241.76       438.09 o                         
  23   1   7        648.70        154.96       398.61 o                         
  24   1   7       2416.27       2618.55      1011.60 o                         
 -25   2   7       4607.04       3405.64       881.93 o                         
 -24   2   7        998.35        750.87       407.09 o                         
 -23   2   7       1810.66       1178.57       433.05 o                         
 -22   2   7       2295.72       1722.30       446.67 o                         
 -21   2   7       1631.15       1868.73       354.33 o                         
 -20   2   7       1250.42       1317.70       334.40 o                         
 -19   2   7        475.73        469.34       291.13 o                         
 -18   2   7         62.06        219.96       261.58 o                         
 -17   2   7       8260.13       8116.18       470.41 o                         
 -16   2   7       1092.33       1182.68       262.78 o                         
 -15   2   7       6811.16       6928.01       449.47 o                         
 -14   2   7       1666.96       1963.14       225.62 o                         
 -13   2   7       2588.51       2390.10       230.72 o                         
 -12   2   7        245.15        172.32       152.63 o                         
 -11   2   7        601.57        651.61       151.13 o                         
 -10   2   7       3294.46       3685.10       246.30 o                         
  -9   2   7      12635.09      12603.21       384.93 o                         
  -8   2   7        409.10        586.57       120.42 o                         
  -7   2   7      18728.36      18974.48       423.70 o                         
  -6   2   7       3563.31       3600.86       229.02 o                         
  -5   2   7       8013.29       8070.63       300.02 o                         
  -4   2   7       4397.92       4575.93       179.51 o                         
  -3   2   7       1447.81       1556.39       119.41 o                         
  -2   2   7      12042.77      12262.42       315.49 o                         
  -1   2   7      38621.11      38365.66       475.98 o                         
   0   2   7      22557.94      22971.29       385.68 o                         
   1   2   7      22725.08      22920.95       371.40 o                         
   2   2   7       9177.44       8861.99       284.20 o                         
   3   2   7      38734.36      38423.68       488.17 o                         
   4   2   7       3675.53       3540.49       152.46 o                         
   5   2   7      18768.62      19034.61       462.98 o                         
   6   2   7       4864.64       4362.37       228.30 o                         
   7   2   7      29994.35      29808.10       632.61 o                         
   8   2   7       4694.37       4601.88       301.84 o                         
   9   2   7      25380.69      24596.57       676.21 o                         
  10   2   7       4395.61       4562.87       334.14 o                         
  11   2   7      27762.09      26596.91       660.21 o                         
  12   2   7        371.12        326.58       215.25 o                         
  13   2   7       5969.77       6322.57       426.52 o                         
  14   2   7        513.55        991.31       297.23 o                         
  15   2   7       9046.57       8485.86       545.60 o                         
  16   2   7       1671.13       1207.34       308.35 o                         
  17   2   7       7446.77       7107.70       575.23 o                         
  18   2   7        894.85       1507.58       407.93 o                         
  19   2   7       4799.04       4530.32       696.11 o                         
  20   2   7        385.52        -10.91       408.69 o                         
  21   2   7        116.53          8.18       405.57 o                         
  22   2   7        652.82        956.80       425.98 o                         
  23   2   7        568.19        279.58       544.97 o                         
  24   2   7       1284.06      -1131.14      1292.15 o                         
 -25   3   7       3823.03       3882.89       806.09 o                         
 -24   3   7        247.85        807.38       376.30 o                         
 -23   3   7       4377.67       3980.47       547.72 o                         
 -22   3   7         66.48       -435.90       455.26 o                         
 -21   3   7        898.18       1019.32       307.02 o                         
 -20   3   7        432.30        134.94       298.82 o                         
 -19   3   7       2768.83       2271.14       377.82 o                         
 -18   3   7         59.48        267.59       290.68 o                         
 -17   3   7       8427.79       7738.11       501.39 o                         
 -16   3   7         13.32        231.64       261.52 o                         
 -15   3   7      10013.98      10039.17       499.76 o                         
 -14   3   7         85.77        160.57       172.28 o                         
 -13   3   7       6148.87       5752.64       291.15 o                         
 -12   3   7       1090.56       1113.79       171.25 o                         
 -11   3   7       7766.85       7674.66       309.54 o                         
 -10   3   7       8586.54       8632.51       372.74 o                         
  -9   3   7      20257.02      19986.22       561.98 o                         
  -8   3   7         79.28        145.39       160.55 o                         
  -7   3   7      39440.12      38271.84       686.01 o                         
  -6   3   7        586.47        627.60       190.75 o                         
  -5   3   7      23623.34      23608.61       545.63 o                         
  -4   3   7       2165.65       2251.42       178.87 o                         
  -3   3   7      16954.65      16181.33       377.72 o                         
  -2   3   7      29191.87      30001.26       475.70 o                         
  -1   3   7      43682.26      43415.44       585.99 o                         
   0   3   7      12834.43      12468.50       320.17 o                         
   1   3   7      51835.11      51343.44       565.30 o                         
   2   3   7      11266.16      10771.18       250.21 o                         
   3   3   7      14610.12      13698.39       272.01 o                         
   4   3   7       7051.57       6628.85       196.87 o                         
   5   3   7      13666.21      13591.46       342.33 o                         
   6   3   7      23008.80      22680.99       470.04 o                         
   7   3   7      12700.37      12293.77       379.18 o                         
   8   3   7      26451.76      25620.28       575.49 o                         
   9   3   7      15059.12      14221.69       444.18 o                         
  10   3   7      19810.40      18640.70       460.22 o                         
  11   3   7       4464.80       3992.22       233.16 o                         
  12   3   7       2801.55       2903.88       312.82 o                         
  13   3   7        933.30        778.66       276.81 o                         
  14   3   7      11752.81      12752.23       590.68 o                         
  15   3   7        633.38        755.67       298.17 o                         
  16   3   7       8290.86       9264.67       587.04 o                         
  17   3   7       2257.19       2490.37       377.85 o                         
  18   3   7       7231.72       7625.28       633.57 o                         
  19   3   7        812.91        423.03       362.82 o                         
  20   3   7       1507.30       1256.28       414.57 o                         
  21   3   7         43.96        772.22       461.26 o                         
  22   3   7       1938.69       1596.13       556.29 o                         
  23   3   7        116.11       1189.93       605.11 o                         
 -25   4   7       8395.94       7196.28      1097.54 o                         
 -24   4   7         27.67         21.07       398.32 o                         
 -23   4   7      10400.13      10213.28       783.47 o                         
 -22   4   7         24.68        161.66       444.19 o                         
 -21   4   7       3291.33       2902.98       452.99 o                         
 -20   4   7        259.43        350.97       316.45 o                         
 -19   4   7      13639.71      13883.59       746.88 o                         
 -18   4   7        421.10         15.26       299.19 o                         
 -17   4   7      21102.68      20266.16       853.69 o                         
 -16   4   7        195.80        191.54       288.37 o                         
 -15   4   7      45476.32      45152.70      1108.62 o                         
 -14   4   7        391.82        281.34       213.63 o                         
 -13   4   7      12564.63      13603.33       498.23 o                         
 -12   4   7        902.96        843.85       207.50 o                         
 -11   4   7      25300.53      25238.50       640.69 o                         
 -10   4   7       1216.89       1079.33       220.42 o                         
  -9   4   7      55229.77      56452.24       847.96 o                         
  -8   4   7       1444.03       1359.53       179.41 o                         
  -7   4   7     108003.78     109361.24      1365.57 o                         
  -6   4   7       1091.99       1028.31       152.32 o                         
  -5   4   7      12845.02      12076.43       387.98 o                         
  -4   4   7       4349.89       4727.08       220.55 o                         
  -3   4   7      39377.01      39425.91       635.77 o                         
  -2   4   7       4201.81       4383.89       254.57 o                         
  -1   4   7      65062.42      66582.33       749.07 o                         
   0   4   7       8885.60       8711.72       268.87 o                         
   1   4   7      66344.64      65053.85       682.13 o                         
   2   4   7      11389.20      11348.04       282.19 o                         
   3   4   7       7529.59       7184.51       214.86 o                         
   4   4   7       7117.12       7172.04       235.39 o                         
   5   4   7       9988.57       9908.98       290.51 o                         
   6   4   7      15834.49      14856.00       325.41 o                         
   7   4   7       6472.06       6654.71       299.63 o                         
   8   4   7      23849.39      22900.22       570.12 o                         
   9   4   7      19284.74      19297.43       563.52 o                         
  10   4   7      15809.15      15419.48       531.74 o                         
  11   4   7        531.62       1057.89       231.84 o                         
  12   4   7      11177.57      11983.40       502.53 o                         
  13   4   7        673.08        578.95       259.87 o                         
  14   4   7      12087.30      13563.32       624.20 o                         
  15   4   7        174.75        320.15       273.65 o                         
  16   4   7      17610.92      18188.22       889.54 o                         
  17   4   7       3066.77       3061.05       446.83 o                         
  18   4   7      10781.64      10568.22       823.66 o                         
  19   4   7        107.00        198.41       424.67 o                         
  20   4   7       3844.75       4368.00       607.87 o                         
  21   4   7        188.70       -480.66       480.66 o                         
  22   4   7       5174.53       4688.32       800.99 o                         
  23   4   7         83.02        592.91      1062.66 o                         
 -24   5   7        571.09        409.41       478.43 o                         
 -23   5   7       7885.30       8975.05       773.60 o                         
 -22   5   7        391.01        142.92       380.51 o                         
 -21   5   7       5531.76       6045.92       616.88 o                         
 -20   5   7         98.07        191.13       353.33 o                         
 -19   5   7      10690.53      11182.19       688.03 o                         
 -18   5   7          3.96        -97.46       308.58 o                         
 -17   5   7      22985.97      24561.71       949.38 o                         
 -16   5   7         29.36        113.91       289.80 o                         
 -15   5   7      18738.29      19395.48       720.18 o                         
 -14   5   7        455.83        556.01       246.97 o                         
 -13   5   7      14131.23      14885.88       562.55 o                         
 -12   5   7        548.60        376.02       204.14 o                         
 -11   5   7      14305.92      14720.93       538.57 o                         
 -10   5   7       3464.52       3332.73       247.88 o                         
  -9   5   7      35891.10      36716.93       728.26 o                         
  -8   5   7      15092.42      15374.45       463.65 o                         
  -7   5   7      29234.13      29687.95       626.11 o                         
  -6   5   7       3058.93       2522.92       208.67 o                         
  -5   5   7      16761.29      16888.37       430.51 o                         
  -4   5   7       8916.83       8708.09       320.95 o                         
  -3   5   7      12643.83      12076.80       388.14 o                         
  -2   5   7      34935.64      35314.47       576.62 o                         
  -1   5   7      37489.71      37070.41       592.59 o                         
   0   5   7      16477.56      15742.64       355.35 o                         
   1   5   7      36554.85      35396.05       516.33 o                         
   2   5   7      23105.75      22793.70       424.67 o                         
   3   5   7      24265.74      23760.17       463.90 o                         
   4   5   7      13420.44      13196.32       360.00 o                         
   5   5   7      17459.88      17330.13       420.36 o                         
   6   5   7      19582.36      19993.08       469.22 o                         
   7   5   7      36074.53      33860.89       503.12 o                         
   8   5   7      25410.69      25136.65       529.74 o                         
   9   5   7      25495.39      24480.23       636.09 o                         
  10   5   7      18546.48      17572.34       560.18 o                         
  11   5   7      21629.31      22127.22       666.71 o                         
  12   5   7      11426.05      12090.56       528.56 o                         
  13   5   7      11372.24      12299.33       581.75 o                         
  14   5   7      11287.55      12129.86       585.97 o                         
  15   5   7      14696.63      15025.68       752.36 o                         
  16   5   7      19548.44      19691.57       952.91 o                         
  17   5   7      10165.37      10517.01       730.77 o                         
  18   5   7      16209.33      17215.93       962.69 o                         
  19   5   7       4578.80       4442.10       595.13 o                         
  20   5   7       7156.68       7379.12       802.29 o                         
  21   5   7       2604.35       1605.86       500.24 o                         
  22   5   7       7322.93       7519.13      1459.94 o                         
 -24   6   7          8.62       -806.16       806.16 o                         
 -23   6   7      10900.28      10057.66       939.38 o                         
 -22   6   7         66.35       -353.83       428.59 o                         
 -21   6   7      15068.72      14653.71       894.11 o                         
 -20   6   7         14.65        233.91       351.22 o                         
 -19   6   7      11916.30      12153.88       696.68 o                         
 -18   6   7         13.53        521.06       296.76 o                         
 -17   6   7      37514.45      38766.82      1128.97 o                         
 -16   6   7        789.50       1057.86       294.26 o                         
 -15   6   7      32542.91      33544.96       988.67 o                         
 -14   6   7        909.52       1241.57       293.60 o                         
 -13   6   7      27698.54      28094.11       781.44 o                         
 -12   6   7        769.68        558.93       195.32 o                         
 -11   6   7      19093.58      19929.58       614.36 o                         
 -10   6   7        506.97        898.20       253.78 o                         
  -9   6   7      63805.56      64973.72      1115.69 o                         
  -8   6   7       1140.75        977.01       197.56 o                         
  -7   6   7      31719.34      29720.68       699.69 o                         
  -6   6   7       3325.38       3304.44       220.09 o                         
  -5   6   7      21447.00      21170.80       527.78 o                         
  -4   6   7       3792.93       4108.33       252.82 o                         
  -3   6   7       8538.92       8265.18       318.24 o                         
  -2   6   7        156.06        153.66       136.40 o                         
  -1   6   7      38671.02      39352.23       656.43 o                         
   0   6   7       1430.59       1367.93       168.93 o                         
   1   6   7      16861.37      15233.25       392.54 o                         
   2   6   7       4034.45       3510.81       273.25 o                         
   3   6   7       9577.26       8982.57       430.41 o                         
   4   6   7       2465.34       2060.96       256.77 o                         
   5   6   7        921.89       1157.88       211.38 o                         
   6   6   7       1893.19       2079.60       223.47 o                         
   7   6   7      11444.74      10313.40       484.65 o                         
   8   6   7       8434.90       8743.38       471.88 o                         
   9   6   7       7432.47       7595.27       440.73 o                         
  10   6   7       6146.51       5949.95       410.47 o                         
  11   6   7       5823.87       6089.47       458.82 o                         
  12   6   7       3639.34       4147.66       407.98 o                         
  13   6   7        211.80        404.20       298.42 o                         
  14   6   7       7525.53       8179.06       542.72 o                         
  15   6   7       4999.28       5242.53       545.65 o                         
  16   6   7      14030.69      15373.85       883.88 o                         
  17   6   7       2089.44       1367.41       452.13 o                         
  18   6   7       6927.42       7066.76       808.16 o                         
  19   6   7       1752.05       2593.88       569.86 o                         
  20   6   7       4653.48       4992.26       706.91 o                         
  21   6   7        176.36       2902.84      2827.82 o                         
 -23   7   7       3681.19       3418.87      1416.71 o                         
 -22   7   7         89.03       -474.27       474.27 o                         
 -21   7   7       2257.97       1885.64       454.34 o                         
 -20   7   7        193.23         81.12       367.06 o                         
 -19   7   7       4260.49       4349.43       511.24 o                         
 -18   7   7        101.87         70.44       351.32 o                         
 -17   7   7       8618.51       8060.34       545.60 o                         
 -16   7   7        871.73       1053.20       288.34 o                         
 -15   7   7      11650.25      11962.19       614.54 o                         
 -14   7   7        101.02        205.57       281.37 o                         
 -13   7   7       5090.76       5152.93       416.42 o                         
 -12   7   7        792.65        865.69       284.07 o                         
 -11   7   7      10963.51      11645.16       540.10 o                         
 -10   7   7         81.09        189.94       232.01 o                         
  -9   7   7      25918.85      26828.04       767.30 o                         
  -8   7   7       3142.30       3071.79       279.14 o                         
  -7   7   7      20657.26      19712.05       526.09 o                         
  -6   7   7       2365.44       2294.54       261.31 o                         
  -5   7   7       7010.25       6919.32       329.12 o                         
  -4   7   7       1595.79       1534.85       182.05 o                         
  -3   7   7      18115.72      18166.18       530.44 o                         
  -2   7   7        368.45        382.62       177.03 o                         
  -1   7   7      19747.10      19049.83       507.93 o                         
   0   7   7      11341.72      10378.08       376.96 o                         
   1   7   7      13468.81      13059.18       586.81 o                         
   2   7   7       9948.70      10182.81       517.20 o                         
   3   7   7       4295.60       3740.57       338.16 o                         
   4   7   7      10790.89      10692.10       535.65 o                         
   5   7   7      11509.76      12006.67       523.14 o                         
   6   7   7       2159.79       1867.07       262.59 o                         
   7   7   7       3651.68       3246.60       332.74 o                         
   8   7   7      22231.50      22677.83       754.44 o                         
   9   7   7       2227.25       1700.48       290.09 o                         
  10   7   7      18714.58      18603.35       718.24 o                         
  11   7   7       1124.52        518.22       283.75 o                         
  12   7   7       9189.99       9271.73       613.08 o                         
  13   7   7       1321.98       1026.54       459.20 o                         
  14   7   7       7848.43       7937.42       661.98 o                         
  15   7   7       1437.43       1125.10       428.41 o                         
  16   7   7      16895.19      17553.77      1029.63 o                         
  17   7   7       1254.85       2329.77       751.31 o                         
  18   7   7       7363.78       6898.57       844.03 o                         
  19   7   7         82.93        855.51       561.21 o                         
  20   7   7       5972.44       7473.20      1622.09 o                         
 -22   8   7         33.10        908.52      1282.20 o                         
 -21   8   7       2765.68       2703.16       934.37 o                         
 -20   8   7       1395.02        989.96       525.62 o                         
 -19   8   7       2619.53       2959.18       476.55 o                         
 -18   8   7       2614.55       2153.71       503.69 o                         
 -17   8   7       4306.19       4930.78       505.91 o                         
 -16   8   7        733.25        530.99       290.94 o                         
 -15   8   7       8257.61       8412.27       610.54 o                         
 -14   8   7         13.54         10.42       295.59 o                         
 -13   8   7       2871.90       2737.23       397.15 o                         
 -12   8   7       2462.73       2338.22       374.86 o                         
 -11   8   7       6648.04       6785.90       513.22 o                         
 -10   8   7       3524.24       3499.16       359.43 o                         
  -9   8   7       9046.24       9070.20       482.24 o                         
  -8   8   7        183.34        257.06       233.46 o                         
  -7   8   7      18056.43      19149.06       659.79 o                         
  -6   8   7       2938.00       2936.27       276.78 o                         
  -5   8   7       9471.14      10107.46       453.73 o                         
  -4   8   7        125.73        270.14       189.92 o                         
  -3   8   7      13529.29      14079.90       525.09 o                         
  -2   8   7         26.68        425.35       263.17 o                         
  -1   8   7      20278.87      20111.07       616.53 o                         
   0   8   7       1951.81       1498.35       316.38 o                         
   1   8   7      30465.50      30803.19       931.42 o                         
   2   8   7      10638.54      10813.21       566.80 o                         
   3   8   7      12506.57      12329.76       597.56 o                         
   4   8   7       1787.67       1866.02       305.30 o                         
   5   8   7      12799.28      12306.72       593.24 o                         
   6   8   7       2413.56       2053.33       400.46 o                         
   7   8   7      16135.93      15304.64       698.59 o                         
   8   8   7       3832.60       3388.59       380.15 o                         
   9   8   7      13717.15      13675.06       718.25 o                         
  10   8   7       5799.23       5881.28       504.64 o                         
  11   8   7       2828.06       2586.14       484.58 o                         
  12   8   7        856.03       1335.20       407.80 o                         
  13   8   7       4336.43       3627.01       502.56 o                         
  14   8   7       1216.40        961.13       562.80 o                         
  15   8   7       2274.86       1690.32       464.31 o                         
  16   8   7       1006.35       1149.41       550.41 o                         
  17   8   7       1343.73       1715.80       486.59 o                         
  18   8   7        926.17        525.19       532.48 o                         
  19   8   7         54.81      -1316.00      1316.00 o                         
 -20   9   7        274.61      -1442.16      1934.59 o                         
 -19   9   7        521.01        -32.77       533.72 o                         
 -18   9   7       1296.13       1420.65       513.73 o                         
 -17   9   7        473.09       1140.28       491.32 o                         
 -16   9   7       1113.91        950.18       425.39 o                         
 -15   9   7        197.24         65.38       369.54 o                         
 -14   9   7       7453.08       7763.87       737.74 o                         
 -13   9   7       1209.62        856.56       434.90 o                         
 -12   9   7       3240.68       3030.86       595.05 o                         
 -11   9   7       1845.39       1644.09       334.90 o                         
 -10   9   7       5805.88       5646.13       482.96 o                         
  -9   9   7       1889.28       1664.89       439.82 o                         
  -8   9   7       5692.86       5029.42       509.17 o                         
  -7   9   7       2371.70       1366.33       332.44 o                         
  -6   9   7      20410.32      20652.57       790.18 o                         
  -5   9   7        441.60        508.70       225.73 o                         
  -4   9   7       5981.37       6431.37       420.76 o                         
  -3   9   7       2416.21       2036.40       287.56 o                         
  -2   9   7       7992.63       8318.88       466.17 o                         
  -1   9   7       7094.61       6870.05       450.17 o                         
   0   9   7      10926.74      11283.75       613.99 o                         
   1   9   7        198.39        326.63       304.47 o                         
   2   9   7      23974.42      23881.41       871.00 o                         
   3   9   7       1207.74       1029.37       296.51 o                         
   4   9   7       4482.05       5088.34       458.62 o                         
   5   9   7       4008.10       3508.62       486.03 o                         
   6   9   7       6736.47       6752.74       535.97 o                         
   7   9   7       3722.91       3277.37       407.69 o                         
   8   9   7       6773.35       5961.62       526.23 o                         
   9   9   7        834.51        631.13       334.20 o                         
  10   9   7      14438.40      14456.25       897.02 o                         
  11   9   7        563.47        385.74       420.54 o                         
  12   9   7       3123.30       1517.38       397.72 o                         
  13   9   7       2091.87       2332.83       456.36 o                         
  14   9   7       5097.38       4900.94       618.42 o                         
  15   9   7       2943.35       1972.13       512.13 o                         
  16   9   7       2762.86       3182.62       581.63 o                         
  17   9   7       1191.38        762.70       535.85 o                         
  18   9   7       4331.54       7579.57      1236.86 o                         
 -19  10   7        511.83       -748.77      1124.45 o                         
 -18  10   7        709.71        266.39       809.63 o                         
 -17  10   7        733.39        554.25       515.02 o                         
 -16  10   7        202.77        186.47       776.15 o                         
 -15  10   7       1474.92       1245.04       611.78 o                         
 -14  10   7       1246.24        329.75       497.21 o                         
 -13  10   7       1361.39       1546.16       582.27 o                         
 -12  10   7        291.02        181.17       406.86 o                         
 -11  10   7        468.75       -207.57       503.59 o                         
 -10  10   7        689.89        965.31       440.43 o                         
  -9  10   7        516.97        650.77       446.18 o                         
  -8  10   7        931.08       1213.61       416.98 o                         
  -7  10   7       1044.12        834.96       324.53 o                         
  -6  10   7       2371.16       1973.90       383.87 o                         
  -5  10   7        556.41        611.60       346.01 o                         
  -4  10   7        148.68        236.69       315.11 o                         
  -3  10   7        439.46        582.69       289.72 o                         
  -2  10   7       3921.99       3636.23       388.76 o                         
  -1  10   7        303.81        654.13       304.01 o                         
   0  10   7        109.49        230.92       276.39 o                         
   1  10   7        657.20        783.57       312.97 o                         
   2  10   7        126.63        321.02       307.27 o                         
   3  10   7         21.08        217.45       354.06 o                         
   4  10   7        735.44       1292.39       364.94 o                         
   5  10   7        349.69        306.39       340.21 o                         
   6  10   7       4877.30       3642.52       415.65 o                         
   7  10   7       1813.81       1524.90       366.38 o                         
   8  10   7        201.70        461.54       345.46 o                         
   9  10   7        585.28        823.64       360.39 o                         
  10  10   7        572.29        276.05       373.93 o                         
  11  10   7         51.02        -42.12       407.44 o                         
  12  10   7        161.22        342.39       428.34 o                         
  13  10   7        951.03        484.57       431.23 o                         
  14  10   7       1283.86        733.33       577.52 o                         
  15  10   7       1211.76       2089.52       534.35 o                         
  16  10   7        354.52        758.67       653.73 o                         
  17  10   7         17.23        586.85       932.95 o                         
 -17  11   7       1535.27       1478.50      1144.56 o                         
 -16  11   7         38.74      -1127.34      3282.33 o                         
 -15  11   7       4783.18       4359.37       774.36 o                         
 -14  11   7        158.24       -321.96       848.34 o                         
 -13  11   7       1857.36       1262.12       805.00 o                         
 -12  11   7         10.38        -17.80       558.67 o                         
 -11  11   7       1394.05       1478.22       769.34 o                         
 -10  11   7       1810.48       2125.62       550.88 o                         
  -9  11   7       1875.70        964.50       462.01 o                         
  -8  11   7        249.44        472.84       421.47 o                         
  -7  11   7       6094.87       5279.63       651.34 o                         
  -6  11   7        143.70        993.82       439.72 o                         
  -5  11   7       2941.21       2445.20       577.77 o                         
  -4  11   7        165.13        243.96       373.51 o                         
  -3  11   7        734.09          3.23       340.09 o                         
  -2  11   7        149.34        215.19       359.35 o                         
  -1  11   7         23.83        244.56       331.55 o                         
   0  11   7        853.40       1020.68       375.86 o                         
   1  11   7        821.65        271.08       358.75 o                         
   2  11   7         36.51        118.17       349.75 o                         
   3  11   7       1159.06        233.12       378.28 o                         
   4  11   7        143.24        366.28       394.58 o                         
   5  11   7        165.34        270.70       374.02 o                         
   6  11   7        304.04          1.11       353.51 o                         
   7  11   7       1787.68       2287.29       454.75 o                         
   8  11   7         79.45       -221.32       382.24 o                         
   9  11   7         70.65        485.27       442.81 o                         
  10  11   7        136.80        385.01       523.85 o                         
  11  11   7         11.96        116.03       580.79 o                         
  12  11   7         26.12        293.16       468.86 o                         
  13  11   7        101.53        163.36       550.61 o                         
  14  11   7        917.90        848.97       935.53 o                         
  15  11   7       1883.13       1103.83       678.55 o                         
 -15  12   7         10.27        365.57       758.88 o                         
 -14  12   7         25.84       -707.66       707.66 o                         
 -13  12   7        123.12       -301.46       827.10 o                         
 -12  12   7        797.64        901.96       669.98 o                         
 -11  12   7        155.90        817.26       422.10 o                         
 -10  12   7       1867.36       2315.63       519.35 o                         
  -9  12   7         17.97        497.45       481.77 o                         
  -8  12   7       2650.92       2443.97       474.49 o                         
  -7  12   7        651.17         74.53       510.66 o                         
  -6  12   7        442.56        437.37       413.78 o                         
  -5  12   7         40.06        669.25       587.00 o                         
  -4  12   7       3251.41       2199.85       455.77 o                         
  -3  12   7        232.20        837.43       425.44 o                         
  -2  12   7       5434.20       5922.82       718.64 o                         
  -1  12   7        469.97        187.17       457.45 o                         
   0  12   7       4586.35       4733.91       634.16 o                         
   1  12   7       2301.08       2730.44       475.63 o                         
   2  12   7        462.59         15.21       389.00 o                         
   3  12   7        663.99        845.74       530.38 o                         
   4  12   7       2643.84       2883.96       466.81 o                         
   5  12   7       3113.27       4232.50       530.70 o                         
   6  12   7       3124.52       3226.30       457.89 o                         
   7  12   7       1526.08       2085.96       624.26 o                         
   8  12   7       3051.50       4060.41       576.99 o                         
   9  12   7       3692.02       3426.87       535.46 o                         
  10  12   7        327.91        209.01       592.25 o                         
  11  12   7       3419.40       3496.19       764.97 o                         
  12  12   7       1362.06       2451.77       629.96 o                         
  13  12   7       4070.02       7894.90      1733.18 o                         
 -12  13   7         27.67       -792.28      1230.11 o                         
 -11  13   7       1155.04       2097.80       978.40 o                         
 -10  13   7         47.17       -295.11       668.70 o                         
  -9  13   7       4188.03       3052.12       568.04 o                         
  -8  13   7         55.88        374.91       446.48 o                         
  -7  13   7       4717.27       5053.55       863.37 o                         
  -6  13   7          3.48        205.23       399.13 o                         
  -5  13   7       4482.13       4144.86       638.60 o                         
  -4  13   7        195.32       -543.93       543.93 o                         
  -3  13   7       2044.59       1963.70       558.23 o                         
  -2  13   7          8.20        715.68       474.11 o                         
  -1  13   7       3728.73       4036.41       642.89 o                         
   0  13   7        248.30         15.19       448.75 o                         
   1  13   7       2047.43       2563.08       553.26 o                         
   2  13   7         27.64        -78.11       654.48 o                         
   3  13   7       5770.55       5630.58       668.35 o                         
   4  13   7         28.76        -36.87       455.86 o                         
   5  13   7       2152.79       1839.70       471.41 o                         
   6  13   7         62.96       -191.90       446.72 o                         
   7  13   7       1569.31       1726.88       525.36 o                         
   8  13   7        184.80        228.95       550.79 o                         
   9  13   7       1633.92       1297.32       583.20 o                         
  10  13   7        112.21       -627.53       768.01 o                         
  -8  14   7       1398.88       3160.63      1624.65 o                         
  -7  14   7       2441.43        625.71      1159.53 o                         
  -6  14   7       1983.40       3000.42      1383.03 o                         
  -5  14   7       5315.30       3255.67       995.08 o                         
  -4  14   7       4792.77       4074.77      1026.13 o                         
  -3  14   7       3026.62       4294.05       922.58 o                         
  -2  14   7       5585.31       5957.66       849.61 o                         
  -1  14   7       5465.20       5359.64      1135.69 o                         
   0  14   7       4551.17       4271.82       777.64 o                         
   1  14   7       2582.53       1100.55       625.55 o                         
   2  14   7       7084.78       7503.77      1146.62 o                         
   3  14   7       3777.54       4931.57       986.67 o                         
   4  14   7       5256.58       5326.59      1456.36 o                         
   5  14   7       2276.82       8622.51      3183.96 o                         
 -25   0   8        424.93       2063.85      1152.31 o                         
 -24   0   8      44649.32      42474.79      2043.16 o                         
 -23   0   8        639.57       1167.40       536.12 o                         
 -22   0   8      19796.29      18984.88      1197.65 o                         
 -21   0   8       2556.00       1696.44       484.71 o                         
 -20   0   8      28941.54      29801.65      1428.73 o                         
 -19   0   8       4047.82       3484.37       515.70 o                         
 -18   0   8      68978.19      68823.50      1954.58 o                         
 -17   0   8       8476.74       7609.78       667.76 o                         
 -16   0   8     137555.81     138411.41      2603.64 o                         
 -15   0   8      10715.15      11334.25       764.59 o                         
 -14   0   8      65171.91      64510.54      1903.83 o                         
 -13   0   8      10065.68      10883.80       802.37 o                         
 -12   0   8      71880.31      74310.99      1459.19 o                         
 -11   0   8       5567.64       5858.63       439.40 o                         
 -10   0   8      98361.16     101480.77      1806.94 o                         
  -9   0   8      23083.16      23804.80       794.26 o                         
  -8   0   8     239220.02     238483.47      2372.03 o                         
  -7   0   8      25910.95      26204.41       799.31 o                         
  -6   0   8     126045.90     125682.12      1615.46 o                         
  -5   0   8       6604.93       6731.52       331.51 o                         
  -4   0   8     101439.00     105286.48      1054.57 o                         
  -3   0   8      24651.16      24904.88       539.13 o                         
  -2   0   8      68037.05      67552.04      1085.85 o                         
  -1   0   8      26812.61      25198.96       724.75 o                         
   0   0   8     171273.86     161167.98      2890.02 o                         
   1   0   8      42941.86      42249.31      1177.82 o                         
   2   0   8     161794.45     158934.89      1784.44 o                         
   3   0   8      24950.96      24023.66       531.12 o                         
   4   0   8     134830.67     134872.27      1711.05 o                         
   5   0   8      10918.70      10874.34       558.36 o                         
   6   0   8      36020.52      35293.88      1178.38 o                         
   7   0   8      45237.17      44964.34       922.85 o                         
   8   0   8     193412.55     185914.06      1852.41 o                         
   9   0   8      58647.28      57736.70      1068.84 o                         
  10   0   8     114365.82     113368.25      1495.61 o                         
  11   0   8      26331.17      25765.47       743.58 o                         
  12   0   8      43814.92      43905.94      1404.07 o                         
  13   0   8      12576.27      12284.18       897.36 o                         
  14   0   8      35801.61      36707.04      1279.63 o                         
  15   0   8      26036.45      27054.66      1130.22 o                         
  16   0   8      72959.70      73087.73      2349.72 o                         
  17   0   8      20468.92      20883.88      1300.46 o                         
  18   0   8      32519.64      32803.35      1693.40 o                         
  19   0   8       8672.63       8474.55       897.45 o                         
  20   0   8      12482.42      12392.02      1113.50 o                         
  21   0   8       7883.37       7610.84       933.08 o                         
  22   0   8       5781.33       5723.52       959.39 o                         
  23   0   8       4264.95       4152.24      1101.39 o                         
 -25   1   8      26250.73      23740.87      2396.65 o                         
 -24   1   8       1042.47       1230.09       445.74 o                         
 -23   1   8      21698.69      20420.68       971.62 o                         
 -22   1   8        140.49       -317.09       317.09 o                         
 -21   1   8      10408.36       9605.36       587.60 o                         
 -20   1   8        527.11        -55.24       271.44 o                         
 -19   1   8      13855.32      14893.77       694.11 o                         
 -18   1   8       1662.24       1627.31       321.71 o                         
 -17   1   8      34596.78      35201.37       949.46 o                         
 -16   1   8       1218.93       1276.38       270.23 o                         
 -15   1   8      22429.07      22204.93       735.52 o                         
 -14   1   8        145.53        162.82       231.99 o                         
 -13   1   8      12058.75      12725.32       497.48 o                         
 -12   1   8         42.77         63.01       148.89 o                         
 -11   1   8       5582.92       5708.35       305.02 o                         
 -10   1   8       1095.53       1072.07       155.76 o                         
  -9   1   8      15366.48      14646.39       428.77 o                         
  -8   1   8       1172.95       1432.60       187.39 o                         
  -7   1   8      11438.74      11991.11       383.39 o                         
  -6   1   8        119.00        116.48       117.17 o                         
  -5   1   8       1860.27       1871.19       132.97 o                         
  -4   1   8          3.89        141.59       102.30 o                         
  -3   1   8       3167.52       3807.34       171.75 o                         
  -2   1   8          0.46        138.32        96.97 o                         
  -1   1   8         81.02        157.18        87.40 o                         
   0   1   8        557.29        532.40        95.76 o                         
   1   1   8       9964.48       9806.15       254.10 o                         
   2   1   8       4062.26       4277.20       191.15 o                         
   3   1   8       7573.17       7826.38       254.73 o                         
   4   1   8       1084.45       1309.13       145.18 o                         
   5   1   8       4795.50       4446.26       215.95 o                         
   6   1   8        200.31        239.11       163.77 o                         
   7   1   8      34093.58      33224.50       547.89 o                         
   8   1   8       5043.24       4845.24       247.65 o                         
   9   1   8      65124.66      62806.19       922.36 o                         
  10   1   8       8907.46       8659.19       375.92 o                         
  11   1   8      18794.14      17888.59       567.15 o                         
  12   1   8       2787.80       2885.57       307.70 o                         
  13   1   8      19448.47      19961.04       679.49 o                         
  14   1   8       5455.56       5423.96       386.73 o                         
  15   1   8      40476.59      41003.72      1119.18 o                         
  16   1   8      15897.28      16790.67       856.22 o                         
  17   1   8      50328.56      49082.84      1460.71 o                         
  18   1   8      10738.37      12030.37       770.51 o                         
  19   1   8      23765.92      25647.81      1098.18 o                         
  20   1   8       4221.36       4364.68       517.13 o                         
  21   1   8      13077.44      14726.77      1044.66 o                         
  22   1   8       7611.23       8098.96       761.97 o                         
  23   1   8      16559.10      16570.31      1359.90 o                         
 -25   2   8          9.85        153.68       582.65 o                         
 -24   2   8      14454.80      14364.84       962.71 o                         
 -23   2   8        721.81       1608.55       536.36 o                         
 -22   2   8      13350.84      14242.97       807.98 o                         
 -21   2   8         12.56        128.35       298.58 o                         
 -20   2   8       5796.41       6532.70       532.48 o                         
 -19   2   8        661.95        123.23       282.01 o                         
 -18   2   8      36759.12      37518.05      1087.67 o                         
 -17   2   8        423.44        464.59       256.68 o                         
 -16   2   8      71777.45      71996.53      1376.66 o                         
 -15   2   8       4324.22       3778.95       320.66 o                         
 -14   2   8      57059.52      58207.05      1002.63 o                         
 -13   2   8       1747.81       1408.19       170.00 o                         
 -12   2   8      20747.38      21629.92       580.01 o                         
 -11   2   8       4553.36       5074.84       287.36 o                         
 -10   2   8     123529.51     122853.65      1246.24 o                         
  -9   2   8      23922.01      24222.09       493.97 o                         
  -8   2   8     204935.22     201145.31      1216.13 o                         
  -7   2   8      33326.49      31221.23       559.38 o                         
  -6   2   8     165246.45     161462.00      1243.84 o                         
  -5   2   8      16631.48      16636.85       375.00 o                         
  -4   2   8      80582.66      81671.77       937.23 o                         
  -3   2   8      25429.46      25459.28       417.69 o                         
  -2   2   8     196783.42     194615.70      1749.87 o                         
  -1   2   8      53619.47      51757.47       567.23 o                         
   0   2   8     206616.03     203491.73      2049.43 o                         
   1   2   8      40446.24      39127.98       488.31 o                         
   2   2   8     231174.42     229386.61      1622.39 o                         
   3   2   8      18302.45      17871.82       361.25 o                         
   4   2   8      64255.43      63930.31       785.29 o                         
   5   2   8      11073.86      10408.17       294.80 o                         
   6   2   8      98206.29      95364.30      1126.52 o                         
   7   2   8      24412.65      23839.53       678.18 o                         
   8   2   8      96987.16      89861.69      1111.11 o                         
   9   2   8      25692.44      24955.04       593.41 o                         
  10   2   8      73476.25      72671.22      1102.06 o                         
  11   2   8       5629.39       5325.99       370.47 o                         
  12   2   8      11800.55      12262.48       524.47 o                         
  13   2   8       5289.05       5110.18       405.94 o                         
  14   2   8      14675.17      14671.87       686.30 o                         
  15   2   8       7297.02       7385.93       519.69 o                         
  16   2   8      19648.22      20203.09       809.19 o                         
  17   2   8       8377.74       8476.96       629.81 o                         
  18   2   8      13903.54      14808.99       804.91 o                         
  19   2   8       3789.25       3158.78       680.53 o                         
  20   2   8        710.45        493.27       454.98 o                         
  21   2   8       2276.06       1678.08       425.94 o                         
  22   2   8       1872.53       1315.66       402.33 o                         
  23   2   8       2933.83       1580.11       716.32 o                         
 -25   3   8      11153.45      11219.63      1307.33 o                         
 -24   3   8       2929.23       2085.39       696.19 o                         
 -23   3   8       8293.27       8568.39       724.65 o                         
 -22   3   8       2674.66       1903.52       386.70 o                         
 -21   3   8       2850.16       2657.11       364.92 o                         
 -20   3   8       2589.83       2807.24       460.41 o                         
 -19   3   8      13715.68      14793.68       756.35 o                         
 -18   3   8      13013.11      12679.32       732.59 o                         
 -17   3   8       9924.27       9594.23       548.21 o                         
 -16   3   8      17915.02      17683.46       777.75 o                         
 -15   3   8       7822.75       7563.15       470.28 o                         
 -14   3   8       9890.91      10116.89       433.22 o                         
 -13   3   8       1626.33       1962.21       232.13 o                         
 -12   3   8       8192.92       8035.62       341.56 o                         
 -11   3   8       6433.67       6258.76       325.74 o                         
 -10   3   8      22884.72      21463.92       602.96 o                         
  -9   3   8         98.49          8.77       196.70 o                         
  -8   3   8      39976.82      39089.47       625.93 o                         
  -7   3   8       6082.47       6387.79       363.35 o                         
  -6   3   8      12278.10      12406.90       447.16 o                         
  -5   3   8       6574.79       6534.45       300.90 o                         
  -4   3   8       1709.80       1587.44       162.02 o                         
  -3   3   8       9056.57       9789.54       331.48 o                         
  -2   3   8      14659.95      15064.34       349.33 o                         
  -1   3   8       8556.87       8373.86       285.76 o                         
   0   3   8       3676.86       3325.87       229.84 o                         
   1   3   8       5796.54       5984.25       217.65 o                         
   2   3   8        990.34       1071.78       114.80 o                         
   3   3   8      30193.05      30504.60       460.94 o                         
   4   3   8         41.97         26.48        94.00 o                         
   5   3   8       7078.25       7230.82       269.33 o                         
   6   3   8         20.25        -87.11        87.11 o                         
   7   3   8      27672.03      26837.22       604.55 o                         
   8   3   8        487.46        626.42       187.97 o                         
   9   3   8      32785.73      31755.86       779.99 o                         
  10   3   8       2748.96       2136.48       282.06 o                         
  11   3   8      24335.59      24697.20       757.82 o                         
  12   3   8        920.97        662.39       226.23 o                         
  13   3   8       1748.03       1333.57       269.55 o                         
  14   3   8        370.57        583.85       277.59 o                         
  15   3   8      17490.46      16590.20       773.52 o                         
  16   3   8       4380.46       3810.01       419.41 o                         
  17   3   8      21928.44      22196.35      1061.39 o                         
  18   3   8       2560.50       2461.60       443.52 o                         
  19   3   8       9569.62      10225.37       797.88 o                         
  20   3   8        295.89       -209.11       394.09 o                         
  21   3   8       1814.40       1341.84       459.90 o                         
  22   3   8       1144.91       1180.30       480.30 o                         
  23   3   8       8020.04       7422.33      1356.97 o                         
 -25   4   8        518.82       1364.83       676.78 o                         
 -24   4   8      12911.51      11780.65       971.86 o                         
 -23   4   8       2256.88       1916.02       538.44 o                         
 -22   4   8      12194.46      11938.92       828.06 o                         
 -21   4   8        262.02        782.17       336.37 o                         
 -20   4   8      12148.33      12930.56       747.24 o                         
 -19   4   8         71.82       -267.73       309.63 o                         
 -18   4   8      32729.28      32770.46      1109.36 o                         
 -17   4   8        431.82        339.92       334.14 o                         
 -16   4   8      82375.72      84755.79      1826.65 o                         
 -15   4   8        998.14        896.98       271.11 o                         
 -14   4   8      64868.21      65890.73      1344.87 o                         
 -13   4   8        140.18        316.40       227.65 o                         
 -12   4   8      41342.71      41216.23       841.01 o                         
 -11   4   8        176.70        363.79       203.94 o                         
 -10   4   8     110024.23     110321.05      1265.42 o                         
  -9   4   8       2052.24       1894.14       213.71 o                         
  -8   4   8     212721.31     211536.50      1639.16 o                         
  -7   4   8       1551.38       1624.97       224.25 o                         
  -6   4   8     116955.45     117533.27      1358.04 o                         
  -5   4   8       4090.38       4370.13       286.07 o                         
  -4   4   8      96427.87      94718.93      1000.26 o                         
  -3   4   8       9752.82       9996.48       369.40 o                         
  -2   4   8     106030.83     105564.30      1061.64 o                         
  -1   4   8      31293.63      29231.48       599.69 o                         
   0   4   8     181015.81     180004.34      1536.46 o                         
   1   4   8      30354.65      29429.42       473.29 o                         
   2   4   8      99816.76      99199.19       836.79 o                         
   3   4   8      21456.66      20832.59       403.27 o                         
   4   4   8      45313.47      44435.77       597.08 o                         
   5   4   8      36622.00      36118.99       550.30 o                         
   6   4   8      52950.50      52068.75       769.18 o                         
   7   4   8      59500.27      57468.34       824.96 o                         
   8   4   8      64193.60      63448.67       920.32 o                         
   9   4   8      42477.61      42212.35       768.14 o                         
  10   4   8      27290.18      27350.04       630.66 o                         
  11   4   8      23309.96      24028.87       755.67 o                         
  12   4   8      13453.16      13194.33       536.56 o                         
  13   4   8      14989.60      14078.41       632.47 o                         
  14   4   8      13063.22      14130.63       648.29 o                         
  15   4   8      28103.28      27586.49      1007.14 o                         
  16   4   8      12157.04      12629.78       752.59 o                         
  17   4   8      17006.68      17936.74       923.15 o                         
  18   4   8       5352.34       4653.86       585.97 o                         
  19   4   8       6633.07       5291.67       659.09 o                         
  20   4   8       3246.81       2952.94       569.11 o                         
  21   4   8       1884.53       1961.69       588.71 o                         
  22   4   8        629.77       -275.57       656.19 o                         
 -24   5   8       4609.95       2237.10      1032.74 o                         
 -23   5   8       2011.63       1992.08       448.42 o                         
 -22   5   8       3415.16       2881.33       592.19 o                         
 -21   5   8       2532.03       2133.37       421.74 o                         
 -20   5   8       4676.42       4953.89       488.21 o                         
 -19   5   8       1283.13        710.56       334.05 o                         
 -18   5   8      15708.38      15986.83       803.06 o                         
 -17   5   8       4321.99       3481.76       515.77 o                         
 -16   5   8      19736.09      20025.15       876.77 o                         
 -15   5   8       1439.01       1453.82       281.69 o                         
 -14   5   8       7622.92       7353.22       465.56 o                         
 -13   5   8        239.84        243.09       193.55 o                         
 -12   5   8       6547.54       6697.00       380.94 o                         
 -11   5   8         11.49        477.91       229.28 o                         
 -10   5   8      31160.10      32590.54       742.03 o                         
  -9   5   8         90.47        325.53       159.88 o                         
  -8   5   8      39188.69      38818.37       747.35 o                         
  -7   5   8      21399.62      21608.47       549.79 o                         
  -6   5   8      20044.22      20024.70       512.00 o                         
  -5   5   8       4468.77       4088.84       255.09 o                         
  -4   5   8      17177.88      16527.56       429.72 o                         
  -3   5   8       4589.49       4953.96       277.55 o                         
  -2   5   8      22835.48      22505.15       541.58 o                         
  -1   5   8       1542.26       1482.10       165.85 o                         
   0   5   8      37421.91      35264.25       515.21 o                         
   1   5   8      37527.27      36784.31       568.03 o                         
   2   5   8      26745.44      26675.20       513.90 o                         
   3   5   8       5330.19       5012.02       231.72 o                         
   4   5   8      10287.48       9799.20       325.00 o                         
   5   5   8       4879.56       4393.74       242.22 o                         
   6   5   8      13337.69      12574.59       341.76 o                         
   7   5   8       5528.49       5069.44       385.00 o                         
   8   5   8      12947.86      12891.24       475.62 o                         
   9   5   8      29984.23      32028.90       701.41 o                         
  10   5   8       4905.58       4727.36       311.22 o                         
  11   5   8       8317.02       8806.64       449.24 o                         
  12   5   8       1725.73       1621.37       273.16 o                         
  13   5   8       6836.91       6862.77       448.57 o                         
  14   5   8       1289.57       2018.65       352.14 o                         
  15   5   8       4854.96       4135.96       443.44 o                         
  16   5   8        242.16         44.93       419.61 o                         
  17   5   8      20648.59      20548.81       994.32 o                         
  18   5   8         44.67        136.54       528.92 o                         
  19   5   8      11031.47      11214.67       915.78 o                         
  20   5   8         65.51       1096.86       549.87 o                         
  21   5   8       5854.84       6937.23      1026.82 o                         
  22   5   8         82.79        544.41       806.21 o                         
 -24   6   8       4434.67       3121.18      1347.07 o                         
 -23   6   8       6015.10       5746.72       762.52 o                         
 -22   6   8       3099.19       2795.15       592.03 o                         
 -21   6   8       3423.54       4053.86       570.67 o                         
 -20   6   8       1557.90        736.74       364.45 o                         
 -19   6   8       1190.47        855.82       326.07 o                         
 -18   6   8       3671.39       2666.29       417.09 o                         
 -17   6   8       3824.11       7045.18       690.22 o                         
 -16   6   8      10067.77       9862.02       697.96 o                         
 -15   6   8       3399.63       3467.52       385.09 o                         
 -14   6   8       1785.86       1690.81       294.52 o                         
 -13   6   8        592.60        572.33       273.67 o                         
 -12   6   8       1386.84       1234.60       240.52 o                         
 -11   6   8        899.00        917.07       274.10 o                         
 -10   6   8       1717.90       2041.69       239.23 o                         
  -9   6   8        144.69        233.42       190.66 o                         
  -8   6   8      13590.12      14433.76       506.75 o                         
  -7   6   8          9.35        154.63       183.67 o                         
  -6   6   8       6636.04       6240.93       269.56 o                         
  -5   6   8        194.08         73.71       139.61 o                         
  -4   6   8        578.81        369.94       210.58 o                         
  -3   6   8       5708.08       5888.57       256.97 o                         
  -2   6   8       1979.05       1571.42       173.54 o                         
  -1   6   8       5892.12       5372.77       258.43 o                         
   0   6   8      16618.53      16197.50       395.64 o                         
   1   6   8       3053.16       3077.54       226.54 o                         
   2   6   8       5653.01       5047.73       244.28 o                         
   3   6   8        591.86        656.47       217.95 o                         
   4   6   8       1147.15       1123.98       200.12 o                         
   5   6   8       6320.96       6549.81       389.23 o                         
   6   6   8       2228.85       2003.92       242.38 o                         
   7   6   8      20107.04      19902.66       662.10 o                         
   8   6   8       7670.18       7055.29       459.89 o                         
   9   6   8      18260.28      17385.33       649.87 o                         
  10   6   8         58.99        -55.06       242.46 o                         
  11   6   8       2987.64       3081.66       389.87 o                         
  12   6   8        114.56        444.79       289.44 o                         
  13   6   8       8102.79       8462.55       545.42 o                         
  14   6   8        203.41        135.54       339.46 o                         
  15   6   8      22659.39      23213.62      1024.03 o                         
  16   6   8        248.86       -134.68       415.76 o                         
  17   6   8      24277.08      23667.50      1235.21 o                         
  18   6   8       1321.09        595.83       541.23 o                         
  19   6   8       5296.17       4815.79       919.34 o                         
  20   6   8        154.86       -259.82       542.41 o                         
  21   6   8       6890.93      12798.77      3881.31 o                         
 -23   7   8       1046.85       1694.57       979.03 o                         
 -22   7   8       4141.94       4010.41       742.88 o                         
 -21   7   8         34.52       -124.65       400.09 o                         
 -20   7   8       9307.83      10166.21       835.27 o                         
 -19   7   8        494.34        291.06       356.54 o                         
 -18   7   8      24648.80      24525.11       952.00 o                         
 -17   7   8          5.71        -33.01       309.41 o                         
 -16   7   8      35154.93      36740.60      1151.38 o                         
 -15   7   8          7.76        178.25       287.79 o                         
 -14   7   8      14906.23      15869.77       711.97 o                         
 -13   7   8        323.31        376.16       286.37 o                         
 -12   7   8      23523.58      23472.74       802.46 o                         
 -11   7   8       2708.00       3039.47       320.54 o                         
 -10   7   8      46311.00      45265.00      1104.30 o                         
  -9   7   8         86.92        281.03       221.33 o                         
  -8   7   8      50348.23      51690.07       934.45 o                         
  -7   7   8       5454.16       5807.43       292.76 o                         
  -6   7   8      37989.52      37973.77       737.75 o                         
  -5   7   8       4304.83       4145.39       331.76 o                         
  -4   7   8      36819.35      36060.52       729.07 o                         
  -3   7   8       2331.86       2458.73       245.52 o                         
  -2   7   8      34220.91      33775.64       785.21 o                         
  -1   7   8      10518.95      11211.01       382.34 o                         
   0   7   8      60641.19      59374.59       886.28 o                         
   1   7   8      20290.27      20117.78       626.56 o                         
   2   7   8      41528.70      42308.25      1033.86 o                         
   3   7   8      22002.94      21601.77       705.07 o                         
   4   7   8      23220.95      23249.27       730.47 o                         
   5   7   8       5795.66       5394.52       403.98 o                         
   6   7   8      29060.61      29670.32       827.14 o                         
   7   7   8      24413.61      23547.19       758.86 o                         
   8   7   8      45250.90      45627.91      1061.41 o                         
   9   7   8      33888.33      33115.02       930.73 o                         
  10   7   8      19369.19      20221.62       851.23 o                         
  11   7   8      33239.31      34236.00      1269.12 o                         
  12   7   8       9216.05       8590.98       670.61 o                         
  13   7   8      14170.95      14906.32       951.12 o                         
  14   7   8      10404.74      11358.15       753.55 o                         
  15   7   8      16730.51      17907.91      1051.90 o                         
  16   7   8      13287.54      14583.82      1061.90 o                         
  17   7   8      15430.89      15872.04      1263.54 o                         
  18   7   8       3864.53       3116.30       718.43 o                         
  19   7   8      17124.30      16469.74      1358.95 o                         
  20   7   8       1282.61       1563.66      1965.12 o                         
 -22   8   8       3732.20       6853.17      2478.38 o                         
 -21   8   8       4248.33       2461.94       928.83 o                         
 -20   8   8       1791.33       1834.17       557.83 o                         
 -19   8   8       4132.48       4494.22       711.60 o                         
 -18   8   8       4819.09       5149.09       700.25 o                         
 -17   8   8       5215.09       5196.85       528.73 o                         
 -16   8   8       5207.04       5425.22       560.49 o                         
 -15   8   8       7576.16       6438.10       522.20 o                         
 -14   8   8       6306.01       5832.84       545.13 o                         
 -13   8   8       1641.45       1682.99       351.70 o                         
 -12   8   8        742.20        471.23       283.55 o                         
 -11   8   8        644.45        722.84       294.78 o                         
 -10   8   8       8350.84       7306.82       495.19 o                         
  -9   8   8        225.90        180.83       247.96 o                         
  -8   8   8       5415.58       4987.43       461.24 o                         
  -7   8   8       2395.99       1803.79       268.00 o                         
  -6   8   8       4084.01       3782.95       320.02 o                         
  -5   8   8        224.10        408.03       229.88 o                         
  -4   8   8        659.47        660.47       200.29 o                         
  -3   8   8       3526.85       3440.82       292.81 o                         
  -2   8   8       2606.95       2576.28       275.69 o                         
  -1   8   8       5291.81       5007.27       415.21 o                         
   0   8   8       2201.46       1457.99       301.99 o                         
   1   8   8       2433.79       2199.90       319.32 o                         
   2   8   8         13.50        155.90       306.96 o                         
   3   8   8       2625.31       2235.56       336.02 o                         
   4   8   8       2572.68       2183.45       316.62 o                         
   5   8   8       4588.20       4901.91       437.69 o                         
   6   8   8        705.46        480.70       307.52 o                         
   7   8   8      24287.04      24857.54       949.49 o                         
   8   8   8        409.26         39.86       316.35 o                         
   9   8   8      20161.72      19899.59       870.03 o
[truncated: 558,579 more chars]
