# Supplementary material for: Crystal structures of three 4-methyl­piperidinium salts (one as three polymorphs) with tetrahalogenidoaurate(III), halide and (in one case) di­chloro­iodate(I) counter-anions
Source: Acta Crystallogr E Crystallogr Commun. 2025 Jun 12;81(Pt 7):600–12. doi: 10.1107/S2056989025004918 (PMC12230621; doi:10.1107/S2056989025004918)
Supplement: Supplementary file 5 [file e-81-00600-2csup5.hkl]

data_2c                                                                         
_shelx_title ' York in P-1'                                                     
_shelx_refln_list_code          4                                               
_shelx_F_calc_maximum      957.28                                               
_exptl_crystal_F_000      2780.00                                               
_reflns_d_resolution_high  0.7100                                               
                                                                                
loop_                                                                           
 _space_group_symop_operation_xyz                                               
 'x, y, z'                                                                      
 '-x, -y, -z'                                                                   
                                                                                
_cell_length_a    14.4553                                                       
_cell_length_b    15.1302                                                       
_cell_length_c    24.3885                                                       
_cell_angle_alpha  90.797                                                       
_cell_angle_beta   98.137                                                       
_cell_angle_gamma 106.407                                                       
                                                                                
_shelx_F_squared_multiplier     1.000                                           
                                                                                
loop_                                                                           
 _refln_index_h                                                                 
 _refln_index_k                                                                 
 _refln_index_l                                                                 
 _refln_F_squared_calc                                                          
 _refln_F_squared_meas                                                          
 _refln_F_squared_sigma                                                         
 _refln_observed_status                                                         
   2   0   0       4306.48       5439.25       118.14 o                         
   3   0   0      26779.67      30588.74       333.22 o                         
   4   0   0       5883.27       5689.18       164.75 o                         
   5   0   0     216660.89     227305.59      1660.70 o                         
   6   0   0       7933.31       9417.12       321.82 o                         
   7   0   0       1268.39       2311.73       295.51 o                         
   8   0   0      24168.41      24869.10       660.09 o                         
   9   0   0      81523.24      82975.95      1243.35 o                         
  10   0   0      25406.56      24338.92       682.76 o                         
  11   0   0      11083.23      11450.36       565.21 o                         
  12   0   0      15741.21      17013.55       751.84 o                         
  13   0   0      41312.96      39990.05      1489.64 o                         
  14   0   0      27523.66      28525.79      1262.88 o                         
  15   0   0          0.23        296.69       552.67 o                         
  16   0   0       7748.25       5724.56       701.30 o                         
  17   0   0       3141.22       4063.56       738.11 o                         
  18   0   0      23958.66      25940.54      1679.95 o                         
 -18   1   0       5162.23       6612.36       925.87 o                         
 -17   1   0       1015.17       1589.92       590.44 o                         
 -16   1   0        144.10        630.76       504.46 o                         
 -15   1   0       2225.32       1655.32       520.50 o                         
 -14   1   0        790.33        850.63       400.60 o                         
 -13   1   0      16803.26      16674.00       734.83 o                         
 -12   1   0      29455.23      27930.00       841.96 o                         
 -11   1   0      36350.67      35767.38       915.15 o                         
 -10   1   0      35560.25      34099.38       754.68 o                         
  -9   1   0      28556.28      28601.97       739.55 o                         
  -8   1   0      48579.92      48974.84       928.14 o                         
  -7   1   0       6387.31       6827.54       344.33 o                         
  -6   1   0      30364.42      29782.45       573.55 o                         
  -5   1   0      22925.66      22864.12       396.22 o                         
  -4   1   0       4762.42       4788.62       150.65 o                         
  -3   1   0      27887.14      28499.02       312.28 o                         
  -2   1   0       2795.37       3077.86        99.10 o                         
   1   1   0       5874.63       5280.28       167.79 o                         
   2   1   0      15153.71      15937.71       270.81 o                         
   3   1   0      17365.14      17221.20       279.48 o                         
   4   1   0       1910.21       2598.52       138.88 o                         
   5   1   0       8055.93       7735.43       278.61 o                         
   6   1   0       9035.27       9353.94       330.06 o                         
   7   1   0      57250.98      54965.68       856.63 o                         
   8   1   0      79138.84      79877.39      1134.77 o                         
   9   1   0      22840.20      21055.96       590.76 o                         
  10   1   0      11930.77      12636.71       596.02 o                         
  11   1   0        766.94        971.05       253.32 o                         
  12   1   0        100.09        267.23       345.46 o                         
  13   1   0      23856.14      23220.41      1243.81 o                         
  14   1   0      16891.31      17207.23       962.47 o                         
  15   1   0       5870.40       5289.12       703.47 o                         
  16   1   0         31.55        -65.43       603.87 o                         
  17   1   0       2409.58       1624.22       603.25 o                         
  18   1   0       2028.01       2457.07       667.63 o                         
 -18   2   0        471.57       1322.71       704.14 o                         
 -17   2   0       7477.61       7844.85       906.30 o                         
 -16   2   0      38412.86      41624.30      1905.52 o                         
 -15   2   0       3594.68       3942.76       636.15 o                         
 -14   2   0       2983.33       2808.12       387.65 o                         
 -13   2   0        428.25       1044.39       303.75 o                         
 -12   2   0      54176.52      53560.63      1117.76 o                         
 -11   2   0      43803.00      43909.61      1012.99 o                         
 -10   2   0        653.00        677.57       179.97 o                         
  -9   2   0        690.54       1069.61       177.10 o                         
  -8   2   0      74176.66      76344.69      1097.11 o                         
  -7   2   0      60696.41      63478.56       878.15 o                         
  -6   2   0      19181.46      18602.45       395.38 o                         
  -4   2   0      16861.29      17559.14       274.88 o                         
  -3   2   0     380621.06     382758.94      1877.48 o                         
  -2   2   0      13017.56      12811.11       191.61 o                         
  -1   2   0      12190.39      11610.59       212.10 o                         
   0   2   0       5620.23       5358.36       164.52 o                         
   1   2   0       5453.66       5970.65       148.77 o                         
   2   2   0     204500.52     219732.03      1408.08 o                         
   3   2   0      14276.70      15288.21       314.84 o                         
   4   2   0      40515.51      41748.17       585.69 o                         
   5   2   0       1252.08       1977.19       193.68 o                         
   6   2   0      38128.18      41140.23       742.09 o                         
   7   2   0      73440.41      75097.49      1106.59 o                         
   8   2   0         56.11       -153.15       252.94 o                         
   9   2   0       4642.36       4494.56       338.57 o                         
  10   2   0      20744.64      21201.53       720.17 o                         
  11   2   0      46145.95      45756.17      1111.53 o                         
  12   2   0        110.41        473.42       384.54 o                         
  13   2   0        171.41       -148.46       415.04 o                         
  14   2   0       9385.80      10653.10       792.44 o                         
  15   2   0      32324.53      35453.39      1564.85 o                         
  16   2   0        322.30        757.26       500.96 o                         
  17   2   0        687.24        -12.33       481.32 o                         
  18   2   0       3135.08       5765.72      2127.00 o                         
 -19   3   0       3386.51       3693.09       893.28 o                         
 -18   3   0       1021.04       1726.86       681.75 o                         
 -17   3   0       1768.46       1887.63       814.96 o                         
 -16   3   0       4883.80       5607.06       671.06 o                         
 -15   3   0       8568.98       7692.51       752.64 o                         
 -14   3   0       5374.61       4927.00       452.40 o                         
 -13   3   0        346.98        434.31       278.19 o                         
 -12   3   0       4913.91       5250.54       406.19 o                         
 -11   3   0      20887.59      19902.60       653.62 o                         
 -10   3   0       1228.97        839.21       201.21 o                         
  -9   3   0       8469.19       8549.86       366.37 o                         
  -8   3   0      18326.16      17769.80       494.93 o                         
  -7   3   0      14860.95      14929.59       443.53 o                         
  -6   3   0       9659.22       9859.88       306.24 o                         
  -5   3   0       1063.97        977.16       100.62 o                         
  -4   3   0       1589.78       1832.31       121.19 o                         
  -3   3   0       8326.15       7671.88       187.31 o                         
  -2   3   0        810.13        980.82        92.16 o                         
  -1   3   0        913.43        842.01        89.33 o                         
   0   3   0       3706.22       4016.66       155.75 o                         
   1   3   0         12.26        228.58        82.86 o                         
   2   3   0       2111.57       1989.21       133.76 o                         
   3   3   0        338.72        543.17        97.61 o                         
   4   3   0       7457.42       7698.02       284.81 o                         
   5   3   0      22296.48      20444.78       559.45 o                         
   6   3   0        241.92        452.91       139.16 o                         
   7   3   0      20830.08      20978.92       661.06 o                         
   8   3   0        294.46        219.13       143.27 o                         
   9   3   0       3252.90       3248.66       258.06 o                         
  10   3   0      56368.51      54573.44      1096.59 o                         
  11   3   0      16736.06      16153.65       854.27 o                         
  12   3   0       5857.42       7247.36       636.16 o                         
  13   3   0       5708.68       5451.17       641.53 o                         
  14   3   0       8937.04      10832.88      1010.12 o                         
  15   3   0       1502.16       1067.13       600.10 o                         
  16   3   0       3499.79       3474.08       603.82 o                         
  17   3   0       4856.19       5820.34       763.21 o                         
 -19   4   0      16097.82      15958.01      1307.52 o                         
 -18   4   0         51.41       -549.84       549.84 o                         
 -17   4   0       4791.79       5028.02       691.29 o                         
 -16   4   0       3635.67       2902.34       602.36 o                         
 -15   4   0      31786.90      31612.07      1243.40 o                         
 -14   4   0      18840.34      19586.25       941.85 o                         
 -13   4   0       2362.70       2863.62       393.01 o                         
 -12   4   0       1333.31       1615.64       247.48 o                         
 -11   4   0       4769.46       6351.83       369.90 o                         
 -10   4   0      44242.18      42789.73       877.82 o                         
  -9   4   0      18570.44      17993.38       549.08 o                         
  -8   4   0       9593.57      10986.97       420.10 o                         
  -7   4   0      13656.88      13334.46       424.48 o                         
  -6   4   0     156344.22     162546.80      1480.16 o                         
  -5   4   0      55058.23      53874.78       738.51 o                         
  -4   4   0       1878.90       2382.91       149.33 o                         
  -3   4   0      38552.35      37209.75       460.86 o                         
  -2   4   0       5588.50       5359.00       193.36 o                         
  -1   4   0     839398.56     802457.44      3737.45 o                         
   0   4   0      10872.03      11403.48       275.17 o                         
   1   4   0       2657.38       2674.79       165.01 o                         
   2   4   0       1377.25       1104.57       147.64 o                         
   3   4   0       8206.88       8492.72       322.77 o                         
   4   4   0     159163.09     157380.14      1801.93 o                         
   5   4   0       3019.16       3248.04       221.01 o                         
   6   4   0      36228.24      36517.21      1012.33 o                         
   7   4   0       1482.86       1696.09       335.66 o                         
   8   4   0      43292.21      43046.61      1235.58 o                         
   9   4   0      39861.56      40639.80      1246.72 o                         
  10   4   0       6283.19       6100.57       534.86 o                         
  11   4   0       6348.77       6282.92       591.27 o                         
  12   4   0      34446.87      35136.97      1373.09 o                         
  13   4   0       6176.45       7109.21       647.26 o                         
  14   4   0       5903.62       5484.97       634.94 o                         
  15   4   0       3585.95       3889.73       635.78 o                         
  16   4   0       2690.23       3066.99       611.53 o                         
  17   4   0      15775.76      14435.10      1246.89 o                         
 -19   5   0       1891.88        821.04       520.93 o                         
 -18   5   0        594.74       2049.08       578.34 o                         
 -17   5   0        252.69        301.56       485.19 o                         
 -16   5   0       1113.04        612.06       364.88 o                         
 -15   5   0       9914.24      10330.19       799.23 o                         
 -14   5   0      12475.35      12305.83       746.88 o                         
 -13   5   0       7531.34       7566.74       556.63 o                         
 -12   5   0       6430.32       6627.49       400.64 o                         
 -11   5   0      19830.59      19802.48       641.54 o                         
 -10   5   0      46987.42      46704.05       971.59 o                         
  -9   5   0      53990.47      55322.18      1040.11 o                         
  -8   5   0       3872.20       4077.55       278.76 o                         
  -7   5   0       1401.12       1847.26       214.98 o                         
  -6   5   0       8979.29       8964.65       347.54 o                         
  -5   5   0        543.85        372.04       141.59 o                         
  -4   5   0      11321.47      11790.27       359.57 o                         
  -3   5   0       1815.05       1827.14       153.55 o                         
  -2   5   0       3104.09       2580.96       164.42 o                         
  -1   5   0        999.97        887.01        99.15 o                         
   0   5   0        268.71        321.00       127.41 o                         
   1   5   0      35017.65      32131.30       667.83 o                         
   2   5   0      33290.15      32096.18       769.96 o                         
   3   5   0       7067.35       6838.88       391.92 o                         
   4   5   0        642.25        712.74       223.31 o                         
   5   5   0         71.64        191.47       144.51 o                         
   6   5   0      35794.84      32427.09       704.91 o                         
   7   5   0     141574.69     141733.50      2242.24 o                         
   8   5   0      19031.36      19545.92       855.35 o                         
   9   5   0       4998.21       4411.71       482.30 o                         
  10   5   0       5437.01       5445.39       525.35 o                         
  11   5   0          0.13       -212.56       366.22 o                         
  12   5   0      12028.78      10184.33       779.06 o                         
  13   5   0      10241.51      10866.53       786.68 o                         
  14   5   0      11083.11      12842.46       861.39 o                         
  15   5   0        151.71        229.53       643.19 o                         
  16   5   0        220.32        225.40       510.59 o                         
  17   5   0        119.38       -777.64       804.66 o                         
 -19   6   0       9356.31      11438.28      1143.31 o                         
 -18   6   0      11836.80      10963.19      1061.36 o                         
 -17   6   0      30752.25      33278.79      1593.66 o                         
 -16   6   0        658.74        881.90       434.21 o                         
 -15   6   0       2389.85       2288.03       397.35 o                         
 -14   6   0      11296.04      11040.96       701.96 o                         
 -13   6   0      60198.77      58534.35      1563.54 o                         
 -12   6   0      12764.04      13980.77       647.21 o                         
 -11   6   0      10361.88      10826.86       475.24 o                         
 -10   6   0        441.02        761.30       230.24 o                         
  -9   6   0      41692.34      42049.71      1013.56 o                         
  -8   6   0      47830.98      47603.79       945.11 o                         
  -7   6   0      68338.45      69234.06      1062.84 o                         
  -6   6   0       1107.53       1060.05       217.30 o                         
  -5   6   0      40656.81      38907.51       824.73 o                         
  -4   6   0     208593.08     205052.50      1673.10 o                         
  -3   6   0        872.92        515.05       157.47 o                         
  -2   6   0     188499.19     181134.30      1710.36 o                         
  -1   6   0      54245.50      53364.18       665.32 o                         
   0   6   0      14231.75      13221.53       395.96 o                         
   1   6   0     293344.78     286050.81      2634.44 o                         
   2   6   0       2162.34       1838.05       271.02 o                         
   3   6   0      53834.65      53148.95      1162.35 o                         
   4   6   0       2189.16       2470.82       240.67 o                         
   5   6   0      39898.70      38545.14       848.87 o                         
   6   6   0      74278.45      69291.08      1259.70 o                         
   7   6   0       8800.57       8362.37       598.26 o                         
   8   6   0       5146.88       5631.77       511.66 o                         
   9   6   0      51376.53      49244.27      1461.41 o                         
  10   6   0       9401.19      10094.37       722.52 o                         
  11   6   0       8348.94       8833.36       747.10 o                         
  12   6   0       2777.91       2920.49       481.31 o                         
  13   6   0       3249.36       3139.24       483.88 o                         
  14   6   0      32265.31      34217.96      1399.59 o                         
  15   6   0        237.24        627.82       490.00 o                         
  16   6   0       9137.98       9127.53       975.27 o                         
 -19   7   0       1571.40       2553.37       928.55 o                         
 -18   7   0       2599.33       2460.57       679.87 o                         
 -17   7   0       4329.82       3704.43       571.48 o                         
 -16   7   0        510.23        236.88       376.00 o                         
 -15   7   0        535.08        709.51       326.61 o                         
 -14   7   0       5575.98       5559.63       545.23 o                         
 -13   7   0      34023.04      34981.57      1222.21 o                         
 -12   7   0      33929.92      32953.61      1013.36 o                         
 -11   7   0      10031.39      10725.11       561.03 o                         
 -10   7   0        133.23        149.11       231.41 o                         
  -9   7   0      24955.10      24558.99       689.69 o                         
  -8   7   0      23224.97      22151.89       633.87 o                         
  -7   7   0      40004.23      40011.86       823.79 o                         
  -6   7   0      13312.08      13463.63       491.04 o                         
  -5   7   0       6781.74       6446.76       297.75 o                         
  -4   7   0        483.06        270.30       178.29 o                         
  -3   7   0       9172.21       9141.47       382.14 o                         
  -2   7   0      28024.21      26561.59       555.13 o                         
  -1   7   0      28291.59      26397.79       468.35 o                         
   0   7   0        697.35        416.89       143.78 o                         
   1   7   0        143.07        388.93       183.97 o                         
   2   7   0         98.60          8.35       251.31 o                         
   3   7   0      33168.00      31521.50       992.65 o                         
   4   7   0      68212.34      65038.91      1106.27 o                         
   5   7   0      12167.60      11641.17       475.33 o                         
   6   7   0        953.66        644.83       242.49 o                         
   7   7   0      31446.60      32554.27      1127.74 o                         
   8   7   0      11969.56      11604.97       717.86 o                         
   9   7   0      81509.41      82380.70      1965.41 o                         
  10   7   0      19542.90      18624.84       971.64 o                         
  11   7   0        267.42         95.98       422.58 o                         
  12   7   0      12344.98      12260.27       829.07 o                         
  13   7   0       3560.25       4005.38       529.45 o                         
  14   7   0       7422.77       7677.94       837.83 o                         
  15   7   0       3130.29       3606.20       600.83 o                         
  16   7   0       8646.65       9332.53      1464.88 o                         
 -19   8   0       1646.43       1823.36       644.61 o                         
 -18   8   0      10410.77      11133.47      1025.66 o                         
 -17   8   0       7547.61       9515.94       779.10 o                         
 -16   8   0      29964.49      27924.66      1258.77 o                         
 -15   8   0      21659.36      22484.00       974.53 o                         
 -14   8   0       2636.65       2339.19       395.86 o                         
 -13   8   0       1380.16       1349.66       302.73 o                         
 -12   8   0       2488.59       2250.33       312.23 o                         
 -11   8   0      31233.04      31821.82       892.87 o                         
 -10   8   0      37612.89      36748.53       900.00 o                         
  -9   8   0        666.81        611.55       227.12 o                         
  -8   8   0       4560.51       4438.53       333.69 o                         
  -7   8   0      95438.56      95807.23      1425.53 o                         
  -6   8   0      74845.35      72746.81       904.85 o                         
  -5   8   0      37134.12      37274.08       868.94 o                         
  -4   8   0      48973.87      47646.43       857.43 o                         
  -3   8   0        424.85        560.41       194.49 o                         
  -2   8   0     287044.31     267931.03      2302.01 o                         
  -1   8   0       6506.11       5967.59       288.57 o                         
   0   8   0      52631.90      48541.59       910.57 o                         
   1   8   0      26530.88      26057.45       716.52 o                         
   2   8   0      17352.19      16701.66       689.74 o                         
   3   8   0      36112.36      33582.62      1083.51 o                         
   4   8   0       4450.39       3862.21       322.26 o                         
   5   8   0       7654.08       7448.89       417.87 o                         
   6   8   0         19.17       -354.19       354.19 o                         
   7   8   0      19205.45      19156.96       969.25 o                         
   8   8   0      50467.09      51873.23      1517.54 o                         
   9   8   0      16173.47      16713.38       924.54 o                         
  10   8   0       8779.21       8061.56       667.30 o                         
  11   8   0      21129.80      20690.29      1041.05 o                         
  12   8   0         68.47        490.23       401.68 o                         
  13   8   0      10596.66      10580.41       825.96 o                         
  14   8   0        398.52        420.92       442.84 o                         
  15   8   0       1462.08       1723.05       972.66 o                         
 -19   9   0        134.42       -505.47       704.31 o                         
 -18   9   0        720.74       1218.83       540.73 o                         
 -17   9   0         68.76        772.40       540.20 o                         
 -16   9   0      10351.48       9231.62       713.00 o                         
 -15   9   0       6918.71       7770.21       598.70 o                         
 -14   9   0        379.43        236.21       309.56 o                         
 -13   9   0        405.71         36.97       233.42 o                         
 -12   9   0       4048.19       4462.99       376.47 o                         
 -11   9   0      18642.26      20064.91       747.18 o                         
 -10   9   0      43258.78      42325.45       997.37 o                         
  -9   9   0      19207.03      18789.45       652.50 o                         
  -8   9   0       4619.57       4461.36       333.78 o                         
  -7   9   0       8911.50       8869.89       399.97 o                         
  -6   9   0      10707.83      10717.17       458.93 o                         
  -5   9   0        105.35        467.94       196.65 o                         
  -4   9   0        427.48        349.10       170.70 o                         
  -3   9   0       7282.10       6450.86       423.87 o                         
  -2   9   0       1351.34       1281.93       212.99 o                         
  -1   9   0       4133.39       3890.46       243.20 o                         
   0   9   0      29241.99      27562.77       836.09 o                         
   1   9   0      20766.95      20347.07       655.23 o                         
   2   9   0       2438.53       2675.91       317.30 o                         
   3   9   0       2232.40       2498.27       408.55 o                         
   4   9   0       7881.88       7910.45       582.19 o                         
   5   9   0      12160.17      12551.15       711.69 o                         
   6   9   0      94136.19      94796.10      2209.66 o                         
   7   9   0       6920.90       7362.22       623.23 o                         
   8   9   0         11.69       -130.31       365.68 o                         
   9   9   0      22713.57      22696.38      1094.84 o                         
  10   9   0         88.81        567.80       377.51 o                         
  11   9   0       9732.36       8564.72       716.92 o                         
  12   9   0        565.38       1416.92       434.63 o                         
  13   9   0       6355.90       7037.80       751.40 o                         
  14   9   0       1368.05       1145.65       493.07 o                         
  15   9   0       1053.33        764.57      1962.18 o                         
 -19  10   0      10685.03       9524.86      1274.30 o                         
 -18  10   0      13798.94      13506.70      1086.32 o                         
 -17  10   0       5268.75       5511.58       646.51 o                         
 -16  10   0        949.79        713.72       424.21 o                         
 -15  10   0      11639.90      12314.38       836.10 o                         
 -14  10   0      26954.15      26591.48      1123.15 o                         
 -13  10   0      16205.03      16728.92       736.33 o                         
 -12  10   0       6435.68       6257.91       456.34 o                         
 -11  10   0        947.89       1152.36       242.66 o                         
 -10  10   0       6580.39       6286.77       426.22 o                         
  -9  10   0      31651.14      30942.75       857.06 o                         
  -8  10   0      61080.19      58543.78      1026.91 o                         
  -7  10   0      20715.83      19616.23       497.19 o                         
  -6  10   0      24780.16      23371.30       664.63 o                         
  -5  10   0       9476.10       9632.08       434.58 o                         
  -4  10   0       5881.02       5232.42       356.05 o                         
  -3  10   0      61826.38      58789.09      1128.03 o                         
  -2  10   0      36391.24      35102.16       863.02 o                         
  -1  10   0       3967.20       4020.04       315.21 o                         
   0  10   0      31144.38      29975.31       927.59 o                         
   1  10   0       9191.51       8579.44       426.09 o                         
   2  10   0       1543.28       1406.70       258.02 o                         
   3  10   0        491.51        801.08       346.55 o                         
   4  10   0       1925.52       1368.24       342.45 o                         
   5  10   0      34167.81      34728.10      1214.80 o                         
   6  10   0       7438.07       6637.19       633.71 o                         
   7  10   0       2445.15       1979.97       458.41 o                         
   8  10   0      15629.19      15147.01       886.99 o                         
   9  10   0        255.85        -88.40       419.70 o                         
  10  10   0       8171.53       8285.02       734.17 o                         
  11  10   0        541.87        672.13       413.36 o                         
  12  10   0         26.45        -76.08       466.53 o                         
  13  10   0       9173.15       9703.82       915.10 o                         
  14  10   0        123.09        459.84       706.62 o                         
 -19  11   0       3505.81       4445.60       948.01 o                         
 -18  11   0        514.70        652.81       456.05 o                         
 -17  11   0        631.21         12.67       427.92 o                         
 -16  11   0        421.68        598.39       377.79 o                         
 -15  11   0       2059.31       1849.73       422.44 o                         
 -14  11   0      14539.44      15089.30       878.07 o                         
 -13  11   0      14952.59      15337.97       764.31 o                         
 -12  11   0      20713.80      21407.59       800.57 o                         
 -11  11   0        352.90        366.12       262.11 o                         
 -10  11   0        272.68       1015.19       225.28 o                         
  -9  11   0       1328.60       1386.81       264.98 o                         
  -8  11   0        250.41        749.93       238.78 o                         
  -7  11   0       7181.86       6788.78       367.75 o                         
  -6  11   0      20661.54      20672.11       649.44 o                         
  -5  11   0        268.37        238.50       225.10 o                         
  -4  11   0        103.61         31.39       216.76 o                         
  -3  11   0      11418.76      12041.45       639.10 o                         
  -2  11   0       3121.45       2485.73       295.53 o                         
  -1  11   0         65.81        210.05       151.58 o                         
   0  11   0       8718.93       9441.52       437.33 o                         
   1  11   0      16658.91      17242.86       772.16 o                         
   2  11   0      14611.07      15183.23       635.80 o                         
   3  11   0      23125.33      22736.03      1004.50 o                         
   4  11   0        598.25        432.60       333.38 o                         
   5  11   0       4542.42       3544.10       457.28 o                         
   6  11   0      53394.61      55532.58      1810.78 o                         
   7  11   0       3246.02       4670.86       580.19 o                         
   8  11   0      33465.10      36323.96      1414.75 o                         
   9  11   0       4529.01       3984.54       517.99 o                         
  10  11   0        162.44        902.14       417.29 o                         
  11  11   0       9037.17       8975.45       831.88 o                         
  12  11   0        125.71       -455.64       455.64 o                         
  13  11   0       6244.97       3717.43       943.48 o                         
 -19  12   0       6043.85       1327.59       861.62 o                         
 -18  12   0       8920.16       8315.31       962.49 o                         
 -17  12   0      18223.46      18284.46      1157.59 o                         
 -16  12   0       3586.72       3270.91       542.81 o                         
 -15  12   0       9729.55       9803.69       795.10 o                         
 -14  12   0       7281.52       7957.45       705.36 o                         
 -13  12   0          6.88        239.10       298.59 o                         
 -12  12   0       8617.76       9027.06       597.77 o                         
 -11  12   0      24671.74      25370.19       862.28 o                         
 -10  12   0        197.17        475.77       269.10 o                         
  -9  12   0       1957.74       1994.55       324.82 o                         
  -8  12   0      13884.30      14171.78       582.71 o                         
  -7  12   0      24269.17      23073.64       669.44 o                         
  -6  12   0      67579.87      67864.32      1238.06 o                         
  -5  12   0      35135.08      35064.67       885.70 o                         
  -4  12   0      11449.58      10882.67       524.63 o                         
  -3  12   0      33785.37      33057.62      1076.22 o                         
  -2  12   0      11089.28      10363.57       553.38 o                         
  -1  12   0      48823.86      47797.85      1081.76 o                         
   0  12   0      35591.70      33198.77       982.23 o                         
   1  12   0      15649.90      15134.44       757.20 o                         
   2  12   0      15023.31      14943.54       777.91 o                         
   3  12   0      16225.97      14806.70       853.69 o                         
   4  12   0        625.63        901.68       343.99 o                         
   5  12   0        644.27        399.65       367.61 o                         
   6  12   0       4928.72       4522.06       580.90 o                         
   7  12   0      47649.93      48920.17      1717.60 o                         
   8  12   0       6985.72       6839.76       668.70 o                         
   9  12   0         21.78        106.97       549.02 o                         
  10  12   0      15605.89      17727.66      1049.78 o                         
  11  12   0         36.12        845.84       488.78 o                         
  12  12   0      15883.95      18183.63      1690.81 o                         
 -18  13   0        509.71        569.12       727.87 o                         
 -17  13   0       9692.35       9702.89       938.86 o                         
 -16  13   0      10434.77       8060.15       847.74 o                         
 -15  13   0      10430.03      11349.15       935.04 o                         
 -14  13   0       2274.10       1875.65       628.72 o                         
 -13  13   0        686.38        539.67       351.71 o                         
 -12  13   0      12482.11      13059.56       753.50 o                         
 -11  13   0      28467.23      28066.25       968.04 o                         
 -10  13   0      54283.05      55916.08      1335.53 o                         
  -9  13   0       8238.76       8665.95       483.80 o                         
  -8  13   0       2888.86       2811.57       311.62 o                         
  -7  13   0       5452.79       7023.76       448.86 o                         
  -6  13   0       3662.38       5000.04       399.34 o                         
  -5  13   0        251.25        938.79       269.59 o                         
  -4  13   0        644.68        524.46       304.06 o                         
  -3  13   0       6222.54       5780.04       550.27 o                         
  -2  13   0       9050.72       9686.42       594.98 o                         
  -1  13   0      34153.97      34935.20      1003.93 o                         
   0  13   0      16209.37      16898.23       736.66 o                         
   1  13   0      10655.30       9297.57       575.19 o                         
   2  13   0      16532.35      18053.53       899.61 o                         
   3  13   0      30499.74      33392.27      1307.29 o                         
   4  13   0      10118.01       9662.01       724.05 o                         
   5  13   0      34432.89      34480.71      1363.49 o                         
   6  13   0       3894.61       4439.68       557.48 o                         
   7  13   0       2996.61       4322.26       591.62 o                         
   8  13   0      28782.80      30509.79      1361.29 o                         
   9  13   0         17.11        -15.98       389.55 o                         
  10  13   0       1937.47       1754.59       531.39 o                         
  11  13   0        207.78       -408.22       587.48 o                         
 -18  14   0      10299.62      10932.23      1839.40 o                         
 -17  14   0        521.67        999.24       530.80 o                         
 -16  14   0       6042.31       4933.88       733.10 o                         
 -15  14   0       9123.75       9725.61       867.65 o                         
 -14  14   0      22602.42      26190.44      1349.02 o                         
 -13  14   0      10255.24      10781.75       760.86 o                         
 -12  14   0        228.94        608.51       335.74 o                         
 -11  14   0        836.83       1291.66       367.10 o                         
 -10  14   0      17261.50      17922.37       841.68 o                         
  -9  14   0     114639.05     120586.50      2312.63 o                         
  -8  14   0      10843.35       9775.88       660.61 o                         
  -7  14   0        110.34         89.61       273.03 o                         
  -6  14   0       2435.88       1708.37       326.75 o                         
  -5  14   0       3766.08       3190.40       412.41 o                         
  -4  14   0     103646.04     101363.15      1967.97 o                         
  -3  14   0      50868.68      49355.43      1510.20 o                         
  -2  14   0      34581.51      35102.89      1117.91 o                         
  -1  14   0       6140.31       6436.19       507.27 o                         
   0  14   0      18715.03      19041.78       868.59 o                         
   1  14   0      13422.60      14281.30       754.66 o                         
   2  14   0        171.70        491.89       351.08 o                         
   3  14   0       2301.29       3358.76       518.43 o                         
   4  14   0      10207.27      10429.43       783.25 o                         
   5  14   0       6141.16       7346.11       656.63 o                         
   6  14   0        152.12        750.47       402.67 o                         
   7  14   0      16305.10      17702.38      1219.26 o                         
   8  14   0       1894.41       2721.25       527.78 o                         
   9  14   0      16515.79      16055.16      1017.24 o                         
  10  14   0         36.23        295.82       706.59 o                         
 -17  15   0       1015.73        856.78       691.64 o                         
 -16  15   0        129.82        174.69       542.49 o                         
 -15  15   0       4908.65       7494.30       949.59 o                         
 -14  15   0       9264.97      12444.79      1094.27 o                         
 -13  15   0      24136.68      26179.13      1353.92 o                         
 -12  15   0       5794.28       6352.61       712.84 o                         
 -11  15   0         92.11         63.06       350.87 o                         
 -10  15   0       3545.17       4395.52       614.88 o                         
  -9  15   0         11.17        243.59       319.87 o                         
  -8  15   0      17736.13      19495.39       963.86 o                         
  -7  15   0       5170.54       5916.23       601.39 o                         
  -6  15   0        662.97        749.55       371.73 o                         
  -5  15   0         39.34         -3.11       358.96 o                         
  -4  15   0      13107.48      14679.96       898.14 o                         
  -3  15   0         45.46         50.14       340.24 o                         
  -2  15   0        831.71        832.21       356.67 o                         
  -1  15   0      21732.15      24043.10      1019.88 o                         
   0  15   0      23340.89      24539.76      1001.76 o                         
   1  15   0      14095.38      13594.18       864.45 o                         
   2  15   0       5914.31       6875.55       684.01 o                         
   3  15   0        123.24       -433.41       433.41 o                         
   4  15   0      10174.92      10111.02       812.33 o                         
   5  15   0      40447.20      44006.78      1744.79 o                         
   6  15   0       1178.53       1650.56       558.73 o                         
   7  15   0       8838.97       8295.42       821.27 o                         
   8  15   0          8.41        884.18       493.98 o                         
   9  15   0         28.86       -799.70       799.70 o                         
 -17  16   0       4426.30       3109.84      1184.09 o                         
 -16  16   0      10931.50       9509.09      1241.38 o                         
 -15  16   0         30.79       1349.97       746.25 o                         
 -14  16   0        360.81        451.49       584.95 o                         
 -13  16   0       4817.47       4191.43       735.61 o                         
 -12  16   0      25674.12      26336.86      1306.13 o                         
 -11  16   0         71.86        461.31       469.53 o                         
 -10  16   0       1449.01        935.09       417.82 o                         
  -9  16   0        138.58        220.44       388.34 o                         
  -8  16   0      15814.53      17091.79       934.92 o                         
  -7  16   0      29599.81      30094.47      1227.18 o                         
  -6  16   0      11542.69       9998.91       728.84 o                         
  -5  16   0       7678.63       7356.74       692.81 o                         
  -4  16   0        127.76        557.10       409.43 o                         
  -3  16   0      13140.26      14885.56       942.18 o                         
  -2  16   0      10399.63      10261.49       782.46 o                         
  -1  16   0       8485.48      10015.93       764.04 o                         
   0  16   0       4139.24       4935.92       592.70 o                         
   1  16   0       1347.70       1597.16       432.71 o                         
   2  16   0       6392.25       7145.04       758.86 o                         
   3  16   0        443.92        252.04       413.95 o                         
   4  16   0        775.07       1207.98       487.98 o                         
   5  16   0         31.45       -240.07       467.65 o                         
   6  16   0      14337.10      15630.95      1254.27 o                         
   7  16   0        698.70        377.21       549.16 o                         
   8  16   0        871.93      -1009.26      1009.26 o                         
 -16  17   0       5456.67       5717.02      1300.02 o                         
 -15  17   0       1311.89       1147.43       623.88 o                         
 -14  17   0        321.79       1635.22       785.94 o                         
 -13  17   0         20.59        316.43       465.96 o                         
 -12  17   0        730.18       1384.19       477.49 o                         
 -11  17   0      14735.13      16760.07      1098.48 o                         
 -10  17   0       1411.74       1360.28       475.64 o                         
  -9  17   0        840.47        911.33       478.61 o                         
  -8  17   0         16.64        159.50       426.17 o                         
  -7  17   0       8822.15       8330.24       696.65 o                         
  -6  17   0       1653.05       2199.52       419.30 o                         
  -5  17   0        240.47       -247.92       416.16 o                         
  -4  17   0       6613.12       6951.23       651.07 o                         
  -3  17   0       3170.75       2512.96       451.86 o                         
  -2  17   0       7926.94       9926.57       813.06 o                         
  -1  17   0        222.30        581.14       401.60 o                         
   0  17   0        855.71        863.04       430.98 o                         
   1  17   0       8129.47       8402.70       811.14 o                         
   2  17   0      13612.42      16017.44      1131.97 o                         
   3  17   0       6107.98       6916.14       786.15 o                         
   4  17   0       2631.03       4245.50       603.45 o                         
   5  17   0        573.56        162.44       574.97 o                         
   6  17   0       1361.00        510.01      1319.26 o                         
   7  17   0      14452.06      10624.22      3596.00 o                         
 -15  18   0      10594.04      10861.88      1755.89 o                         
 -14  18   0       4070.75       2939.76       768.29 o                         
 -13  18   0        220.80        526.22       488.67 o                         
 -12  18   0        184.59         52.41       474.82 o                         
 -11  18   0       3821.52       4839.80       654.47 o                         
 -10  18   0      40361.41      45441.06      1821.37 o                         
  -9  18   0       1088.07       1249.48       514.39 o                         
  -8  18   0        202.07       1272.03       476.09 o                         
  -7  18   0       2934.90       2097.16       504.79 o                         
  -6  18   0       4626.44       5200.34       607.60 o                         
  -5  18   0      20896.02      22334.20      1117.54 o                         
  -4  18   0       9852.77      10397.31       827.65 o                         
  -3  18   0      12148.85      12619.63       878.38 o                         
  -2  18   0        172.89        627.22       427.19 o                         
  -1  18   0      16829.48      19030.21      1037.53 o                         
   0  18   0       7389.84       7750.50       682.89 o                         
   1  18   0         45.16       -483.46       483.46 o                         
   2  18   0        245.55        343.42       522.73 o                         
   3  18   0       2284.67       4142.17       665.24 o                         
   4  18   0        923.20       2372.09       941.18 o                         
   5  18   0       1930.04       2841.33      1731.01 o                         
 -13  19   0       5256.71       4403.53       848.35 o                         
 -12  19   0       2365.01       2274.82       682.99 o                         
 -11  19   0        722.35        651.14       470.16 o                         
 -10  19   0       1084.65        944.06       463.91 o                         
  -9  19   0      13644.00      16218.48      1137.89 o                         
  -8  19   0        324.03       1242.84       545.12 o                         
  -7  19   0       1594.64       1435.09       603.27 o                         
  -6  19   0         52.03        700.87       525.52 o                         
  -5  19   0       7597.29       8559.44       768.30 o                         
  -4  19   0        305.25        761.57       470.94 o                         
  -3  19   0       2904.31       3498.01       562.41 o                         
  -2  19   0      27066.98      31356.04      1644.43 o                         
  -1  19   0      22573.11      23701.80      1206.04 o                         
   0  19   0       6091.99       6704.12       746.65 o                         
   1  19   0        272.91       -112.03       479.50 o                         
   2  19   0        151.33        226.43      1276.67 o                         
   3  19   0       8516.05      13616.44      3732.98 o                         
 -12  20   0         44.21       -750.03       750.03 o                         
 -11  20   0      12040.06      12266.09      1603.85 o                         
 -10  20   0        850.38       1031.74       677.33 o                         
  -9  20   0       7123.39       6848.17      1035.35 o                         
  -8  20   0      29870.84      32051.51      1830.85 o                         
  -7  20   0       4853.48       4953.15       714.67 o                         
  -6  20   0      22629.00      23780.83      1344.40 o                         
  -5  20   0       2953.05       2968.09       593.86 o                         
  -4  20   0      16672.41      19507.50      1390.29 o                         
  -3  20   0      10351.21      11031.85      1005.19 o                         
  -2  20   0       2798.11       1570.26      1051.42 o                         
  -1  20   0       7589.11       6320.63      1962.50 o                         
   0  20   0       1522.52       2439.12      1367.41 o                         
   1  20   0       5119.16       5925.76      1647.65 o                         
  -8  21   0       3791.36       6393.23      3092.90 o                         
  -7  21   0       2776.33       5225.79      2571.90 o                         
  -6  21   0       1653.07       2936.28      2003.31 o                         
  -5  21   0       5871.29       3165.45      2416.39 o                         
  -4  21   0       3923.88       3809.45      2346.42 o                         
   3 -21   1       1934.18       2315.62      1983.94 o                         
   4 -21   1       1572.39       2284.33      2015.63 o                         
   5 -21   1       2361.86        -47.13      1683.51 o                         
   6 -21   1        361.37       -399.63      1502.13 o                         
   7 -21   1       1931.49       3204.76      2038.90 o                         
   8 -21   1         43.48        803.39      1408.57 o                         
  -1 -20   1       1822.51        101.33       998.30 o                         
   0 -20   1       5205.54       6404.76      2600.90 o                         
   1 -20   1       8838.02      11275.46      2304.34 o                         
   2 -20   1        682.22        386.40       738.80 o                         
   3 -20   1      15598.17      16937.61      1126.70 o                         
   4 -20   1       3537.11       2463.30       596.72 o                         
   5 -20   1      22228.79      23406.06      1324.67 o                         
   6 -20   1       3421.90       2264.43       537.27 o                         
   7 -20   1       2230.47       2528.80       613.41 o                         
   8 -20   1      10731.35       9752.82      1051.52 o                         
   9 -20   1       2796.95       4826.00       952.82 o                         
  10 -20   1      38320.32      38435.55      2528.34 o                         
  11 -20   1       1384.13       1418.35      1046.87 o                         
  12 -20   1        382.61        402.79       724.27 o                         
  -3 -19   1        864.83       -143.25       794.02 o                         
  -2 -19   1      15722.04      17113.89      2167.08 o                         
  -1 -19   1      16336.57      18370.19      1238.22 o                         
   0 -19   1         84.91        629.93       419.51 o                         
   1 -19   1       1290.67       1296.00       440.47 o                         
   2 -19   1       9804.67      11924.13       974.92 o                         
   3 -19   1       5214.86       5330.53       649.42 o                         
   4 -19   1      12650.64      13982.75       950.76 o                         
   5 -19   1       2453.32       2448.45       526.18 o                         
   6 -19   1       1921.14       1471.77       551.59 o                         
   7 -19   1       5897.47       7391.22       844.04 o                         
   8 -19   1       5243.95       6300.22       726.65 o                         
   9 -19   1         34.04        410.28       509.22 o                         
  10 -19   1        979.65       2020.98       531.98 o                         
  11 -19   1      23400.81      25625.54      1511.07 o                         
  12 -19   1       1496.87        695.08       616.31 o                         
  13 -19   1        336.97         54.20       545.86 o                         
  -5 -18   1         62.65      -1986.97      1986.97 o                         
  -4 -18   1       1993.43        661.59       957.54 o                         
  -3 -18   1       1540.14       1002.60       521.84 o                         
  -2 -18   1       4188.71       4838.92       684.13 o                         
  -1 -18   1       3510.44       2751.92       551.07 o                         
   0 -18   1        195.57         95.46       426.39 o                         
   1 -18   1       2121.12       1739.87       428.18 o                         
   2 -18   1      17315.28      18070.04       988.86 o                         
   3 -18   1       9535.75      10775.21       833.13 o                         
   4 -18   1         70.42        200.42       399.39 o                         
   5 -18   1       8440.92       8675.62       774.33 o                         
   6 -18   1       8816.23       9102.17       979.48 o                         
   7 -18   1      33775.91      35864.12      1606.88 o                         
   8 -18   1       3007.74       3097.68       659.73 o                         
   9 -18   1        312.41         81.35       431.22 o                         
  10 -18   1        736.39       1363.02       562.36 o                         
  11 -18   1        233.13        716.60       548.01 o                         
  12 -18   1      27774.38      27697.37      1531.87 o                         
  13 -18   1        177.06       -370.19       486.88 o                         
  14 -18   1       1423.63       2020.27      1169.60 o                         
  15 -18   1       2328.46       2528.24       981.74 o                         
  -7 -17   1       1856.23       2028.54      1986.15 o                         
  -6 -17   1       2819.76       2313.88       911.74 o                         
  -5 -17   1      20230.08      21863.48      1243.63 o                         
  -4 -17   1       6498.68       9016.32       842.25 o                         
  -3 -17   1       2978.03       3089.13       555.49 o                         
  -2 -17   1       1929.26       3374.15       630.39 o                         
  -1 -17   1      13023.98      12902.50       919.82 o                         
   0 -17   1      12921.84      13652.73       883.07 o                         
   1 -17   1      16308.73      18663.30       994.90 o                         
   2 -17   1         70.62        705.02       441.02 o                         
   3 -17   1         94.65        527.10       409.25 o                         
   4 -17   1      10661.57      11997.46       831.72 o                         
   5 -17   1        369.21       -363.24       363.24 o                         
   6 -17   1       1338.11       1223.84       457.91 o                         
   7 -17   1       3763.28       3670.38       657.21 o                         
   8 -17   1       4593.74       5411.46       736.44 o                         
   9 -17   1        919.56       1661.34       491.93 o                         
  10 -17   1         61.13        366.01       439.56 o                         
  11 -17   1          4.91         60.69       383.93 o                         
  12 -17   1       3535.75       2359.61       618.56 o                         
  13 -17   1      16064.31      18208.97      1222.45 o                         
  14 -17   1       4450.08       5465.63       846.52 o                         
  15 -17   1        652.23       1566.23       678.16 o                         
  16 -17   1         69.47       1146.71       815.63 o                         
  -8 -16   1       1375.59        315.14      1303.43 o                         
  -7 -16   1       5029.58       3656.29       836.93 o                         
  -6 -16   1        104.56       -359.56       594.74 o                         
  -5 -16   1        716.53        900.56       470.67 o                         
  -4 -16   1       7418.81       8206.85       737.53 o                         
  -3 -16   1        227.45       1045.20       559.16 o                         
  -2 -16   1          2.22        165.67       441.38 o                         
  -1 -16   1       2374.23       1963.42       525.05 o                         
   0 -16   1      13567.42      15818.35       954.38 o                         
   1 -16   1       8494.92       7907.74       784.79 o                         
   2 -16   1       6649.49       6823.29       599.76 o                         
   3 -16   1       8542.77       8678.60       660.92 o                         
   4 -16   1      26888.02      28109.09      1179.15 o                         
   5 -16   1        933.51        515.16       386.42 o                         
   6 -16   1         56.63        430.69       430.33 o                         
   7 -16   1        511.08        532.16       352.82 o                         
   8 -16   1       1341.94       1673.47       599.43 o                         
   9 -16   1      49168.96      51779.72      1812.00 o                         
  10 -16   1       5140.62       5237.84       649.85 o                         
  11 -16   1        198.10        272.92       375.77 o                         
  12 -16   1       1611.03       2477.70       517.38 o                         
  13 -16   1       5056.12       6628.17       771.29 o                         
  14 -16   1      22950.01      25539.20      1731.73 o                         
  15 -16   1       1495.14       1181.47       591.11 o                         
  16 -16   1       1562.66       2338.20       815.71 o                         
  17 -16   1        983.16       2148.12      1133.27 o                         
  -9 -15   1         45.67        720.41       760.42 o                         
  -8 -15   1      13814.46      14545.97      1036.36 o                         
  -7 -15   1       1796.27       2821.98       697.22 o                         
  -6 -15   1        100.84        245.19       434.75 o                         
  -5 -15   1       9059.09       9175.09       813.83 o                         
  -4 -15   1       7012.32       8470.18       788.06 o                         
  -3 -15   1      20352.34      21764.36      1120.71 o                         
  -2 -15   1      14204.25      14713.17       879.38 o                         
  -1 -15   1        938.08       1482.31       404.04 o                         
   0 -15   1       1268.96       1266.11       378.26 o                         
   1 -15   1      26880.40      28542.93      1117.26 o                         
   2 -15   1        166.33        103.09       335.10 o                         
   3 -15   1      10106.62      11152.03       781.22 o                         
   4 -15   1       2271.00       2087.55       381.85 o                         
   5 -15   1        750.23        343.56       317.80 o                         
   6 -15   1       5407.12       6317.93       691.19 o                         
   7 -15   1        136.51        271.31       365.57 o                         
   8 -15   1       2888.21       2515.56       409.47 o                         
   9 -15   1       1879.08       2899.48       536.11 o                         
  10 -15   1      23289.98      24950.58      1231.57 o                         
  11 -15   1       6396.39       7187.57       639.59 o                         
  12 -15   1        577.26        855.37       385.65 o                         
  13 -15   1        244.39        416.65       465.53 o                         
  14 -15   1        654.95       1104.07       600.77 o                         
  15 -15   1      11168.54      11061.66      1135.44 o                         
  16 -15   1       7009.81       7203.00       912.28 o                         
  17 -15   1       1817.01        878.97       911.38 o                         
 -10 -14   1       8561.48      11091.10      2625.00 o                         
  -9 -14   1        340.89        176.91       458.49 o                         
  -8 -14   1       1847.81       2384.56       502.10 o                         
  -7 -14   1      22751.32      22931.09      1222.01 o                         
  -6 -14   1         52.89        829.05       412.07 o                         
  -5 -14   1       2698.69       3814.96       521.78 o                         
  -4 -14   1        702.30       1097.66       433.88 o                         
  -3 -14   1      10930.04      10789.46       773.69 o                         
  -2 -14   1      12921.88      14568.60       847.32 o                         
  -1 -14   1       4690.68       5010.16       514.08 o                         
   0 -14   1      18335.84      19961.35       869.78 o                         
   1 -14   1      62455.31      62598.04      1514.42 o                         
   2 -14   1      13829.03      12760.85       678.97 o                         
   3 -14   1      21148.72      21985.88      1020.83 o                         
   4 -14   1      25574.50      24937.55       970.55 o                         
   5 -14   1      14110.15      13404.93       708.34 o                         
   6 -14   1     113672.37     113546.05      2102.27 o                         
   7 -14   1      10333.97      10857.43       661.99 o                         
   8 -14   1       3835.94       3356.75       413.22 o                         
   9 -14   1        259.34        764.94       348.94 o                         
  10 -14   1        484.36        249.47       382.83 o                         
  11 -14   1      74870.27      74214.46      1896.38 o                         
  12 -14   1       9315.78      10070.48       715.82 o                         
  13 -14   1         57.07        -38.77       361.51 o                         
  14 -14   1       1747.54       1236.36       472.02 o                         
  15 -14   1      15192.56      15765.02      1164.58 o                         
  16 -14   1       5898.38       5336.22       742.10 o                         
  17 -14   1      12203.50      13107.39      1404.84 o                         
  18 -14   1       6419.09       4997.90      1305.79 o                         
 -11 -13   1       8175.35       7278.60      1148.63 o                         
 -10 -13   1        520.86       1252.39       486.89 o                         
  -9 -13   1       1162.95       1303.96       411.46 o                         
  -8 -13   1      10127.28      10208.79       828.32 o                         
  -7 -13   1       4943.00       4458.53       575.17 o                         
  -6 -13   1      62342.30      65137.52      1889.32 o                         
  -5 -13   1      12083.29      10902.89       752.63 o                         
  -4 -13   1       1866.45       1433.42       405.60 o                         
  -3 -13   1      24445.55      25195.02      1137.21 o                         
  -2 -13   1      37969.59      37604.43      1267.37 o                         
  -1 -13   1      20568.42      20929.58       892.92 o                         
   0 -13   1      17203.22      17653.14       752.35 o                         
   1 -13   1       2080.95       2539.30       329.14 o                         
   2 -13   1      13659.49      13590.41       754.19 o                         
   3 -13   1      35879.95      34032.34      1139.66 o                         
   4 -13   1        322.40        157.93       253.00 o                         
   5 -13   1         86.75         82.58       218.76 o                         
   6 -13   1      13831.88      14797.16       565.47 o                         
   7 -13   1       8840.09      10262.28       543.80 o                         
   8 -13   1          9.19        197.48       235.11 o                         
   9 -13   1       4247.60       4501.21       399.98 o                         
  10 -13   1       2899.93       3795.94       391.27 o                         
  11 -13   1       4576.57       4375.89       446.57 o                         
  12 -13   1      23520.16      27121.77      1099.54 o                         
  13 -13   1      22920.88      21397.25       979.16 o                         
  14 -13   1      17926.98      18811.54      1118.32 o                         
  15 -13   1       3305.88       4213.14       625.01 o                         
  16 -13   1         29.17        993.17       496.74 o                         
  17 -13   1       1393.98       2286.27       644.29 o                         
  18 -13   1       1091.79        -29.97       616.08 o                         
 -12 -12   1        240.29       1255.78       938.09 o                         
 -11 -12   1         39.88       -352.28       451.37 o                         
 -10 -12   1      17611.47      17968.73      1109.28 o                         
  -9 -12   1        118.54        638.37       408.27 o                         
  -8 -12   1      17734.97      17977.13      1082.42 o                         
  -7 -12   1         44.28       1000.28       417.86 o                         
  -6 -12   1      10897.28      11804.37       798.81 o                         
  -5 -12   1      39819.50      38399.83      1311.92 o                         
  -4 -12   1       5714.58       5716.43       583.02 o                         
  -3 -12   1       4453.40       4143.79       501.72 o                         
  -2 -12   1      13881.61      14669.71       795.94 o                         
  -1 -12   1      15582.22      15601.62       725.38 o                         
   0 -12   1      62294.29      61333.14      1409.78 o                         
   1 -12   1      22775.16      22545.40       777.04 o                         
   2 -12   1      15872.31      15450.32       623.98 o                         
   3 -12   1     120000.80     115461.52      2028.15 o                         
   4 -12   1        527.50        606.40       224.47 o                         
   5 -12   1      30581.70      29754.19       772.31 o                         
   6 -12   1       9793.00       9762.79       530.83 o                         
   7 -12   1       8123.92       7945.21       401.83 o                         
   8 -12   1      94174.42      94707.55      1544.51 o                         
   9 -12   1      11013.60      11069.61       603.55 o                         
  10 -12   1       4358.41       3898.91       366.69 o                         
  11 -12   1        247.42        381.54       247.55 o                         
  12 -12   1       7337.24       7512.16       555.45 o                         
  13 -12   1      16211.37      15280.95       777.17 o                         
  14 -12   1      11661.71      13106.05       819.64 o                         
  15 -12   1      10753.92       9924.48       801.73 o                         
  16 -12   1        100.46        609.06       453.94 o                         
  17 -12   1       4891.22       5298.31       850.46 o                         
  18 -12   1       3314.57       3160.97       730.71 o                         
  19 -12   1       8358.60       5211.74      2317.90 o                         
 -13 -11   1      11311.94      11102.67      1488.55 o                         
 -12 -11   1        302.63          5.77       435.99 o                         
 -11 -11   1       2154.31       2760.16       600.33 o                         
 -10 -11   1        354.41       1044.92       414.03 o                         
  -9 -11   1      12949.97      14208.71       910.74 o                         
  -8 -11   1         14.82       -290.94       398.92 o                         
  -7 -11   1       1865.72       2340.64       461.02 o                         
  -6 -11   1      52418.11      53203.80      1584.96 o                         
  -5 -11   1      30441.48      28949.42      1108.12 o                         
  -4 -11   1      18623.91      19386.63       898.19 o                         
  -3 -11   1       5714.09       4797.34       605.53 o                         
  -2 -11   1         54.13        272.85       330.11 o                         
  -1 -11   1      14693.64      13887.48       698.75 o                         
   0 -11   1      34628.85      33273.63       829.85 o                         
   1 -11   1        115.11         21.97       157.68 o                         
   2 -11   1       6035.78       5802.22       392.33 o                         
   3 -11   1        209.70        307.52       280.72 o                         
   4 -11   1        106.35        476.45       237.29 o                         
   5 -11   1       7023.34       6860.59       402.08 o                         
   6 -11   1       4585.09       4383.74       304.42 o                         
   7 -11   1       2291.83       2259.97       175.35 o                         
   8 -11   1        243.78        109.81       186.54 o                         
   9 -11   1      14646.46      15207.77       592.96 o                         
  10 -11   1      14164.67      14343.89       592.99 o                         
  11 -11   1       9386.52       9607.05       501.44 o                         
  12 -11   1       5601.45       4959.70       466.63 o                         
  13 -11   1        115.18        162.43       275.10 o                         
  14 -11   1       1068.52       2077.34       440.88 o                         
  15 -11   1       3473.73       3604.27       532.53 o                         
  16 -11   1       6570.42       6107.14       626.69 o                         
  17 -11   1       2566.21       2448.92       541.81 o                         
  18 -11   1         10.29        644.39       520.05 o                         
  19 -11   1         96.32        325.32      1095.86 o                         
 -14 -10   1        145.47       -182.16       739.15 o                         
 -13 -10   1       8210.76       8631.31       834.17 o                         
 -12 -10   1         28.56          6.98       402.60 o                         
 -11 -10   1      10334.84      11645.56       882.58 o                         
 -10 -10   1        130.17       -356.12       356.12 o                         
  -9 -10   1       9628.40      10311.78       744.23 o                         
  -8 -10   1      25033.37      25543.49      1059.40 o                         
  -7 -10   1       4465.35       4148.31       494.85 o                         
  -6 -10   1         93.97        476.98       303.52 o                         
  -5 -10   1       2201.53       2159.90       356.19 o                         
  -4 -10   1      10019.34       8875.33       528.41 o                         
  -3 -10   1      20035.40      18949.18       764.08 o                         
  -2 -10   1       5418.14       4662.20       311.64 o                         
  -1 -10   1       3872.72       3297.62       389.34 o                         
   0 -10   1      27042.38      25835.08       699.43 o                         
   1 -10   1      19204.09      18049.40       523.75 o                         
   2 -10   1      79878.48      74532.41      1319.92 o                         
   3 -10   1        393.05        334.76       161.41 o                         
   4 -10   1      14256.41      12905.72       488.70 o                         
   5 -10   1      46125.73      45574.50       855.22 o                         
   6 -10   1      46468.15      44802.74       712.06 o                         
   7 -10   1      17874.53      17453.44       589.59 o                         
   8 -10   1      33518.41      32574.51       741.26 o                         
   9 -10   1        543.46        657.02       218.67 o                         
  10 -10   1      60448.31      60150.73      1224.91 o                         
  11 -10   1      23109.46      23713.84       828.65 o                         
  12 -10   1        135.42        127.59       244.91 o                         
  13 -10   1       3825.74       3937.53       425.04 o                         
  14 -10   1       7690.91       7934.01       628.21 o                         
  15 -10   1      14409.28      14683.61       871.06 o                         
  16 -10   1      19276.09      19830.32      1183.37 o                         
  17 -10   1       9556.64       8417.13       758.32 o                         
  18 -10   1       3176.20       4248.63       642.43 o                         
  19 -10   1       2904.96       2445.84      1260.06 o                         
 -15  -9   1          6.20       -351.44       890.70 o                         
 -14  -9   1       7118.63       6304.44       791.15 o                         
 -13  -9   1        935.88        875.29       471.54 o                         
 -12  -9   1       9300.82       8331.44       744.76 o                         
 -11  -9   1        795.89        650.10       388.72 o                         
 -10  -9   1       3066.20       2705.52       429.68 o                         
  -9  -9   1      25845.19      26615.49      1056.45 o                         
  -8  -9   1       6171.46       5834.11       549.57 o                         
  -7  -9   1      46681.33      48577.68      1937.19 o                         
  -6  -9   1         31.68        887.60       391.45 o                         
  -5  -9   1        217.33       -114.81       335.50 o                         
  -4  -9   1      33221.39      32445.37      1093.01 o                         
  -3  -9   1      30303.44      27787.65      1042.90 o                         
  -2  -9   1       9863.55       9737.88       437.51 o                         
  -1  -9   1         37.08        -97.59       264.86 o                         
   0  -9   1        440.02        435.03       245.44 o                         
   1  -9   1      22118.22      21445.76       553.31 o                         
   2  -9   1      33384.24      29596.06       733.19 o                         
   3  -9   1       1546.38       1534.21       227.06 o                         
   4  -9   1        392.61        819.41       169.61 o                         
   5  -9   1      20104.12      20084.79       569.23 o                         
   6  -9   1        231.69        243.65       177.74 o                         
   7  -9   1        200.83        255.49       195.34 o                         
   8  -9   1      10652.71      10164.24       477.26 o                         
   9  -9   1       8650.60       8181.91       442.75 o                         
  10  -9   1        572.64        959.16       243.65 o                         
  11  -9   1       1444.69       1700.15       295.09 o                         
  12  -9   1      12444.52      13063.39       626.26 o                         
  13  -9   1      23439.75      24526.34       873.51 o                         
  14  -9   1       6257.62       5831.64       553.55 o                         
  15  -9   1         21.80        115.49       343.02 o                         
  16  -9   1       1311.84       1106.29       422.39 o                         
  17  -9   1       1916.15       2070.40       459.93 o                         
  18  -9   1       4348.87       4559.22       618.49 o                         
  19  -9   1         17.12       1364.81       894.18 o                         
 -15  -8   1        230.58        350.65       906.73 o                         
 -14  -8   1       8448.41       8582.29       812.13 o                         
 -13  -8   1       3726.68       3662.34       564.49 o                         
 -12  -8   1       1104.20       1630.78       475.97 o                         
 -11  -8   1       5427.87       5642.07       590.15 o                         
 -10  -8   1       1455.70       1328.53       368.69 o                         
  -9  -8   1      14434.11      13470.06       763.40 o                         
  -8  -8   1      10561.68      10286.46       719.79 o                         
  -7  -8   1      15828.71      15115.69       851.80 o                         
  -6  -8   1      63652.30      61086.91      1604.82 o                         
  -5  -8   1      28307.31      26630.45       777.27 o                         
  -4  -8   1       9016.21       8971.71       600.68 o                         
  -3  -8   1       3524.50       3187.09       380.28 o                         
  -2  -8   1       6145.14       5909.39       431.91 o                         
  -1  -8   1     120212.27     109182.80      1569.97 o                         
   0  -8   1      12093.24      11347.71       475.67 o                         
   1  -8   1      31563.30      29814.27       614.24 o                         
   2  -8   1     171865.42     158407.81      2278.92 o                         
   3  -8   1       2378.88       2009.94       246.50 o                         
   4  -8   1     207315.23     202860.92      1958.44 o                         
   5  -8   1      20968.33      20243.10       503.80 o                         
   6  -8   1      10604.20      10153.32       424.88 o                         
   7  -8   1     106203.71     104414.42      1487.75 o                         
   8  -8   1      49374.05      50095.46       988.14 o                         
   9  -8   1      26692.83      25114.88       726.75 o                         
  10  -8   1       1586.80       1482.49       258.77 o                         
  11  -8   1      10428.51      10687.15       533.77 o                         
  12  -8   1      35092.61      33936.79       947.67 o                         
  13  -8   1      44752.98      43870.29      1236.76 o                         
  14  -8   1      10139.45      10346.77       728.12 o                         
  15  -8   1         80.31        300.73       325.31 o                         
  16  -8   1       2644.93       2345.32       452.12 o                         
  17  -8   1      18316.66      20001.94      1231.79 o                         
  18  -8   1      13853.87      14080.90      1153.25 o                         
  19  -8   1       8927.10       9838.71      2342.69 o                         
 -16  -7   1       2938.23       2006.71       806.01 o                         
 -15  -7   1         85.54        -55.28       436.02 o                         
 -14  -7   1      12761.33      14249.51       937.15 o                         
 -13  -7   1       2998.94       3454.44       497.31 o                         
 -12  -7   1       8526.22       8712.77       711.15 o                         
 -11  -7   1        849.47        330.59       385.09 o                         
 -10  -7   1      12578.22      12797.50       776.97 o                         
  -9  -7   1        172.90       -357.91       357.91 o                         
  -8  -7   1      32378.96      32808.98      1169.58 o                         
  -7  -7   1     141509.94     145699.67      2565.68 o                         
  -6  -7   1      60081.77      58088.95      1169.68 o                         
  -5  -7   1       9493.39       8662.93       426.57 o                         
  -4  -7   1        493.21        765.96       201.93 o                         
  -3  -7   1      20595.57      18857.32       732.20 o                         
  -2  -7   1      43025.09      42701.12      1027.68 o                         
  -1  -7   1      59348.92      55299.75      1012.08 o                         
   0  -7   1        740.32        725.85       234.13 o                         
   1  -7   1        906.96        694.71       133.41 o                         
   2  -7   1       1415.64       1405.18       179.63 o                         
   3  -7   1       1326.23       1502.08       185.51 o                         
   4  -7   1       2739.46       3106.24       210.53 o                         
   5  -7   1       8056.87       7412.20       286.96 o                         
   6  -7   1      12286.04      12043.12       465.36 o                         
   7  -7   1      10078.19      10602.48       430.69 o                         
   8  -7   1      12272.58      11465.09       464.12 o                         
   9  -7   1      38774.11      35737.77       852.21 o                         
  10  -7   1      41234.83      41120.34      1073.80 o                         
  11  -7   1      44337.80      44164.98      1109.23 o                         
  12  -7   1      12836.16      13208.96       662.17 o                         
  13  -7   1       1344.91       1490.25       322.93 o                         
  14  -7   1       9094.78      10359.95       698.44 o                         
  15  -7   1      13976.83      13770.79       788.38 o                         
  16  -7   1       3812.51       2824.72       434.81 o                         
  17  -7   1          6.45        494.34       405.16 o                         
  18  -7   1        544.80        -57.81       526.13 o                         
  19  -7   1        475.55       1455.08       852.40 o                         
 -16  -6   1       2145.53       3036.61       654.83 o                         
 -15  -6   1       2722.96       3070.01       664.74 o                         
 -14  -6   1       7108.74       7857.96       704.37 o                         
 -13  -6   1        957.67        352.50       400.17 o                         
 -12  -6   1      26686.85      28549.40      1190.33 o                         
 -11  -6   1       4913.67       6270.22       587.49 o                         
 -10  -6   1      20690.68      21400.05      1041.38 o                         
  -9  -6   1      31182.66      30163.90      1147.34 o                         
  -8  -6   1      54508.42      51923.86      1441.82 o                         
  -7  -6   1       4886.39       5154.89       336.63 o                         
  -6  -6   1       1310.64       1238.57       194.93 o                         
  -5  -6   1      10294.12       9398.22       413.56 o                         
  -4  -6   1      74597.34      74565.88      1165.23 o                         
  -3  -6   1      18953.71      17177.10       665.04 o                         
  -2  -6   1       4336.34       3993.55       317.10 o                         
  -1  -6   1     100081.25      97001.27      1302.60 o                         
   0  -6   1       8458.69       7341.66       357.53 o                         
   1  -6   1     634901.44     606228.81      3854.82 o                         
   2  -6   1       2489.74       2330.07       188.53 o                         
   3  -6   1       2140.55       2675.06       153.17 o                         
   4  -6   1     122102.16     117423.26      1116.48 o                         
   5  -6   1      30239.71      29438.26       598.28 o                         
   6  -6   1     156475.03     150596.52      1576.06 o                         
   7  -6   1      76471.41      79013.07      1140.38 o                         
   8  -6   1        324.98        452.46       224.68 o                         
   9  -6   1      52740.29      51210.91      1348.33 o                         
  10  -6   1      37669.61      36822.88       803.64 o                         
  11  -6   1       9027.74       9350.79       458.80 o                         
  12  -6   1       1042.93       1048.58       260.81 o                         
  13  -6   1        769.56       1263.91       328.67 o                         
  14  -6   1      39070.81      37508.58      1260.83 o                         
  15  -6   1      43570.26      41693.15      1370.67 o                         
  16  -6   1      15233.16      16852.26      1052.34 o                         
  17  -6   1       8028.26       8198.71       836.22 o                         
  18  -6   1        507.77        974.98       605.10 o                         
  19  -6   1      20247.45      20938.65      1627.84 o                         
 -17  -5   1      11158.87      12515.40      1703.12 o                         
 -16  -5   1        319.38        928.03       515.87 o                         
 -15  -5   1       1438.81       1741.16       641.77 o                         
 -14  -5   1        897.18        821.85       460.46 o                         
 -13  -5   1       4993.76       4789.78       561.42 o                         
 -12  -5   1       7889.87       7973.64       657.31 o                         
 -11  -5   1       4850.15       4960.87       520.14 o                         
 -10  -5   1      45736.05      45372.12      1464.36 o                         
  -9  -5   1      23066.41      21965.75       945.69 o                         
  -8  -5   1      13291.71      13789.76       745.27 o                         
  -7  -5   1      21073.59      21897.53       848.33 o                         
  -6  -5   1      17119.55      16457.20       556.23 o                         
  -5  -5   1      75580.98      70879.20      1120.33 o                         
  -4  -5   1      43578.18      42752.24       809.66 o                         
  -3  -5   1       8198.34       8391.97       365.90 o                         
  -2  -5   1       1876.56       1616.47       211.63 o                         
  -1  -5   1        560.98        914.01       173.89 o                         
   0  -5   1      43460.93      42842.69       710.28 o                         
   1  -5   1      34147.22      32830.75       470.31 o                         
   2  -5   1      22716.82      20896.95       421.20 o                         
   3  -5   1       4307.58       4648.46       203.73 o                         
   4  -5   1      11756.54      13002.19       357.89 o                         
   5  -5   1        517.21        513.83       133.90 o                         
   6  -5   1       9095.40       8743.95       364.13 o                         
   7  -5   1      26331.81      25809.54       732.53 o                         
   8  -5   1      25293.82      24730.74       624.83 o                         
   9  -5   1      15282.11      14693.63       528.75 o                         
  10  -5   1       1248.27       1174.53       221.04 o                         
  11  -5   1      17464.72      17055.92       650.42 o                         
  12  -5   1      41600.54      41512.54      1011.08 o                         
  13  -5   1      10380.32      10836.37       692.75 o                         
  14  -5   1       4950.12       4107.57       454.93 o                         
  15  -5   1      21809.86      20764.23      1019.47 o                         
  16  -5   1        823.17       1370.00       516.56 o                         
  17  -5   1       5262.24       5533.37       702.46 o                         
  18  -5   1        516.72        681.38       547.01 o                         
  19  -5   1       1356.71        931.06       704.05 o                         
 -17  -4   1       2424.58       1871.68       573.00 o                         
 -16  -4   1       1304.16       1023.89       493.49 o                         
 -15  -4   1      18755.17      20614.23      1216.01 o                         
 -14  -4   1       4128.76       4707.02       604.60 o                         
 -13  -4   1        560.78        255.50       382.96 o                         
 -12  -4   1       1084.11       1605.89       377.97 o                         
 -11  -4   1      17060.50      18664.24       923.36 o                         
 -10  -4   1       7394.82       6472.04       578.28 o                         
  -9  -4   1      22901.70      23294.84       944.10 o                         
  -8  -4   1      21639.38      21592.37       875.74 o                         
  -7  -4   1     158160.42     160903.23      2340.11 o                         
  -6  -4   1      56631.33      56894.58      1138.75 o                         
  -5  -4   1        157.58        741.61       152.84 o                         
  -4  -4   1         43.58        515.99       137.19 o                         
  -3  -4   1       5900.94       5503.73       265.18 o                         
  -2  -4   1      71974.91      65232.41       870.69 o                         
  -1  -4   1      10599.87      10386.81       255.03 o                         
   0  -4   1      39393.14      39672.32       500.48 o                         
   1  -4   1      32019.09      29727.91       431.78 o                         
   2  -4   1      19303.03      18555.90       322.34 o                         
   3  -4   1     362899.78     358222.16      2357.89 o                         
   4  -4   1      26575.46      25371.19       442.47 o                         
   5  -4   1      24997.50      24394.46       472.59 o                         
   6  -4   1      20688.66      21614.02       522.83 o                         
   7  -4   1      68308.05      70723.38      1047.44 o                         
   8  -4   1      45403.88      50414.50       965.38 o                         
   9  -4   1        572.89        456.17       180.05 o                         
  10  -4   1       6789.40       6784.89       390.26 o                         
  11  -4   1      19268.32      19085.75       670.00 o                         
  12  -4   1      72948.65      72670.54      1471.88 o                         
  13  -4   1       5495.99       6444.41       529.49 o                         
  14  -4   1       2473.16       1807.65       436.53 o                         
  15  -4   1        174.99        586.66       341.89 o                         
  16  -4   1      23939.57      24300.74      1353.71 o                         
  17  -4   1       4542.69       3459.40       690.29 o                         
  18  -4   1       1294.27       1456.44       567.44 o                         
  19  -4   1       6717.87       6881.58      1109.39 o                         
 -18  -3   1        921.14      -1684.78      1961.84 o                         
 -17  -3   1       3035.70       3273.47       692.07 o                         
 -16  -3   1       1077.19       1033.29       515.03 o                         
 -15  -3   1      11101.14      11358.59      1146.97 o                         
 -14  -3   1       4972.39       4993.05       590.51 o                         
 -13  -3   1      15318.67      16476.16       943.26 o                         
 -12  -3   1        553.04        536.92       348.49 o                         
 -11  -3   1       4345.11       4638.55       498.08 o                         
 -10  -3   1       9333.98       9806.87       490.08 o                         
  -9  -3   1      25394.34      24770.45       741.02 o                         
  -8  -3   1      83482.38      82731.70      1318.05 o                         
  -7  -3   1      15111.22      14947.09       509.94 o                         
  -6  -3   1       3154.45       3158.43       218.72 o                         
  -5  -3   1        336.59        348.25       102.36 o                         
  -4  -3   1      12284.80      11811.86       363.15 o                         
  -3  -3   1        659.84        860.56       122.53 o                         
  -2  -3   1       6399.90       6006.18       182.66 o                         
  -1  -3   1       5709.22       5566.88       169.53 o                         
   0  -3   1         72.40        135.27        78.46 o                         
   1  -3   1       1726.28       2115.17       119.92 o                         
   2  -3   1       3565.09       4080.78       131.45 o                         
   3  -3   1       5713.84       6174.07       174.58 o                         
   4  -3   1       2661.43       3036.09       150.99 o                         
   5  -3   1      13001.93      12958.29       292.15 o                         
   6  -3   1      42234.23      42478.34       754.20 o                         
   7  -3   1        480.53        616.72       146.54 o                         
   8  -3   1      11314.94      11528.32       453.49 o                         
   9  -3   1      20784.52      20300.00       581.63 o                         
  10  -3   1      27747.74      27519.66       710.68 o                         
  11  -3   1      30253.14      28497.67       874.94 o                         
  12  -3   1       8838.96       8722.06       523.99 o                         
  13  -3   1       5190.99       5804.81       524.77 o                         
  14  -3   1       5082.51       5642.94       497.34 o                         
  15  -3   1        124.55         46.93       439.83 o                         
  16  -3   1         76.58        -82.11       509.23 o                         
  17  -3   1       1413.38        882.06       481.08 o                         
  18  -3   1       4966.48       5642.61       850.91 o                         
  19  -3   1        461.83        965.50      1092.37 o                         
 -18  -2   1      14562.13      15512.92      2210.91 o                         
 -17  -2   1       4306.77       4038.88       845.70 o                         
 -16  -2   1       7522.88       7525.37       817.79 o                         
 -15  -2   1         35.79         -4.95       472.18 o                         
 -14  -2   1      12250.36      13612.69       873.55 o                         
 -13  -2   1      14513.13      16917.75       976.89 o                         
 -12  -2   1      15679.46      16278.22       874.90 o                         
 -11  -2   1       1902.46       1926.82       315.30 o                         
 -10  -2   1       6749.64       6822.64       444.10 o                         
  -9  -2   1      81392.71      83751.76      1431.98 o                         
  -8  -2   1       2901.38       3605.49       294.53 o                         
  -7  -2   1       8329.99       8894.53       385.68 o                         
  -6  -2   1         80.04        188.25       134.21 o                         
  -5  -2   1      53617.21      58941.17       996.19 o                         
  -4  -2   1       1669.57       1925.67       181.02 o                         
  -3  -2   1       3750.75       4098.53       145.03 o                         
  -2  -2   1       4240.20       4732.25       145.37 o                         
  -1  -2   1        273.33        195.30        64.03 o                         
   0  -2   1     465613.38     461396.38      2792.32 o                         
   1  -2   1       6203.22       6220.86       159.82 o                         
   2  -2   1      14882.72      15419.04       229.20 o                         
   3  -2   1       4336.44       5444.92       156.88 o                         
   4  -2   1      71852.53      71514.73       642.54 o                         
   5  -2   1     127029.05     127494.34      1137.65 o                         
   6  -2   1      21668.89      22824.82       493.83 o                         
   7  -2   1       4746.99       5649.17       288.00 o                         
   8  -2   1      57768.61      56142.55       939.31 o                         
   9  -2   1      40923.18      41749.58       907.74 o                         
  10  -2   1      28624.40      29045.71       747.94 o                         
  11  -2   1        189.46         93.07       215.34 o                         
  12  -2   1        450.34        542.51       248.74 o                         
  13  -2   1      45720.98      48705.50      1369.43 o                         
  14  -2   1      46858.98      45850.38      1620.55 o                         
  15  -2   1        120.06        657.59       481.26 o                         
  16  -2   1       2563.00       2518.86       633.93 o                         
  17  -2   1        275.81       1429.37       604.63 o                         
  18  -2   1      32865.94      32948.48      1863.24 o                         
 -18  -1   1       2487.68       3061.61       709.99 o                         
 -17  -1   1        220.53        302.97       714.73 o                         
 -16  -1   1       1052.26        978.47       503.94 o                         
 -15  -1   1       3002.90       2891.51       898.94 o                         
 -14  -1   1        435.45       1462.34       466.74 o                         
 -13  -1   1      10763.84      12040.89       768.14 o                         
 -12  -1   1       9409.62       8841.23       531.19 o                         
 -11  -1   1      44953.28      45481.53      1140.53 o                         
 -10  -1   1      22150.28      21258.80       639.07 o                         
  -9  -1   1       1145.22       1043.96       196.57 o                         
  -8  -1   1      41272.90      39746.89       791.96 o                         
  -7  -1   1       7109.77       6869.24       300.12 o                         
  -6  -1   1      59396.04      58395.81       845.91 o                         
  -5  -1   1      40039.79      40008.06       619.73 o                         
  -4  -1   1        164.14        279.82        83.64 o                         
  -3  -1   1      19711.76      19436.35       277.97 o                         
  -2  -1   1       1541.44       1638.36        76.28 o                         
  -1  -1   1      10283.85      10921.55       237.47 o                         
   2  -1   1      19611.35      19434.27       231.44 o                         
   3  -1   1      12285.43      13704.48       231.70 o                         
   4  -1   1        506.74        469.17        82.80 o                         
   5  -1   1      17147.16      16440.50       365.29 o                         
   6  -1   1      30089.77      29728.76       617.47 o                         
   7  -1   1      32001.35      30488.05       738.90 o                         
   8  -1   1      53608.07      53955.20      1133.10 o                         
   9  -1   1      26522.58      24882.26       740.89 o                         
  10  -1   1       6164.94       5068.75       376.06 o                         
  11  -1   1      18279.08      17695.02       657.12 o                         
  12  -1   1       4043.65       4756.34       374.96 o                         
  13  -1   1      12575.71      12505.48       689.20 o                         
  14  -1   1      36114.90      36413.12      1394.94 o                         
  15  -1   1       8160.55       8941.26       755.87 o                         
  16  -1   1       1851.81       1817.95       628.04 o                         
  17  -1   1        433.49        509.98       542.11 o                         
  18  -1   1        939.18       1289.70       651.79 o                         
 -18   0   1         15.26        776.73       576.45 o                         
 -17   0   1       3485.59       4344.97       745.20 o                         
 -16   0   1      33418.52      34066.63      1611.17 o                         
 -15   0   1      12742.07      15411.32      1061.11 o                         
 -14   0   1       3452.35       3027.24       615.07 o                         
 -13   0   1       1214.79       1449.14       433.53 o                         
 -12   0   1      50610.32      51928.96      1304.13 o                         
 -11   0   1      12337.90      12163.11       589.30 o                         
 -10   0   1       7293.92       7655.70       371.08 o                         
  -9   0   1       6228.17       6336.38       321.34 o                         
  -8   0   1     112317.63     116635.59      1457.18 o                         
  -7   0   1      90081.38      95167.15      1439.86 o                         
  -6   0   1       8031.30       8496.72       306.28 o                         
  -5   0   1        810.66       1115.97       120.40 o                         
  -4   0   1         35.80        185.37        67.31 o                         
  -3   0   1     840516.81     895087.25      5020.17 o                         
  -2   0   1       1203.97       1361.38        68.23 o                         
   2   0   1     514452.56     538726.69      3017.08 o                         
   3   0   1      34930.79      36839.64       392.67 o                         
   4   0   1      26912.38      29885.37       393.86 o                         
   5   0   1       3000.60       3145.52       197.26 o                         
   6   0   1      85703.20      89861.17      1081.71 o                         
   7   0   1     114193.56     118283.62      1514.51 o                         
   8   0   1        194.99        161.10       188.43 o                         
   9   0   1       1624.94       1620.34       222.96 o                         
  10   0   1      42978.21      40631.32      1082.12 o                         
  11   0   1      60284.78      63635.39      1416.17 o                         
  12   0   1       1606.23       2022.27       302.41 o                         
  13   0   1        235.91        785.08       421.44 o                         
  14   0   1       6797.43       6809.94       701.10 o                         
  15   0   1      51113.21      51400.11      1775.81 o                         
  16   0   1       1321.66       1385.44       498.42 o                         
  17   0   1       1225.81       2329.04       606.31 o                         
  18   0   1       7691.52       9596.78      1081.98 o                         
 -18   1   1       1765.47       2973.36       687.74 o                         
 -17   1   1       1913.77       1892.74       616.00 o                         
 -16   1   1       9886.91      11010.76      1017.83 o                         
 -15   1   1       8956.15       8656.78       796.86 o                         
 -14   1   1       9143.85      10671.24       773.35 o                         
 -13   1   1        108.18        340.23       276.16 o                         
 -12   1   1       5593.01       5668.16       429.36 o                         
 -11   1   1      22017.95      21131.46       683.64 o                         
 -10   1   1      20213.54      18670.49       569.75 o                         
  -9   1   1      48279.21      48579.05       839.28 o                         
  -8   1   1      36824.62      34839.38       657.10 o                         
  -7   1   1      23481.41      23211.57       480.67 o                         
  -6   1   1      30275.61      28438.29       479.09 o                         
  -5   1   1        856.90       1062.27        97.56 o                         
  -4   1   1       2285.38       2886.54       125.16 o                         
  -3   1   1       2475.73       2591.76       100.44 o                         
  -2   1   1      12503.18      11286.35       163.59 o                         
   1   1   1      11981.92      12795.44       249.16 o                         
   2   1   1      22973.51      24086.49       320.85 o                         
   3   1   1      54164.20      54493.54       542.48 o                         
   4   1   1      44940.90      45636.13       566.27 o                         
   5   1   1      58062.62      55672.96       800.51 o                         
   6   1   1        294.64        374.43       126.53 o                         
   7   1   1      12139.38      12657.15       436.38 o                         
   8   1   1      16458.84      16513.92       557.00 o                         
   9   1   1      44159.69      43736.23       944.44 o                         
  10   1   1      92745.52      91446.58      1554.84 o                         
  11   1   1      32565.87      32230.24       965.89 o                         
  12   1   1       8214.23       8236.61       702.57 o                         
  13   1   1        398.95        235.59       404.53 o                         
  14   1   1       7187.97       7657.50       712.65 o                         
  15   1   1       3120.42       2872.50       509.92 o                         
  16   1   1       2204.43       3126.87       631.88 o                         
  17   1   1       3350.53       3674.38       707.58 o                         
  18   1   1        291.88       1084.31       700.87 o                         
 -19   2   1      18971.53      21275.39      2114.84 o                         
 -18   2   1       2027.57       2917.86       785.54 o                         
 -17   2   1      18190.66      18658.10      1340.82 o                         
 -16   2   1       1337.95       1203.61       529.22 o                         
 -15   2   1      27002.54      28656.89      1284.33 o                         
 -14   2   1      50915.60      49670.91      1345.30 o                         
 -13   2   1      14983.62      15290.13       763.28 o                         
 -12   2   1       2000.40       1705.54       278.66 o                         
 -11   2   1       4374.37       4283.70       282.43 o                         
 -10   2   1      79598.21      78482.33      1289.62 o                         
  -9   2   1      30065.66      28762.84       651.16 o                         
  -8   2   1      11324.32      12180.40       391.70 o                         
  -7   2   1        975.04        971.57       118.75 o                         
  -6   2   1     108334.71     110239.94      1146.86 o                         
  -5   2   1       8449.34       8446.58       228.64 o                         
  -4   2   1      13573.53      15140.88       238.41 o                         
  -3   2   1        209.92        395.76        61.92 o                         
  -2   2   1        754.40        684.88        65.19 o                         
  -1   2   1     415094.31     404718.34      2038.00 o                         
   0   2   1       1278.27       1416.62        77.99 o                         
   1   2   1       8081.31       8379.22       180.95 o                         
   2   2   1      12165.17      12761.33       252.53 o                         
   3   2   1      28698.78      31240.97       432.38 o                         
   4   2   1      30688.34      37227.10       738.55 o                         
   5   2   1       7621.69       9303.11       406.74 o                         
   6   2   1       7242.08       8046.51       316.56 o                         
   7   2   1       2701.76       3821.19       357.37 o                         
   8   2   1      56016.81      56800.83      1020.62 o                         
   9   2   1      38668.54      40181.55       897.44 o                         
  10   2   1       6095.71       5820.87       420.72 o                         
  11   2   1      14696.37      13930.01       814.34 o                         
  12   2   1      42541.73      42495.62      1541.18 o                         
  13   2   1      21092.77      22394.14      1141.35 o                         
  14   2   1       1769.14       1884.43       429.55 o                         
  15   2   1        277.82       1518.09       434.07 o                         
  16   2   1       1338.68       2492.98       564.41 o                         
  17   2   1      27194.39      29225.34      2091.00 o                         
  18   2   1          4.92      -1235.36      1235.36 o                         
 -19   3   1        632.45       1829.56       724.22 o                         
 -18   3   1        305.02       -569.17       569.17 o                         
 -17   3   1         78.34        710.18       545.53 o                         
 -16   3   1       2998.29       3266.81       586.32 o                         
 -15   3   1        488.15        150.79       337.31 o                         
 -14   3   1      20288.07      20983.29       915.79 o                         
 -13   3   1       4444.47       4075.63       391.32 o                         
 -12   3   1       8606.23       8672.06       478.98 o                         
 -11   3   1       5390.01       5136.32       383.57 o                         
 -10   3   1      18951.67      17626.94       542.95 o                         
  -9   3   1      42585.24      44083.56       801.25 o                         
  -8   3   1       9531.57       9242.82       405.67 o                         
  -7   3   1       8696.59       8889.42       318.58 o                         
  -6   3   1       7486.08       7353.43       242.79 o                         
  -5   3   1       8379.48       8706.93       233.17 o                         
  -4   3   1        668.23        725.35        80.41 o                         
  -3   3   1      11392.57      11679.60       232.41 o                         
  -2   3   1       5444.64       5088.96       152.18 o                         
  -1   3   1       3974.66       4395.78       127.05 o                         
   0   3   1       2139.52       2211.74       112.81 o                         
   1   3   1      11060.25      10938.00       236.46 o                         
   2   3   1      13819.16      13198.40       273.65 o                         
   3   3   1      13679.07      14267.79       425.33 o                         
   4   3   1       5191.65       4666.05       320.94 o                         
   5   3   1       1372.70       1590.68       264.34 o                         
   6   3   1        996.47        836.62       269.24 o                         
   7   3   1      50211.52      51433.21      1218.63 o                         
   8   3   1      31243.18      31537.15      1020.14 o                         
   9   3   1       1954.52       1960.98       395.02 o                         
  10   3   1         77.74        -17.45       366.15 o                         
  11   3   1       1348.59        914.54       378.55 o                         
  12   3   1      21842.59      21480.81      1053.06 o                         
  13   3   1      22229.47      22061.00      1226.58 o                         
  14   3   1       6972.13       6467.06       671.36 o                         
  15   3   1        982.72        789.26       418.81 o                         
  16   3   1        739.02        807.71       506.96 o                         
  17   3   1        299.40        146.65       506.40 o                         
 -19   4   1       1858.63       2882.04       784.79 o                         
 -18   4   1       5067.90       5301.38       771.51 o                         
 -17   4   1      17999.02      16924.68      1188.78 o                         
 -16   4   1       2395.60       2286.75       480.40 o                         
 -15   4   1        146.40       -154.11       338.97 o                         
 -14   4   1       6537.94       6105.41       528.09 o                         
 -13   4   1      61326.14      60665.50      1449.86 o                         
 -12   4   1       3877.71       3876.35       334.66 o                         
 -11   4   1        897.85       1640.97       248.48 o                         
 -10   4   1        166.84        606.08       199.32 o                         
  -9   4   1      26021.53      32891.34       725.08 o                         
  -8   4   1      61389.35      65276.46       987.71 o                         
  -7   4   1      18089.93      16970.30       420.60 o                         
  -6   4   1      37487.50      38385.51       594.92 o                         
  -5   4   1       3741.61       4006.04       173.79 o                         
  -4   4   1      37764.16      34631.20       474.27 o                         
  -3   4   1      16944.44      16626.24       316.17 o                         
  -2   4   1       1112.49       1311.60       102.79 o                         
  -1   4   1     246353.78     237291.19      1349.94 o                         
   0   4   1      27817.31      27936.15       406.64 o                         
   1   4   1     393559.97     384305.38      2312.82 o                         
   2   4   1       2982.07       2837.52       210.72 o                         
   3   4   1        933.03       1503.08       235.85 o                         
   4   4   1       1880.47       2467.20       307.15 o                         
   5   4   1       9446.21      12614.67       603.37 o                         
   6   4   1      72094.92      75316.44      1474.56 o                         
   7   4   1        198.68         54.27       274.36 o                         
   8   4   1       2794.94       2797.49       364.38 o                         
   9   4   1      36164.04      36438.54      1178.45 o                         
  10   4   1      20909.54      21626.67       974.74 o                         
  11   4   1      20975.13      20670.94       980.15 o                         
  12   4   1         65.43        312.19       384.82 o                         
  13   4   1       6161.16       6644.19       664.74 o                         
  14   4   1      28651.48      29755.76      1490.99 o                         
  15   4   1        362.43       -217.95       515.69 o                         
  16   4   1       8149.40       7366.79       873.73 o                         
  17   4   1       2607.45       2462.62      1327.54 o                         
 -19   5   1       4470.40       4658.02       755.78 o                         
 -18   5   1       1930.79       1266.37       510.33 o                         
 -17   5   1       3338.55       3390.28       949.19 o                         
 -16   5   1       4366.45       4793.91       564.55 o                         
 -15   5   1        625.59        719.51       386.96 o                         
 -14   5   1        871.50       1026.95       350.58 o                         
 -13   5   1      23211.30      23229.09       845.67 o                         
 -12   5   1      15869.03      16129.86       580.17 o                         
 -11   5   1        960.95        974.84       279.00 o                         
 -10   5   1        668.31       1061.63       183.07 o                         
  -9   5   1       6707.80       5806.64       312.70 o                         
  -8   5   1      40618.03      39221.43       701.59 o                         
  -7   5   1      14804.13      13669.74       396.50 o                         
  -6   5   1       2036.17       1730.82       188.23 o                         
  -5   5   1       3021.39       3002.21       207.63 o                         
  -4   5   1      10537.79      10355.33       325.90 o                         
  -3   5   1       1235.44       1085.86       128.51 o                         
  -2   5   1         36.75        154.22       108.88 o                         
  -1   5   1       8211.15       8290.57       242.95 o                         
   0   5   1      10127.84      10801.08       308.90 o                         
   1   5   1      12947.58      12578.63       391.67 o                         
   2   5   1       3240.48       2794.10       271.71 o                         
   3   5   1      32115.47      31164.36       787.50 o                         
   4   5   1      49640.98      45639.73       793.19 o                         
   5   5   1        501.64        317.90       266.14 o                         
   6   5   1       4374.12       4014.74       398.01 o                         
   7   5   1       3921.46       4629.15       474.20 o                         
   8   5   1       2965.06       2356.48       381.88 o                         
   9   5   1      60738.80      60219.51      1567.04 o                         
  10   5   1      22488.44      23455.18      1030.59 o                         
  11   5   1       6244.46       6344.93       613.70 o                         
  12   5   1      11765.20      11951.40       846.76 o                         
  13   5   1       3136.69       2911.60       643.12 o                         
  14   5   1       4825.00       5292.41       599.62 o                         
  15   5   1       1910.07       1950.36       500.06 o                         
  16   5   1       7805.54       6807.15       785.12 o                         
  17   5   1        422.05        637.53      1089.49 o                         
 -20   6   1      18676.86      18551.53      2668.12 o                         
 -19   6   1        670.91        652.40       556.09 o                         
 -18   6   1      18212.08      18561.41      1349.75 o                         
 -17   6   1       7320.97       7590.08       739.12 o                         
 -16   6   1      37233.30      37074.12      1508.65 o                         
 -15   6   1      31783.00      32639.48      1287.16 o                         
 -14   6   1       2508.53       2223.43       385.08 o                         
 -13   6   1       2241.30       3108.02       435.20 o                         
 -12   6   1         12.01        855.07       207.16 o                         
 -11   6   1      49372.20      48147.59       993.89 o                         
 -10   6   1      33806.55      32518.35       779.18 o                         
  -9   6   1        122.61        119.35       202.09 o                         
  -8   6   1      11274.92      11802.95       460.99 o                         
  -7   6   1      99028.68      99793.75      1263.61 o                         
  -6   6   1      13603.02      12604.95       433.76 o                         
  -5   6   1      66121.21      65314.84       914.43 o                         
  -4   6   1      53917.15      51088.96       786.40 o                         
  -3   6   1       1557.73       1559.74       145.20 o                         
  -2   6   1     554525.75     533994.62      3559.30 o                         
  -1   6   1        199.02        211.75       106.15 o                         
   0   6   1     121497.47     117714.34      1318.89 o                         
   1   6   1      38720.65      37845.22       858.44 o                         
   2   6   1      39668.18      38139.23       958.30 o                         
   3   6   1      18710.28      17486.39       688.24 o                         
   4   6   1       1279.95       1183.84       191.12 o                         
   5   6   1        469.18        309.11       162.47 o                         
   6   6   1       2428.98       2076.02       358.66 o                         
   7   6   1      39972.62      39859.76      1201.60 o                         
   8   6   1      84816.63      81556.70      1807.04 o                         
   9   6   1      12675.05      11926.74       742.68 o                         
  10   6   1      11599.19      12845.30       796.65 o                         
  11   6   1      58216.59      58532.44      1736.25 o                         
  12   6   1       4065.49       2414.01       468.67 o                         
  13   6   1      15250.24      16602.62      1044.50 o                         
  14   6   1        145.72        601.87       411.10 o                         
  15   6   1        920.80       1088.52       491.48 o                         
  16   6   1      20214.10      23573.10      1998.09 o                         
 -20   7   1         15.05         -1.48      2346.41 o                         
 -19   7   1        384.00       -599.43       599.43 o                         
 -18   7   1          3.51        391.95       608.19 o                         
 -17   7   1         52.57        -86.78       461.90 o                         
 -16   7   1       8519.51       8397.87       693.60 o                         
 -15   7   1      13438.10      13211.50       769.59 o                         
 -14   7   1         27.64        392.55       338.20 o                         
 -13   7   1       2445.30       2203.64       379.08 o                         
 -12   7   1      14001.33      13963.92       662.46 o                         
 -11   7   1      46874.35      46829.04      1111.54 o                         
 -10   7   1      69134.31      68163.41      1269.67 o                         
  -9   7   1      46820.23      45806.78       917.62 o                         
  -8   7   1        745.01        626.75       187.06 o                         
  -7   7   1       3333.79       3919.82       288.37 o                         
  -6   7   1      17456.24      18385.22       491.49 o                         
  -5   7   1       1647.51       1596.09       185.87 o                         
  -4   7   1      14557.39      13280.76       410.54 o                         
  -3   7   1      17414.18      17003.28       525.57 o                         
  -2   7   1        115.66        156.33       124.13 o                         
  -1   7   1        308.76        722.54       241.46 o                         
   0   7   1      36054.17      33811.18       752.15 o                         
   1   7   1      34358.65      33032.69       789.46 o                         
   2   7   1      20816.43      19436.90       732.97 o                         
   3   7   1       2315.66       2336.62       332.18 o                         
   4   7   1       5827.39       5705.18       346.15 o                         
   5   7   1      15326.93      14925.41       528.84 o                         
   6   7   1      98537.19      97707.89      1980.45 o                         
   7   7   1      33610.91      34127.28      1164.36 o                         
   8   7   1         74.24       -158.33       350.32 o                         
   9   7   1      14784.96      14748.90       843.52 o                         
  10   7   1        220.25        693.90       401.33 o                         
  11   7   1      18494.73      18359.57      1002.78 o                         
  12   7   1       9772.48       9849.17       818.46 o                         
  13   7   1       6164.04       7285.42       667.24 o                         
  14   7   1         91.33        600.47       431.94 o                         
  15   7   1       1810.75       1691.95       479.01 o                         
  16   7   1         18.82        524.34       756.99 o                         
 -20   8   1       6079.85       5882.13      2959.91 o                         
 -19   8   1      11943.11      12129.86      1049.09 o                         
 -18   8   1      13309.97      13954.54       974.93 o                         
 -17   8   1        823.19       1132.27       415.92 o                         
 -16   8   1       2543.97       2104.00       460.59 o                         
 -15   8   1      10523.86      11853.25       718.74 o                         
 -14   8   1      54357.77      56110.08      1524.07 o                         
 -13   8   1      23624.24      23129.96       944.13 o                         
 -12   8   1       3719.47       3652.33       389.38 o                         
 -11   8   1       2466.90       2306.37       297.94 o                         
 -10   8   1      20749.65      21823.65       679.44 o                         
  -9   8   1      57995.65      57833.77      1104.13 o                         
  -8   8   1     105249.77     104060.50      1469.70 o                         
  -7   8   1      44097.71      44332.61       949.48 o                         
  -6   8   1       4441.54       4147.88       242.74 o                         
  -5   8   1     100924.10      93583.97       980.91 o                         
  -4   8   1       1243.15        932.44       207.10 o                         
  -3   8   1      90185.02      87094.16      1298.13 o                         
  -2   8   1     109961.69     103812.13      1239.02 o                         
  -1   8   1      25221.43      23703.57       657.35 o                         
   0   8   1     165271.33     156681.41      1867.94 o                         
   1   8   1       2389.76       2004.78       269.65 o                         
   2   8   1      31456.40      31626.68       926.06 o                         
   3   8   1       3118.91       3311.92       387.37 o                         
   4   8   1      24494.66      22917.01       851.16 o                         
   5   8   1      47275.76      44548.88       995.59 o                         
   6   8   1       3212.57       2876.72       461.43 o                         
   7   8   1      17321.93      16976.17       851.51 o                         
   8   8   1      13989.30      14176.58       821.97 o                         
   9   8   1       2803.99       2195.11       461.46 o                         
  10   8   1      19839.92      18893.29      1017.79 o                         
  11   8   1       1011.10        887.92       398.10 o                         
  12   8   1       4121.63       3744.82       545.22 o                         
  13   8   1      19055.38      19291.64      1078.95 o                         
  14   8   1       2812.42       3132.79       532.97 o                         
  15   8   1      17119.20      18925.02      1966.64 o                         
 -20   9   1       1727.36       2702.87      1282.77 o                         
 -19   9   1       1971.82       1911.63       600.49 o                         
 -18   9   1       1838.51       2077.16       598.74 o                         
 -17   9   1        492.89        529.64       411.05 o                         
 -16   9   1       2531.89       1538.16       423.23 o                         
 -15   9   1        246.08        300.72       332.77 o                         
 -14   9   1      21615.64      22146.32       932.97 o                         
 -13   9   1      16297.10      16862.92       732.02 o                         
 -12   9   1       7078.95       7951.03       492.58 o                         
 -11   9   1      10403.95       9893.76       510.05 o                         
 -10   9   1       1054.39       1221.00       252.06 o                         
  -9   9   1      51336.30      50667.80      1068.57 o                         
  -8   9   1      14335.71      14181.08       584.38 o                         
  -7   9   1      19272.82      18037.64       502.90 o                         
  -6   9   1       2103.07       1841.92       211.88 o                         
  -5   9   1        277.08        158.72       180.84 o                         
  -4   9   1       7325.68       6732.50       386.12 o                         
  -3   9   1       4251.86       3859.68       264.37 o                         
  -2   9   1       1439.86       1528.87       205.02 o                         
  -1   9   1        703.00        545.60       172.42 o                         
   0   9   1        211.32        251.73       173.74 o                         
   1   9   1       6392.13       6421.47       409.95 o                         
   2   9   1       6199.99       6591.09       439.44 o                         
   3   9   1      25046.32      24791.48       936.88 o                         
   4   9   1        367.08        101.71       298.63 o                         
   5   9   1        136.78        559.86       312.13 o                         
   6   9   1      44966.23      46393.72      1539.52 o                         
   7   9   1        268.74         82.59       335.96 o                         
   8   9   1      52253.29      51065.79      1567.74 o                         
   9   9   1       2375.82       2152.13       429.79 o                         
  10   9   1        757.80        461.95       416.67 o                         
  11   9   1      15961.56      16732.25       954.12 o                         
  12   9   1       6208.02       6621.06       778.44 o                         
  13   9   1       3358.00       3484.86       569.52 o                         
  14   9   1        382.38       1180.14       698.84 o                         
 -19  10   1       6239.67       4310.27      1046.15 o                         
 -18  10   1       3743.93       4602.79       632.01 o                         
 -17  10   1      26743.91      26599.49      1282.30 o                         
 -16  10   1      28502.10      28504.55      1285.34 o                         
 -15  10   1       1221.57       1830.00       485.21 o                         
 -14  10   1       7981.78       8302.86       618.97 o                         
 -13  10   1        312.40        380.65       245.30 o                         
 -12  10   1      13100.88      13562.59       640.59 o                         
 -11  10   1      29954.34      30464.56       885.92 o                         
 -10  10   1       1627.26       1428.75       265.81 o                         
  -9  10   1       5030.42       4928.58       381.65 o                         
  -8  10   1      13619.00      13077.74       518.47 o                         
  -7  10   1      37160.71      35717.98       687.88 o                         
  -6  10   1      27696.36      27617.54       724.59 o                         
  -5  10   1      37821.91      35712.27       809.29 o                         
  -4  10   1       5019.85       4391.51       349.69 o                         
  -3  10   1      41906.06      40294.69       836.22 o                         
  -2  10   1      11180.81      11385.62       533.44 o                         
  -1  10   1      32363.31      29639.16       581.30 o                         
   0  10   1      29792.67      28040.73       742.34 o                         
   1  10   1       8773.67       8565.10       465.93 o                         
   2  10   1      17619.22      16743.46       713.48 o                         
   3  10   1       2575.77       2407.24       379.96 o                         
   4  10   1       4997.08       5083.67       492.40 o                         
   5  10   1       4219.19       3964.75       489.16 o                         
   6  10   1       7394.42       7124.37       666.96 o                         
   7  10   1      34697.16      34041.23      1407.32 o                         
   8  10   1       4561.01       4599.23       703.16 o                         
   9  10   1       2458.29       2178.45       481.15 o                         
  10  10   1      23238.04      25670.11      1276.69 o                         
  11  10   1        185.42        135.32       499.14 o                         
  12  10   1       7038.95       7732.13       793.50 o                         
  13  10   1         50.40       -272.84       456.00 o                         
  14  10   1        283.00        766.41       804.07 o                         
 -19  11   1        217.55        218.75       671.56 o                         
 -18  11   1        114.73       -184.27       442.56 o                         
 -17  11   1       3287.70       3530.16       571.08 o                         
 -16  11   1       3171.69       3653.13       527.49 o                         
 -15  11   1       2857.98       2864.25       487.15 o                         
 -14  11   1        115.71        -12.21       371.37 o                         
 -13  11   1        984.50        953.20       277.89 o                         
 -12  11   1      11094.18      12044.28       609.63 o                         
 -11  11   1      13603.40      15065.40       661.17 o                         
 -10  11   1      37445.99      37823.84      1003.09 o                         
  -9  11   1        393.53        399.95       229.69 o                         
  -8  11   1        984.28        636.14       137.34 o                         
  -7  11   1       2230.06       2538.39       295.26 o                         
  -6  11   1       1181.76       1725.70       299.64 o                         
  -5  11   1       9014.19       9018.37       448.22 o                         
  -4  11   1       3408.20       3934.81       355.17 o                         
  -3  11   1        319.99        374.84       226.53 o                         
  -2  11   1       9445.11       8412.40       499.09 o                         
  -1  11   1      18396.57      18222.12       559.85 o                         
   0  11   1      11699.39      10115.57       594.99 o                         
   1  11   1       1604.13        685.76       308.25 o                         
   2  11   1       4532.36       4705.83       503.05 o                         
   3  11   1      15946.15      15531.23       866.13 o                         
   4  11   1       4207.69       3870.52       452.85 o                         
   5  11   1      19625.68      20501.54       984.75 o                         
   6  11   1        393.58        817.07       389.19 o                         
   7  11   1         43.78       -119.53       411.03 o                         
   8  11   1      31306.89      32918.25      1406.66 o                         
   9  11   1        288.92        102.87       399.09 o                         
  10  11   1       2996.70       1982.43       515.42 o                         
  11  11   1        999.50       1087.99       467.38 o                         
  12  11   1       6127.91       6579.52       774.51 o                         
  13  11   1        667.37       1680.98       794.33 o                         
 -19  12   1       3875.90       4077.61      1454.88 o                         
 -18  12   1       9242.93       8492.43      1089.99 o                         
 -17  12   1        340.30        707.98       497.61 o                         
 -16  12   1       9272.23       9013.03       721.50 o                         
 -15  12   1      17072.10      17334.31      1120.72 o                         
 -14  12   1      12224.87      12569.95       848.24 o                         
 -13  12   1       7611.92       7499.58       584.19 o                         
 -12  12   1        666.69        311.61       249.77 o                         
 -11  12   1       9462.97       9465.20       537.09 o                         
 -10  12   1      11811.45      11491.42       575.22 o                         
  -9  12   1     108537.51     107470.45      1770.61 o                         
  -8  12   1      19491.01      19618.07       683.39 o                         
  -7  12   1       2754.71       2901.44       300.83 o                         
  -6  12   1      17891.73      17265.87       626.38 o                         
  -5  12   1       6718.01       6674.12       398.15 o                         
  -4  12   1      64112.00      64603.70      1319.71 o                         
  -3  12   1      54791.13      53204.25      1216.76 o                         
  -2  12   1      28052.79      28353.20       867.40 o                         
  -1  12   1      30197.45      29284.25       764.84 o                         
   0  12   1      25315.64      26034.29       900.54 o                         
   1  12   1      14412.52      14079.49       691.85 o                         
   2  12   1        225.09        -41.90       319.23 o                         
   3  12   1      15385.37      15814.07       921.00 o                         
   4  12   1      24796.49      25692.86      1111.49 o                         
   5  12   1       7151.98       7162.51       633.11 o                         
   6  12   1       2328.71       2064.38       448.04 o                         
   7  12   1       4867.06       4482.38       597.76 o                         
   8  12   1          8.14       -123.35       370.85 o                         
   9  12   1      27197.02      27359.49      1603.37 o                         
  10  12   1        160.96         54.21       430.63 o                         
  11  12   1          2.96       -101.36       523.02 o                         
  12  12   1       8987.32       8606.75      1296.35 o                         
 -18  13   1       1733.26       1848.92       839.15 o                         
 -17  13   1       3275.88       2603.57       576.08 o                         
 -16  13   1        262.42        405.74       455.30 o                         
 -15  13   1      17001.13      16362.62      1016.70 o                         
 -14  13   1      13340.28      13735.06       913.76 o                         
 -13  13   1      28846.74      31007.35      1189.34 o                         
 -12  13   1      13652.00      14229.31       795.96 o                         
 -11  13   1        775.45        770.84       277.80 o                         
 -10  13   1      13618.01      14180.22       691.56 o                         
  -9  13   1      10879.86      12545.92       629.81 o                         
  -8  13   1      29027.74      28789.78       859.17 o                         
  -7  13   1      17279.40      18106.84       674.33 o                         
  -6  13   1         18.47        171.39       215.48 o                         
  -5  13   1      11493.05      11380.05       529.89 o                         
  -4  13   1       8540.68       9728.74       692.03 o                         
  -3  13   1        585.78        325.27       356.95 o                         
  -2  13   1       3746.18       3321.16       386.73 o                         
  -1  13   1      17789.60      17205.45       719.49 o                         
   0  13   1      33271.78      33582.63      1025.83 o                         
   1  13   1       6518.29       6121.37       488.10 o                         
   2  13   1       8276.28       8940.06       630.39 o                         
   3  13   1       1933.94       1645.31       425.61 o                         
   4  13   1       7863.02       8171.14       680.06 o                         
   5  13   1      87185.87      88945.99      2195.19 o                         
   6  13   1        303.04        639.37       423.13 o                         
   7  13   1      18699.24      20331.18      1109.15 o                         
   8  13   1       1428.38       1367.90       389.84 o                         
   9  13   1        128.14        965.44       479.62 o                         
  10  13   1      17773.54      18543.93      1371.31 o                         
  11  13   1        673.10        777.07       824.66 o                         
 -18  14   1      18659.05      20184.53      2069.58 o                         
 -17  14   1       9330.88       9259.85       958.30 o                         
 -16  14   1      12907.46      13204.00      1013.02 o                         
 -15  14   1       2603.78       2945.31       686.31 o                         
 -14  14   1        256.73        105.25       400.12 o                         
 -13  14   1      10524.35      10762.98       766.00 o                         
 -12  14   1      39983.89      40957.63      1506.15 o                         
 -11  14   1         46.10        382.61       316.29 o                         
 -10  14   1       1427.15       2161.46       371.12 o                         
  -9  14   1       8026.83       8087.67       623.95 o                         
  -8  14   1      33003.19      32979.49      1058.12 o                         
  -7  14   1     107707.69     107807.33      1936.79 o                         
  -6  14   1      28788.62      27879.97       916.34 o                         
  -5  14   1       7790.24       8488.51       540.42 o                         
  -4  14   1       3116.89       2905.06       440.09 o                         
  -3  14   1      12418.58      11316.67       751.39 o                         
  -2  14   1      56391.75      55387.16      1404.43 o                         
  -1  14   1      21343.41      21455.40       893.73 o                         
   0  14   1      27090.91      27170.92      1015.60 o                         
   1  14   1      13406.91      14799.75       776.05 o                         
   2  14   1      14754.94      14874.62       819.45 o                         
   3  14   1         28.50        415.09       363.04 o                         
   4  14   1         39.94        495.37       333.97 o                         
   5  14   1        879.94        686.00       465.63 o                         
   6  14   1      27272.36      29366.42      1494.23 o                         
   7  14   1       2469.90       2373.27       553.29 o                         
   8  14   1         71.95        275.83       561.57 o                         
   9  14   1      11838.76      10959.72       922.59 o                         
  10  14   1       1625.45       1029.09       888.08 o                         
 -17  15   1       2550.99       2237.18       837.52 o                         
 -16  15   1      11210.32      10457.96      1372.62 o                         
 -15  15   1       3024.78       2511.40       533.67 o                         
 -14  15   1        227.25        711.67       544.12 o                         
 -13  15   1       1741.83       1692.76       498.62 o                         
 -12  15   1      10581.74      11464.68       862.91 o                         
 -11  15   1      39954.14      42783.91      1613.02 o                         
 -10  15   1       3492.74       4407.82       550.26 o                         
  -9  15   1        787.52        891.13       350.11 o                         
  -8  15   1       1318.24       1863.46       400.19 o                         
  -7  15   1       4732.48       5576.11       584.62 o                         
  -6  15   1       4825.21       3410.67       471.02 o                         
  -5  15   1        224.64        952.74       379.35 o                         
  -4  15   1       2305.72       2399.18       593.28 o                         
  -3  15   1       3533.08       3782.50       511.78 o                         
  -2  15   1      15348.53      16352.09       855.96 o                         
  -1  15   1        365.37        418.10       373.00 o                         
   0  15   1       3377.46       3748.60       471.03 o                         
   1  15   1      13734.54      12364.71       792.62 o                         
   2  15   1      29067.12      30434.77      1340.64 o                         
   3  15   1       3303.91       3637.98       563.14 o                         
   4  15   1       5761.62       4941.60       617.46 o                         
   5  15   1       1391.04       1222.23       436.50 o                         
   6  15   1       3140.62       2929.34       927.36 o                         
   7  15   1      35549.09      40400.82      1748.98 o                         
   8  15   1        903.52        714.60       578.68 o                         
   9  15   1        153.80       -922.93       922.93 o                         
 -17  16   1       1319.45       -170.77      1296.71 o                         
 -16  16   1       7576.26       6362.58      1057.95 o                         
 -15  16   1      14043.48      13108.63      1278.22 o                         
 -14  16   1       9064.53      10668.54      1054.39 o                         
 -13  16   1         13.75        345.83       413.93 o                         
 -12  16   1        346.81        363.40       415.56 o                         
 -11  16   1       8094.22       7323.15       710.40 o                         
 -10  16   1      52783.06      53717.29      1844.78 o                         
  -9  16   1       2424.18       2090.79       468.11 o                         
  -8  16   1        111.57        266.26       348.26 o                         
  -7  16   1         20.24        231.94       455.53 o                         
  -6  16   1       9909.38      10061.60       749.33 o                         
  -5  16   1      16523.10      15066.62       897.72 o                         
  -4  16   1       6436.21       6436.00       666.01 o                         
  -3  16   1      14293.40      15771.98       961.01 o                         
  -2  16   1       1444.06       1382.67       404.27 o                         
  -1  16   1      19177.37      20570.12      1095.34 o                         
   0  16   1       3725.77       3180.09       521.40 o                         
   1  16   1       1395.27       1688.26       454.04 o                         
   2  16   1       1075.43        638.26       448.27 o                         
   3  16   1       4939.54       4022.19       595.23 o                         
   4  16   1       2354.43       1796.91       569.87 o                         
   5  16   1        100.68        697.82       519.08 o                         
   6  16   1        735.47         92.08       498.48 o                         
   7  16   1        262.91       -375.94      1363.56 o                         
   8  16   1       9638.20       6336.04      1777.33 o                         
 -16  17   1        501.05       -694.84       694.84 o                         
 -15  17   1       1162.41       1553.62       845.32 o                         
 -14  17   1       7228.47       6655.09       884.03 o                         
 -13  17   1       4211.85       3741.84       560.19 o                         
 -12  17   1       1509.33       1374.58       509.09 o                         
 -11  17   1         19.63       -253.74       452.53 o                         
 -10  17   1         32.10        205.83       441.71 o                         
  -9  17   1      13634.16      16545.70      1082.62 o                         
  -8  17   1       2290.48       2383.06       618.82 o                         
  -7  17   1       3419.98       3560.33       515.41 o                         
  -6  17   1       2687.03       2323.30       474.57 o                         
  -5  17   1       3229.47       2577.85       647.60 o                         
  -4  17   1         19.74        256.51       527.58 o                         
  -3  17   1        410.75        641.60       392.42 o                         
  -2  17   1      16412.08      17725.88      1049.00 o                         
  -1  17   1      26424.57      29778.16      1304.70 o                         
   0  17   1       6185.86       6155.70       657.39 o                         
   1  17   1        310.38        387.25       463.76 o                         
   2  17   1       1806.74       2625.82       591.60 o                         
   3  17   1       3775.56       4261.15       646.66 o                         
   4  17   1      34970.49      39707.25      1966.27 o                         
   5  17   1        303.06       1028.50       505.27 o                         
   6  17   1       1923.18       1667.34      1132.27 o                         
 -15  18   1         18.87        661.66       826.91 o                         
 -14  18   1        376.21        309.56       600.70 o                         
 -13  18   1      19818.56      21035.69      1331.72 o                         
 -12  18   1        294.18       -283.56       429.25 o                         
 -11  18   1        299.55        793.18       462.20 o                         
 -10  18   1        444.60        651.63       439.28 o                         
  -9  18   1      18633.01      21041.36      1243.33 o                         
  -8  18   1      32826.89      34510.99      1589.41 o                         
  -7  18   1       5583.70       4296.60       582.44 o                         
  -6  18   1       3383.11       3071.52       536.45 o                         
  -5  18   1        715.07        688.68       387.86 o                         
  -4  18   1      15193.37      17094.69      1010.52 o                         
  -3  18   1       9343.33      10470.81       825.88 o                         
  -2  18   1       5552.14       4742.32       672.83 o                         
  -1  18   1       5922.54       6144.98       655.59 o                         
   0  18   1       2321.17       2181.75       534.09 o                         
   1  18   1       8402.26       9690.61       919.60 o                         
   2  18   1       1783.90       2028.73       541.42 o                         
   3  18   1        213.88       -394.97       785.56 o                         
   4  18   1        302.81        464.04       962.64 o                         
   5  18   1      12502.85      12548.82      3292.92 o                         
 -13  19   1        761.20        969.20       653.31 o                         
 -12  19   1      21719.42      24586.43      1682.12 o                         
 -11  19   1       2598.62       3466.43       642.37 o                         
 -10  19   1         34.38         83.14       515.80 o                         
  -9  19   1        355.55        900.30       463.84 o                         
  -8  19   1       4608.84       3688.61       605.88 o                         
  -7  19   1       2711.88       2925.82       593.20 o                         
  -6  19   1        102.88        958.60       598.99 o                         
  -5  19   1       7583.37       8639.63       726.52 o                         
  -4  19   1       3767.18       3958.79       558.72 o                         
  -3  19   1       3448.30       3665.07       559.46 o                         
  -2  19   1       2467.64       4835.60       741.08 o                         
  -1  19   1        922.76       1380.48       494.45 o                         
   0  19   1      17567.87      20038.92      1266.05 o                         
   1  19   1      29809.52      31555.39      2358.91 o                         
   2  19   1        966.83       1828.83      1297.33 o                         
   3  19   1        608.07        592.58      1507.09 o                         
 -12  20   1       4052.92       3727.76      1314.58 o                         
 -11  20   1      31562.45      29348.37      2429.13 o                         
 -10  20   1        353.69         78.60       674.49 o                         
  -9  20   1      12468.77      14327.28      1242.21 o                         
  -8  20   1       3599.84       3012.90       773.25 o                         
  -7  20   1      10688.93      11813.31      1077.07 o                         
  -6  20   1      16852.76      19420.11      1286.12 o                         
  -5  20   1       3491.25       4612.13       739.70 o                         
  -4  20   1      24796.45      24258.76      1311.73 o                         
  -3  20   1        319.33        500.52       711.32 o                         
  -2  20   1      25905.61      28868.00      2948.23 o                         
  -1  20   1       4893.18       8684.49      1778.08 o                         
   0  20   1        305.01        316.13       904.96 o                         
   1  20   1       2635.44       2154.30      2126.74 o                         
  -8  21   1        992.95       4573.83      2687.16 o                         
  -7  21   1          8.23      -1635.70      1677.47 o                         
  -6  21   1       2969.38       1500.01      1930.94 o                         
  -5  21   1       1083.37       1533.76      1784.06 o                         
  -4  21   1       2944.57       5529.37      2707.38 o                         
  -3  21   1      17908.91      19658.36      4129.15 o                         
   3 -21   2       5153.01       1857.82      1660.24 o                         
   4 -21   2      15391.22      18119.74      4331.56 o                         
   5 -21   2       3928.39       4522.75      1580.06 o                         
   6 -21   2       1849.88       3337.68      1403.40 o                         
   7 -21   2       2505.62       2446.55      1759.80 o                         
   8 -21   2       1635.33       3158.51      1956.15 o                         
  -1 -20   2       2429.89       1356.31       802.57 o                         
   0 -20   2       1113.58        376.12      1038.05 o                         
   1 -20   2         43.16       1681.23      1223.09 o                         
   2 -20   2      13128.29      14156.63      1728.24 o                         
   3 -20   2       9329.74      10651.08      1026.67 o                         
   4 -20   2        179.39        342.31       506.06 o                         
   5 -20   2      24905.45      25070.64      1379.37 o                         
   6 -20   2       6649.83       6589.93       753.87 o                         
   7 -20   2      36364.24      39304.13      1794.94 o                         
   8 -20   2       2926.35       2633.32       742.52 o                         
   9 -20   2         39.19       1022.43       757.48 o                         
  10 -20   2       8823.75       9744.63      1490.75 o                         
  11 -20   2          3.01        143.35      1206.70 o                         
  -3 -19   2       2498.83       2428.55       786.69 o                         
  -2 -19   2          8.61        162.06       745.85 o                         
  -1 -19   2       8956.38       9809.09       877.38 o                         
   0 -19   2      16613.23      17593.86      1080.83 o                         
   1 -19   2      32681.41      38142.86      1655.68 o                         
   2 -19   2       3917.63       4201.64       596.29 o                         
   3 -19   2        815.53       1330.59       441.66 o                         
   4 -19   2       5377.95       5820.86       726.59 o                         
   5 -19   2         18.57        -37.96       719.25 o                         
   6 -19   2       4165.49       4524.76       715.55 o                         
   7 -19   2        135.44        371.81       460.18 o                         
   8 -19   2       8095.43       8864.71       902.40 o                         
   9 -19   2        435.91        670.30       479.67 o                         
  10 -19   2        360.85        197.96       518.47 o                         
  11 -19   2         37.55        150.84       480.17 o                         
  12 -19   2       3996.53       3936.40       796.07 o                         
  13 -19   2      25320.00      22231.22      1917.22 o                         
  -5 -18   2        523.36       -203.90       833.89 o                         
  -4 -18   2       9572.40       9228.47      1017.64 o                         
  -3 -18   2         25.84        416.89       502.69 o                         
  -2 -18   2       1874.68       1430.06       505.43 o                         
  -1 -18   2       7090.79       9023.67       854.88 o                         
   0 -18   2       6784.93       6423.82       668.50 o                         
   1 -18   2       3858.46       4826.19       523.15 o                         
   2 -18   2       3606.26       4296.07       568.12 o                         
   3 -18   2       2609.70       2428.55       487.05 o                         
   4 -18   2      35335.95      37044.04      1481.93 o                         
   5 -18   2       2567.59       2543.46       554.04 o                         
   6 -18   2        181.65        474.98       484.80 o                         
   7 -18   2        362.84        878.16       434.08 o                         
   8 -18   2        601.85        706.50       474.49 o                         
   9 -18   2      37720.02      36556.99      1624.52 o                         
  10 -18   2         40.02        271.34       565.71 o                         
  11 -18   2        144.37        486.88       499.67 o                         
  12 -18   2        282.15        818.09       590.31 o                         
  13 -18   2       6157.24       6242.05       907.39 o                         
  14 -18   2      17789.09      17735.14      1911.56 o                         
  15 -18   2         38.60        201.40       917.76 o                         
  -7 -17   2        616.63        764.61       814.84 o                         
  -6 -17   2        242.35       -458.50       683.60 o                         
  -5 -17   2       1187.61       1492.44       452.37 o                         
  -4 -17   2       3895.55       3825.37       543.90 o                         
  -3 -17   2      14714.38      15892.85      1120.22 o                         
  -2 -17   2      10029.44      10049.19       907.51 o                         
  -1 -17   2        841.82        949.08       550.99 o                         
   0 -17   2        205.59        592.00       416.50 o                         
   1 -17   2      18356.92      18986.98       971.96 o                         
   2 -17   2       2982.28       3176.59       494.48 o                         
   3 -17   2      12674.16      14227.45       866.58 o                         
   4 -17   2       1167.60       1011.15       386.89 o                         
   5 -17   2        384.96        114.30       416.05 o                         
   6 -17   2       7270.56       7358.94       744.29 o                         
   7 -17   2       2806.01       2328.00       567.37 o                         
   8 -17   2        908.79       1392.51       462.79 o                         
   9 -17   2        304.22        655.25       469.62 o                         
  10 -17   2      12436.55      13991.06      1003.72 o                         
  11 -17   2        873.34        629.38       431.24 o                         
  12 -17   2        184.78       1151.72       491.73 o                         
  13 -17   2         32.72        238.08       426.26 o                         
  14 -17   2        735.14        714.86       585.24 o                         
  15 -17   2       9235.51      12080.08      1552.67 o                         
  16 -17   2       7217.31       5881.48      1336.02 o                         
  -8 -16   2       1061.18       1370.70       805.89 o                         
  -7 -16   2      16265.95      18013.78      1278.66 o                         
  -6 -16   2        204.73        403.52       425.78 o                         
  -5 -16   2       7109.54       8358.22       791.22 o                         
  -4 -16   2        227.82        464.37       398.91 o                         
  -3 -16   2       4953.04       5699.76       700.41 o                         
  -2 -16   2       3892.43       4023.75       570.62 o                         
  -1 -16   2        102.59        793.70       426.11 o                         
   0 -16   2       1557.39       1145.01       412.15 o                         
   1 -16   2       8883.89       8751.61       639.01 o                         
   2 -16   2       8979.05      10670.67       698.24 o                         
   3 -16   2       8884.51      10117.71       702.74 o                         
   4 -16   2       4989.50       5306.75       592.20 o                         
   5 -16   2       7015.04       6768.49       602.33 o                         
   6 -16   2      47137.55      49922.68      1578.27 o                         
   7 -16   2       1203.21        399.73       438.10 o                         
   8 -16   2       1422.53       1220.33       480.96 o                         
   9 -16   2        451.97        631.94       422.11 o                         
  10 -16   2        432.30         20.65       423.94 o                         
  11 -16   2      37354.59      40076.43      1522.21 o                         
  12 -16   2       2750.77       3410.88       576.00 o                         
  13 -16   2         22.66        543.25       552.24 o                         
  14 -16   2        380.60       1154.24       672.22 o                         
  15 -16   2      12628.41      14041.49      1457.52 o                         
  16 -16   2       4855.54       5135.07      1029.10 o                         
  -9 -15   2        706.66        253.96       772.45 o                         
  -8 -15   2       1172.33       1398.21       500.95 o                         
  -7 -15   2       2026.44       1761.79       549.27 o                         
  -6 -15   2      33938.19      35307.92      1597.50 o                         
  -5 -15   2      15585.26      16988.44       979.87 o                         
  -4 -15   2       2766.14       2460.43       462.82 o                         
  -3 -15   2       5215.53       5432.50       634.65 o                         
  -2 -15   2      19433.06      18815.25       987.44 o                         
  -1 -15   2      13872.60      13623.41       818.68 o                         
   0 -15   2      27194.96      28071.74      1083.42 o                         
   1 -15   2       2049.47       1713.88       355.65 o                         
   2 -15   2        460.45       -117.17       331.84 o                         
   3 -15   2      13687.20      13869.65       830.62 o                         
   4 -15   2       1239.64        889.29       306.36 o                         
   5 -15   2       4446.53       4384.86       501.45 o                         
   6 -15   2       2177.55       2651.78       486.66 o                         
   7 -15   2       9710.64      10870.47       698.34 o                         
   8 -15   2       1388.38       1485.02       500.77 o                         
   9 -15   2         16.99        -10.77       404.87 o                         
  10 -15   2       2590.68       2584.65       492.05 o                         
  11 -15   2       1688.14       1736.74       419.57 o                         
  12 -15   2      21245.71      22258.11      1171.57 o                         
  13 -15   2       7329.25       8160.57       855.85 o                         
  14 -15   2       2586.39       1000.06       549.41 o                         
  15 -15   2        940.95        -87.76       486.60 o                         
  16 -15   2       1087.12       1695.92       583.28 o                         
  17 -15   2       2594.67       1693.77       843.14 o                         
 -10 -14   2       7213.25       6315.40      1214.88 o                         
  -9 -14   2       2072.49       1972.01       508.42 o                         
  -8 -14   2      17137.78      19519.80      1204.03 o                         
  -7 -14   2         24.97       1086.89       492.90 o                         
  -6 -14   2       6807.42       6637.71       660.40 o                         
  -5 -14   2      21865.02      23224.67      1070.55 o                         
  -4 -14   2        656.36        431.14       339.70 o                         
  -3 -14   2        134.29         -7.52       389.00 o                         
  -2 -14   2      11332.75      11912.70       740.70 o                         
  -1 -14   2      19714.78      19735.84       884.39 o                         
   0 -14   2      15890.30      16495.89       808.84 o                         
   1 -14   2       5530.23       5648.60       470.77 o                         
   2 -14   2       6315.45       5847.65       542.09 o                         
   3 -14   2     134821.95     132444.34      2313.34 o                         
   4 -14   2        317.47       -123.43       310.00 o                         
   5 -14   2      21862.11      22083.60       894.14 o                         
   6 -14   2         70.43        -11.40       285.48 o                         
   7 -14   2       3956.08       3465.40       422.08 o                         
   8 -14   2     144184.92     143338.56      2370.95 o                         
   9 -14   2       3263.89       2739.23       442.17 o                         
  10 -14   2       8217.79       9341.08       794.62 o                         
  11 -14   2        612.28       1016.33       381.84 o                         
  12 -14   2      10563.75       9888.52       720.37 o                         
  13 -14   2      57409.15      59738.70      1692.67 o                         
  14 -14   2       5706.97       6719.41       749.01 o                         
  15 -14   2       2933.07       2043.37       552.84 o                         
  16 -14   2        832.12        308.61       497.85 o                         
  17 -14   2      11424.76      12362.39      1407.78 o                         
  18 -14   2       3312.66       2999.13      4579.04 o                         
 -11 -13   2       1337.67       1120.06       566.07 o                         
 -10 -13   2        311.01        411.51       825.20 o                         
  -9 -13   2      20120.64      22115.52      1375.40 o                         
  -8 -13   2        678.53       1741.21       485.04 o                         
  -7 -13   2       5015.89       5756.61       644.79 o                         
  -6 -13   2      22693.58      23642.04      1070.46 o                         
  -5 -13   2      27287.91      28877.94      1251.11 o                         
  -4 -13   2      32762.55      35303.30      1416.40 o                         
  -3 -13   2      11995.20      13075.83       871.87 o                         
  -2 -13   2       1538.82       1727.88       382.92 o                         
  -1 -13   2      17521.86      16606.50       783.79 o                         
   0 -13   2      73903.65      71242.67      1581.63 o                         
   1 -13   2       8555.27       7968.20       542.30 o                         
   2 -13   2       9008.86       9055.59       589.70 o                         
   3 -13   2       5140.28       5168.73       450.68 o                         
   4 -13   2        140.29        114.44       213.91 o                         
   5 -13   2      10610.90       9560.51       502.63 o                         
   6 -13   2         51.28        191.15       198.64 o                         
   7 -13   2       1200.38       1567.04       284.93 o                         
   8 -13   2       4931.27       5510.52       574.34 o                         
   9 -13   2      22386.65      23097.02       936.27 o                         
  10 -13   2       6484.60       7321.08       604.55 o                         
  11 -13   2      13228.06      13882.25       802.17 o                         
  12 -13   2       3527.58       2745.52       456.74 o                         
  13 -13   2        180.14        337.17       345.50 o                         
  14 -13   2       9312.13      11855.55       932.64 o                         
  15 -13   2      16239.90      17540.96      1207.79 o                         
  16 -13   2       7661.64       6041.69       745.82 o                         
  17 -13   2       3157.56       2401.04       830.58 o                         
  18 -13   2          1.36       -767.13       767.13 o                         
 -12 -12   2        468.63        540.99       525.71 o                         
 -11 -12   2       9491.51      11584.33       959.85 o                         
 -10 -12   2        288.46        -36.73       487.06 o                         
  -9 -12   2       7585.98       7706.30       772.07 o                         
  -8 -12   2      31010.25      32204.06      1379.73 o                         
  -7 -12   2        135.66        255.63       385.32 o                         
  -6 -12   2       8854.97       9251.16       693.80 o                         
  -5 -12   2         10.41        -75.12       352.57 o                         
  -4 -12   2      10328.14      10546.41       806.97 o                         
  -3 -12   2      43663.17      44431.65      1501.25 o                         
  -2 -12   2        535.27        448.74       349.99 o                         
  -1 -12   2       8386.95       8313.57       566.72 o                         
   0 -12   2      34476.62      34533.61      1054.32 o                         
   1 -12   2       6241.35       5976.37       410.55 o                         
   2 -12   2      78305.84      72975.10      1345.77 o                         
   3 -12   2       9490.69       9016.59       526.92 o                         
   4 -12   2      15357.39      14340.83       480.78 o                         
   5 -12   2     133848.45     131100.17      1662.48 o                         
   6 -12   2        331.76        330.42       189.03 o                         
   7 -12   2      24325.81      24638.26       667.37 o                         
   8 -12   2      24165.31      23073.47       772.61 o                         
   9 -12   2        609.33        447.59       246.48 o                         
  10 -12   2      62088.38      60110.73      1292.86 o                         
  11 -12   2       4976.83       4088.09       494.95 o                         
  12 -12   2       2294.28       1913.92       353.48 o                         
  13 -12   2       2219.79       2678.04       393.05 o                         
  14 -12   2      16331.16      16337.48       923.86 o                         
  15 -12   2       7150.44       7013.41       771.51 o                         
  16 -12   2       7622.35       8717.55       868.65 o                         
  17 -12   2       4824.32       5274.63       785.07 o                         
  18 -12   2       6983.66       7294.72      1113.12 o                         
  19 -12   2       3402.18       2199.07      2118.13 o                         
 -13 -11   2         89.79        319.02       627.46 o                         
 -12 -11   2       7701.65       8325.65       841.09 o                         
 -11 -11   2       3482.38       2666.65       588.07 o                         
 -10 -11   2         19.87         47.16       413.81 o                         
  -9 -11   2       4677.35       5334.53       587.49 o                         
  -8 -11   2       7676.00       8330.37       712.44 o                         
  -7 -11   2      34054.73      37063.46      1441.87 o                         
  -6 -11   2       1121.51        765.30       349.70 o                         
  -5 -11   2        344.50        472.87       366.06 o                         
  -4 -11   2      33165.27      31690.28      1230.84 o                         
  -3 -11   2      36257.02      36250.96      1305.72 o                         
  -2 -11   2      13457.18      14576.14       784.70 o                         
  -1 -11   2       6891.11       6902.75       492.73 o                         
   0 -11   2        658.30       1189.49       238.41 o                         
   1 -11   2        622.56        746.25       190.13 o                         
   2 -11   2      29120.72      27193.91       829.65 o                         
   3 -11   2        265.45        221.22       216.80 o                         
   4 -11   2        124.30        450.78       163.18 o                         
   5 -11   2       3637.64       3294.90       270.62 o                         
   6 -11   2       6436.51       7199.70       368.42 o                         
   7 -11   2       2363.38       2425.09       206.16 o                         
   8 -11   2      10817.36      11230.68       490.92 o                         
   9 -11   2      11327.35      11083.94       508.67 o                         
  10 -11   2        168.13        277.57       218.74 o                         
  11 -11   2      12994.29      14299.33       611.51 o                         
  12 -11   2      13142.47      13283.13       663.48 o                         
  13 -11   2      12600.88      14319.96       756.58 o                         
  14 -11   2       7751.65       7837.10       645.49 o                         
  15 -11   2        473.70        881.56       388.30 o                         
  16 -11   2         30.83        -86.25       408.52 o                         
  17 -11   2        182.75        142.65       437.67 o                         
  18 -11   2       2779.33       2516.27       559.47 o                         
  19 -11   2        677.63       1893.77      1582.41 o                         
 -14 -10   2      12911.24      11653.23      1591.84 o                         
 -13 -10   2        747.94        256.19       442.35 o                         
 -12 -10   2        238.32        517.19       406.46 o                         
 -11 -10   2       2626.26       2787.54       498.80 o                         
 -10 -10   2         85.65        158.02       408.74 o                         
  -9 -10   2       7328.22       6160.69       566.33 o                         
  -8 -10   2       1869.00       1300.12       444.31 o                         
  -7 -10   2      15434.55      15602.51       813.05 o                         
  -6 -10   2      29728.42      29780.65      1025.38 o                         
  -5 -10   2       6665.60       5376.86       451.76 o                         
  -4 -10   2        154.28         -8.30       271.71 o                         
  -3 -10   2       3862.42       3943.88       363.27 o                         
  -2 -10   2      13039.80      13685.96       724.06 o                         
  -1 -10   2      26303.80      26230.68       884.92 o                         
   0 -10   2         59.46       -161.67       161.67 o                         
   1 -10   2      19716.18      18697.71       553.07 o                         
   2 -10   2      92929.66      86970.42      1326.22 o                         
   3 -10   2       1721.08       1326.03       184.21 o                         
   4 -10   2      42634.06      40157.98       800.71 o                         
   5 -10   2      18646.61      17959.18       539.72 o                         
   6 -10   2      13007.26      12538.89       391.49 o                         
   7 -10   2     123526.55     121024.01      1614.70 o                         
   8 -10   2      32991.79      31002.55       723.67 o                         
   9 -10   2       4062.11       3864.73       323.58 o                         
  10 -10   2        382.59        222.96       208.82 o                         
  11 -10   2       2825.80       3301.49       357.75 o                         
  12 -10   2      55408.55      54569.57      1372.60 o                         
  13 -10   2      18075.82      17596.51       799.27 o                         
  14 -10   2       7198.59       7335.73       627.19 o                         
  15 -10   2        318.24        401.03       340.80 o                         
  16 -10   2       5740.55       6173.87       610.73 o                         
  17 -10   2      12641.76      14721.19      1078.01 o                         
  18 -10   2       5905.52       6153.78       699.05 o                         
  19 -10   2      11739.14      15029.56      2694.80 o                         
 -15  -9   2       1124.12       3422.54      1311.81 o                         
 -14  -9   2      18736.40      20202.05      1287.54 o                         
 -13  -9   2        117.17        429.47       485.93 o                         
 -12  -9   2       3253.15       3825.40       548.18 o                         
 -11  -9   2         11.20        562.58       379.76 o                         
 -10  -9   2       9673.63      10927.62       727.39 o                         
  -9  -9   2        997.03        349.19       311.85 o                         
  -8  -9   2       1137.13        784.81       318.74 o                         
  -7  -9   2      64209.62      62777.20      1558.46 o                         
  -6  -9   2      37576.38      38527.90      1083.33 o                         
  -5  -9   2      21309.02      20155.04       765.09 o                         
  -4  -9   2        105.26         47.88       260.42 o                         
  -3  -9   2        384.67        380.27       241.42 o                         
  -2  -9   2      12575.24      11903.89       522.09 o                         
  -1  -9   2      45918.82      44285.15      1124.99 o                         
   0  -9   2       4532.63       4514.82       288.77 o                         
   1  -9   2        669.04        641.40       144.88 o                         
   2  -9   2        105.50         78.57       169.93 o                         
   3  -9   2         98.39        134.66       142.31 o                         
   4  -9   2       9662.98      10193.92       392.96 o                         
   5  -9   2      14269.48      14740.22       424.08 o                         
   6  -9   2       2041.65       1632.32       250.17 o                         
   7  -9   2       3484.85       3028.70       241.37 o                         
   8  -9   2       2313.98       2316.33       261.96 o                         
   9  -9   2       1066.42        981.69       252.45 o                         
  10  -9   2       7548.52       7894.30       478.87 o                         
  11  -9   2       7291.77       7356.50       492.85 o                         
  12  -9   2       4775.60       5185.13       422.29 o                         
  13  -9   2        147.94        516.18       271.40 o                         
  14  -9   2       6930.77       7798.33       630.28 o                         
  15  -9   2       6595.48       7731.44       641.63 o                         
  16  -9   2       4449.44       4516.42       571.61 o                         
  17  -9   2         13.14        378.47       492.75 o                         
  18  -9   2        636.06       1385.08       490.59 o                         
  19  -9   2        854.72       3060.15      1418.71 o                         
 -15  -8   2       4428.25       4412.07       723.61 o                         
 -14  -8   2       7977.14       7501.03       819.45 o                         
 -13  -8   2        211.53        277.64       418.72 o                         
 -12  -8   2       8693.98       8670.85       705.04 o                         
 -11  -8   2       7778.30       8349.85       675.12 o                         
 -10  -8   2       8715.72       7883.51       588.19 o                         
  -9  -8   2      12072.85      11898.10       710.72 o                         
  -8  -8   2      12557.17      11800.11       704.85 o                         
  -7  -8   2        126.84        511.86       329.79 o                         
  -6  -8   2       7158.28       6643.87       484.28 o                         
  -5  -8   2      12090.63      11029.61       554.27 o                         
  -4  -8   2      54043.66      51608.16      1203.93 o                         
  -3  -8   2       4209.83       4068.68       362.69 o                         
  -2  -8   2      37737.98      34921.68       848.00 o                         
  -1  -8   2      24684.79      24956.92       765.82 o                         
   0  -8   2       3931.11       3810.24       247.23 o                         
   1  -8   2     245877.44     239082.33      2111.70 o                         
   2  -8   2        110.15       -153.28       153.28 o                         
   3  -8   2      19268.07      18240.93       505.37 o                         
   4  -8   2     160753.52     155669.66      1449.49 o                         
   5  -8   2       8881.83       8783.32       339.66 o                         
   6  -8   2      92666.23      86688.78      1165.58 o                         
   7  -8   2      51696.79      50092.41      1094.43 o                         
   8  -8   2       2847.67       2981.39       282.32 o                         
   9  -8   2     116018.29     112126.91      1572.24 o                         
  10  -8   2      12022.49      11680.05       547.62 o                         
  11  -8   2      20466.83      21372.49       757.27 o                         
  12  -8   2       1674.85       1697.43       283.33 o                         
  13  -8   2       7003.04       6310.79       495.41 o                         
  14  -8   2      33718.05      34101.48      1321.09 o                         
  15  -8   2      24442.57      24786.29      1116.57 o                         
  16  -8   2       2172.66       2240.78       548.90 o                         
  17  -8   2      11569.90      12388.34       933.77 o                         
  18  -8   2        789.03       1104.29       630.58 o                         
  19  -8   2      29197.77      31040.75      2996.13 o                         
 -16  -7   2          6.33       -211.71       749.45 o                         
 -15  -7   2       2066.40       1857.49       514.10 o                         
 -14  -7   2       2416.07       1386.72       469.94 o                         
 -13  -7   2       4185.52       4517.47       549.54 o                         
 -12  -7   2       3564.42       4115.99       526.64 o                         
 -11  -7   2       2397.65       2605.96       454.84 o                         
 -10  -7   2      17255.65      16419.33       829.15 o                         
  -9  -7   2       6190.32       6669.48       548.00 o                         
  -8  -7   2      23058.42      22471.45       913.99 o                         
  -7  -7   2       6108.32       6109.81       517.12 o                         
  -6  -7   2       2177.09       1853.54       246.60 o                         
  -5  -7   2     100136.07      95581.96      1463.42 o                         
  -4  -7   2      88358.46      84346.53      1427.65 o                         
  -3  -7   2        586.14        484.83       207.06 o                         
  -2  -7   2       2117.73       2083.66       248.11 o                         
  -1  -7   2         22.55        265.44       213.01 o                         
   0  -7   2      15883.85      15572.82       453.10 o                         
   1  -7   2      55875.98      51309.45       752.98 o                         
   2  -7   2       3781.50       3439.17       202.90 o                         
   3  -7   2         28.20        -90.38        90.38 o                         
   4  -7   2         60.88        134.77       106.31 o                         
   5  -7   2      18763.75      18205.94       400.79 o                         
   6  -7   2       1282.47       1200.85       196.11 o                         
   7  -7   2      22447.35      22268.99       601.36 o                         
   8  -7   2      31884.87      30686.22       759.73 o                         
   9  -7   2      16264.38      16857.04       627.33 o                         
  10  -7   2       2694.29       2811.26       340.19 o                         
  11  -7   2      20065.21      18842.51       789.77 o                         
  12  -7   2      47823.43      47169.44      1292.71 o                         
  13  -7   2      25989.54      25552.27       924.07 o                         
  14  -7   2       4170.96       4295.36       501.15 o                         
  15  -7   2       7590.28       7856.21       642.09 o                         
  16  -7   2         80.45        -15.09       391.28 o                         
  17  -7   2       4390.61       4535.64       612.02 o                         
  18  -7   2        311.75       -109.37       609.03 o                         
  19  -7   2       1105.71        477.51      1075.21 o                         
 -17  -6   2       5391.80       3709.60      1611.27 o                         
 -16  -6   2         17.45       1114.78       649.46 o                         
 -15  -6   2      26854.39      26437.14      1342.86 o                         
 -14  -6   2       7909.14       8459.86       745.72 o                         
 -13  -6   2       5275.16       6059.39       620.19 o                         
 -12  -6   2       1779.26       1454.39       421.12 o                         
 -11  -6   2       3473.61       3264.45       446.15 o                         
 -10  -6   2      23891.40      23488.19       995.69 o                         
  -9  -6   2       4243.88       4185.15       485.53 o                         
  -8  -6   2      26951.04      26947.60       986.52 o                         
  -7  -6   2      52147.07      50739.54      1089.31 o                         
  -6  -6   2      33853.80      32429.62       822.61 o                         
  -5  -6   2        381.77        810.30       189.72 o                         
  -4  -6   2      19430.61      19357.80       594.75 o                         
  -3  -6   2        179.56        456.13       202.96 o                         
  -2  -6   2     124092.79     120399.97      1462.16 o                         
  -1  -6   2       1137.09       1076.07       189.33 o                         
   0  -6   2       4334.30       4530.92       241.39 o                         
   1  -6   2     223515.78     208627.64      1858.57 o                         
   2  -6   2      12968.70      13376.75       301.04 o                         
   3  -6   2     314422.22     297045.16      2030.87 o                         
   4  -6   2      59112.66      55801.46       893.38 o                         
   5  -6   2      14776.50      16385.79       468.83 o                         
   6  -6   2      97851.77      95540.74      1194.87 o                         
   7  -6   2      81968.98      84951.46      1164.81 o                         
   8  -6   2      35068.19      34760.37       930.55 o                         
   9  -6   2       3233.95       3234.70       347.94 o                         
  10  -6   2       4584.28       4944.64       407.82 o                         
  11  -6   2      54259.04      51628.35      1087.76 o                         
  12  -6   2      44873.64      44330.31      1226.66 o                         
  13  -6   2       6816.68       7777.93       547.12 o                         
  14  -6   2         90.38        229.11       394.97 o                         
  15  -6   2         22.40        100.83       335.24 o                         
  16  -6   2      33403.86      34482.72      1458.88 o                         
  17  -6   2       6542.05       6423.27       762.56 o                         
  18  -6   2       8252.81       7986.57       907.67 o                         
  19  -6   2       7865.95       6191.60      1769.57 o                         
 -17  -5   2       2428.17        937.83      1521.90 o                         
 -16  -5   2         93.31        296.66       522.71 o                         
 -15  -5   2      20985.15      21169.36      1252.55 o                         
 -14  -5   2       1016.50       1195.35       447.54 o                         
 -13  -5   2       8816.38       8858.72       721.02 o                         
 -12  -5   2        748.75       -237.75       355.99 o                         
 -11  -5   2       2268.64       1905.95       414.91 o                         
 -10  -5   2      10686.00      11175.54       695.43 o                         
  -9  -5   2      10839.89       9502.71       630.96 o                         
  -8  -5   2     136663.16     138878.38      2040.33 o                         
  -7  -5   2      78514.52      75644.83      1320.57 o                         
  -6  -5   2       3145.75       2891.31       259.68 o                         
  -5  -5   2       4978.53       4704.49       314.49 o                         
  -4  -5   2          1.81          9.25       162.49 o                         
  -3  -5   2      27398.41      26600.75       670.36 o                         
  -2  -5   2      29690.19      29147.97       594.22 o                         
  -1  -5   2        138.97        359.32       112.84 o                         
   0  -5   2       3127.19       3660.53       188.34 o                         
   1  -5   2        145.15         74.51        98.47 o                         
   2  -5   2        252.08        263.63        84.99 o                         
   3  -5   2       5035.45       4819.98       199.26 o                         
   4  -5   2      33353.70      31343.72       541.51 o                         
   5  -5   2       4542.21       4486.13       234.75 o                         
   6  -5   2       4363.54       4291.32       259.90 o                         
   7  -5   2       1878.15       1820.15       225.49 o                         
   8  -5   2      12029.51      11393.11       483.92 o                         
   9  -5   2      31909.33      30898.55       777.85 o                         
  10  -5   2      35120.88      35339.42       891.32 o                         
  11  -5   2      24802.82      23981.98       769.84 o                         
  12  -5   2      13725.09      12442.61       572.78 o                         
  13  -5   2       1665.08       1592.07       345.96 o                         
  14  -5   2      10887.87      10109.17       704.31 o                         
  15  -5   2        425.03        542.71       352.08 o                         
  16  -5   2       3671.26       4082.06       619.49 o                         
  17  -5   2       6599.27       7372.89       821.79 o                         
  18  -5   2        361.20        598.40       568.71 o                         
  19  -5   2       1794.74       1581.07       773.30 o                         
 -18  -4   2      10355.45       2559.81      1958.01 o                         
 -17  -4   2       2506.47       1625.34       534.10 o                         
 -16  -4   2       9965.34       7661.72      1077.51 o                         
 -15  -4   2       5673.46       4740.27       652.33 o                         
 -14  -4   2       7509.54       7883.24       710.41 o                         
 -13  -4   2      10232.70      10136.43       737.30 o                         
 -12  -4   2       8155.31       9415.54       661.44 o                         
 -11  -4   2      18630.91      17123.67       851.59 o                         
 -10  -4   2      10831.31      11401.77       680.55 o                         
  -9  -4   2      65096.68      68003.70      1654.29 o                         
  -8  -4   2        486.58        566.06       333.54 o                         
  -7  -4   2      35003.57      35672.76       923.18 o                         
  -6  -4   2       8067.58       7833.46       444.66 o                         
  -5  -4   2      57571.17      54742.07       957.88 o                         
  -4  -4   2      20013.33      19238.07       518.12 o                         
  -3  -4   2      24696.44      23237.44       559.47 o                         
  -2  -4   2        291.91        479.89       150.42 o                         
  -1  -4   2      14081.11      13553.87       265.44 o                         
   0  -4   2     401746.88     387766.47      1970.16 o                         
   1  -4   2      14483.51      13873.16       229.21 o                         
   2  -4   2      23724.40      23143.04       314.54 o                         
   3  -4   2      29484.23      30141.85       424.50 o                         
   4  -4   2      24630.65      25612.48       435.73 o                         
   5  -4   2     142083.28     147274.69      1318.58 o                         
   6  -4   2      85581.72      82849.75      1070.50 o                         
   7  -4   2      35547.54      35471.67       720.37 o                         
   8  -4   2      29090.97      29028.79       735.29 o                         
   9  -4   2      29453.68      29097.17       782.32 o                         
  10  -4   2      16464.78      16835.32       619.46 o                         
  11  -4   2       4750.82       4647.09       345.72 o                         
  12  -4   2          1.61        173.68       233.19 o                         
  13  -4   2      44294.60      43485.78      1286.93 o                         
  14  -4   2      30756.13      30241.36      1230.94 o                         
  15  -4   2       3097.92       3014.53       497.85 o                         
  16  -4   2       1872.12       1653.43       515.53 o                         
  17  -4   2        714.88       1553.01       611.95 o                         
  18  -4   2      30575.26      29765.10      1633.08 o                         
  19  -4   2       1546.67        362.39       887.22 o                         
 -18  -3   2       7970.13       5313.30      2731.30 o                         
 -17  -3   2        437.12        697.48       559.45 o                         
 -16  -3   2        684.12        216.38       469.60 o                         
 -15  -3   2       4913.35       5475.03       651.57 o                         
 -14  -3   2        405.04        582.86       393.34 o                         
 -13  -3   2      15859.08      15144.54       892.58 o                         
 -12  -3   2       1404.32       1341.30       394.99 o                         
 -11  -3   2      22583.80      22508.15       949.47 o                         
 -10  -3   2       2583.35       2503.36       286.37 o                         
  -9  -3   2         22.41        261.84       222.21 o                         
  -8  -3   2      40191.61      39142.39       926.55 o                         
  -7  -3   2       5858.40       5797.35       313.36 o                         
  -6  -3   2      65584.75      61757.12       877.31 o                         
  -5  -3   2      26508.34      27468.94       536.58 o                         
  -4  -3   2       7509.67       8109.68       280.43 o                         
  -3  -3   2       9937.92       9765.74       298.68 o                         
  -2  -3   2       5991.07       6744.22       183.08 o                         
  -1  -3   2      10022.54      10786.21       218.83 o                         
   0  -3   2      23604.95      22747.15       293.89 o                         
   1  -3   2         22.65        285.30        71.15 o                         
   2  -3   2         27.21        100.61        60.39 o                         
   3  -3   2        172.45        318.99        72.41 o                         
   4  -3   2       1412.76       1282.89       121.94 o                         
   5  -3   2        159.31        230.60       140.18 o                         
   6  -3   2       2644.22       2620.60       208.47 o                         
   7  -3   2       3246.12       2945.64       253.60 o                         
   8  -3   2      22389.84      22897.51       707.77 o                         
   9  -3   2       1474.30       1086.02       221.91 o                         
  10  -3   2       1601.31       1375.23       249.86 o                         
  11  -3   2      24595.73      24165.65       822.43 o                         
  12  -3   2       6854.55       6575.28       473.46 o                         
  13  -3   2      11817.36      11484.11       678.65 o                         
  14  -3   2      23195.74      21886.48       957.80 o                         
  15  -3   2        403.22       -216.31       466.39 o                         
  16  -3   2       3822.54       4287.55       692.01 o                         
  17  -3   2         22.14        703.19       519.46 o                         
  18  -3   2         96.41       -625.20       625.20 o                         
 -18  -2   2        820.78       1758.39       801.79 o                         
 -17  -2   2       3160.32       4377.66       715.04 o                         
 -16  -2   2      21261.97      20242.73      1285.67 o                         
 -15  -2   2       7185.18       6928.99       721.63 o                         
 -14  -2   2       2300.11       2699.36       507.17 o                         
 -13  -2   2        751.93        578.77       357.20 o                         
 -12  -2   2      19697.76      21559.37       982.87 o                         
 -11  -2   2       9184.43       9373.11       510.10 o                         
 -10  -2   2       6836.71       7032.22       402.65 o                         
  -9  -2   2       3458.02       3466.27       264.50 o                         
  -8  -2   2      28347.52      30282.63       739.50 o                         
  -7  -2   2      78188.22      82218.97      1155.81 o                         
  -5  -2   2        702.46        907.66       134.24 o                         
  -4  -2   2       6590.99       6888.36       244.84 o                         
  -3  -2   2       9942.21      12721.30       235.53 o                         
  -2  -2   2        863.59       1109.71        87.18 o                         
  -1  -2   2      24699.08      25954.02       265.98 o                         
   0  -2   2        344.58        479.11        65.21 o                         
   1  -2   2      45968.00      44867.98       446.07 o                         
   2  -2   2     674409.12     723641.12      4222.03 o                         
   3  -2   2      46314.32      46783.21       469.49 o                         
   4  -2   2       5768.45       6091.95       196.25 o                         
   5  -2   2       4723.61       4891.05       228.36 o                         
   6  -2   2     132676.08     139358.89      1520.42 o                         
   7  -2   2      44010.35      47069.66       868.05 o                         
   8  -2   2       3557.99       3766.97       335.48 o                         
   9  -2   2       3898.07       3660.25       323.21 o                         
  10  -2   2      47901.57      47234.91      1173.49 o                         
  11  -2   2      47490.73      46157.96      1141.55 o                         
  12  -2   2         33.32        192.01       235.09 o                         
  13  -2   2        468.06        582.08       320.14 o                         
  14  -2   2       1723.84       1678.85       408.20 o                         
  15  -2   2      61836.70      65958.20      2443.20 o                         
  16  -2   2       4755.85       3553.30       623.56 o                         
  17  -2   2        222.67        674.79       730.61 o                         
  18  -2   2       7362.99       9016.34      1039.74 o                         
 -18  -1   2       4693.57       4817.90       815.98 o                         
 -17  -1   2        155.46        159.99       602.36 o                         
 -16  -1   2       6020.78       6604.81       769.91 o                         
 -15  -1   2       2882.88       2723.42       576.16 o                         
 -14  -1   2      12522.63      11938.44       987.17 o                         
 -13  -1   2         38.13         62.91       337.19 o                         
 -12  -1   2        303.69        450.05       243.92 o                         
 -11  -1   2       6311.63       6077.64       441.57 o                         
 -10  -1   2       5845.83       5381.57       322.04 o                         
  -9  -1   2      99907.38      97471.27      1461.69 o                         
  -8  -1   2      37039.50      35491.27       679.91 o                         
  -7  -1   2      49468.12      48804.52       798.65 o                         
  -6  -1   2      83685.89      83834.16      1002.15 o                         
  -5  -1   2       5685.58       5262.50       219.47 o                         
  -4  -1   2      20843.91      21234.03       335.41 o                         
  -3  -1   2      44843.69      44318.02       408.04 o                         
  -2  -1   2       1949.85       2030.30        78.80 o                         
  -1  -1   2      14155.04      14971.97       230.12 o                         
   1  -1   2       1635.58       1414.02       103.29 o                         
   2  -1   2       3833.56       3583.18       111.58 o                         
   3  -1   2      12786.62      14541.28       247.59 o                         
   4  -1   2      33421.29      33914.51       418.26 o                         
   5  -1   2      50204.67      50056.98       692.96 o                         
   6  -1   2       2764.40       2227.35       199.67 o                         
   7  -1   2      10205.74      10671.77       447.51 o                         
   8  -1   2      25470.53      24319.96       724.76 o                         
   9  -1   2      39546.72      38339.11      1046.59 o                         
  10  -1   2      46754.24      45813.64      1171.14 o                         
  11  -1   2      31306.46      31251.91      1082.72 o                         
  12  -1   2       5921.24       6175.01       466.82 o                         
  13  -1   2       4634.96       5085.46       586.23 o                         
  14  -1   2        614.66       1161.00       434.63 o                         
  15  -1   2       6631.33       5584.88       603.42 o                         
  16  -1   2      11047.33      12129.23      1289.20 o                         
  17  -1   2       4143.37       4634.35       796.56 o                         
  18  -1   2       6165.56       6452.95       915.70 o                         
 -18   0   2       3959.32       4372.45       882.83 o                         
 -17   0   2      22344.26      25863.10      1601.66 o                         
 -16   0   2          6.34        731.75       482.95 o                         
 -15   0   2      20180.45      18767.25      1164.92 o                         
 -14   0   2      23947.91      24770.33      1155.73 o                         
 -13   0   2      16833.66      16606.39       768.73 o                         
 -12   0   2       7367.58       8018.42       546.94 o                         
 -11   0   2       3082.13       3173.75       271.09 o                         
 -10   0   2     136580.97     137596.92      1931.15 o                         
  -9   0   2        895.29        635.34       185.12 o                         
  -8   0   2      29082.88      31077.95       595.43 o                         
  -7   0   2       8357.89       7989.48       285.08 o                         
  -6   0   2     182722.12     193099.73      2066.76 o                         
  -5   0   2      15826.49      16061.89       307.54 o                         
  -4   0   2        743.08       1144.39        89.39 o                         
  -3   0   2       3555.67       4338.95       131.29 o                         
  -2   0   2       6047.41       7143.92       130.30 o                         
   1   0   2       6427.00       6896.13       162.61 o                         
   2   0   2       8126.08       8881.38       160.06 o                         
   3   0   2     113608.45     115426.39       766.27 o                         
   4   0   2     335099.97     347089.97      2056.72 o                         
   5   0   2      24773.37      26251.46       540.84 o                         
   6   0   2       5760.60       6887.93       406.53 o                         
   7   0   2      10362.33       9863.65       446.21 o                         
   8   0   2      50402.25      50682.20      1088.56 o                         
   9   0   2      36226.41      37473.64      1037.86 o                         
  10   0   2      14392.91      13415.32       629.79 o                         
  11   0   2       8800.54       9212.71       617.50 o                         
  12   0   2      77736.59      79218.65      1665.75 o                         
  13   0   2      39752.88      41480.40      1465.63 o                         
  14   0   2          6.72        388.89       438.34 o                         
  15   0   2       1795.07       2653.79       504.03 o                         
  16   0   2       4296.16       4202.39       781.14 o                         
  17   0   2      31206.10      34468.16      1905.11 o                         
  18   0   2          5.70        193.90       568.13 o                         
 -18   1   2        780.42       2130.96       665.20 o                         
 -17   1   2        118.82       -117.56       573.74 o                         
 -16   1   2       1746.71       2928.90       709.87 o                         
 -15   1   2       5994.50       6337.84       703.82 o                         
 -14   1   2      25096.10      25164.64      1077.44 o                         
 -13   1   2       2758.20       2467.81       381.00 o                         
 -12   1   2      43852.07      44050.33      1142.52 o                         
 -11   1   2      12483.18      10988.87       407.49 o                         
 -10   1   2      39847.96      37052.60       974.07 o                         
  -9   1   2     125187.41     119153.34      1716.97 o                         
  -8   1   2       4945.53       4812.31       195.54 o                         
  -7   1   2      66040.42      63119.57       764.45 o                         
  -6   1   2      57184.39      56566.16       732.45 o                         
  -5   1   2      77482.26      78130.51       782.16 o                         
  -4   1   2      19606.90      19229.32       270.99 o                         
  -3   1   2      32118.12      34189.80       331.65 o                         
  -2   1   2       3889.58       4499.18       125.46 o                         
  -1   1   2       4180.46       4265.79       153.21 o                         
   0   1   2        280.58        583.78        73.93 o                         
   1   1   2       4136.61       4573.09       113.04 o                         
   2   1   2       8511.01       9825.37       198.62 o                         
   3   1   2         25.35        120.92        86.52 o                         
   4   1   2       5811.02       5481.05       238.68 o                         
   5   1   2       7880.42       8098.17       332.59 o                         
   6   1   2      24102.12      24116.64       608.76 o                         
   7   1   2      82538.41      80077.55      1197.99 o                         
   8   1   2      36674.84      37289.74       972.58 o                         
   9   1   2        142.07        233.49       189.32 o                         
  10   1   2       9346.89       9504.57       484.43 o                         
  11   1   2       7086.35       7071.16       450.67 o                         
  12   1   2      48662.65      47878.77      1616.11 o                         
  13   1   2      38217.26      38314.35      1498.49 o                         
  14   1   2       1241.98       1039.91       433.32 o                         
  15   1   2       1508.07       1278.94       470.68 o                         
  16   1   2       1311.51        489.73       501.57 o                         
  17   1   2        510.26        -57.23       573.83 o                         
  18   1   2       1186.36       1407.53      1067.05 o                         
 -19   2   2        208.99       -356.29       789.50 o                         
 -18   2   2      10983.66      11348.91      1106.92 o                         
 -17   2   2      29840.06      27508.80      1620.50 o                         
 -16   2   2        674.60       1131.68       510.26 o                         
 -15   2   2       5226.12       5431.44       637.05 o                         
 -14   2   2       2328.74       2403.77       366.77 o                         
 -13   2   2      69033.27      68667.37      1541.11 o                         
 -12   2   2      25092.99      24249.44       901.70 o                         
 -11   2   2       1473.48       1528.76       177.90 o                         
 -10   2   2       4887.57       4674.82       255.23 o                         
  -9   2   2      39307.18      38229.96       762.59 o                         
  -8   2   2     125242.11     126408.34      1342.98 o                         
  -7   2   2      46111.98      43662.99       588.54 o                         
  -6   2   2        166.26         75.44        70.19 o                         
  -5   2   2       1286.54       1740.23       107.53 o                         
  -4   2   2       5386.20       7472.03       168.87 o                         
  -3   2   2        218.41        381.32        67.34 o                         
  -2   2   2       4029.59       4672.66       185.79 o                         
  -1   2   2      58354.98      60067.82       517.38 o                         
   0   2   2      40386.61      40627.48       447.11 o                         
   1   2   2     916381.81     900975.69      4320.35 o                         
   2   2   2      19083.41      22954.54       339.09 o                         
   3   2   2      18412.49      18835.74       405.09 o                         
   4   2   2       4330.07       5161.32       290.54 o                         
   5   2   2      89681.75      97743.74      1441.74 o                         
   6   2   2      42251.32      44988.89      1018.34 o                         
   7   2   2       3257.35       3405.20       220.40 o                         
   8   2   2       3718.00       3830.66       442.67 o                         
   9   2   2      21054.87      20608.59       654.82 o                         
  10   2   2      31189.86      30401.96       774.38 o                         
  11   2   2        582.38        964.40       355.73 o                         
  12   2   2         77.14        228.35       384.51 o                         
  13   2   2       8965.09       9332.64       797.15 o                         
  14   2   2      46745.62      47336.90      1684.90 o                         
  15   2   2        220.06        663.84       407.46 o                         
  16   2   2        427.31        220.88       466.64 o                         
  17   2   2        703.23        534.08       582.18 o                         
  18   2   2        151.94       -139.06       894.29 o                         
 -19   3   2       1400.62       1110.33       706.61 o                         
 -18   3   2        130.62       -362.01       579.21 o                         
 -17   3   2       4379.82       5283.94       726.71 o                         
 -16   3   2       1513.41        382.25       531.87 o                         
 -15   3   2       3298.82       3050.59       440.28 o                         
 -14   3   2       2734.86       2826.00       386.91 o                         
 -13   3   2       4135.76       4501.09       405.74 o                         
 -12   3   2      17834.36      18543.13       731.63 o                         
 -11   3   2         25.77          7.65       241.74 o                         
 -10   3   2      16385.34      15470.72       482.80 o                         
  -9   3   2      10570.94      10355.80       349.96 o                         
  -8   3   2      28829.67      27756.39       531.39 o                         
  -7   3   2      39136.89      37947.64       657.30 o                         
  -6   3   2      11504.80      10982.48       276.02 o                         
  -5   3   2        571.73        838.41        99.19 o                         
  -4   3   2        138.80        282.76        78.04 o                         
  -3   3   2      26219.48      23264.98       338.87 o                         
  -2   3   2        388.70        353.60        73.08 o                         
  -1   3   2        972.80       1124.53        81.57 o                         
   0   3   2       2187.99       2364.54       113.83 o                         
   1   3   2       6151.43       6884.14       191.56 o                         
   2   3   2       1270.29       1299.24       135.51 o                         
   3   3   2       9380.73       9817.47       348.49 o                         
   4   3   2      19568.60      18581.50       586.73 o                         
   5   3   2       8968.41      10271.67       497.30 o                         
   6   3   2       4967.91       5008.97       396.74 o                         
   7   3   2         82.26       -144.76       275.54 o                         
   8   3   2       7887.04       7157.67       518.59 o                         
   9   3   2      56509.22      56415.52      1446.61 o                         
  10   3   2      19808.61      19354.32       905.32 o                         
  11   3   2       5597.94       4786.17       509.03 o                         
  12   3   2         44.76        230.83       391.17 o                         
  13   3   2      12521.40      13747.20       959.90 o                         
  14   3   2       4998.80       5728.97       670.93 o                         
  15   3   2       5626.38       5219.20       658.62 o                         
  16   3   2       3714.15       3246.14       988.25 o                         
  17   3   2       2680.13       2423.48       611.36 o                         
 -19   4   2        138.65        324.05       674.42 o                         
 -18   4   2      17948.58      17973.98      1256.85 o                         
 -17   4   2       2344.56       3147.74       586.11 o                         
 -16   4   2      43224.32      41819.94      1416.45 o                         
 -15   4   2      25642.82      24726.54      1107.33 o                         
 -14   4   2       7505.55       8473.57       548.39 o                         
 -13   4   2       2529.83       3331.60       405.14 o                         
 -12   4   2       2218.92       2139.87       317.17 o                         
 -11   4   2      69642.02      71560.92      1255.55 o                         
 -10   4   2       3245.44       3008.65       261.75 o                         
  -9   4   2      22315.91      24277.69       622.61 o                         
  -8   4   2        451.81        533.39       147.87 o                         
  -7   4   2      65881.41      64855.34       854.05 o                         
  -6   4   2      20275.19      20946.72       438.01 o                         
  -5   4   2       1933.32       2800.28       156.66 o                         
  -4   4   2      65277.52      66395.87       679.55 o                         
  -3   4   2       2911.70       3606.59       156.72 o                         
  -2   4   2     428696.81     407982.19      2035.17 o                         
  -1   4   2       7917.10       7838.71       191.78 o                         
   0   4   2       1200.01       1761.53       120.68 o                         
   1   4   2      92204.82      91616.98       912.64 o                         
   2   4   2      61043.47      60700.58       879.43 o                         
   3   4   2     127487.20     135142.95      1657.49 o                         
   4   4   2       1128.73       3358.98       360.67 o                         
   5   4   2       9225.18       9939.87       511.66 o                         
   6   4   2        600.92        975.10       285.28 o                         
   7   4   2      47213.28      48154.31      1231.55 o                         
   8   4   2      39562.93      37375.99      1147.15 o                         
   9   4   2        974.72        673.24       325.69 o                         
  10   4   2       5155.72       4493.84       506.78 o                         
  11   4   2      33482.22      36399.67      1304.73 o                         
  12   4   2      24216.49      26077.41      1207.46 o                         
  13   4   2       4492.18       6541.42       658.06 o                         
  14   4   2         58.11        328.73       428.55 o                         
  15   4   2       1946.53       1932.53       522.56 o                         
  16   4   2      17173.68      19670.56      1261.89 o                         
  17   4   2          0.91        525.83       913.20 o                         
 -20   5   2         66.42        -24.09      1287.17 o                         
 -19   5   2       4193.76       3666.40       846.66 o                         
 -18   5   2         39.44       -312.34       530.62 o                         
 -17   5   2       1496.56        885.91       552.21 o                         
 -16   5   2       6457.97       6637.31       626.82 o                         
 -15   5   2      11801.97      11715.47       782.08 o                         
 -14   5   2       2449.17       1875.40       430.83 o                         
 -13   5   2      19019.20      18883.34       770.70 o                         
 -12   5   2       3868.85       4072.33       299.32 o                         
 -11   5   2      40268.50      39605.74       852.98 o                         
 -10   5   2      44375.68      44422.45       900.45 o                         
  -9   5   2      10393.11       9864.56       420.64 o                         
  -8   5   2      10179.97      10883.01       381.96 o                         
  -7   5   2       1632.48       1619.83       165.92 o                         
  -6   5   2      25559.71      25597.41       512.29 o                         
  -5   5   2      14867.31      13964.73       370.75 o                         
  -4   5   2      26252.89      26793.54       494.25 o                         
  -3   5   2         87.62        212.81        74.76 o                         
  -2   5   2        331.44        350.55        93.62 o                         
  -1   5   2       5995.30       5944.32       212.95 o                         
   0   5   2      12481.74      12150.29       322.90 o                         
   1   5   2      34280.90      35111.06       638.21 o                         
   2   5   2      15224.51      14588.33       519.80 o                         
   3   5   2         53.04        122.52       213.73 o                         
   4   5   2        939.33        896.00       159.87 o                         
   5   5   2       6239.87       5687.19       403.21 o                         
   6   5   2      37296.84      38154.17      1086.56 o                         
   7   5   2      21712.50      20983.40       847.56 o                         
   8   5   2        682.83        610.76       358.10 o                         
   9   5   2       4452.25       4332.99       499.20 o                         
  10   5   2       1047.57        969.97       353.55 o                         
  11   5   2      35055.89      36089.12      1321.24 o                         
  12   5   2      15613.49      17243.26       973.69 o                         
  13   5   2      11026.42      11752.35       877.54 o                         
  14   5   2         14.02       -177.31       438.51 o                         
  15   5   2       1289.01        756.25       421.31 o                         
  16   5   2       1168.35       1504.26       504.10 o                         
  17   5   2        595.87       -404.86      1641.53 o                         
 -20   6   2       5945.41       4180.52      1887.76 o                         
 -19   6   2      17531.77      15720.04      1154.11 o                         
 -18   6   2      15841.31      18391.41      1352.96 o                         
 -17   6   2        697.87        806.75       446.62 o                         
 -16   6   2       1296.74        881.18       392.08 o                         
 -15   6   2      12088.69      12487.29       799.41 o                         
 -14   6   2      82522.72      77477.52      1761.67 o                         
 -13   6   2      14246.41      15326.59       776.01 o                         
 -12   6   2       1426.22       1252.36       213.58 o                         
 -11   6   2        695.89       1335.35       232.49 o                         
 -10   6   2      15203.50      15980.08       559.10 o                         
  -9   6   2      53660.68      52599.95       939.45 o                         
  -8   6   2     136328.44     134496.31      1597.74 o                         
  -7   6   2       9819.49      10368.84       356.08 o                         
  -6   6   2       1821.15       1687.04       178.94 o                         
  -5   6   2     138034.09     134736.33      1428.46 o                         
  -4   6   2       3505.26       2842.88       168.56 o                         
  -3   6   2      49850.20      45658.16       678.60 o                         
  -2   6   2     228987.06     218965.28      1713.76 o                         
  -1   6   2      69774.12      68777.44       783.85 o                         
   0   6   2     280296.50     270587.97      2335.63 o                         
   1   6   2       3272.21       3421.05       267.02 o                         
   2   6   2     116152.62     116955.05      1727.48 o                         
   3   6   2       1330.32       1213.72       295.23 o                         
   4   6   2      65192.82      63778.06      1175.28 o                         
   5   6   2      60223.63      59343.52      1346.83 o                         
   6   6   2         43.90       -155.33       287.62 o                         
   7   6   2       1940.50       1262.43       339.38 o                         
   8   6   2      13673.86      12955.24       749.23 o                         
   9   6   2      11913.80      12143.55       752.79 o                         
  10   6   2      21140.01      21462.94      1022.52 o                         
  11   6   2         11.32        219.19       387.02 o                         
  12   6   2       3693.67       3395.99       515.96 o                         
  13   6   2      37121.88      37310.45      1555.54 o                         
  14   6   2        189.70        247.80       414.71 o                         
  15   6   2       5465.90       4026.78       590.65 o                         
  16   6   2        208.94          6.50       671.39 o                         
 -20   7   2        164.68       2294.10      1811.37 o                         
 -19   7   2        759.98        831.97       665.28 o                         
 -18   7   2       3337.59       3768.98       727.67 o                         
 -17   7   2        621.07        234.99       472.93 o                         
 -16   7   2        599.15        883.75       432.32 o                         
 -15   7   2          5.44       -116.94       335.00 o                         
 -14   7   2      23447.09      22803.64       964.95 o                         
 -13   7   2      22055.70      20847.56       896.95 o                         
 -12   7   2       3264.48       3368.74       344.85 o                         
 -11   7   2        374.81        370.66       219.51 o                         
 -10   7   2       4751.64       4077.22       315.91 o                         
  -9   7   2      60567.84      59929.80      1056.18 o                         
  -8   7   2      62435.59      60695.79      1027.79 o                         
  -7   7   2      41305.29      40919.81       738.62 o                         
  -6   7   2      11692.59      12154.18       420.80 o                         
  -5   7   2       3513.48       3659.21       261.32 o                         
  -4   7   2       2203.33       1919.67       188.21 o                         
  -3   7   2       2385.48       2131.63       220.59 o                         
  -2   7   2        938.24       1039.62       148.21 o                         
  -1   7   2        514.84       1039.21       168.95 o                         
   0   7   2       4270.59       3628.54       269.67 o                         
   1   7   2      16991.99      16488.11       573.99 o                         
   2   7   2      52000.68      49439.54      1148.36 o                         
   3   7   2      34788.48      34394.93       948.03 o                         
   4   7   2      15429.10      14138.06       657.64 o                         
   5   7   2         26.39         32.47       148.25 o                         
   6   7   2      23101.06      22541.63       914.13 o                         
   7   7   2       1950.50       1648.56       378.30 o                         
   8   7   2      56177.79      55952.54      1544.79 o                         
   9   7   2      31112.26      30753.94      1197.37 o                         
  10   7   2        820.23       1117.97       405.52 o                         
  11   7   2      17668.09      19020.51      1037.10 o                         
  12   7   2      13911.31      14260.37       931.83 o                         
  13   7   2       3602.65       3092.65       529.71 o                         
  14   7   2       1998.72       1724.79       513.26 o                         
  15   7   2       4766.15       6143.15       720.42 o                         
  16   7   2       1184.46       2577.14      1030.87 o                         
 -20   8   2        851.34        285.20       793.12 o                         
 -19   8   2      15944.00      15500.79      1208.19 o                         
 -18   8   2       4516.99       4980.72       634.09 o                         
 -17   8   2      46568.52      45940.25      1850.84 o                         
 -16   8   2      31445.11      30526.45      1312.50 o                         
 -15   8   2         84.37        926.32       355.82 o                         
 -14   8   2        643.77        707.18       295.81 o                         
 -13   8   2       2093.27       2091.47       356.70 o                         
 -12   8   2      53024.71      50862.57      1139.05 o                         
 -11   8   2      25759.57      25776.10       787.09 o                         
 -10   8   2        321.56        522.96       212.17 o                         
  -9   8   2       2360.31       2683.01       290.78 o                         
  -8   8   2     128889.88     128809.05      1697.47 o                         
  -7   8   2      35031.97      34168.97       734.82 o                         
  -6   8   2      74660.91      72552.06      1046.32 o                         
  -5   8   2      43342.43      38655.34       620.20 o                         
  -4   8   2      16558.76      15810.59       482.23 o                         
  -3   8   2     221079.09     209919.47      2011.89 o                         
  -2   8   2      14736.70      13119.25       443.81 o                         
  -1   8   2      83411.66      76959.38      1100.72 o                         
   0   8   2     118504.18     115078.69      1522.71 o                         
   1   8   2     126602.60     120118.13      1685.17 o                         
   2   8   2      49348.46      49291.49      1181.88 o                         
   3   8   2       4554.05       4652.63       415.10 o                         
   4   8   2         59.49       -302.26       309.53 o                         
   5   8   2       7395.95       7123.52       398.69 o                         
   6   8   2      33624.85      34666.93      1216.79 o                         
   7   8   2      44323.29      45863.34      1398.59 o                         
   8   8   2       2149.33       3026.49       452.33 o                         
   9   8   2       7164.77       6113.18       578.30 o                         
  10   8   2      21357.58      21598.97      1076.99 o                         
  11   8   2        863.72        159.40       423.17 o                         
  12   8   2      15866.39      15276.89       988.06 o                         
  13   8   2       1936.71       1387.21       460.77 o                         
  14   8   2        404.26        687.41       433.41 o                         
  15   8   2       6021.02       6115.63      1256.79 o                         
 -20   9   2       2802.95       3161.64      1393.98 o                         
 -19   9   2        236.08       1615.67       606.05 o                         
 -18   9   2       1294.86        887.70       455.59 o                         
 -17   9   2       3257.93       2972.63       505.88 o                         
 -16   9   2       8347.84       7987.92       685.38 o                         
 -15   9   2        519.45        422.94       334.24 o                         
 -14   9   2        335.53        229.34       299.33 o                         
 -13   9   2        315.03        -27.55       279.21 o                         
 -12   9   2      21384.06      22779.91       786.39 o                         
 -11   9   2      26624.94      26278.93       806.49 o                         
 -10   9   2      35999.87      35490.52       915.42 o                         
  -9   9   2        568.98        718.13       230.28 o                         
  -8   9   2        938.97        812.14       239.29 o                         
  -7   9   2       2672.38       2336.62       243.78 o                         
  -6   9   2       2145.93       2452.07       225.76 o                         
  -5   9   2       3162.78       2794.74       215.85 o                         
  -4   9   2       1976.93       1708.17       260.04 o                         
  -3   9   2        119.01        418.81       170.43 o                         
  -2   9   2       9642.99       8463.20       415.58 o                         
  -1   9   2      16031.63      15307.94       485.42 o                         
   0   9   2      22574.07      22474.02       664.85 o                         
   1   9   2       8764.66       7986.54       454.15 o                         
   2   9   2       1445.27       1065.54       280.70 o                         
   3   9   2       9140.74       8469.30       566.01 o                         
   4   9   2       5043.87       4568.05       447.59 o                         
   5   9   2      31750.90      31968.80      1124.77 o                         
   6   9   2       1743.53       1756.81       387.73 o                         
   7   9   2        944.62       1151.78       371.20 o                         
   8   9   2      25167.63      25590.34      1347.21 o                         
   9   9   2       2212.15       2589.04       454.44 o                         
  10   9   2      10972.92      12082.87       897.99 o                         
  11   9   2        971.17        696.92       425.73 o                         
  12   9   2      10039.37       9429.75       835.46 o                         
  13   9   2       2820.88       2514.08       536.97 o                         
  14   9   2       3854.96       4425.40      1006.57 o                         
 -19  10   2       7397.08       5720.51       770.51 o                         
 -18  10   2       5452.60       4940.24       652.08 o                         
 -17  10   2        519.48       1099.83       422.75 o                         
 -16  10   2       7406.45       6969.20       654.57 o                         
 -15  10   2      39912.76      39015.31      1323.46 o                         
 -14  10   2      28412.17      27413.90      1136.65 o                         
 -13  10   2       4314.48       4445.50       421.21 o                         
 -12  10   2       4508.29       3705.86       357.89 o                         
 -11  10   2       5538.11       5382.22       382.93 o                         
 -10  10   2      22648.76      23560.42       770.89 o                         
  -9  10   2      74971.36      71430.83      1315.79 o                         
  -8  10   2      16814.82      15720.66       495.54 o                         
  -7  10   2       1180.13       1176.77       126.46 o                         
  -6  10   2      18982.85      18422.59       525.60 o                         
  -5  10   2      17996.82      17257.66       587.89 o                         
  -4  10   2      28278.06      27792.81       801.02 o                         
  -3  10   2      79482.79      75235.82      1197.66 o                         
  -2  10   2      16150.82      15960.92       582.70 o                         
  -1  10   2      62065.80      57636.32       999.73 o                         
   0  10   2       6860.06       6719.88       387.09 o                         
   1  10   2      30863.89      30340.51       876.80 o                         
   2  10   2      12453.69      12411.00       629.88 o                         
   3  10   2      11876.69      11139.45       662.81 o                         
   4  10   2      11156.02      11655.68       689.15 o                         
   5  10   2        244.32        -91.98       326.71 o                         
   6  10   2       2945.91       2672.18       463.10 o                         
   7  10   2       1935.31       2178.33       414.77 o                         
   8  10   2       1852.14       1371.60       393.25 o                         
   9  10   2      15670.67      15725.33       989.94 o                         
  10  10   2         32.61         21.65       393.33 o                         
  11  10   2         72.16        263.57       462.25 o                         
  12  10   2       9909.70      10085.00       897.20 o                         
  13  10   2         35.72        177.49       440.41 o                         
  14  10   2       5600.43       3429.38      1204.70 o                         
 -19  11   2        477.17        515.33       758.50 o                         
 -18  11   2         12.93       1436.09       666.42 o                         
 -17  11   2        472.27        640.56       405.79 o                         
 -16  11   2         20.94       -389.39       392.12 o                         
 -15  11   2       7823.72       8067.99       714.17 o                         
 -14  11   2       4599.16       5700.20       609.68 o                         
 -13  11   2       4963.36       6011.46       512.76 o                         
 -12  11   2       2681.62       2826.63       326.95 o                         
 -11  11   2         11.76        208.19       258.34 o                         
 -10  11   2       2531.68       3269.62       358.26 o                         
  -9  11   2       6264.60       6491.73       494.44 o                         
  -8  11   2      20831.39      20369.67       639.41 o                         
  -7  11   2       8365.82       8480.68       437.18 o                         
  -6  11   2         13.29        -53.62       200.65 o                         
  -5  11   2       4201.83       4413.30       374.18 o                         
  -4  11   2      11184.83      11077.08       562.59 o                         
  -3  11   2       1169.00       1002.41       267.18 o                         
  -2  11   2       6811.79       6323.83       385.77 o                         
  -1  11   2       2067.24       1990.70       211.42 o                         
   0  11   2      23192.09      21688.38       705.73 o                         
   1  11   2      12477.23      12438.08       651.04 o                         
   2  11   2       3240.37       2934.79       427.89 o                         
   3  11   2        250.05         41.15       321.64 o                         
   4  11   2        167.39        234.33       315.76 o                         
   5  11   2      53284.61      54464.62      1529.02 o                         
   6  11   2         76.74       1024.41       399.14 o                         
   7  11   2      21383.47      20378.69      1084.64 o                         
   8  11   2       6505.48       6815.04       687.88 o                         
   9  11   2        645.17       1062.22       431.75 o                         
  10  11   2      17371.06      17691.79      1118.94 o                         
  11  11   2       2363.90       2398.89       633.87 o                         
  12  11   2       2327.20       2802.84       569.70 o                         
  13  11   2       1233.31       2128.27      1214.47 o                         
 -19  12   2       4359.98       4507.66       948.57 o                         
 -18  12   2      22204.35      22078.39      1315.84 o                         
 -17  12   2       6456.86       6194.43       715.86 o                         
 -16  12   2       7655.70       7923.85       734.09 o                         
 -15  12   2       7067.88       7169.20       710.84 o                         
 -14  12   2        197.34       -143.25       393.51 o                         
 -13  12   2       8825.36       8449.09       553.47 o                         
 -12  12   2      14749.48      14693.76       668.84 o                         
 -11  12   2        394.89        424.52       286.80 o                         
 -10  12   2        315.58        514.80       261.36 o                         
  -9  12   2      26201.50      25718.60       843.26 o                         
  -8  12   2      37115.78      38100.12       944.42 o                         
  -7  12   2      70352.80      70638.90      1286.42 o                         
  -6  12   2      34395.86      34463.61       885.98 o                         
  -5  12   2       8277.46       9997.70       495.07 o                         
  -4  12   2      38618.89      37211.57      1070.85 o                         
  -3  12   2      25660.89      24319.11       854.92 o                         
  -2  12   2      51690.35      50844.13      1136.44 o                         
  -1  12   2      63710.51      60563.22      1134.59 o                         
   0  12   2      65185.91      63897.61      1333.79 o                         
   1  12   2      17064.56      16790.12       783.31 o                         
   2  12   2      10934.35      10172.12       672.37 o                         
   3  12   2         90.49        457.71       344.34 o                         
   4  12   2       2237.36       2012.61       400.95 o                         
   5  12   2      11896.64      11672.56       757.84 o                         
   6  12   2      46134.40      47473.41      1641.38 o                         
   7  12   2        487.69        911.45       413.54 o                         
   8  12   2        217.63        991.04       425.22 o                         
   9  12   2      12183.88      12967.84       903.43 o                         
  10  12   2         46.59        134.59       422.85 o                         
  11  12   2      21595.91      21866.07      1377.89 o                         
  12  12   2       1003.79        -20.70       864.11 o                         
 -18  13   2       1606.15       2508.64       803.14 o                         
 -17  13   2       2965.93       2696.69       596.30 o                         
 -16  13   2       4970.91       5152.45       675.45 o                         
 -15  13   2       5630.76       5386.41       599.98 o                         
 -14  13   2         12.56        248.27       375.42 o                         
 -13  13   2       4234.26       5890.22       575.86 o                         
 -12  13   2      19759.33      21704.18       993.29 o                         
 -11  13   2      40166.38      40239.60      1161.18 o                         
 -10  13   2      20081.45      19477.07       795.61 o                         
  -9  13   2       6172.41       5654.80       438.70 o                         
  -8  13   2        615.82        928.25       278.37 o                         
  -7  13   2        122.32       2219.23       344.08 o                         
  -6  13   2       6712.07       6765.46       433.60 o                         
  -5  13   2       6522.07       6880.90       492.76 o                         
  -4  13   2       1232.27       1260.23       359.39 o                         
  -3  13   2       2541.99       2829.40       434.24 o                         
  -2  13   2      13334.59      12953.90       608.19 o                         
  -1  13   2       6447.08       6452.01       476.63 o                         
   0  13   2      14178.26      14187.88       697.83 o                         
   1  13   2      12869.92      13159.82       696.99 o                         
   2  13   2      49985.80      50571.24      1483.64 o                         
   3  13   2       2201.67       2875.42       444.02 o                         
   4  13   2      11172.65      11237.58       791.69 o                         
   5  13   2        393.53        654.33       405.78 o                         
   6  13   2        404.67        293.94       439.87 o                         
   7  13   2      60894.77      65658.86      2000.90 o                         
   8  13   2       1841.77       1068.36       458.44 o                         
   9  13   2       2603.93       2578.73       623.44 o                         
  10  13   2        264.85        222.03       514.55 o                         
  11  13   2       4716.37       4495.15      1298.98 o                         
 -18  14   2        541.34       1076.75       648.93 o                         
 -17  14   2       5562.01       5698.85       837.27 o                         
 -16  14   2      25942.21      28210.52      1499.48 o                         
 -15  14   2      22311.56      23485.85      1310.53 o                         
 -14  14   2       8912.20       8735.59       798.52 o                         
 -13  14   2       1612.97       2057.45       431.97 o                         
 -12  14   2       5620.30       5098.30       594.55 o                         
 -11  14   2      11402.51      12155.19       680.52 o                         
 -10  14   2     102788.72     104288.71      1946.21 o                         
  -9  14   2       6342.31       6639.72       481.95 o                         
  -8  14   2       1577.65       1880.18       351.31 o                         
  -7  14   2       8885.05       9811.97       600.74 o                         
  -6  14   2      15787.08      14956.46       727.91 o                         
  -5  14   2      74645.20      74925.30      1674.80 o                         
  -4  14   2      37573.98      37188.24      1368.98 o                         
  -3  14   2      39235.16      39799.60      1271.87 o                         
  -2  14   2       9145.55       9405.93       585.61 o                         
  -1  14   2      32186.09      32364.96      1081.42 o                         
   0  14   2      38324.64      40847.81      1233.59 o                         
   1  14   2       1557.89       1407.68       364.64 o                         
   2  14   2      16046.71      17142.94       929.79 o                         
   3  14   2       9399.62      10017.03       753.23 o                         
   4  14   2       3768.69       4229.77       537.39 o                         
   5  14   2         18.37         45.32       435.12 o                         
   6  14   2       1098.96       1167.07       516.91 o                         
   7  14   2        706.23       2121.48       756.96 o                         
   8  14   2      24579.84      26783.20      1366.07 o                         
   9  14   2        949.47        871.26       501.98 o                         
  10  14   2       4040.76       4547.67      1303.66 o                         
 -17  15   2        829.83       -684.16       763.61 o                         
 -16  15   2        724.62       1861.67       487.74 o                         
 -15  15   2       4436.06       4514.22       719.33 o                         
 -14  15   2      12285.99      14541.46      1195.70 o                         
 -13  15   2      14472.33      15212.61      1041.05 o                         
 -12  15   2       3540.04       4161.78       548.81 o                         
 -11  15   2        114.01        155.99       385.50 o                         
 -10  15   2       1028.16       1617.24       418.08 o                         
  -9  15   2      24114.60      24109.76      1075.89 o                         
  -8  15   2      10107.09      11063.20       772.15 o                         
  -7  15   2        393.00        728.93       378.15 o                         
  -6  15   2        636.52         93.65       372.72 o                         
  -5  15   2      13563.08      13205.33       810.58 o                         
  -4  15   2         16.58        -54.21       367.22 o                         
  -3  15   2        337.89        612.12       366.11 o                         
  -2  15   2      12595.80      13823.85       870.67 o                         
  -1  15   2      39366.60      40537.55      1354.26 o                         
   0  15   2       4164.58       5019.69       536.87 o                         
   1  15   2       2369.67       1998.58       583.36 o                         
   2  15   2        172.40        649.83       423.78 o                         
   3  15   2       6243.61       6693.67       718.81 o                         
   4  15   2      54402.88      57723.18      1887.36 o                         
   5  15   2          4.60        301.27       472.07 o                         
   6  15   2       5534.51       4762.89       680.15 o                         
   7  15   2         29.17        219.73       530.03 o                         
   8  15   2        166.65       2083.44       581.00 o                         
   9  15   2      15083.38      16482.37      2808.28 o                         
 -17  16   2      13438.16      11330.87      3130.82 o                         
 -16  16   2        711.13        827.91      1596.82 o                         
 -15  16   2        286.21       1990.40       563.54 o                         
 -14  16   2       2363.53       3036.79       744.33 o                         
 -13  16   2      13386.78      13674.92       948.92 o                         
 -12  16   2        180.72        138.16       372.69 o                         
 -11  16   2       1180.25        992.25       430.30 o                         
 -10  16   2       1798.56       1807.90       443.46 o                         
  -9  16   2      31512.11      33603.03      1305.55 o                         
  -8  16   2      38507.52      41449.28      1456.56 o                         
  -7  16   2       4433.75       4785.83       571.80 o                         
  -6  16   2       1317.12       1269.23       390.28 o                         
  -5  16   2       2580.64       2834.09       469.70 o                         
  -4  16   2      12539.88      12673.77       858.00 o                         
  -3  16   2      12475.76      13310.24       961.47 o                         
  -2  16   2      22384.75      21630.53      1067.92 o                         
  -1  16   2      14806.99      15268.19       914.54 o                         
   0  16   2       7145.08       7944.01       717.75 o                         
   1  16   2       7777.61       7841.77       734.28 o                         
   2  16   2         81.39        990.88       477.26 o                         
   3  16   2        726.61        468.13       422.76 o                         
   4  16   2       1058.23       1222.03       567.34 o                         
   5  16   2      11973.54      13302.65      1086.33 o                         
   6  16   2        345.16        134.00       540.38 o                         
   7  16   2        334.71       -965.03      1431.87 o                         
   8  16   2       2437.98       6261.38      1811.27 o                         
 -16  17   2       2112.25       -202.43       963.57 o                         
 -15  17   2        757.18       1444.15       751.66 o                         
 -14  17   2        691.45        344.29       505.43 o                         
 -13  17   2       1177.03        877.23       433.84 o                         
 -12  17   2      10567.94      13685.67       980.16 o                         
 -11  17   2       4714.94       5059.15       709.03 o                         
 -10  17   2        287.19       1111.80       427.38 o                         
  -9  17   2        132.33        846.65       448.62 o                         
  -8  17   2       3083.49       2734.84       473.77 o                         
  -7  17   2       3262.86       2671.13       467.96 o                         
  -6  17   2       2561.06       3619.13       520.13 o                         
  -5  17   2       1418.38       1071.35       402.42 o                         
  -4  17   2       1523.12       2118.70       454.64 o                         
  -3  17   2       4406.39       4330.90       601.55 o                         
  -2  17   2         16.59        440.54       454.72 o                         
  -1  17   2         24.50        589.67       408.24 o                         
   0  17   2      10624.42      13360.40       888.01 o                         
   1  17   2      22960.26      25254.49      1311.09 o                         
   2  17   2        982.36       2322.96       654.60 o                         
   3  17   2        311.69       1195.05       579.82 o                         
   4  17   2       4111.30       3773.76       711.02 o                         
   5  17   2        348.36        152.18       578.70 o                         
   6  17   2      33099.08      38542.58      3912.87 o                         
 -15  18   2       5866.57       4507.74      1192.89 o                         
 -14  18   2       2670.39       2775.47       981.74 o                         
 -13  18   2        125.49         68.99       465.41 o                         
 -12  18   2       2416.86       2479.62       530.80 o                         
 -11  18   2      30488.67      31711.22      1535.85 o                         
 -10  18   2       2079.52        934.84       430.29 o                         
  -9  18   2        157.10         17.74       479.48 o                         
  -8  18   2        910.31       1289.09       499.32 o                         
  -7  18   2      12190.17      12894.10       890.00 o                         
  -6  18   2      16707.10      18329.25      1058.69 o                         
  -5  18   2       3718.81       2904.72       482.60 o                         
  -4  18   2       5953.30       6203.53       666.85 o                         
  -3  18   2         17.47       -250.62       434.38 o                         
  -2  18   2      21831.09      22452.38      1224.48 o                         
  -1  18   2       7585.95       9325.15       891.55 o                         
   0  18   2         35.35        953.63       485.17 o                         
   1  18   2       2265.09       2663.71       709.85 o                         
   2  18   2       6611.81       6893.78       945.22 o                         
   3  18   2       1349.99       1701.13       824.09 o                         
   4  18   2       1411.76        293.90      1726.24 o                         
 -13  19   2       4695.39       3310.91      1019.81 o                         
 -12  19   2       4498.54       4196.04       737.71 o                         
 -11  19   2        781.43       1215.66       643.20 o                         
 -10  19   2      11540.92      14168.87      1057.00 o                         
  -9  19   2       7772.02       9687.73       927.98 o                         
  -8  19   2        403.63       1015.02       497.80 o                         
  -7  19   2        429.24        -33.47       496.78 o                         
  -6  19   2       6987.13       6631.68       669.96 o                         
  -5  19   2        421.97       1046.20       475.55 o                         
  -4  19   2        438.10        739.17       534.57 o                         
  -3  19   2      16419.00      19782.20      1274.67 o                         
  -2  19   2      23131.81      25838.29      1456.18 o                         
  -1  19   2        648.74        543.83       522.35 o                         
   0  19   2       1673.25       1507.42       575.24 o                         
   1  19   2        620.25        -58.94      1153.30 o                         
   2  19   2       5215.57       5001.00      1838.57 o                         
 -12  20   2       5369.52       4502.28      1312.01 o                         
 -11  20   2        728.29        712.18       744.46 o                         
 -10  20   2      15669.10      15649.10      1876.15 o                         
  -9  20   2      29666.52      36112.84      2260.24 o                         
  -8  20   2       1732.56       1596.82       608.94 o                         
  -7  20   2      12569.85      14252.13      1193.12 o                         
  -6  20   2        846.17       1049.88       540.56 o                         
  -5  20   2      23169.17      24962.93      1324.91 o                         
  -4  20   2       2301.96       2098.05       494.77 o                         
  -3  20   2       1261.52        316.65       974.46 o                         
  -2  20   2      14083.70      12235.91      2017.30 o                         
  -1  20   2       1277.72       2268.50      1361.70 o                         
   0  20   2      13150.39      14483.74      2141.72 o                         
  -8  21   2       5338.36       5251.22      2423.98 o                         
  -7  21   2         27.71       5679.54      2924.06 o                         
  -6  21   2       3046.43       3908.45      2291.43 o                         
  -5  21   2       2989.56       -208.74      1714.62 o                         
  -3  21   2       3533.85      29047.81     29167.35 o                         
   3 -21   3        903.43      -1621.29      1790.65 o                         
   4 -21   3       6227.11       6768.64      1799.56 o                         
   5 -21   3       1058.68       1357.72      1157.84 o                         
   6 -21   3       9315.07      12314.65      3180.88 o                         
   7 -21   3       4989.96       5085.92      2337.30 o                         
   8 -21   3       1789.20        310.77      1518.26 o                         
  -1 -20   3       2745.11       2074.45      1012.08 o                         
   0 -20   3       4645.16       4070.84      1217.42 o                         
   1 -20   3       1004.14        806.37      1145.93 o                         
   2 -20   3       8427.18       9856.56      1541.20 o                         
   3 -20   3        275.59       -573.63       688.61 o                         
   4 -20   3      29283.48      35000.23      1702.22 o                         
   5 -20   3       3596.51       3635.97       641.29 o                         
   6 -20   3         25.57        548.95       527.94 o                         
   7 -20   3      12260.34      13252.68      1157.01 o                         
   8 -20   3       3022.50       1052.08       725.53 o                         
   9 -20   3      45271.11      50805.25      2907.52 o                         
  10 -20   3         35.04        464.71       771.70 o                         
  11 -20   3        670.54       2363.12      1190.62 o                         
  -3 -19   3      14420.04      14499.89      1580.16 o                         
  -2 -19   3      20182.37      20976.32      1853.27 o                         
  -1 -19   3       3297.60       3883.34       623.55 o                         
   0 -19   3        493.19       1301.54       469.23 o                         
   1 -19   3      15463.17      15556.51      1107.32 o                         
   2 -19   3       3017.45       1984.81       667.33 o                         
   3 -19   3      22589.25      24492.19      1386.54 o                         
   4 -19   3      15568.02      17605.34      1186.55 o                         
   5 -19   3       1611.96       2556.83       529.41 o                         
   6 -19   3       7998.18       9355.67       869.25 o                         
   7 -19   3       2514.70       2183.90       529.76 o                         
   8 -19   3        491.50       1231.79       679.02 o                         
   9 -19   3         25.27        261.89       498.48 o                         
  10 -19   3      12539.20      13094.10      1082.02 o                         
  11 -19   3       1010.17        625.84       526.34 o                         
  12 -19   3         20.62        786.81       594.22 o                         
  13 -19   3        239.69      -1099.98      1099.98 o                         
  -5 -18   3       5470.89       6838.88      1485.70 o                         
  -4 -18   3       1069.03        106.29       473.69 o                         
  -3 -18   3       1988.88       1989.62       530.80 o                         
  -2 -18   3       1639.27       1975.43       801.22 o                         
  -1 -18   3        216.86         -9.01       441.91 o                         
   0 -18   3        140.92        351.62       394.89 o                         
   1 -18   3      12117.74      14227.76       910.25 o                         
   2 -18   3       9748.20      10108.93       814.59 o                         
   3 -18   3       2866.94       2597.64       515.73 o                         
   4 -18   3       6787.14       6656.47       680.42 o                         
   5 -18   3       4637.92       4461.44       650.02 o                         
   6 -18   3      45990.38      49681.07      1904.28 o                         
   7 -18   3        247.42        692.24       499.48 o                         
   8 -18   3        207.99        704.27       455.26 o                         
   9 -18   3         68.02        170.33       478.89 o                         
  10 -18   3         19.40         54.89       494.77 o                         
  11 -18   3      29255.17      32032.19      1648.86 o                         
  12 -18   3          6.05       -198.81       488.80 o                         
  13 -18   3        338.46       1390.53       563.82 o                         
  14 -18   3         99.27         35.81       719.53 o                         
  -7 -17   3       5729.67      10258.16      2069.85 o                         
  -6 -17   3      18708.27      20217.48      1513.51 o                         
  -5 -17   3       7515.19       7677.64       740.30 o                         
  -4 -17   3       1483.75        716.53       545.43 o                         
  -3 -17   3       2563.02       1817.05       483.73 o                         
  -2 -17   3      13237.16      11893.00      1015.94 o                         
  -1 -17   3      13431.37      14639.15       945.77 o                         
   0 -17   3      21852.01      24683.95      1137.10 o                         
   1 -17   3        451.93        627.56       392.27 o                         
   2 -17   3       1131.71       1095.08       414.24 o                         
   3 -17   3      16968.20      19228.16      1049.77 o                         
   4 -17   3        783.45        930.55       421.68 o                         
   5 -17   3       4763.84       4792.72       624.81 o                         
   6 -17   3         67.17        725.56       481.60 o                         
   7 -17   3       4663.07       5467.89       705.68 o                         
   8 -17   3       2517.94       2075.35       486.21 o                         
   9 -17   3         17.41       -398.97       488.36 o                         
  10 -17   3       1309.05       1131.61       444.32 o                         
  11 -17   3         21.88        234.47       401.43 o                         
  12 -17   3      14972.24      14759.57      1130.23 o                         
  13 -17   3       3511.73       3873.81       652.59 o                         
  14 -17   3       1760.67       2668.39       633.83 o                         
  15 -17   3        194.04        883.48       818.94 o                         
  -8 -16   3       5544.45       8326.78      1579.68 o                         
  -7 -16   3        519.50         83.45       489.76 o                         
  -6 -16   3       2448.63       2295.93       535.42 o                         
  -5 -16   3       4100.16       3094.49       489.73 o                         
  -4 -16   3        525.73        514.21       390.74 o                         
  -3 -16   3       1769.13       1122.74       436.74 o                         
  -2 -16   3        731.49        799.89       434.84 o                         
  -1 -16   3       8209.47       8325.36       703.25 o                         
   0 -16   3       2920.99       4124.16       497.46 o                         
   1 -16   3        335.79        691.89       341.61 o                         
   2 -16   3       5099.45       5035.15       493.76 o                         
   3 -16   3      33427.41      34610.20      1264.88 o                         
   4 -16   3        172.56         22.72       365.53 o                         
   5 -16   3       3465.17       3788.26       484.23 o                         
   6 -16   3         30.28        339.02       320.80 o                         
   7 -16   3        524.19        793.54       424.66 o                         
   8 -16   3      39582.73      40525.41      1608.90 o                         
   9 -16   3         44.06        440.49       401.27 o                         
  10 -16   3        588.57        624.32       422.26 o                         
  11 -16   3       1411.31        898.29       443.62 o                         
  12 -16   3       6925.79       7642.51       740.77 o                         
  13 -16   3      39005.34      42063.85      1950.67 o                         
  14 -16   3        442.29       -518.87       605.32 o                         
  15 -16   3        989.30       1378.62       589.71 o                         
  16 -16   3        155.51       -684.44      1369.12 o                         
  -9 -15   3      10992.03      14333.24      1955.40 o                         
  -8 -15   3        620.03        958.23       568.32 o                         
  -7 -15   3        370.82        299.75       555.16 o                         
  -6 -15   3       4066.48       2663.45       474.11 o                         
  -5 -15   3       8247.19       7088.27       637.34 o                         
  -4 -15   3      12594.76      14209.14       886.12 o                         
  -3 -15   3      22239.91      24262.46      1197.22 o                         
  -2 -15   3        608.48        496.04       387.10 o                         
  -1 -15   3       1659.80       1345.80       378.42 o                         
   0 -15   3      40388.60      41009.09      1306.84 o                         
   1 -15   3       3293.00       3636.84       425.72 o                         
   2 -15   3      21303.86      22518.80       914.63 o                         
   3 -15   3      12612.71      12122.50       729.16 o                         
   4 -15   3        543.23        572.75       320.20 o                         
   5 -15   3      11608.81      11201.04       732.95 o                         
   6 -15   3       1302.10       1018.77       314.75 o                         
   7 -15   3       3498.12       2619.80       469.91 o                         
   8 -15   3         71.07        863.92       362.00 o                         
   9 -15   3      18570.00      17948.95      1050.69 o                         
  10 -15   3       2055.17       1892.88       414.16 o                         
  11 -15   3       3285.22       3765.17       608.13 o                         
  12 -15   3       4439.71       4674.92       619.14 o                         
  13 -15   3         41.18         57.03       468.60 o                         
  14 -15   3      15080.65      15635.87      1304.51 o                         
  15 -15   3      15285.53      18951.60      1405.98 o                         
  16 -15   3       5957.85       5383.70      1003.90 o                         
  17 -15   3       3001.21       3115.31      1029.96 o                         
 -10 -14   3         45.72        568.70       472.45 o                         
  -9 -14   3       2155.28       3598.60       585.12 o                         
  -8 -14   3       9873.03      11695.82       947.62 o                         
  -7 -14   3        453.49        851.07       446.56 o                         
  -6 -14   3      10986.20      10672.80       776.19 o                         
  -5 -14   3        112.07        -34.16       353.31 o                         
  -4 -14   3      13865.58      14099.23      1014.38 o                         
  -3 -14   3       1850.76       1115.14       386.60 o                         
  -2 -14   3        253.94        503.08       325.60 o                         
  -1 -14   3       8289.84       8139.97       594.45 o                         
   0 -14   3      26257.16      28353.82      1043.82 o                         
   1 -14   3      17162.07      16963.65       798.22 o                         
   2 -14   3      34798.19      35781.13      1114.79 o                         
   3 -14   3      11252.71      11217.74       690.65 o                         
   4 -14   3       8406.59       7240.23       544.45 o                         
   5 -14   3     144366.88     144268.45      2346.02 o                         
   6 -14   3         21.33        364.44       318.32 o                         
   7 -14   3      20630.66      20997.14       889.31 o                         
   8 -14   3       4682.84       5415.98       518.90 o                         
   9 -14   3       2079.70       2606.97       431.06 o                         
  10 -14   3      87042.73      86342.73      2337.76 o                         
  11 -14   3       2994.55       2492.03       462.09 o                         
  12 -14   3       1076.62       1244.29       381.41 o                         
  13 -14   3          9.42        569.34       396.82 o                         
  14 -14   3      18949.04      19952.14      1351.78 o                         
  15 -14   3      16424.90      17113.81      1215.85 o                         
  16 -14   3       8114.45       7353.29       794.12 o                         
  17 -14   3       1424.31       1070.75       759.44 o                         
  18 -14   3       5983.52       3927.89      1486.15 o                         
 -11 -13   3       1249.79       1601.65       563.98 o                         
 -10 -13   3        123.17        634.04       466.19 o                         
  -9 -13   3       7427.62       7951.51       758.57 o                         
  -8 -13   3       7054.62       7233.17       763.59 o                         
  -7 -13   3      36862.48      39638.25      1524.68 o                         
  -6 -13   3      10780.22      11596.53       756.67 o                         
  -5 -13   3       8022.87       7678.08       858.35 o                         
  -4 -13   3      32868.25      31709.71      1336.45 o                         
  -3 -13   3      52190.93      54309.89      1564.29 o                         
  -2 -13   3      33161.08      34163.00      1138.90 o                         
  -1 -13   3      22028.04      22114.16       909.85 o                         
   0 -13   3       1191.17        876.86       387.90 o                         
   1 -13   3       1176.83       1399.95       310.50 o                         
   2 -13   3      41433.54      41716.77      1113.18 o                         
   3 -13   3        576.02        487.23       289.79 o                         
   4 -13   3       1122.49       1203.16       306.43 o                         
   5 -13   3       3622.72       3209.07       376.73 o                         
   6 -13   3      17723.49      18900.76       758.68 o                         
   7 -13   3       1528.50       1495.70       339.79 o                         
   8 -13   3       4137.23       4865.03       431.27 o                         
   9 -13   3       2569.11       2690.78       424.29 o                         
  10 -13   3         75.92        209.51       351.59 o                         
  11 -13   3      23160.78      25061.55      1058.94 o                         
  12 -13   3      19791.35      21582.39       980.19 o                         
  13 -13   3      26003.13      27925.97      1144.32 o                         
  14 -13   3       7929.97       8266.79       776.17 o                         
  15 -13   3       1298.15       1278.62       625.74 o                         
  16 -13   3       1090.99       1989.23       577.92 o                         
  17 -13   3       4474.28       4887.80       741.76 o                         
  18 -13   3       6621.02       7561.57      1876.53 o                         
 -12 -12   3       2317.79       1981.15       724.69 o                         
 -11 -12   3       6587.72       7699.08       779.60 o                         
 -10 -12   3        503.76        109.95       440.49 o                         
  -9 -12   3      17502.82      16741.36      1091.80 o                         
  -8 -12   3       1770.70       1275.67       451.37 o                         
  -7 -12   3      19448.57      19610.46      1057.50 o                         
  -6 -12   3      22422.37      22015.90       990.84 o                         
  -5 -12   3       1323.77       1624.47       384.03 o                         
  -4 -12   3       1226.37        900.08       394.42 o                         
  -3 -12   3       3210.44       3080.04       472.03 o                         
  -2 -12   3      13592.87      13102.53       718.68 o                         
  -1 -12   3      24482.04      22566.39       876.35 o                         
   0 -12   3        538.11        465.69       289.36 o                         
   1 -12   3      12116.11      11625.39       593.48 o                         
   2 -12   3      92035.54      84774.27      1360.60 o                         
   3 -12   3       2237.00       1771.99       257.46 o                         
   4 -12   3      58288.74      57239.27      1183.65 o                         
   5 -12   3       2264.42       1765.83       227.74 o                         
   6 -12   3       3544.99       3716.00       287.56 o                         
   7 -12   3      84564.39      85374.01      1368.20 o                         
   8 -12   3       1553.08       1554.19       247.18 o                         
   9 -12   3       7550.46       7823.88       488.27 o                         
  10 -12   3       4615.02       4344.43       437.05 o                         
  11 -12   3       9263.01       9651.15       605.01 o                         
  12 -12   3      56115.75      59109.64      1504.71 o                         
  13 -12   3       5038.11       5437.11       519.39 o                         
  14 -12   3       2126.32       1554.60       420.68 o                         
  15 -12   3         42.70         18.40       461.09 o                         
  16 -12   3      12598.80      12523.77      1316.37 o                         
  17 -12   3       3292.42       3599.41       651.56 o                         
  18 -12   3       3105.63       2320.64       976.89 o                         
 -13 -11   3        852.09        752.31       532.12 o                         
 -12 -11   3       6502.59       3377.97       542.73 o                         
 -11 -11   3        885.32        536.26       460.01 o                         
 -10 -11   3       5717.20       4714.23       586.25 o                         
  -9 -11   3        266.44        152.46       378.34 o                         
  -8 -11   3        530.57        250.03       375.06 o                         
  -7 -11   3      22253.30      22108.62      1025.96 o                         
  -6 -11   3      30027.31      30134.73      1115.86 o                         
  -5 -11   3       8131.49       8529.77       627.66 o                         
  -4 -11   3       5486.15       5109.48       565.56 o                         
  -3 -11   3        180.15        734.72       393.50 o                         
  -2 -11   3       4455.26       3458.28       403.32 o                         
  -1 -11   3      39404.18      38486.89      1081.97 o                         
   0 -11   3        964.19        811.05       286.19 o                         
   1 -11   3      10625.07      10591.14       431.07 o                         
   2 -11   3       3075.67       3033.73       215.38 o                         
   3 -11   3        653.06        726.68       193.71 o                         
   4 -11   3       7564.01       7476.70       356.31 o                         
   5 -11   3       4646.32       5034.97       306.37 o                         
   6 -11   3       4925.04       5130.95       247.14 o                         
   7 -11   3       1259.13       1265.25       211.14 o                         
   8 -11   3      29751.70      28632.43       792.47 o                         
   9 -11   3      11641.91      11601.13       551.42 o                         
  10 -11   3      11588.94      11553.65       531.40 o                         
  11 -11   3      12326.24      11454.58       608.01 o                         
  12 -11   3       2648.33       2537.88       399.95 o                         
  13 -11   3       8021.58       8450.61       583.04 o                         
  14 -11   3       8073.70       8124.95       664.52 o                         
  15 -11   3      12268.09      11749.16       854.51 o                         
  16 -11   3       5156.35       5493.29       705.62 o                         
  17 -11   3       3404.44       3782.60       636.23 o                         
  18 -11   3         33.08       -353.58       626.76 o                         
  19 -11   3        117.45       2160.95      1560.65 o                         
 -14 -10   3       4914.30       4590.54      1133.08 o                         
 -13 -10   3        254.60        311.50       438.93 o                         
 -12 -10   3      11875.90      13095.11       954.86 o                         
 -11 -10   3       1394.16       1539.49       463.63 o                         
 -10 -10   3       7611.07       6360.08       625.86 o                         
  -9 -10   3       5938.38       5256.74       573.12 o                         
  -8 -10   3       1621.21       1237.21       389.50 o                         
  -7 -10   3       8492.71       8271.05       567.75 o                         
  -6 -10   3       2874.72       2166.64       326.13 o                         
  -5 -10   3      16290.36      15713.08       716.85 o                         
  -4 -10   3      10184.85       9371.29       599.49 o                         
  -3 -10   3        254.90         78.10       239.66 o                         
  -2 -10   3      45322.36      42218.04      1237.73 o                         
  -1 -10   3       4137.48       4262.45       427.07 o                         
   0 -10   3      23469.52      21885.49       606.93 o                         
   1 -10   3      52529.29      49894.01       876.26 o                         
   2 -10   3        201.61         96.46       148.76 o                         
   3 -10   3       2902.90       2547.97       230.28 o                         
   4 -10   3      89772.84      87870.23      1204.54 o                         
   5 -10   3       5690.34       5895.50       274.16 o                         
   6 -10   3      30489.62      29862.30       614.18 o                         
   7 -10   3      68687.90      65793.05      1156.45 o                         
   8 -10   3       1013.47        956.87       249.45 o                         
   9 -10   3      60000.42      59906.50      1065.81 o                         
  10 -10   3      10110.07      10289.40       535.04 o                         
  11 -10   3       1103.56        931.81       258.41 o                         
  12 -10   3       2942.15       2777.21       361.91 o                         
  13 -10   3      11483.23      12708.27       693.35 o                         
  14 -10   3      33235.98      32509.78      1254.81 o                         
  15 -10   3       9835.64       9211.14       712.08 o                         
  16 -10   3       5533.06       6446.95       677.47 o                         
  17 -10   3       3208.47       2876.86       742.89 o                         
  18 -10   3       2272.55       1836.65       541.66 o                         
  19 -10   3      19413.04      15581.44      3238.48 o                         
 -15  -9   3       6176.42       4938.07      2416.09 o                         
 -14  -9   3       2052.60       3263.76       648.01 o                         
 -13  -9   3       6815.78       7425.05       734.59 o                         
 -12  -9   3       2818.00       1736.34       434.68 o                         
 -11  -9   3        546.44        425.93       405.91 o                         
 -10  -9   3       8889.37       9721.86       675.69 o                         
  -9  -9   3       1453.79       1551.25       356.26 o                         
  -8  -9   3      23396.81      23271.63       961.17 o                         
  -7  -9   3        146.21        333.31       288.91 o                         
  -6  -9   3       1324.10       1184.63       284.17 o                         
  -5  -9   3      60653.22      58491.59      1274.42 o                         
  -4  -9   3      49535.97      47808.99      1193.58 o                         
  -3  -9   3      20258.36      19649.70       719.40 o                         
  -2  -9   3       1894.76       1446.36       187.78 o                         
  -1  -9   3      33080.55      32070.98       892.43 o                         
   0  -9   3       2140.52       2404.73       237.06 o                         
   1  -9   3      32897.16      30169.09       642.32 o                         
   2  -9   3       4422.29       3810.26       251.43 o                         
   3  -9   3        171.04        219.38       116.46 o                         
   4  -9   3      21166.61      21128.36       457.01 o                         
   5  -9   3       6615.07       6404.89       275.04 o                         
   6  -9   3       1208.62       1319.31       211.52 o                         
   7  -9   3       3389.63       2963.64       240.30 o                         
   8  -9   3       2730.11       2911.12       248.49 o                         
   9  -9   3        762.31        850.35       221.10 o                         
  10  -9   3       5565.08       6302.08       435.81 o                         
  11  -9   3       9561.97       9946.23       538.78 o                         
  12  -9   3      28189.20      28399.97       985.02 o                         
  13  -9   3       7963.42       7291.03       536.46 o                         
  14  -9   3       4277.73       3822.24       479.05 o                         
  15  -9   3       1391.00       1217.09       400.44 o                         
  16  -9   3        363.21        413.56       390.36 o                         
  17  -9   3       6769.83       8067.27       847.95 o                         
  18  -9   3       1151.27        523.55       521.64 o                         
  19  -9   3       1621.29         -6.11      1284.77 o                         
 -15  -8   3      13862.69      12703.42      1101.21 o                         
 -14  -8   3       5299.85       5308.57       911.71 o                         
 -13  -8   3       3079.97       3888.35       556.09 o                         
 -12  -8   3       2957.85       2254.62       437.20 o                         
 -11  -8   3         46.98       -111.99       349.17 o                         
 -10  -8   3      12469.37      11051.55       683.02 o                         
  -9  -8   3       9213.68       8934.14       618.96 o                         
  -8  -8   3      30570.85      29980.12      1054.89 o                         
  -7  -8   3      28750.71      28363.57       966.18 o                         
  -6  -8   3      16468.05      16066.94       676.24 o                         
  -5  -8   3       3162.89       2712.38       334.94 o                         
  -4  -8   3        226.07        -92.20       254.69 o                         
  -3  -8   3      13702.09      13096.39       547.69 o                         
  -2  -8   3      58609.20      57562.51      1081.25 o                         
  -1  -8   3        191.44        230.32       215.67 o                         
   0  -8   3      23189.06      23106.95       577.01 o                         
   1  -8   3      82943.68      79295.19       995.34 o                         
   2  -8   3       7890.38       7136.28       302.37 o                         
   3  -8   3     185447.25     178666.66      1859.11 o                         
   4  -8   3      17711.32      16703.41       404.18 o                         
   5  -8   3         39.14          6.68       117.76 o                         
   6  -8   3     109819.44     106165.80      1628.95 o                         
   7  -8   3      34949.98      35062.39       769.98 o                         
   8  -8   3      34980.24      34897.50       791.74 o                         
   9  -8   3      12494.69      12312.60       571.10 o                         
  10  -8   3      10264.18      10354.88       534.87 o                         
  11  -8   3      75482.41      76101.64      1483.34 o                         
  12  -8   3      19539.64      19849.13       803.45 o                         
  13  -8   3        213.81        299.03       266.36 o                         
  14  -8   3        701.18       1012.27       407.52 o                         
  15  -8   3       6316.50       6237.57       575.14 o                         
  16  -8   3      24320.05      24560.03      1117.54 o                         
  17  -8   3       4479.39       4631.95       579.50 o                         
  18  -8   3       4894.02       6369.68       957.14 o                         
  19  -8   3      11660.37      13631.28      2475.37 o                         
 -16  -7   3       1484.25        807.21       676.74 o                         
 -15  -7   3      19106.18      18432.48      1162.58 o                         
 -14  -7   3          1.18        -11.80       446.02 o                         
 -13  -7   3       6676.83       7387.32       690.74 o                         
 -12  -7   3        347.71        565.86       380.88 o                         
 -11  -7   3       2834.10       2057.32       425.43 o                         
 -10  -7   3        224.60        338.71       327.43 o                         
  -9  -7   3       2528.66       1937.08       347.99 o                         
  -8  -7   3      80986.53      78096.23      1698.74 o                         
  -7  -7   3      60262.43      58674.02      1351.70 o                         
  -6  -7   3         84.65        269.25       276.73 o                         
  -5  -7   3       3727.35       3451.41       337.14 o                         
  -4  -7   3        389.60        308.90       226.32 o                         
  -3  -7   3      26531.23      25938.45       736.85 o                         
  -2  -7   3      59496.80      55950.00       959.09 o                         
  -1  -7   3       2004.47       1835.74       224.26 o                         
   0  -7   3        791.19       1002.96       158.92 o                         
   1  -7   3       1540.27       1849.65       166.18 o                         
   2  -7   3       2923.75       2629.77       183.49 o                         
   3  -7   3        178.79        341.55        95.44 o                         
   4  -7   3        887.52        777.06       130.30 o                         
   5  -7   3       8639.15       8375.87       283.08 o                         
   6  -7   3       3457.90       3463.00       230.97 o                         
   7  -7   3      13922.44      12813.53       449.56 o                         
   8  -7   3      13389.61      13831.91       517.82 o                         
   9  -7   3      31269.88      30165.32       866.23 o                         
  10  -7   3      36264.06      35545.05      1054.26 o                         
  11  -7   3      29374.56      29216.61       984.72 o                         
  12  -7   3         31.57        308.70       264.13 o                         
  13  -7   3      10939.12      11686.16       679.11 o                         
  14  -7   3      19954.75      20141.87       988.32 o                         
  15  -7   3      10679.64      10299.73       760.07 o                         
  16  -7   3       4931.51       4998.93       549.75 o                         
  17  -7   3       1599.64       1675.87       744.12 o                         
  18  -7   3          6.95        164.12       559.18 o                         
  19  -7   3       7447.80       5531.92      2056.47 o                         
 -17  -6   3       1878.21       -401.31      2235.16 o                         
 -16  -6   3      11950.19      11433.41       986.07 o                         
 -15  -6   3       5093.88       4722.74       627.80 o                         
 -14  -6   3        795.74       1443.64       478.36 o                         
 -13  -6   3      40316.34      39563.79      1444.91 o                         
 -12  -6   3       5750.07       5056.64       523.75 o                         
 -11  -6   3      13012.07      13709.00       802.56 o                         
 -10  -6   3       6134.68       6721.53       516.62 o                         
  -9  -6   3      10509.74      10555.63       638.34 o                         
  -8  -6   3       8442.00       7987.27       546.36 o                         
  -7  -6   3      10611.22       9684.04       455.72 o                         
  -6  -6   3      41495.26      38622.57       851.21 o                         
  -5  -6   3     136567.30     135304.08      1604.90 o                         
  -4  -6   3       3275.91       3148.07       257.46 o                         
  -3  -6   3       2438.92       2431.44       284.45 o                         
  -2  -6   3      10669.68      10814.31       399.71 o                         
  -1  -6   3       8493.20       8410.21       334.07 o                         
   0  -6   3     263410.03     256037.50      1973.02 o                         
   1  -6   3       9171.48       8573.67       262.41 o                         
   2  -6   3       3360.68       3510.08       183.54 o                         
   3  -6   3     147167.48     140744.92      1271.78 o                         
   4  -6   3      23565.23      22920.95       423.76 o                         
   5  -6   3     274466.06     268815.88      2853.73 o                         
   6  -6   3     172734.69     172285.48      1624.35 o                         
   7  -6   3       2795.42       2851.61       242.79 o                         
   8  -6   3      69307.78      68667.81      1231.68 o                         
   9  -6   3      21662.39      21919.89       797.42 o                         
  10  -6   3      15094.41      14359.18       581.13 o                         
  11  -6   3        228.13        250.03       202.30 o                         
  12  -6   3       1321.62       1326.16       287.52 o                         
  13  -6   3      60308.55      58945.61      1444.58 o                         
  14  -6   3      31168.62      31036.48      1262.87 o                         
  15  -6   3      14986.72      15532.79       903.85 o                         
  16  -6   3       3809.55       4723.86       562.70 o                         
  17  -6   3        103.53         88.70       443.44 o                         
  18  -6   3      42353.79      43683.00      2073.99 o                         
  19  -6   3        623.92        784.77      1865.83 o                         
 -17  -5   3         47.67       -684.25       684.25 o                         
 -16  -5   3       1590.45       3067.51       726.03 o                         
 -15  -5   3       3887.70       3733.07       637.51 o                         
 -14  -5   3        639.66        142.40       396.60 o                         
 -13  -5   3      14255.67      12968.07       814.24 o                         
 -12  -5   3        480.91        486.70       359.65 o                         
 -11  -5   3      24334.63      23380.36       938.69 o                         
 -10  -5   3      13000.62      11983.48       653.68 o                         
  -9  -5   3       6370.85       5516.12       455.90 o                         
  -8  -5   3      22896.95      23806.84       689.23 o                         
  -7  -5   3       8675.01       8718.97       432.68 o                         
  -6  -5   3     118509.97     115893.61      1660.80 o                         
  -5  -5   3      90097.17      86359.59      1181.12 o                         
  -4  -5   3        284.48        453.17       156.10 o                         
  -3  -5   3      10837.29       9736.44       383.76 o                         
  -2  -5   3      19349.00      18499.51       465.26 o                         
  -1  -5   3       6614.51       6289.18       252.99 o                         
   0  -5   3      40268.09      38474.70       556.77 o                         
   1  -5   3        980.96        898.07       103.70 o                         
   2  -5   3       5035.27       4827.80       208.18 o                         
   3  -5   3      32698.04      32347.41       454.51 o                         
   4  -5   3       2205.21       2320.14       135.15 o                         
   5  -5   3       3907.97       3709.65       194.84 o                         
   6  -5   3      40545.95      39738.04       816.05 o                         
   7  -5   3      12804.28      12349.38       491.00 o                         
   8  -5   3       6748.50       6728.19       339.09 o                         
   9  -5   3        722.68        609.18       166.49 o                         
  10  -5   3       6444.18       6385.84       405.65 o                         
  11  -5   3      30425.45      29931.79       875.29 o                         
  12  -5   3       9332.34       8848.63       493.21 o                         
  13  -5   3      13841.55      12622.16       650.39 o                         
  14  -5   3      16902.98      17833.85       953.89 o                         
  15  -5   3       2922.28       2554.06       449.24 o                         
  16  -5   3       4723.78       4790.02       642.47 o                         
  17  -5   3        154.55        600.08       584.80 o                         
  18  -5   3        622.17        163.76       588.11 o                         
  19  -5   3       2189.28       3493.36      2407.38 o                         
 -18  -4   3       4065.41       1124.98      1559.08 o                         
 -17  -4   3       3062.38       1945.54       566.19 o                         
 -16  -4   3      20562.18      21061.13      1275.01 o                         
 -15  -4   3       5794.73       6432.87       729.89 o                         
 -14  -4   3      13412.47      12179.22       924.96 o                         
 -13  -4   3       2965.39       1914.64       395.26 o                         
 -12  -4   3       7679.59       8526.83       650.49 o                         
 -11  -4   3       9472.34       9389.95       590.25 o                         
 -10  -4   3      10868.23      10163.71       485.45 o                         
  -9  -4   3      20530.37      19129.39       667.27 o                         
  -8  -4   3      92426.95      89847.63      1381.38 o                         
  -7  -4   3      64117.16      66628.34      1054.34 o                         
  -6  -4   3        236.44         40.61       145.81 o                         
  -5  -4   3          1.27         65.24       148.72 o                         
  -4  -4   3       2957.70       2600.02       202.99 o                         
  -3  -4   3      73387.57      69831.37       938.17 o                         
  -2  -4   3        972.39       1054.82       130.21 o                         
  -1  -4   3      42425.21      45028.62       541.35 o                         
   0  -4   3       2028.89       2078.69       116.53 o                         
   1  -4   3       8688.11       8327.12       195.58 o                         
   2  -4   3     343988.62     325515.75      2671.86 o                         
   3  -4   3      64153.53      60317.96       725.18 o                         
   4  -4   3       2788.00       2815.99       165.79 o                         
   5  -4   3      17784.21      18688.02       455.39 o                         
   6  -4   3     123518.91     129171.96      1634.15 o                         
   7  -4   3       9328.32       9481.51       424.41 o                         
   8  -4   3      24421.07      24255.03       764.92 o                         
   9  -4   3        932.94        943.01       236.29 o                         
  10  -4   3      33546.75      34254.21       993.56 o                         
  11  -4   3      12453.09      13376.88       582.76 o                         
  12  -4   3        473.99       1007.00       285.16 o                         
  13  -4   3        730.24        596.54       279.20 o                         
  14  -4   3        709.00       1325.33       388.51 o                         
  15  -4   3      36592.09      38906.43      1558.03 o                         
  16  -4   3       3790.59       3876.19       610.68 o                         
  17  -4   3       3916.76       4183.34       673.52 o                         
  18  -4   3       5559.17       5312.16       791.96 o                         
  19  -4   3        150.91        231.34       948.79 o                         
 -18  -3   3       9124.49       4765.44      2459.03 o                         
 -17  -3   3        368.53       -385.79       543.14 o                         
 -16  -3   3      15448.56      13762.78      1017.06 o                         
 -15  -3   3       1299.33        406.84       466.68 o                         
 -14  -3   3       4863.34       3557.85       553.50 o                         
 -13  -3   3       1322.23       1160.74       408.88 o                         
 -12  -3   3        428.95        358.95       320.24 o                         
 -11  -3   3       6913.51       6682.73       410.14 o                         
 -10  -3   3        699.28        518.66       202.82 o                         
  -9  -3   3      61525.13      61586.80      1178.95 o                         
  -8  -3   3      25500.88      24801.78       664.31 o                         
  -7  -3   3       6498.70       6786.29       307.88 o                         
  -6  -3   3      39216.69      38697.40       677.08 o                         
  -5  -3   3       3489.36       2799.83       185.41 o                         
  -4  -3   3       6484.76       6934.18       258.55 o                         
  -3  -3   3       1013.87       1336.89       118.29 o                         
  -2  -3   3      11425.95      11119.14       230.37 o                         
  -1  -3   3       6790.02       6616.04       165.13 o                         
   0  -3   3      20365.99      19041.51       252.33 o                         
   1  -3   3         97.08        237.90        67.29 o                         
   2  -3   3         31.87        123.50        71.20 o                         
   3  -3   3       1716.17       1683.24       111.91 o                         
   4  -3   3        436.07        520.81        96.98 o                         
   5  -3   3        176.44        246.74       119.99 o                         
   6  -3   3       8681.01       8985.02       383.72 o                         
   7  -3   3       9463.67      10623.00       444.32 o                         
   8  -3   3        428.90        447.63       217.67 o                         
   9  -3   3       7517.40       7389.62       453.82 o                         
  10  -3   3      27181.96      25529.88       816.42 o                         
  11  -3   3       7538.25       7348.19       521.92 o                         
  12  -3   3       2055.11       1570.93       299.58 o                         
  13  -3   3       8482.29       9401.68       630.61 o                         
  14  -3   3        611.91        726.18       354.70 o                         
  15  -3   3       2228.78       1825.54       455.81 o                         
  16  -3   3       4124.58       3818.89       740.53 o                         
  17  -3   3        758.92       1006.38       570.19 o                         
  18  -3   3       4704.12       5179.36       742.29 o                         
 -18  -2   3       2220.61       1204.89       857.42 o                         
 -17  -2   3       9892.76       8412.64       892.77 o                         
 -16  -2   3       1951.10       1770.53       839.71 o                         
 -15  -2   3      14083.92      15660.94      1059.05 o                         
 -14  -2   3      28005.36      27989.86      1307.96 o                         
 -13  -2   3       5390.63       5113.42       572.09 o                         
 -12  -2   3       3507.16       3426.71       415.68 o                         
 -11  -2   3        308.14        322.36       210.29 o                         
 -10  -2   3      36551.16      37750.98       889.42 o                         
  -9  -2   3        756.05        766.84       211.14 o                         
  -8  -2   3      24274.74      24274.54       606.30 o                         
  -7  -2   3      10243.42       9972.62       357.50 o                         
  -6  -2   3     125360.68     135657.28      1293.48 o                         
  -5  -2   3       6501.17       6516.19       251.40 o                         
  -3  -2   3      10622.49      11561.37       220.97 o                         
  -2  -2   3      83300.69      83909.28       595.49 o                         
  -1  -2   3     749966.12     735822.19      4592.11 o                         
   0  -2   3      43591.35      42653.28       391.67 o                         
   1  -2   3      11995.30      12709.50       214.10 o                         
   2  -2   3      18512.29      22285.88       296.81 o                         
   3  -2   3      73077.49      82366.12       858.25 o                         
   4  -2   3     230300.23     244244.84      1719.19 o                         
   5  -2   3     108600.91     111242.54      1190.53 o                         
   6  -2   3      21168.16      22550.73       567.73 o                         
   7  -2   3      32810.82      34938.38       779.54 o                         
   8  -2   3      33509.57      33801.13       828.32 o                         
   9  -2   3      19643.55      18966.56       684.69 o                         
  10  -2   3       1169.47        514.68       242.69 o                         
  11  -2   3        452.22        610.11       259.65 o                         
  12  -2   3      83080.36      85131.14      1671.83 o                         
  13  -2   3      46303.63      44721.41      1343.78 o                         
  14  -2   3       4236.68       4757.93       625.99 o                         
  15  -2   3       1049.48       3360.36       715.37 o                         
  16  -2   3        959.88       1804.77       662.08 o                         
  17  -2   3      43315.68      44556.88      1936.74 o                         
  18  -2   3         15.89        430.28       666.77 o                         
 -18  -1   3        836.26       1473.32       611.96 o                         
 -17  -1   3          8.84        124.90       478.57 o                         
 -16  -1   3       3114.63       2389.61       562.22 o                         
 -15  -1   3         21.63        -14.95       429.99 o                         
 -14  -1   3      14349.31      13423.63       972.19 o                         
 -13  -1   3        108.39        299.64       350.14 o                         
 -12  -1   3      32346.72      31406.76       975.23 o                         
 -11  -1   3       8809.32       8408.43       469.04 o                         
 -10  -1   3       4721.44       4118.90       280.00 o                         
  -9  -1   3      89615.09      89206.84      1398.45 o                         
  -8  -1   3      13759.92      13487.48       392.52 o                         
  -7  -1   3     134573.03     131609.44      1551.45 o                         
  -6  -1   3     109609.32     109171.68      1141.29 o                         
  -5  -1   3      17506.67      18081.24       350.44 o                         
  -4  -1   3      35004.36      33512.28       409.43 o                         
  -3  -1   3      22334.22      25151.90       286.51 o                         
  -2  -1   3       2046.64       2710.15        83.88 o                         
  -1  -1   3      16353.93      16915.05       162.67 o                         
   0  -1   3         75.07         94.08        38.78 o                         
   1  -1   3        337.56        482.41        58.65 o                         
   2  -1   3        172.21        522.61        76.58 o                         
   3  -1   3       2249.30       2428.47       117.04 o                         
   4  -1   3      10250.18       9515.39       257.40 o                         
   5  -1   3      15622.88      16576.47       426.57 o                         
   6  -1   3      22024.49      22177.65       547.60 o                         
   7  -1   3      19685.86      19982.04       629.54 o                         
   8  -1   3      26990.47      27584.76       812.29 o                         
   9  -1   3        514.97        741.35       264.71 o                         
  10  -1   3      14541.95      15395.87       754.27 o                         
  11  -1   3      15571.71      17316.93      1411.56 o                         
  12  -1   3      23671.73      25068.81       982.76 o                         
  13  -1   3      51111.11      51351.12      1813.90 o                         
  14  -1   3         12.16        298.91       406.19 o                         
  15  -1   3       3857.10       4111.51       557.04 o                         
  16  -1   3       1169.23        804.79       607.79 o                         
  17  -1   3        226.36       -286.38       507.30 o                         
  18  -1   3       4110.13       4568.38       793.12 o                         
 -18   0   3       6793.30       7445.01       994.26 o                         
 -17   0   3      20134.35      19216.66      1362.23 o                         
 -16   0   3       7672.91       8214.93       833.96 o                         
 -15   0   3      17848.45      17202.82      1115.88 o                         
 -14   0   3         38.33        528.64       517.72 o                         
 -13   0   3      32962.33      31836.73      1055.13 o                         
 -12   0   3       9590.52       9391.08       549.25 o                         
 -11   0   3       6837.57       7646.30       465.10 o                         
 -10   0   3       5789.91       5382.41       266.41 o                         
  -9   0   3      92724.51      93548.69      1540.69 o                         
  -8   0   3     144254.17     151088.06      1815.28 o                         
  -7   0   3       5090.69       5200.27       289.64 o                         
  -6   0   3         63.87        287.87       117.80 o                         
  -5   0   3       8847.03       9450.81       270.00 o                         
  -4   0   3     326091.31     351879.09      1932.90 o                         
  -3   0   3        182.06        252.25        71.79 o                         
  -2   0   3        650.99       1046.02        61.65 o                         
  -1   0   3       1090.31       1721.67        89.25 o                         
   0   0   3      48737.51      54203.99       529.67 o                         
   1   0   3     419633.84     439557.84      2015.26 o                         
   2   0   3      65569.88      69374.22       510.12 o                         
   3   0   3      78316.87      85042.00       639.82 o                         
   4   0   3        151.87        462.64       111.04 o                         
   5   0   3     204146.38     211520.36      1812.21 o                         
   6   0   3      69465.47      71193.33      1085.51 o                         
   7   0   3       9855.55      11701.08       528.40 o                         
   8   0   3        546.18        723.61       283.18 o                         
   9   0   3      36256.43      37519.41      1050.94 o                         
  10   0   3      19010.33      19397.45       808.41 o                         
  11   0   3       3558.02       3717.90       379.48 o                         
  12   0   3        163.96        583.25       399.16 o                         
  13   0   3      10607.38      11417.50       856.37 o                         
  14   0   3      61332.73      64703.11      1919.59 o                         
  15   0   3       1121.15       1526.34       643.87 o                         
  16   0   3        230.11        170.07       509.00 o                         
  17   0   3       3171.77       4119.60       747.92 o                         
  18   0   3        344.88       1580.61       824.85 o                         
 -19   1   3       5997.11       7714.81      2001.74 o                         
 -18   1   3        195.67         94.71       547.66 o                         
 -17   1   3       8192.73       9035.66       998.59 o                         
 -16   1   3       2874.96       2579.55       699.81 o                         
 -15   1   3       4423.41       3297.67       550.17 o                         
 -14   1   3        394.61       -274.92       318.98 o                         
 -13   1   3       3992.37       3931.11       384.70 o                         
 -12   1   3      44471.49      43053.58      1124.99 o                         
 -11   1   3         76.63         -2.23       279.49 o                         
 -10   1   3      38132.79      37322.04       877.15 o                         
  -9   1   3      28348.04      27615.58       683.95 o                         
  -8   1   3      93960.09      92523.08      1189.69 o                         
  -7   1   3     135955.95     132368.66      1384.13 o                         
  -6   1   3      14688.96      14425.64       334.18 o                         
  -5   1   3       3438.89       3099.33       141.04 o                         
  -4   1   3      22817.45      22708.69       304.27 o                         
  -3   1   3      10155.04      11540.53       199.82 o                         
  -2   1   3      18657.43      20616.11       232.54 o                         
  -1   1   3       8088.72       8441.61       137.95 o                         
   0   1   3          9.94         71.64        38.43 o                         
   1   1   3       6454.74       6575.45       124.66 o                         
   2   1   3        678.30        596.75        73.88 o                         
   3   1   3      48686.06      49053.45       479.37 o                         
   4   1   3      54543.76      52745.52       765.54 o                         
   5   1   3       5282.19       4810.23       292.42 o                         
   6   1   3       9816.07      10458.77       508.92 o                         
   7   1   3        249.16        163.82       179.86 o                         
   8   1   3      16207.92      15574.52       602.91 o                         
   9   1   3      63057.45      59466.52      1128.34 o                         
  10   1   3      44880.52      42820.71      1020.03 o                         
  11   1   3        321.45        135.64       196.25 o                         
  12   1   3        872.31        972.29       426.34 o                         
  13   1   3       9115.09       8474.05       759.72 o                         
  14   1   3       3785.72       3371.57       536.71 o                         
  15   1   3      14267.31      13749.39      1004.43 o                         
  16   1   3       1122.21        762.58       490.41 o                         
  17   1   3        532.99        628.64       561.37 o                         
  18   1   3       2222.69       1309.78      2223.41 o                         
 -19   2   3        232.73        671.61       713.70 o                         
 -18   2   3      11898.16      12422.23      1152.87 o                         
 -17   2   3         75.95        469.74       647.52 o                         
 -16   2   3      41370.36      41853.58      1756.66 o                         
 -15   2   3      31485.52      31234.36      1351.94 o                         
 -14   2   3        962.47       1283.06       333.57 o                         
 -13   2   3       4853.53       4655.71       459.12 o                         
 -12   2   3       3803.06       3432.56       381.96 o                         
 -11   2   3      86506.65      85589.52      1507.81 o                         
 -10   2   3       8392.18       8321.88       446.79 o                         
  -9   2   3       6161.97       7772.77       369.84 o                         
  -8   2   3       3555.28       3543.16       238.55 o                         
  -7   2   3     220377.95     228996.05      1908.49 o                         
  -6   2   3      10958.03      11365.41       310.42 o                         
  -5   2   3      99940.45     103595.86       929.71 o                         
  -4   2   3       7711.96       9932.00       189.64 o                         
  -3   2   3       6057.19      10247.41       553.24 o                         
  -2   2   3     792952.88     812729.56      6959.46 o                         
  -1   2   3       9754.18       9920.19       225.61 o                         
   0   2   3      15029.61      14885.68       221.52 o                         
   1   2   3      33891.53      34004.28       341.14 o                         
   2   2   3     168153.17     163814.16      1087.08 o                         
   3   2   3     257554.56     259588.53      2097.61 o                         
   4   2   3      17208.00      23957.92       624.24 o                         
   5   2   3      28443.84      31606.05       791.81 o                         
   6   2   3         47.77       1175.82       315.59 o                         
   7   2   3      51090.52      51753.34      1206.28 o                         
   8   2   3       3707.97       3786.30       330.53 o                         
   9   2   3        979.56        700.16       228.28 o                         
  10   2   3       3169.00       2712.59       292.08 o                         
  11   2   3      51561.74      55651.30      1570.54 o                         
  12   2   3      23497.57      24407.50      1192.47 o                         
  13   2   3        523.53        324.83       490.01 o                         
  14   2   3       1181.75       1718.49       537.49 o                         
  15   2   3       4160.04       4788.63       621.02 o                         
  16   2   3      24002.19      25744.56      1541.20 o                         
  17   2   3        286.37       -379.54       559.61 o                         
  18   2   3        334.74        541.43      2011.61 o                         
 -19   3   3       1544.37        841.28       558.59 o                         
 -18   3   3         12.77        432.83       537.82 o                         
 -17   3   3       1484.10       1768.62       530.64 o                         
 -16   3   3        255.58        203.49       489.07 o                         
 -15   3   3      29966.65      27740.89      1179.50 o                         
 -14   3   3         54.66        -16.49       305.84 o                         
 -13   3   3       9169.08       8575.00       534.79 o                         
 -12   3   3       5981.63       5639.65       423.86 o                         
 -11   3   3       4672.87       4802.00       389.21 o                         
 -10   3   3      57064.56      56237.57      1136.18 o                         
  -9   3   3       7531.09       7546.31       444.32 o                         
  -8   3   3       7766.20       6994.03       260.93 o                         
  -7   3   3      21675.48      21004.08       430.17 o                         
  -6   3   3       9761.02       9766.21       244.71 o                         
  -5   3   3      12705.94      12241.93       292.60 o                         
  -4   3   3       4589.22       4669.79       161.48 o                         
  -3   3   3       8281.32       9849.66       220.79 o                         
  -2   3   3      10458.10      10612.77       189.08 o                         
  -1   3   3       3324.76       3568.02       118.59 o                         
   0   3   3       1266.18       1150.05        94.90 o                         
   1   3   3       5661.90       5802.02       173.18 o                         
   2   3   3      29556.08      30091.13       451.23 o                         
   3   3   3        160.09        321.69       141.38 o                         
   4   3   3       2446.90       2062.36       234.27 o                         
   5   3   3      10996.65      11885.43       497.44 o                         
   6   3   3      32606.96      35326.94       926.61 o                         
   7   3   3      22452.03      21559.30       813.78 o                         
   8   3   3        576.06        823.16       311.46 o                         
   9   3   3       1903.48       1501.69       380.94 o                         
  10   3   3        551.81        153.58       363.28 o                         
  11   3   3      15456.92      15777.67       860.40 o                         
  12   3   3      46242.77      45481.05      1495.63 o                         
  13   3   3       3742.88       3629.58       541.40 o                         
  14   3   3         47.88        258.47       478.79 o                         
  15   3   3       5670.89       5328.74       668.48 o                         
  16   3   3        245.61        118.71       527.97 o                         
  17   3   3       2614.29       1672.10       769.67 o                         
 -19   4   3      12498.67      13055.69      1122.72 o                         
 -18   4   3       7900.93       8828.62       908.80 o                         
 -17   4   3         40.23        -27.52       498.03 o                         
 -16   4   3       4394.48       4550.89       570.01 o                         
 -15   4   3        649.87       1002.17       395.42 o                         
 -14   4   3      48024.47      47628.50      1352.73 o                         
 -13   4   3       9305.45       9851.83       593.52 o                         
 -12   4   3       2883.38       3263.20       339.00 o                         
 -11   4   3       1923.21       2830.11       409.16 o                         
 -10   4   3      45249.71      48229.98       963.39 o                         
  -9   4   3      95754.05      98744.62      1194.31 o                         
  -8   4   3       6132.17       6405.85       316.36 o                         
  -7   4   3       4770.17       5223.51       227.84 o                         
  -6   4   3        211.36        203.89       110.44 o                         
  -5   4   3      72113.33      72621.90       757.09 o                         
  -4   4   3       6205.53       6268.17       218.12 o                         
  -3   4   3        948.38       1509.39       109.56 o                         
  -2   4   3      89601.38      87817.38       620.71 o                         
  -1   4   3      80357.83      77296.07       646.33 o                         
   0   4   3     545884.88     517170.94      2703.46 o                         
   1   4   3        125.06        397.87       126.75 o                         
   2   4   3      21184.03      21444.70       451.18 o                         
   3   4   3      17053.32      16967.87       527.29 o                         
   4   4   3     113821.12     116720.13      1634.22 o                         
   5   4   3       3515.24       2916.31       307.73 o                         
   6   4   3       2105.47       2484.43       347.93 o                         
   7   4   3         52.44       -261.87       281.61 o                         
   8   4   3       7503.89       7409.07       565.31 o                         
   9   4   3      17116.64      14786.59       789.59 o                         
  10   4   3      15096.55      15776.98       843.27 o                         
  11   4   3        209.42        738.82       429.88 o                         
  12   4   3      14467.48      14392.89       876.72 o                         
  13   4   3      41440.52      44119.66      1625.29 o                         
  14   4   3       4328.98       3014.71       668.93 o                         
  15   4   3       3395.42       3218.09       565.39 o                         
  16   4   3        537.88       1005.18       507.00 o                         
  17   4   3          1.90        617.42       738.46 o                         
 -20   5   3       3214.93       1946.35      1686.02 o                         
 -19   5   3         37.34        254.96       583.91 o                         
 -18   5   3        243.76       -400.46       561.64 o                         
 -17   5   3       3760.86       2495.32       577.79 o                         
 -16   5   3       1034.27        950.61       393.65 o                         
 -15   5   3       1819.47       1809.32       425.00 o                         
 -14   5   3       5153.37       4461.55       446.63 o                         
 -13   5   3      24461.24      24013.43       848.24 o                         
 -12   5   3       1885.24       1539.85       276.16 o                         
 -11   5   3       1987.88       1770.62       279.25 o                         
 -10   5   3       3061.04       2796.90       237.99 o                         
  -9   5   3      64680.80      61871.22       936.46 o                         
  -8   5   3     118956.06     119055.24      1288.77 o                         
  -7   5   3      34591.53      33477.79       581.02 o                         
  -6   5   3       1397.56       1502.24       158.32 o                         
  -5   5   3       5085.57       5026.97       234.56 o                         
  -4   5   3      28850.98      27855.68       470.55 o                         
  -3   5   3        235.98        352.82        86.91 o                         
  -2   5   3       5091.67       5427.06       177.55 o                         
  -1   5   3        725.21        448.81       102.78 o                         
   0   5   3         20.84         47.90       115.06 o                         
   1   5   3       9945.46      10994.05       351.47 o                         
   2   5   3      14020.62      13294.20       434.54 o                         
   3   5   3      41034.37      40153.59       802.73 o                         
   4   5   3       6324.09       4946.61       368.68 o                         
   5   5   3       1147.53       1267.35       280.58 o                         
   6   5   3      28248.35      27762.20       894.35 o                         
   7   5   3        276.45        336.92       304.18 o                         
   8   5   3      36420.94      36282.85      1166.45 o                         
   9   5   3      42905.58      41268.51      1314.55 o                         
  10   5   3         81.88        274.17       352.84 o                         
  11   5   3      21358.48      21560.61      1050.19 o                         
  12   5   3      13083.28      15589.32       940.99 o                         
  13   5   3       9705.08      10419.65       824.13 o                         
  14   5   3      14909.01      14657.85       996.22 o                         
  15   5   3       4479.75       5016.87       740.53 o                         
  16   5   3         65.16       -204.85       498.85 o                         
  17   5   3        141.43        173.96       752.73 o                         
 -20   6   3         91.77        -78.05       999.56 o                         
 -19   6   3       6034.95       4574.90       692.53 o                         
 -18   6   3       4335.88       4525.82       800.23 o                         
 -17   6   3      41804.89      44551.41      1711.12 o                         
 -16   6   3      11327.19      12961.66       919.43 o                         
 -15   6   3          6.40        -96.09       407.94 o                         
 -14   6   3       1326.73       1511.77       373.01 o                         
 -13   6   3         47.43       -264.20       264.20 o                         
 -12   6   3      65130.30      62109.32      1089.45 o                         
 -11   6   3       4310.17       4018.36       300.28 o                         
 -10   6   3        168.27        170.95       154.75 o                         
  -9   6   3       1284.64       2113.03       238.82 o                         
  -8   6   3     145338.08     147565.56      1571.39 o                         
  -7   6   3      36394.90      35690.07       669.79 o                         
  -6   6   3      63824.94      60877.04       905.06 o                         
  -5   6   3      13652.12      13551.31       404.31 o                         
  -4   6   3       8796.57       8246.99       269.97 o                         
  -3   6   3     224333.02     210019.81      1654.39 o                         
  -2   6   3       6232.96       5907.78       200.14 o                         
  -1   6   3      65703.23      65122.17       882.94 o                         
   0   6   3     121077.16     116129.20      1181.73 o                         
   1   6   3     186467.53     181298.64      1863.80 o                         
   2   6   3     117053.41     116110.52      1638.36 o                         
   3   6   3        321.80       1972.61       481.35 o                         
   4   6   3       2734.04       2821.34       270.72 o                         
   5   6   3       3099.78       3566.71       380.68 o                         
   6   6   3      52416.75      50919.53      1260.12 o                         
   7   6   3      32514.40      31812.27      1078.94 o                         
   8   6   3        570.53        967.64       351.64 o                         
   9   6   3        490.62        781.85       353.64 o                         
  10   6   3      49820.63      51325.04      1570.99 o                         
  11   6   3      10941.65       9833.07       742.10 o                         
  12   6   3      12383.29      12990.64       866.62 o                         
  13   6   3        770.04        800.31       445.79 o                         
  14   6   3        441.29        424.81       401.80 o                         
  15   6   3      13944.69      15854.24      1082.85 o                         
  16   6   3       1173.43       1998.82       901.42 o                         
 -20   7   3       1729.27       4065.96      1183.88 o                         
 -19   7   3         57.18       -268.08       496.74 o                         
 -18   7   3         92.82        234.20       442.14 o                         
 -17   7   3       1962.31       1731.53       568.52 o                         
 -16   7   3      16816.53      17016.78       955.84 o                         
 -15   7   3          0.63       -382.98       382.98 o                         
 -14   7   3        728.16        636.46       303.65 o                         
 -13   7   3       3119.42       2576.14       356.12 o                         
 -12   7   3      13767.43      14204.67       587.53 o                         
 -11   7   3      74010.38      72207.37      1318.22 o                         
 -10   7   3      38470.23      38992.70       896.91 o                         
  -9   7   3      15220.31      14901.30       523.38 o                         
  -8   7   3       9114.39       8636.12       353.65 o                         
  -7   7   3      23293.34      23318.61       562.12 o                         
  -6   7   3      14865.44      14754.54       452.51 o                         
  -5   7   3      12016.69      10947.10       343.16 o                         
  -4   7   3       8408.50       8149.44       262.94 o                         
  -3   7   3          4.48        142.83       114.69 o                         
  -2   7   3      10308.39       8744.92       333.71 o                         
  -1   7   3      12850.27      11488.62       377.76 o                         
   0   7   3      16016.84      16506.31       519.82 o                         
   1   7   3      46741.96      43295.59      1029.32 o                         
   2   7   3       8296.70       8362.14       478.90 o                         
   3   7   3       7210.22       6327.59       478.29 o                         
   4   7   3      18283.48      17474.72       632.83 o                         
   5   7   3      43107.15      44143.72      1278.40 o                         
   6   7   3      46923.55      47618.52      1319.44 o                         
   7   7   3       2711.59       3151.89       454.43 o                         
   8   7   3      24448.09      24101.78      1021.20 o                         
   9   7   3       1235.20        616.43       355.79 o                         
  10   7   3      21874.35      24314.70      1151.94 o                         
  11   7   3      32238.84      33200.29      1346.75 o                         
  12   7   3       5450.04       5664.90       633.39 o                         
  13   7   3       2761.81       2159.77       500.87 o                         
  14   7   3       4655.84       3419.37       569.68 o                         
  15   7   3        307.93        813.87       620.02 o                         
 -20   8   3      14218.03      15828.09      1721.23 o                         
 -19   8   3       3428.96       3822.16       643.75 o                         
 -18   8   3       4888.20       4675.71       684.52 o                         
 -17   8   3       4275.70       5088.82       639.73 o                         
 -16   8   3       6492.42       7322.15       674.61 o                         
 -15   8   3      86404.45      87980.70      2057.44 o                         
 -14   8   3      14902.21      14476.50       715.76 o                         
 -13   8   3        115.54        611.70       285.08 o                         
 -12   8   3        101.61        410.57       233.62 o                         
 -11   8   3      26964.43      26662.98       762.61 o                         
 -10   8   3      61118.49      61653.87      1131.28 o                         
  -9   8   3      75645.89      75146.05      1226.88 o                         
  -8   8   3       7992.24       7670.65       350.77 o                         
  -7   8   3      15413.46      14936.97       475.95 o                         
  -6   8   3      70223.52      67082.02       951.99 o                         
  -5   8   3      14358.44      13389.03       361.11 o                         
  -4   8   3      61980.75      60534.00       957.17 o                         
  -3   8   3     132112.69     129142.34      1598.07 o                         
  -2   8   3      63763.45      60800.09      1013.72 o                         
  -1   8   3     205154.61     195149.11      2117.71 o                         
   0   8   3       9486.62       9216.17       417.35 o                         
   1   8   3      88878.72      86703.11      1361.40 o                         
   2   8   3      15987.06      15995.82       694.79 o                         
   3   8   3      80756.23      78624.84      1536.83 o                         
   4   8   3      16597.35      15401.36       734.58 o                         
   5   8   3       3600.35       3037.48       248.63 o                         
   6   8   3       4974.22       5222.74       509.18 o                         
   7   8   3       1072.88        857.49       358.03 o                         
   8   8   3      10849.86      10548.68       742.79 o                         
   9   8   3      26687.78      26100.38      1146.50 o                         
  10   8   3          7.71          3.52       412.87 o                         
  11   8   3       2947.02       2513.99       501.85 o                         
  12   8   3      24617.73      25948.53      1341.94 o                         
  13   8   3        504.43        694.28       496.05 o                         
  14   8   3       9509.30      10904.59       853.82 o                         
  15   8   3        367.23        143.69       684.17 o                         
 -20   9   3        186.05       -628.94       722.56 o                         
 -19   9   3        932.49        616.42       433.10 o                         
 -18   9   3       1508.15       1398.78       399.41 o                         
 -17   9   3       2154.41       2636.27       536.77 o                         
 -16   9   3       4727.57       4237.88       511.18 o                         
 -15   9   3       4940.09       3800.25       465.17 o                         
 -14   9   3      15127.05      15440.71       765.45 o                         
 -13   9   3       1245.83        919.85       299.16 o                         
 -12   9   3       5040.29       5111.52       375.18 o                         
 -11   9   3        511.49        376.51       257.67 o                         
 -10   9   3      10488.79      10055.74       509.47 o                         
  -9   9   3      27594.92      27989.26       796.74 o                         
  -8   9   3       7830.43       7827.94       368.43 o                         
  -7   9   3       2956.11       2531.74       201.33 o                         
  -6   9   3         68.10        209.47       130.91 o                         
  -5   9   3       5436.65       5402.71       309.15 o                         
  -4   9   3       2946.31       2589.10       286.13 o                         
  -3   9   3       5102.07       4520.29       309.48 o                         
  -2   9   3       1893.98       1643.37       231.23 o                         
  -1   9   3          9.01       -128.13       138.44 o                         
   0   9   3      20560.68      20629.52       612.24 o                         
   1   9   3       8743.70      10080.84       487.35 o                         
   2   9   3      41144.33      38799.59      1154.46 o                         
   3   9   3       9448.54       9986.97       590.14 o                         
   4   9   3       1364.11       1218.19       344.20 o                         
   5   9   3      42029.98      39840.16      1094.36 o                         
   6   9   3        851.79        488.72       344.36 o                         
   7   9   3      40831.73      41154.84      1422.08 o                         
   8   9   3      11604.37      13140.87       847.56 o                         
   9   9   3        227.07         29.94       355.49 o                         
  10   9   3      29728.76      33089.23      1428.11 o                         
  11   9   3      11825.11      13027.69       945.70 o                         
  12   9   3       5523.99       5105.13       692.09 o                         
  13   9   3       3664.12       4106.06       637.57 o                         
  14   9   3       5964.15       6498.16       990.95 o                         
 -19  10   3       3908.27       2747.91       619.81 o                         
 -18  10   3      32932.39      34950.71      1576.83 o                         
 -17  10   3       8849.77       9219.71       824.47 o                         
 -16  10   3       4031.61       4762.50       552.96 o                         
 -15  10   3       5724.40       5758.34       529.47 o                         
 -14  10   3        565.97        904.52       328.31 o                         
 -13  10   3      31683.54      30681.11      1167.59 o                         
 -12  10   3       4179.08       4425.79       369.60 o                         
 -11  10   3        594.73        353.29       249.79 o                         
 -10  10   3        828.39        763.53       226.15 o                         
  -9  10   3      14348.21      14859.14       656.95 o                         
  -8  10   3      62029.71      60379.71       948.77 o                         
  -7  10   3      43051.70      40609.97       690.93 o                         
  -6  10   3      26869.26      26439.57       671.24 o                         
  -5  10   3        910.74        676.22       209.73 o                         
  -4  10   3      51212.32      49097.34      1154.54 o                         
  -3  10   3      32968.57      31556.30       797.63 o                         
  -2  10   3       6549.53       6910.18       412.82 o                         
  -1  10   3     109933.45     104902.68      1418.59 o                         
   0  10   3      47920.89      46168.31       959.20 o                         
   1  10   3      15335.59      15506.59       619.32 o                         
   2  10   3       7496.14       7328.10       593.51 o                         
   3  10   3       1684.97       1325.05       332.89 o                         
   4  10   3        211.21        450.94       334.96 o                         
   5  10   3      21942.80      21204.43       963.41 o                         
   6  10   3      23491.73      23325.49      1034.85 o                         
   7  10   3         37.15        -68.09       357.75 o                         
   8  10   3        249.99        238.51       365.77 o                         
   9  10   3       9812.61       9578.93       779.90 o                         
  10  10   3       2607.51       2542.54       579.31 o                         
  11  10   3      16645.37      17765.32      1121.15 o                         
  12  10   3       1222.70       1445.70       475.36 o                         
  13  10   3        259.69        126.92       848.30 o                         
 -19  11   3         38.06        292.07       577.18 o                         
 -18  11   3        464.37        673.84       611.70 o                         
 -17  11   3       3299.09       2428.30       494.59 o                         
 -16  11   3       1156.02        998.64       482.65 o                         
 -15  11   3       1209.01       1533.30       379.80 o                         
 -14  11   3        187.33        176.15       322.96 o                         
 -13  11   3       1396.95       1403.17       333.61 o                         
 -12  11   3       8491.45       9089.25       533.98 o                         
 -11  11   3      16278.91      16059.02       676.74 o                         
 -10  11   3      21767.07      20820.88       748.51 o                         
  -9  11   3        314.30        630.95       323.65 o                         
  -8  11   3       2165.02       1928.42       325.43 o                         
  -7  11   3        652.95       1275.27       268.07 o                         
  -6  11   3       4852.29       5259.63       366.93 o                         
  -5  11   3       3161.90       2894.86       322.91 o                         
  -4  11   3       1799.82       1939.73       321.94 o                         
  -3  11   3       4440.88       4713.87       370.47 o                         
  -2  11   3      20641.81      19292.50       649.47 o                         
  -1  11   3      13484.34      13440.21       516.40 o                         
   0  11   3       7058.93       6742.67       394.07 o                         
   1  11   3      11081.68      11130.45       610.47 o                         
   2  11   3      13056.66      13013.33       724.77 o                         
   3  11   3       2447.14       2421.76       429.26 o                         
   4  11   3      11359.94      11794.50       710.84 o                         
   5  11   3       4279.08       3796.93       436.60 o                         
   6  11   3        105.80        212.71       352.31 o                         
   7  11   3      27657.68      28070.49      1211.49 o                         
   8  11   3        900.25        840.05       446.18 o                         
   9  11   3       8489.01       7558.05       798.22 o                         
  10  11   3       5380.07       7494.70       757.39 o                         
  11  11   3       6228.28       6065.50       722.41 o                         
  12  11   3       4756.68       3920.89       658.38 o                         
  13  11   3       1679.92       1512.16      1626.03 o                         
 -19  12   3       9056.15       9988.46      1370.48 o                         
 -18  12   3          1.44       -573.43       573.43 o                         
 -17  12   3       8874.87      10942.31       925.00 o                         
 -16  12   3      35294.43      32322.96      1392.57 o                         
 -15  12   3       9431.92      10762.25       769.98 o                         
 -14  12   3       4132.67       2911.78       460.17 o                         
 -13  12   3       8029.51       8114.80       589.13 o                         
 -12  12   3       2759.82       1912.73       316.22 o                         
 -11  12   3      11222.20      10010.54       545.11 o                         
 -10  12   3      45388.42      45293.97      1167.04 o                         
  -9  12   3      18120.72      17639.25       761.57 o                         
  -8  12   3       2622.71       1836.70       251.22 o                         
  -7  12   3      18598.72      18026.27       651.33 o                         
  -6  12   3      25759.42      25877.82       788.04 o                         
  -5  12   3      30505.99      30744.89       967.64 o                         
  -4  12   3      72574.21      67739.33      1485.11 o                         
  -3  12   3      21451.33      22394.89       878.15 o                         
  -2  12   3      17545.75      17866.36       698.78 o                         
  -1  12   3      25190.53      25335.94       777.90 o                         
   0  12   3      37544.71      37184.81      1014.27 o                         
   1  12   3       3646.83       3479.21       409.31 o                         
   2  12   3      35534.53      35844.83      1209.02 o                         
   3  12   3      24985.52      24016.57      1012.46 o                         
   4  12   3       2542.33       3176.15       480.36 o                         
   5  12   3          9.26        274.66       354.21 o                         
   6  12   3         74.07        722.22       389.39 o                         
   7  12   3       6117.37       6611.84       655.72 o                         
   8  12   3      43960.04      46768.36      1821.07 o                         
   9  12   3        171.45        406.41       473.03 o                         
  10  12   3       2575.68       3143.19       545.04 o                         
  11  12   3       9002.03      11969.38      1157.20 o                         
  12  12   3        212.28       2254.08      1326.95 o                         
 -18  13   3       2568.77       1403.18      1004.32 o                         
 -17  13   3       2507.26       2447.51       534.80 o                         
 -16  13   3       4321.69       5611.98       637.89 o                         
 -15  13   3       4897.35       5118.97       596.27 o                         
 -14  13   3       6790.12       8386.19       762.57 o                         
 -13  13   3      17847.94      18345.63       900.52 o                         
 -12  13   3       7995.21       7668.38       555.08 o                         
 -11  13   3        115.35       1365.78       330.54 o                         
 -10  13   3       6580.44       7919.60       538.01 o                         
  -9  13   3      25092.83      27755.29       924.03 o                         
  -8  13   3      21632.92      22607.55       823.03 o                         
  -7  13   3        876.48        540.27       240.06 o                         
  -6  13   3        601.70        818.01       281.68 o                         
  -5  13   3       7863.24       9065.09       592.68 o                         
  -4  13   3       2435.19       2218.53       407.95 o                         
  -3  13   3        369.71        277.81       308.94 o                         
  -2  13   3       2653.55       2598.10       329.85 o                         
  -1  13   3      37980.33      38611.66      1065.99 o                         
   0  13   3       3461.96       2654.17       363.93 o                         
   1  13   3      15731.79      14487.23       782.39 o                         
   2  13   3      12528.73      13454.27       798.03 o                         
   3  13   3      10147.45      10824.86       733.95 o                         
   4  13   3      68945.93      67228.62      1784.14 o                         
   5  13   3        294.19        691.34       418.64 o                         
   6  13   3      21810.34      22615.09      1289.34 o                         
   7  13   3       2446.54       3039.58       557.55 o                         
   8  13   3         15.40        771.01       464.03 o                         
   9  13   3      38045.43      41201.12      1870.99 o                         
  10  13   3       2605.34       2424.45       615.55 o                         
  11  13   3       2256.10        802.53      1865.52 o                         
 -18  14   3       2254.46       1236.15       801.65 o                         
 -17  14   3      16369.75      17833.15      1260.59 o                         
 -16  14   3       1746.98       2368.67       573.15 o                         
 -15  14   3       1807.79       2297.76       486.42 o                         
 -14  14   3      22048.90      22740.99      1257.75 o                         
 -13  14   3      13697.05      13780.57       883.18 o                         
 -12  14   3        453.41        293.60       283.76 o                         
 -11  14   3        816.30        569.26       282.67 o                         
 -10  14   3       7480.86       8130.03       540.19 o                         
  -9  14   3      43640.84      44140.69      1189.46 o                         
  -8  14   3      85476.86      84914.46      1642.43 o                         
  -7  14   3      30681.78      30411.89      1038.61 o                         
  -6  14   3      18802.86      17842.21       824.30 o                         
  -5  14   3       4591.74       3618.51       468.41 o                         
  -4  14   3      37910.26      36665.00      1317.41 o                         
  -3  14   3      32666.05      33286.32      1218.45 o                         
  -2  14   3      39503.98      36320.24      1216.66 o                         
  -1  14   3      58613.10      58780.67      1579.60 o                         
   0  14   3       1873.99       2433.16       420.56 o                         
   1  14   3      27221.14      27982.61      1154.69 o                         
   2  14   3       2493.91       2241.91       484.94 o                         
   3  14   3         18.84        394.38       388.00 o                         
   4  14   3      10112.48       9612.49       750.74 o                         
   5  14   3      25399.66      26281.48      1258.41 o                         
   6  14   3        437.40        800.91       466.36 o                         
   7  14   3       3424.73       3237.48       698.70 o                         
   8  14   3       4391.44       4037.43       709.37 o                         
   9  14   3         10.36        -54.20       519.19 o                         
  10  14   3      21526.47      25451.20      3435.12 o                         
 -17  15   3       4001.13       3876.45      1025.80 o                         
 -16  15   3      10036.74      10707.35      1108.63 o                         
 -15  15   3       1789.68       3124.75       678.34 o                         
 -14  15   3         10.09        -94.74       483.78 o                         
 -13  15   3       1513.22       1812.96       480.46 o                         
 -12  15   3      21780.83      23878.19      1210.12 o                         
 -11  15   3      13888.67      15318.77       882.24 o                         
 -10  15   3       3098.76       3412.96       477.94 o                         
  -9  15   3       1699.54       1745.27       399.96 o                         
  -8  15   3       1711.36       2815.09       468.39 o                         
  -7  15   3       6819.74       6551.06       565.89 o                         
  -6  15   3       5330.94       6836.95       591.82 o                         
  -5  15   3       2425.84       1959.04       413.09 o                         
  -4  15   3       5493.37       5466.16       580.95 o                         
  -3  15   3      10635.06      10022.72       734.76 o                         
  -2  15   3       2720.00       2764.91       428.13 o                         
  -1  15   3       3618.44       3539.74       484.85 o                         
   0  15   3      19907.97      18625.15       942.42 o                         
   1  15   3      25952.76      27398.94      1270.34 o                         
   2  15   3        653.35        387.89       395.35 o                         
   3  15   3       2050.72       3076.58       530.42 o                         
   4  15   3       1120.64       1744.56       447.99 o                         
   5  15   3        602.02        448.02       465.45 o                         
   6  15   3      37097.71      39362.58      1815.99 o                         
   7  15   3       3028.40       4139.18       700.51 o                         
   8  15   3        367.55       -358.26       729.48 o                         
   9  15   3         32.02       -198.33      1461.10 o                         
 -17  16   3      11903.96      11732.76      2670.89 o                         
 -16  16   3       8857.85       9985.23      1759.94 o                         
 -15  16   3       6004.19       6580.13       879.57 o                         
 -14  16   3        735.25        940.62       483.46 o                         
 -13  16   3        416.89        276.95       444.28 o                         
 -12  16   3       5280.13       5196.62       625.28 o                         
 -11  16   3      29925.04      30473.97      1400.42 o                         
 -10  16   3       2429.95       2556.39       455.44 o                         
  -9  16   3       1202.12       1384.15       474.80 o                         
  -8  16   3         75.90        175.48       374.83 o                         
  -7  16   3      26201.58      27318.16      1194.69 o                         
  -6  16   3      18773.22      19665.71      1011.01 o                         
  -5  16   3      16268.20      17248.52      1011.58 o                         
  -4  16   3       4485.84       4538.14       625.12 o                         
  -3  16   3        337.78        765.65       424.62 o                         
  -2  16   3      22705.14      23599.19      1128.69 o                         
  -1  16   3       5130.42       5631.08       560.59 o                         
   0  16   3       1798.92       1389.86       405.24 o                         
   1  16   3       6922.00       6393.08       678.03 o                         
   2  16   3       7577.23       8536.42       860.97 o                         
   3  16   3       2987.73       3393.61       585.76 o                         
   4  16   3        506.69        709.40       511.03 o                         
   5  16   3         89.87        263.07       559.45 o                         
   6  16   3        154.67        166.76       458.15 o                         
   7  16   3      16054.45      14890.99      2068.61 o                         
   8  16   3        582.95       -986.53      1754.20 o                         
 -16  17   3         53.73        658.91      1102.97 o                         
 -15  17   3       3805.14       4155.72       800.78 o                         
 -14  17   3       5314.49       4475.14       953.77 o                         
 -13  17   3       5023.04       3871.75       748.55 o                         
 -12  17   3       1859.00       2491.99       567.62 o                         
 -11  17   3        325.19        884.58       547.09 o                         
 -10  17   3       9510.08      11415.77      1007.39 o                         
  -9  17   3       6577.34       6883.91       650.47 o                         
  -8  17   3         38.77        240.85       394.20 o                         
  -7  17   3        416.24        603.31       369.90 o                         
  -6  17   3       5547.33       6611.24       662.69 o                         
  -5  17   3        350.08        484.42       411.15 o                         
  -4  17   3       2728.65       2770.57       544.24 o                         
  -3  17   3       4806.32       5940.60       663.85 o                         
  -2  17   3      12366.66      14793.50       981.61 o                         
  -1  17   3       1431.16       1879.00       580.17 o                         
   0  17   3        343.58        152.94       471.75 o                         
   1  17   3        309.51        755.68       465.84 o                         
   2  17   3       1931.40       1102.33       505.08 o                         
   3  17   3      26113.66      29517.31      1581.45 o                         
   4  17   3        123.42       1323.58       859.53 o                         
   5  17   3       6822.86       7583.56      1505.08 o                         
   6  17   3       2335.21       2831.64      1327.43 o                         
 -15  18   3       3094.74       2088.36      1017.73 o                         
 -14  18   3      10097.57      10230.62      1192.04 o                         
 -13  18   3        174.49        896.62       498.95 o                         
 -12  18   3         14.95        789.88       582.04 o                         
 -11  18   3        535.39       1083.91       527.48 o                         
 -10  18   3      18648.20      21735.29      1272.75 o                         
  -9  18   3      28761.59      33738.39      1558.93 o                         
  -8  18   3       7432.10       7627.13       726.38 o                         
  -7  18   3       1703.99       1643.28       450.21 o                         
  -6  18   3        667.46        624.46       417.15 o                         
  -5  18   3      15593.85      16036.85       948.23 o                         
  -4  18   3       2389.91       1837.54       482.15 o                         
  -3  18   3       7443.75       7157.14       817.07 o                         
  -2  18   3       8353.58       8372.06       846.38 o                         
  -1  18   3        455.83        472.64       574.68 o                         
   0  18   3      13174.38      15467.44      1173.20 o                         
   1  18   3       1352.32        690.87       561.18 o                         
   2  18   3         95.36        128.06       534.19 o                         
   3  18   3       1679.42        787.32       795.27 o                         
 -13  19   3       8902.87       8782.42      1237.46 o                         
 -12  19   3       8082.96       8548.54       926.01 o                         
 -11  19   3       6822.61       4230.05       689.75 o                         
 -10  19   3       5178.50       5557.83       717.20 o                         
  -9  19   3       7610.19       9518.60       948.11 o                         
  -8  19   3       7200.47       7918.08      1118.91 o                         
  -7  19   3       2283.79       2652.31       567.85 o                         
  -6  19   3       2245.72       1928.72       509.58 o                         
  -5  19   3        458.55        189.00       499.62 o                         
  -4  19   3       3508.98       2728.26       643.95 o                         
  -3  19   3       1505.71       1946.72       503.36 o                         
  -2  19   3         24.11        609.43       738.26 o                         
  -1  19   3      11403.50      12993.82      1053.58 o                         
   0  19   3      29380.30      33065.27      2032.91 o                         
   1  19   3          7.12        547.28      2147.89 o                         
   2  19   3       1130.20       3427.93      2088.33 o                         
 -12  20   3      19704.64      17280.51      1926.28 o                         
 -11  20   3        648.21        227.04       942.32 o                         
 -10  20   3       7915.50       7564.09      1192.94 o                         
  -9  20   3       4259.65       4335.55       851.21 o                         
  -8  20   3      30485.56      33678.04      2019.71 o                         
  -7  20   3      11873.26      13841.28      1115.46 o                         
  -6  20   3       1162.88        562.12       471.65 o                         
  -5  20   3      13438.81      14489.92      1021.57 o                         
  -4  20   3       1843.29       1471.48       604.47 o                         
  -3  20   3      34555.82      37577.77      2571.49 o                         
  -2  20   3       1010.54        865.13      1041.86 o                         
  -1  20   3         79.58       -384.70      1489.72 o                         
   0  20   3       5700.56       7886.94      2124.89 o                         
  -8  21   3         42.44        914.71      1572.58 o                         
  -7  21   3       5080.12       5398.57      2786.79 o                         
  -4  21   3       5686.41       5845.09      1797.20 o                         
   3 -21   4      16390.01      12837.66      3218.30 o                         
   4 -21   4      12314.73      12431.47      2323.05 o                         
   5 -21   4       1579.76       2048.32      1858.43 o                         
   6 -21   4       4298.94       1360.51      1129.44 o                         
   7 -21   4       3476.08       2827.95      2009.81 o                         
  -1 -20   4        738.96        498.22       948.89 o                         
   0 -20   4        144.79       -177.76       857.34 o                         
   1 -20   4       6380.69      11712.58      3145.59 o                         
   2 -20   4       4330.22       4536.87      1107.47 o                         
   3 -20   4       2118.41        959.65       915.80 o                         
   4 -20   4      13880.49      17457.28      1210.71 o                         
   5 -20   4       4371.25       4272.47       670.84 o                         
   6 -20   4      59219.46      65979.09      2482.90 o                         
   7 -20   4         89.49        222.50       745.38 o                         
   8 -20   4       1089.38       1751.83       799.02 o                         
   9 -20   4       6084.29       4882.55      1837.94 o                         
  10 -20   4       1003.65       -239.64       707.59 o                         
  11 -20   4      33515.23      33773.76      5323.91 o                         
  -3 -19   4        232.40         32.31       673.17 o                         
  -2 -19   4       9409.90      11644.77      1091.20 o                         
  -1 -19   4       7800.72       6504.31       740.41 o                         
   0 -19   4      27126.84      27086.65      1379.11 o                         
   1 -19   4       5410.66       6542.94       794.39 o                         
   2 -19   4       1225.78        965.49       588.49 o                         
   3 -19   4      13949.10      13690.80      1052.42 o                         
   4 -19   4        410.33       -169.83       467.73 o                         
   5 -19   4      12054.03      13602.45      1035.74 o                         
   6 -19   4       4096.16       4033.11       648.93 o                         
   7 -19   4       5296.34       5818.99       749.00 o                         
   8 -19   4       1349.63       1428.57       490.12 o                         
   9 -19   4       1245.78        645.50       768.85 o                         
  10 -19   4          2.45        810.13       502.03 o                         
  11 -19   4        112.08        -14.00       652.11 o                         
  12 -19   4      21577.11      22734.69      1941.26 o                         
  13 -19   4       4578.85       4037.52      1199.54 o                         
  -5 -18   4      12044.21      12028.40      1354.77 o                         
  -4 -18   4          2.91        -18.48       504.59 o                         
  -3 -18   4       6501.98       6513.09       733.59 o                         
  -2 -18   4       3194.83       2267.62       495.76 o                         
  -1 -18   4       4254.95       3769.43       601.33 o                         
   0 -18   4        335.40        491.33       451.17 o                         
   1 -18   4        521.04       1339.90       588.77 o                         
   2 -18   4        501.05       1124.99       440.29 o                         
   3 -18   4      29346.22      29744.19      1325.39 o                         
   4 -18   4        407.05        356.71       555.96 o                         
   5 -18   4        217.84        835.78       565.05 o                         
   6 -18   4       2804.63       2418.84       556.89 o                         
   7 -18   4       3800.23       4193.36       643.61 o                         
   8 -18   4      45429.91      47966.01      1862.05 o                         
   9 -18   4       1520.01       1027.57       498.92 o                         
  10 -18   4         40.51       1258.45       469.35 o                         
  11 -18   4       1791.25       1851.37       519.54 o                         
  12 -18   4       4253.49       5600.42       777.25 o                         
  13 -18   4      26566.05      27213.54      1882.79 o                         
  14 -18   4         22.41       -892.19       892.19 o                         
  -7 -17   4       2600.42       2924.01      1145.64 o                         
  -6 -17   4       1433.89        267.82       866.44 o                         
  -5 -17   4       7974.72       7755.82       743.60 o                         
  -4 -17   4       7651.31       9506.80       811.88 o                         
  -3 -17   4      11731.58      13167.14       944.35 o                         
  -2 -17   4        235.23        280.01       444.86 o                         
  -1 -17   4        119.83        145.13       396.04 o                         
   0 -17   4      27244.83      27934.55      1256.43 o                         
   1 -17   4        106.88        522.95       378.77 o                         
   2 -17   4      14505.00      15034.25       832.24 o                         
   3 -17   4       3406.40       3140.31       460.04 o                         
   4 -17   4        753.00       1283.86       411.89 o                         
   5 -17   4       7510.31       7805.38       810.30 o                         
   6 -17   4       1827.49       1817.91       458.31 o                         
   7 -17   4        479.43        878.31       461.58 o                         
   8 -17   4        448.01        336.66       462.02 o                         
   9 -17   4       7894.19       8084.68       793.09 o                         
  10 -17   4        216.28        651.17       501.45 o                         
  11 -17   4        133.42        474.67       446.05 o                         
  12 -17   4       1608.86       1630.33       521.28 o                         
  13 -17   4       1961.60       1898.25       538.31 o                         
  14 -17   4      10251.05      10855.08      1429.57 o                         
  15 -17   4       6930.09       6649.11      1951.19 o                         
  -8 -16   4       3019.28       1413.68       884.98 o                         
  -7 -16   4        131.32        414.41       504.34 o                         
  -6 -16   4       6456.83       6580.11       689.94 o                         
  -5 -16   4       1023.66       1379.34       441.78 o                         
  -4 -16   4       8033.75       6444.37       656.83 o                         
  -3 -16   4       2531.04       1463.51       440.82 o                         
  -2 -16   4        227.28        660.22       415.72 o                         
  -1 -16   4       3942.61       4767.69       555.08 o                         
   0 -16   4       5465.35       5474.75       550.52 o                         
   1 -16   4       5993.93       6504.11       560.27 o                         
   2 -16   4       3754.25       3675.67       449.45 o                         
   3 -16   4       2177.84       1668.07       362.06 o                         
   4 -16   4       3543.86       3182.01       444.86 o                         
   5 -16   4      50965.20      51283.46      1571.52 o                         
   6 -16   4        132.78        319.48       391.25 o                         
   7 -16   4        839.81       2279.17       552.29 o                         
   8 -16   4        454.57       1077.52       426.41 o                         
   9 -16   4        195.07       -395.50       427.41 o                         
  10 -16   4      27811.67      30050.98      1480.21 o                         
  11 -16   4        234.29        838.33       436.26 o                         
  12 -16   4        552.34       -283.40       422.96 o                         
  13 -16   4        594.13        884.09       487.61 o                         
  14 -16   4      12628.71      13792.90      1213.62 o                         
  15 -16   4      10416.05      11408.71      1392.00 o                         
  16 -16   4       1026.37       1600.47       890.17 o                         
  -9 -15   4       2215.43       1578.66       754.37 o                         
  -8 -15   4       3706.68       3460.41       591.85 o                         
  -7 -15   4      13359.20      13240.01      1056.70 o                         
  -6 -15   4       8861.42       9790.19       768.36 o                         
  -5 -15   4       1365.40        886.26       418.84 o                         
  -4 -15   4       7513.10       5946.35       630.65 o                         
  -3 -15   4      27842.33      27800.53      1269.19 o                         
  -2 -15   4       3099.79       3094.35       478.18 o                         
  -1 -15   4      20337.80      22226.71      1067.56 o                         
   0 -15   4        126.44        152.33       347.94 o                         
   1 -15   4         44.10        -40.55       300.41 o                         
   2 -15   4      37559.04      37402.18      1179.73 o                         
   3 -15   4        164.17         97.64       324.03 o                         
   4 -15   4       8617.84       9240.55       642.17 o                         
   5 -15   4        532.65        817.02       380.54 o                         
   6 -15   4       7662.81       8678.67       631.05 o                         
   7 -15   4       2768.25       1646.77       430.46 o                         
   8 -15   4        281.83        754.97       412.58 o                         
   9 -15   4       2547.47       1997.31       437.41 o                         
  10 -15   4         11.56        483.30       446.26 o                         
  11 -15   4      20531.89      23283.63      1283.46 o                         
  12 -15   4       5072.16       5125.45       616.73 o                         
  13 -15   4       9497.65      11133.14       892.34 o                         
  14 -15   4       5277.04       5474.76       716.91 o                         
  15 -15   4        367.32        873.55       587.24 o                         
  16 -15   4       3917.68       5233.38       969.75 o                         
  17 -15   4       4015.72       5646.31      1990.38 o                         
 -10 -14   4       2856.45       2802.56       606.41 o                         
  -9 -14   4       9129.83      10091.85       896.97 o                         
  -8 -14   4        605.81        262.67       476.57 o                         
  -7 -14   4      11047.54      10930.68       968.88 o                         
  -6 -14   4       7589.60       7548.40       708.18 o                         
  -5 -14   4        214.53        688.76       364.42 o                         
  -4 -14   4       8542.48       8977.97       721.72 o                         
  -3 -14   4       4176.00       4099.54       550.83 o                         
  -2 -14   4      17331.73      18193.21      1162.43 o                         
  -1 -14   4       3189.25       3054.35       458.67 o                         
   0 -14   4        767.03        820.87       320.85 o                         
   1 -14   4       3006.77       2542.55       413.79 o                         
   2 -14   4      58691.73      58658.19      1414.25 o                         
   3 -14   4        661.56        709.50       370.44 o                         
   4 -14   4      22994.94      22154.16       912.86 o                         
   5 -14   4        140.46        348.08       286.85 o                         
   6 -14   4        811.63        364.22       293.50 o                         
   7 -14   4     126770.22     126743.08      2205.80 o                         
   8 -14   4        464.58        766.10       359.69 o                         
   9 -14   4       6918.50       6513.08       597.33 o                         
  10 -14   4        372.19       1019.80       394.70 o                         
  11 -14   4       9400.59      10127.81       783.50 o                         
  12 -14   4      75166.12      76769.99      2147.07 o                         
  13 -14   4       1427.45       2460.34       462.57 o                         
  14 -14   4       1968.68       3172.84       498.34 o                         
  15 -14   4       1529.20       2294.09       546.05 o                         
  16 -14   4      12221.69      13014.04      1075.16 o                         
  17 -14   4       3930.20       4704.23      1150.46 o                         
 -11 -13   4       2365.41       2296.00       631.02 o                         
 -10 -13   4      10003.42      11178.18       950.55 o                         
  -9 -13   4         23.82        -92.03       530.84 o                         
  -8 -13   4        483.87       1025.41       484.39 o                         
  -7 -13   4      15753.83      17167.36      1021.47 o                         
  -6 -13   4      31084.33      32634.12      1284.08 o                         
  -5 -13   4       8064.59       8821.06       688.31 o                         
  -4 -13   4      15136.76      14802.74       887.64 o                         
  -3 -13   4       2508.05       2138.19       409.86 o                         
  -2 -13   4      26650.20      26830.71      1022.76 o                         
  -1 -13   4      85782.98      83187.99      1725.06 o                         
   0 -13   4        560.01        862.10       316.50 o                         
   1 -13   4      17331.79      17302.98       719.21 o                         
   2 -13   4       6895.68       6651.32       464.44 o                         
   3 -13   4        444.93        542.61       317.08 o                         
   4 -13   4      12398.81      13399.05       692.14 o                         
   5 -13   4        189.39        610.23       292.63 o                         
   6 -13   4       1026.98        842.21       279.11 o                         
   7 -13   4       1263.71       1898.52       319.81 o                         
   8 -13   4      18943.12      20832.08       838.89 o                         
   9 -13   4       4417.05       5332.33       548.20 o                         
  10 -13   4      13101.44      13960.97       805.81 o                         
  11 -13   4      13758.92      12729.17       758.94 o                         
  12 -13   4       3538.07       3504.08       434.97 o                         
  13 -13   4       8983.34       9952.26       755.87 o                         
  14 -13   4      15781.36      17990.85      1046.29 o                         
  15 -13   4      18049.08      17389.41      1119.70 o                         
  16 -13   4       8390.42       9727.84      1055.53 o                         
  17 -13   4       5310.75       3552.65       700.48 o                         
  18 -13   4         17.62       -983.40      2474.48 o                         
 -12 -12   4      13943.39      14002.74      1182.61 o                         
 -11 -12   4       1079.03       1400.29       565.72 o                         
 -10 -12   4      10634.91      10845.10       919.35 o                         
  -9 -12   4       8283.74       7606.91       748.56 o                         
  -8 -12   4        308.47        106.35       461.39 o                         
  -7 -12   4      13562.81      13885.08       890.85 o                         
  -6 -12   4       1788.87       1430.48       440.99 o                         
  -5 -12   4      30563.77      29542.88      1119.77 o                         
  -4 -12   4      19090.73      18983.23       989.01 o                         
  -3 -12   4       4145.77       3632.65       443.71 o                         
  -2 -12   4       1915.34       1486.73       352.22 o                         
  -1 -12   4      11875.13      11146.91       620.95 o                         
   0 -12   4      38058.24      37202.23      1015.68 o                         
   1 -12   4      46954.75      45288.64      1099.95 o                         
   2 -12   4        236.20        128.78       153.92 o                         
   3 -12   4       2679.10       2129.31       251.91 o                         
   4 -12   4     109799.34     106029.87      1506.45 o                         
   5 -12   4        185.46         48.56       157.24 o                         
   6 -12   4      29904.74      29774.57       709.53 o                         
   7 -12   4      23168.70      23441.53       774.74 o                         
   8 -12   4       1164.36        914.82       296.25 o                         
   9 -12   4      51098.33      49262.33      1333.20 o                         
  10 -12   4       1120.22        801.17       296.65 o                         
  11 -12   4       1029.43        694.82       335.39 o                         
  12 -12   4       1493.93       2033.45       382.10 o                         
  13 -12   4      14613.78      14906.36       824.54 o                         
  14 -12   4      20713.29      21787.21      1121.48 o                         
  15 -12   4       6838.98       8083.75       916.47 o                         
  16 -12   4       4755.94       5201.78       729.11 o                         
  17 -12   4       4481.20       4816.17       779.47 o                         
  18 -12   4       3224.96       2437.74      1210.31 o                         
 -13 -11   4       5404.86       3768.91       750.75 o                         
 -12 -11   4       6566.00       7338.77       767.62 o                         
 -11 -11   4        716.17        425.78       465.33 o                         
 -10 -11   4       5210.25       4462.68       549.40 o                         
  -9 -11   4       5962.40       5367.89       610.11 o                         
  -8 -11   4      10981.10      11160.72       791.84 o                         
  -7 -11   4        536.01        600.70       381.66 o                         
  -6 -11   4       1542.30       1268.04       348.79 o                         
  -5 -11   4      25250.25      25164.40       990.61 o                         
  -4 -11   4      58516.19      56589.73      1567.88 o                         
  -3 -11   4       1822.35       1994.68       421.54 o                         
  -2 -11   4       5953.36       6311.12       537.34 o                         
  -1 -11   4      12061.74      11537.07       605.16 o                         
   0 -11   4       1544.29       1213.90       223.40 o                         
   1 -11   4      52776.21      49536.49       866.00 o                         
   2 -11   4        617.73        701.84       143.95 o                         
   3 -11   4       3684.49       3568.80       247.83 o                         
   4 -11   4        276.43        320.65       176.08 o                         
   5 -11   4       7388.28       7288.56       385.30 o                         
   6 -11   4        301.97        537.50       177.20 o                         
   7 -11   4       3308.10       3445.16       228.18 o                         
   8 -11   4      13448.49      13619.67       557.32 o                         
   9 -11   4        307.74        448.35       212.81 o                         
  10 -11   4       7844.42       7360.79       495.06 o                         
  11 -11   4       1031.65        918.03       318.05 o                         
  12 -11   4      18471.64      19518.74       821.94 o                         
  13 -11   4      11818.17      11695.99       664.94 o                         
  14 -11   4       6409.26       8073.37       704.15 o                         
  15 -11   4         14.83        314.55       384.59 o                         
  16 -11   4        833.23        364.18       426.26 o                         
  17 -11   4       3784.94       4252.44       766.17 o                         
  18 -11   4       4210.12       4098.63      1208.95 o                         
  19 -11   4         10.72      -1409.96      1409.96 o                         
 -14 -10   4        430.29         95.66       547.27 o                         
 -13 -10   4       6324.38       6132.55       773.96 o                         
 -12 -10   4       2253.53       2019.88       475.79 o                         
 -11 -10   4         74.99        152.85       443.85 o                         
 -10 -10   4       8658.20       8683.96       698.64 o                         
  -9 -10   4       1196.44        752.99       389.67 o                         
  -8 -10   4      14950.37      15700.09       894.27 o                         
  -7 -10   4       6755.95       6458.84       565.15 o                         
  -6 -10   4       8406.46       7858.30       503.11 o                         
  -5 -10   4       1014.50        801.44       283.92 o                         
  -4 -10   4       1940.98       1686.02       309.65 o                         
  -3 -10   4      23148.40      21870.04       728.19 o                         
  -2 -10   4      22059.32      19996.80       815.26 o                         
  -1 -10   4       9802.41       9209.86       518.15 o                         
   0 -10   4       7204.70       7292.80       422.14 o                         
   1 -10   4      18048.59      16667.87       476.59 o                         
   2 -10   4       5226.78       4776.72       247.23 o                         
   3 -10   4      44003.62      39854.38       743.34 o                         
   4 -10   4      14264.21      12845.58       422.78 o                         
   5 -10   4       1049.62       1155.27       151.43 o                         
   6 -10   4      69262.38      68009.96       918.60 o                         
   7 -10   4       8988.63       9083.32       413.43 o                         
   8 -10   4        753.45        787.10       179.66 o                         
   9 -10   4      24478.38      24615.95       672.02 o                         
  10 -10   4       3249.57       3735.92       320.13 o                         
  11 -10   4      67849.73      67265.32      1375.35 o                         
  12 -10   4       7388.42       7419.35       508.75 o                         
  13 -10   4      10503.35      11643.42       640.37 o                         
  14 -10   4         93.82         42.27       345.44 o                         
  15 -10   4       9051.14       8963.27       777.38 o                         
  16 -10   4       5931.26       6421.52       639.54 o                         
  17 -10   4       2670.11       2346.98       634.08 o                         
  18 -10   4      10385.76      11792.40      1021.01 o                         
  19 -10   4      10778.52       8316.33      2703.73 o                         
 -15  -9   4      18361.54      11834.08      3718.82 o                         
 -14  -9   4       1513.23       2369.53       637.41 o                         
 -13  -9   4       9179.54      10541.59       910.72 o                         
 -12  -9   4        115.39        311.62       427.05 o                         
 -11  -9   4       4902.31       4853.51       585.17 o                         
 -10  -9   4        374.20         74.97       338.16 o                         
  -9  -9   4        248.51        289.89       356.60 o                         
  -8  -9   4      38498.18      36529.45      1232.21 o                         
  -7  -9   4      38371.97      39105.95      1169.46 o                         
  -6  -9   4       5324.87       5467.71       429.28 o                         
  -5  -9   4       1036.91       1076.29       254.70 o                         
  -4  -9   4       1893.66       1659.28       259.03 o                         
  -3  -9   4      54611.78      53081.91      1139.11 o                         
  -2  -9   4      65626.16      64773.59      1502.84 o                         
  -1  -9   4       2989.66       3066.06       309.13 o                         
   0  -9   4       8786.45       8641.81       361.65 o                         
   1  -9   4       1031.03       1115.54       163.38 o                         
   2  -9   4       1105.10        943.65       116.81 o                         
   3  -9   4       8638.15       7600.32       267.55 o                         
   4  -9   4        213.87        258.11       112.29 o                         
   5  -9   4       2318.23       2284.36       184.80 o                         
   6  -9   4       2333.85       2125.16       198.25 o                         
   7  -9   4      12967.31      11853.33       444.70 o                         
   8  -9   4       2611.57       2867.63       246.79 o                         
   9  -9   4      10497.50       9795.96       480.65 o                         
  10  -9   4      12910.12      12820.54       587.16 o                         
  11  -9   4      10209.47      11024.81       578.51 o                         
  12  -9   4        121.51        193.58       290.43 o                         
  13  -9   4       8886.86      10368.67       635.10 o                         
  14  -9   4      16755.96      16788.68       916.46 o                         
  15  -9   4       9363.04       9523.99       727.46 o                         
  16  -9   4       2188.23       2057.81       410.02 o                         
  17  -9   4        425.19        714.25       509.42 o                         
  18  -9   4          9.85       -526.56       526.56 o                         
  19  -9   4       4533.38       2573.08      2087.24 o                         
 -15  -8   4       9961.80       9945.59      1028.33 o                         
 -14  -8   4        198.54        -20.39       448.35 o                         
 -13  -8   4      20353.62      20075.47      1060.10 o                         
 -12  -8   4       7320.94       6700.27       668.53 o                         
 -11  -8   4      17564.93      17506.54       934.45 o                         
 -10  -8   4       4036.84       3907.93       441.58 o                         
  -9  -8   4       6297.09       5894.71       532.74 o                         
  -8  -8   4        608.23        737.68       317.03 o                         
  -7  -8   4      13144.30      11795.14       676.48 o                         
  -6  -8   4      69570.70      68170.23      1348.93 o                         
  -5  -8   4      40602.00      39610.83       980.46 o                         
  -4  -8   4       4681.62       3826.27       360.03 o                         
  -3  -8   4       6347.63       5738.22       368.93 o                         
  -2  -8   4       3682.20       3257.69       255.84 o                         
  -1  -8   4      45775.64      42805.66       903.91 o                         
   0  -8   4     120638.36     114527.33      1318.16 o                         
   1  -8   4       3157.66       3301.48       207.41 o                         
   2  -8   4      17678.33      17507.74       441.98 o                         
   3  -8   4      68487.38      63837.34       812.95 o                         
   4  -8   4       2939.05       2748.20       182.10 o                         
   5  -8   4     136471.36     130510.30      1282.19 o                         
   6  -8   4     118310.22     114435.76      1312.16 o                         
   7  -8   4       2538.52       2519.62       224.35 o                         
   8  -8   4      49118.28      47741.51       950.75 o                         
   9  -8   4      26931.28      26055.79       724.85 o                         
  10  -8   4       6996.90       7315.54       457.05 o                         
  11  -8   4       2158.85       2638.44       308.76 o                         
  12  -8   4      10849.21      10593.20       594.86 o                         
  13  -8   4      56372.49      56512.36      1506.97 o                         
  14  -8   4      13484.15      14112.35       910.43 o                         
  15  -8   4       2356.10       3705.09       510.31 o                         
  16  -8   4       8273.46       7967.63       740.54 o                         
  17  -8   4         76.64       1023.26       592.82 o                         
  18  -8   4      23242.42      23003.48      1649.81 o                         
  19  -8   4         36.89        576.29      1543.88 o                         
 -16  -7   4       2893.85        980.47       817.24 o                         
 -15  -7   4       4684.37       5176.04       673.79 o                         
 -14  -7   4      10048.67       8918.16       795.63 o                         
 -13  -7   4       6406.46       5215.86       574.15 o                         
 -12  -7   4        562.40        537.89       373.29 o                         
 -11  -7   4       9676.10       9145.82       673.68 o                         
 -10  -7   4       5493.84       4919.15       539.65 o                         
  -9  -7   4       6037.80       6086.87       477.62 o                         
  -8  -7   4       5089.46       5436.48       497.80 o                         
  -7  -7   4        319.80        410.20       287.61 o                         
  -6  -7   4     100665.84      95982.04      1554.92 o                         
  -5  -7   4     160595.39     157879.61      1970.20 o                         
  -4  -7   4       4788.09       4546.71       375.17 o                         
  -3  -7   4       3837.87       3293.26       286.35 o                         
  -2  -7   4      12529.83      12336.15       427.88 o                         
  -1  -7   4      12836.67      11879.42       448.84 o                         
   0  -7   4      87312.02      83233.32      1034.67 o                         
   1  -7   4      25391.01      24926.08       479.92 o                         
   2  -7   4         31.46         -0.33        82.20 o                         
   3  -7   4       1288.01       1065.35       136.48 o                         
   4  -7   4        229.97        152.62       108.55 o                         
   5  -7   4          8.92         26.03        89.40 o                         
   6  -7   4      23326.55      23117.50       497.55 o                         
   7  -7   4      38347.32      35332.75       754.97 o                         
   8  -7   4       4731.95       4732.28       323.43 o                         
   9  -7   4          4.44        131.35       198.45 o                         
  10  -7   4       9663.60       8977.12       555.38 o                         
  11  -7   4      28816.78      27108.57       936.23 o                         
  12  -7   4      40106.21      39624.61      1124.56 o                         
  13  -7   4      12760.55      12555.29       716.34 o                         
  14  -7   4       6379.84       6306.19       616.76 o                         
  15  -7   4          8.05         52.13       372.85 o                         
  16  -7   4       5228.43       6511.35       677.12 o                         
  17  -7   4       5636.80       6118.62       823.29 o                         
  18  -7   4          0.35       -265.00       571.13 o                         
  19  -7   4        711.48       2239.81      1881.53 o                         
 -17  -6   4         97.92       -449.30      1727.20 o                         
 -16  -6   4      24494.60      23319.87      1380.49 o                         
 -15  -6   4       6489.70       6434.88       716.02 o                         
 -14  -6   4      19693.79      22248.72      1199.75 o                         
 -13  -6   4       1888.48       1317.78       396.43 o                         
 -12  -6   4       1102.32       1459.30       415.87 o                         
 -11  -6   4      22061.88      21155.45       988.41 o                         
 -10  -6   4       5703.71       5412.19       479.62 o                         
  -9  -6   4      46126.39      44828.61      1229.00 o                         
  -8  -6   4      31405.39      30052.10      1023.67 o                         
  -7  -6   4      38187.38      37154.96      1024.79 o                         
  -6  -6   4      15420.92      15442.18       634.28 o                         
  -5  -6   4       3006.37       3090.92       299.88 o                         
  -4  -6   4      33492.12      33095.96       801.41 o                         
  -3  -6   4     132829.91     130063.55      1703.17 o                         
  -2  -6   4        630.17        529.76       157.06 o                         
  -1  -6   4        680.05        824.40       119.39 o                         
   0  -6   4      43490.94      42339.62       643.18 o                         
   1  -6   4       9814.35       9196.95       261.56 o                         
   2  -6   4     344750.03     334801.06      2885.36 o                         
   3  -6   4      69806.94      66393.70       794.05 o                         
   4  -6   4      40915.31      40711.16       636.65 o                         
   5  -6   4      84805.51      82786.89      1087.61 o                         
   6  -6   4      90315.33      91076.75      1067.26 o                         
   7  -6   4      34651.95      36447.98       887.39 o                         
   8  -6   4      68664.84      69024.16      1248.51 o                         
   9  -6   4      13896.57      12760.02       564.74 o                         
  10  -6   4      63780.29      59766.70      1030.70 o                         
  11  -6   4      25004.84      23071.95       768.72 o                         
  12  -6   4       4428.60       4602.82       487.88 o                         
  13  -6   4        172.72        379.22       308.38 o                         
  14  -6   4       3734.23       3504.38       511.40 o                         
  15  -6   4      22467.00      23951.68      1168.29 o                         
  16  -6   4       3239.92       3368.03       526.99 o                         
  17  -6   4       8662.07       9373.59      1067.83 o                         
  18  -6   4       4444.16       3860.09       801.73 o                         
  19  -6   4        467.32       -408.64      1484.13 o                         
 -17  -5   4       3393.06       2501.96       837.68 o                         
 -16  -5   4      22058.07      24429.05      1392.39 o                         
 -15  -5   4         38.93        695.57       465.60 o                         
 -14  -5   4       9429.62      11201.05       853.74 o                         
 -13  -5   4       2418.70       1846.69       433.34 o                         
 -12  -5   4       1289.34       1517.22       390.65 o                         
 -11  -5   4       5627.49       6212.69       549.27 o                         
 -10  -5   4       2811.84       3324.18       388.21 o                         
  -9  -5   4      52042.66      52741.06      1389.65 o                         
  -8  -5   4      50642.59      49372.45      1259.26 o                         
  -7  -5   4       2222.16       2279.17       310.13 o                         
  -6  -5   4      25428.92      24577.47       749.82 o                         
  -5  -5   4       3271.20       2851.38       272.47 o                         
  -4  -5   4      58274.80      55524.25       964.52 o                         
  -3  -5   4      86924.23      86149.31      1289.50 o                         
  -2  -5   4        398.32        534.06       145.43 o                         
  -1  -5   4       1148.60        891.02       119.36 o                         
   0  -5   4      10704.14      10832.26       248.91 o                         
   1  -5   4       4768.72       4261.24       172.97 o                         
   2  -5   4        600.18        341.68       100.78 o                         
   3  -5   4      11123.91      10564.17       236.22 o                         
   4  -5   4      11706.88      11010.11       252.40 o                         
   5  -5   4        949.23        848.22       117.93 o                         
   6  -5   4       1046.33       1166.08       141.16 o                         
   7  -5   4       9775.05       9204.65       365.85 o                         
   8  -5   4      10210.16      10090.75       421.05 o                         
   9  -5   4      16554.41      15254.43       683.47 o                         
  10  -5   4      26119.55      25878.03       791.52 o                         
  11  -5   4       4463.65       4098.55       364.39 o                         
  12  -5   4       1539.56       1470.20       268.64 o                         
  13  -5   4      15181.39      14001.56       704.70 o
[truncated: 1,966,035 more chars]
