# Supplementary material for: Crystal structures of three 4-methyl­piperidinium salts (one as three polymorphs) with tetrahalogenidoaurate(III), halide and (in one case) di­chloro­iodate(I) counter-anions
Source: Acta Crystallogr E Crystallogr Commun. 2025 Jun 12;81(Pt 7):600–12. doi: 10.1107/S2056989025004918 (PMC12230621; doi:10.1107/S2056989025004918)
Supplement: Supplementary file 6 [file e-81-00600-3sup6.hkl]

data_3                                                                          
_shelx_title ' Leeds in P-1'                                                    
_shelx_refln_list_code          4                                               
_shelx_F_calc_maximum      409.28                                               
_exptl_crystal_F_000      1034.00                                               
_reflns_d_resolution_high  0.6923                                               
                                                                                
loop_                                                                           
 _space_group_symop_operation_xyz                                               
 'x, y, z'                                                                      
 '-x, -y, -z'                                                                   
                                                                                
_cell_length_a     9.5362                                                       
_cell_length_b    13.4772                                                       
_cell_length_c    13.7179                                                       
_cell_angle_alpha  98.422                                                       
_cell_angle_beta  108.961                                                       
_cell_angle_gamma  96.954                                                       
                                                                                
_shelx_F_squared_multiplier     1.000                                           
                                                                                
loop_                                                                           
 _refln_index_h                                                                 
 _refln_index_k                                                                 
 _refln_index_l                                                                 
 _refln_F_squared_calc                                                          
 _refln_F_squared_meas                                                          
 _refln_F_squared_sigma                                                         
 _refln_observed_status                                                         
   1   0   0      10526.57      10561.97       117.35 o                         
   2   0   0      62146.86      63685.69       305.51 o                         
   3   0   0       6998.43       6917.69        90.44 o                         
   4   0   0       1620.28       1532.07        63.33 o                         
   5   0   0      24372.57      24582.67       254.28 o                         
   6   0   0      16302.66      16601.12       272.95 o                         
   7   0   0        200.77        375.61        74.45 o                         
   8   0   0      38626.92      37895.96       578.78 o                         
   9   0   0       1366.93       1561.12       145.17 o                         
  10   0   0      17803.68      17513.62       531.98 o                         
  11   0   0        371.31        317.71       112.14 o                         
  12   0   0       3829.89       4104.30       357.60 o                         
 -12   1   0         97.98        102.68       111.04 o                         
 -11   1   0        440.93        582.70       132.60 o                         
 -10   1   0        245.15        231.00        89.79 o                         
  -9   1   0        295.50        302.23        93.74 o                         
  -8   1   0       5602.35       5551.46       239.17 o                         
  -7   1   0      14547.30      14279.53       310.56 o                         
  -6   1   0       6068.20       6190.92       168.79 o                         
  -5   1   0      41291.96      40794.10       488.97 o                         
  -4   1   0      47187.11      48271.61       347.38 o                         
  -3   1   0      35770.30      36093.96       232.72 o                         
  -2   1   0        117.44        143.41        17.47 o                         
  -1   1   0        300.90        425.95        22.52 o                         
   1   1   0       1227.52       1390.44        34.40 o                         
   2   1   0       1200.49       1352.28        39.95 o                         
   3   1   0       6027.57       5746.50       113.40 o                         
   4   1   0      28879.39      29311.75       287.04 o                         
   5   1   0      15804.09      15538.77       232.54 o                         
   6   1   0       1406.81       1568.67        90.34 o                         
   7   1   0       6893.90       6737.08       200.10 o                         
   8   1   0         46.88        157.24        71.90 o                         
   9   1   0         27.85        125.41        91.43 o                         
  10   1   0        243.21        237.86       107.59 o                         
  11   1   0         41.67        -51.45       117.16 o                         
  12   1   0        507.03        272.21       124.93 o                         
 -12   2   0       2750.15       2805.42       248.64 o                         
 -11   2   0         15.00        117.93       101.47 o                         
 -10   2   0      19513.22      18953.43       474.03 o                         
  -9   2   0       4670.95       4956.67       218.39 o                         
  -8   2   0      45050.38      44810.51       593.10 o                         
  -7   2   0       1459.38       1514.99       111.07 o                         
  -6   2   0      14633.13      14615.68       277.96 o                         
  -5   2   0      28318.93      28527.24       347.75 o                         
  -4   2   0       2422.13       2729.45        84.13 o                         
  -3   2   0       5077.36       5263.20        74.49 o                         
  -2   2   0      35624.02      35136.06       160.87 o                         
  -1   2   0       4302.65       4235.70        50.43 o                         
   0   2   0      67246.08      65056.70       446.76 o                         
   1   2   0      11407.99      11514.89       111.42 o                         
   2   2   0      55681.60      55656.20       281.77 o                         
   3   2   0        845.56        862.00        55.65 o                         
   4   2   0         73.02         71.31        43.12 o                         
   5   2   0      10198.13      10583.49       209.61 o                         
   6   2   0       5240.29       5279.59       173.34 o                         
   7   2   0       2247.01       2286.56       123.43 o                         
   8   2   0      31100.03      31034.28       507.59 o                         
   9   2   0       6840.44       6670.21       280.16 o                         
  10   2   0      15074.10      15257.36       523.79 o                         
  11   2   0       1165.55        861.09       151.66 o                         
  12   2   0       2128.56       1726.06       357.69 o                         
 -12   3   0       1012.12        960.46       163.47 o                         
 -11   3   0         94.65        251.77       110.56 o                         
 -10   3   0       1934.44       1935.61       168.44 o                         
  -9   3   0       6395.22       6428.56       248.02 o                         
  -8   3   0       6175.11       6239.47       227.86 o                         
  -7   3   0       1625.11       1595.30       117.38 o                         
  -6   3   0       6625.27       6312.21       175.07 o                         
  -5   3   0      27037.59      26617.29       294.00 o                         
  -4   3   0      40877.71      42377.48       298.39 o                         
  -3   3   0        536.50        747.45        35.32 o                         
  -2   3   0       1307.32       1509.78        40.96 o                         
  -1   3   0       1059.01       1203.49        31.02 o                         
   0   3   0      21332.25      21650.20       144.06 o                         
   1   3   0       1941.90       2124.98        58.51 o                         
   2   3   0        415.76        493.60        56.44 o                         
   3   3   0       8163.35       8345.86       194.26 o                         
   4   3   0      20984.40      20788.20       284.04 o                         
   5   3   0      25300.33      25289.58       341.07 o                         
   6   3   0       5383.32       5684.05       184.20 o                         
   7   3   0       2209.16       2258.92       129.20 o                         
   8   3   0       2476.94       2468.91       177.84 o                         
   9   3   0       2377.05       2360.62       180.68 o                         
  10   3   0       1769.13       1638.51       182.66 o                         
  11   3   0         55.13         68.15       130.68 o                         
  12   3   0        413.01        237.71       454.29 o                         
 -12   4   0       1354.48       1332.86       212.96 o                         
 -11   4   0        244.65        102.85        95.23 o                         
 -10   4   0       8603.97       9243.69       354.94 o                         
  -9   4   0       5529.08       5760.36       250.25 o                         
  -8   4   0      22004.76      21973.04       447.61 o                         
  -7   4   0       3120.53       2984.71       165.77 o                         
  -6   4   0      10462.93      10562.30       232.48 o                         
  -5   4   0       5448.25       5612.50       130.17 o                         
  -4   4   0         31.11         84.68        24.91 o                         
  -3   4   0       5572.98       5570.99       104.31 o                         
  -2   4   0      21555.77      21667.21       161.62 o                         
  -1   4   0         91.80        165.69        22.78 o                         
   0   4   0      89021.63      84836.52       471.84 o                         
   1   4   0       1507.65       1335.09        60.11 o                         
   2   4   0      45757.27      45152.80       413.34 o                         
   3   4   0       5207.08       5279.92       171.70 o                         
   4   4   0        659.48        757.02        87.83 o                         
   5   4   0      20560.40      20237.80       481.62 o                         
   6   4   0        685.78        713.41        80.13 o                         
   7   4   0       6525.67       6628.37       243.49 o                         
   8   4   0      22868.57      22823.10       504.08 o                         
   9   4   0       3191.09       3505.15       255.27 o                         
  10   4   0      13449.01      13288.73       484.16 o                         
  11   4   0        368.35        475.99       124.62 o                         
 -12   5   0       2144.64       2334.65       282.37 o                         
 -11   5   0         54.43         99.43       114.11 o                         
 -10   5   0        635.50        620.93       107.06 o                         
  -9   5   0        359.82        415.50        91.96 o                         
  -8   5   0       3792.90       3653.04       198.69 o                         
  -7   5   0       1478.69       1500.55       130.03 o                         
  -6   5   0         85.33        131.68        44.00 o                         
  -5   5   0      39958.00      39340.32       350.81 o                         
  -4   5   0      21942.82      21913.52       249.91 o                         
  -3   5   0      28313.73      29129.33       244.09 o                         
  -2   5   0        946.48       1005.38        41.37 o                         
  -1   5   0       1137.88       1292.09        48.86 o                         
   0   5   0      85105.03      83974.99       583.13 o                         
   1   5   0      10381.84      10638.98       199.49 o                         
   2   5   0        272.43        336.19        59.04 o                         
   3   5   0      11109.75      10766.61       254.03 o                         
   4   5   0      26655.74      26196.73       420.22 o                         
   5   5   0      32694.07      32181.40       515.70 o                         
   6   5   0       2145.64       2408.80       163.37 o                         
   7   5   0       5631.18       5716.08       244.62 o                         
   8   5   0       4650.97       4443.03       237.21 o                         
   9   5   0         34.15         39.61       114.74 o                         
  10   5   0        810.72        857.67       156.05 o                         
  11   5   0         41.59        174.70       122.34 o                         
 -12   6   0       4776.04       4764.83       580.05 o                         
 -11   6   0         42.19         13.06       143.98 o                         
 -10   6   0      11259.69      11470.61       408.91 o                         
  -9   6   0        859.24       1000.59       113.98 o                         
  -8   6   0      36957.28      36651.88       648.93 o                         
  -7   6   0        346.26        365.98        84.24 o                         
  -6   6   0      12465.66      12657.87       212.42 o                         
  -5   6   0      18227.61      18448.21       223.67 o                         
  -4   6   0       2080.09       2056.11        73.93 o                         
  -3   6   0       7917.11       7907.67       148.06 o                         
  -2   6   0      22135.12      21560.28       208.17 o                         
  -1   6   0       3853.78       3825.25       102.96 o                         
   0   6   0     155970.38     151387.59       998.43 o                         
   1   6   0       2007.79       2213.51        97.64 o                         
   2   6   0      47378.96      47133.76       506.64 o                         
   3   6   0        657.76        622.15        89.23 o                         
   4   6   0       2210.84       2216.09       139.83 o                         
   5   6   0       9221.29       9698.59       318.17 o                         
   6   6   0      13198.63      12511.78       383.12 o                         
   7   6   0       1291.00       1583.54       153.95 o                         
   8   6   0      11659.37      11915.19       427.53 o                         
   9   6   0        151.79         65.17       119.96 o                         
  10   6   0      11890.03      11862.80       541.03 o                         
 -12   7   0        498.23        678.28       265.21 o                         
 -11   7   0       2951.01       3508.49       347.75 o                         
 -10   7   0        139.68        284.40        96.97 o                         
  -9   7   0       1650.20       1335.31       144.50 o                         
  -8   7   0       4901.53       4941.25       251.05 o                         
  -7   7   0       4715.43       4687.20       192.97 o                         
  -6   7   0       1238.71       1321.02        77.41 o                         
  -5   7   0      34531.39      34187.57       384.83 o                         
  -4   7   0      49082.53      48098.96       427.56 o                         
  -3   7   0      22470.69      22098.63       267.12 o                         
  -2   7   0        959.94       1005.08        54.46 o                         
  -1   7   0        121.19        316.62        74.42 o                         
   0   7   0      17300.00      17508.37       245.59 o                         
   1   7   0        155.67        157.27        47.51 o                         
   2   7   0       1504.51       1502.27        92.76 o                         
   3   7   0       7644.20       7247.73       241.90 o                         
   4   7   0      13700.49      13747.00       344.09 o                         
   5   7   0      11519.36      11818.36       371.36 o                         
   6   7   0       5139.94       5090.44       273.88 o                         
   7   7   0       3896.55       4207.68       243.71 o                         
   8   7   0        720.55        469.08       113.96 o                         
   9   7   0        492.89        449.17       135.21 o                         
  10   7   0        726.07        773.67       147.56 o                         
 -12   8   0       1386.79        272.63       366.86 o                         
 -11   8   0        160.15        244.95       158.97 o                         
 -10   8   0      20365.11      21027.32       782.20 o                         
  -9   8   0       9074.21      10082.91       375.40 o                         
  -8   8   0      40334.48      41304.45       616.53 o                         
  -7   8   0         49.26         55.12        60.72 o                         
  -6   8   0      11688.58      11733.91       240.77 o                         
  -5   8   0      18725.10      18479.56       300.89 o                         
  -4   8   0          3.56         45.49        36.03 o                         
  -3   8   0       1366.53       1514.76        85.39 o                         
  -2   8   0      23207.77      21997.89       287.34 o                         
  -1   8   0       2509.92       2286.51       108.24 o                         
   0   8   0      80984.41      78957.06       593.54 o                         
   1   8   0       1686.85       1661.66        87.97 o                         
   2   8   0      19637.78      19387.27       309.75 o                         
   3   8   0         10.86         -3.96        62.68 o                         
   4   8   0       2569.14       2580.70       163.36 o                         
   5   8   0       4037.68       4022.31       222.11 o                         
   6   8   0       1613.66       1541.48       147.50 o                         
   7   8   0        257.11        291.37       104.88 o                         
   8   8   0      16502.83      16923.99       549.32 o                         
   9   8   0       1231.93       1262.21       182.29 o                         
  10   8   0      13089.70      13537.65      1978.86 o                         
 -11   9   0        386.47        277.53       173.10 o                         
 -10   9   0         68.95        -80.45       130.87 o                         
  -9   9   0       2355.63       2523.55       260.63 o                         
  -8   9   0       3774.69       4165.82       203.20 o                         
  -7   9   0       1116.15       1231.61       116.42 o                         
  -6   9   0       2239.86       2229.03       121.75 o                         
  -5   9   0      12519.64      12559.96       263.89 o                         
  -4   9   0      24571.11      24488.91       322.26 o                         
  -3   9   0      10227.73      10028.84       181.64 o                         
  -2   9   0       6184.32       6287.21       198.78 o                         
  -1   9   0        128.01        164.08        65.08 o                         
   0   9   0       1675.17       1803.71       105.16 o                         
   1   9   0         71.00        163.24        43.67 o                         
   2   9   0        252.84        277.57        59.79 o                         
   3   9   0       2494.24       2636.77       144.34 o                         
   4   9   0      17400.37      17305.70       420.95 o                         
   5   9   0      15987.65      15979.69       450.12 o                         
   6   9   0       7309.93       7582.09       337.27 o                         
   7   9   0       8143.08       8378.80       455.28 o                         
   8   9   0         21.10         81.78       117.36 o                         
   9   9   0        493.72        520.06       155.39 o                         
  10   9   0       1217.19       2088.94       800.37 o                         
 -11  10   0          0.22         46.50       199.06 o                         
 -10  10   0      10987.89      11369.12       566.19 o                         
  -9  10   0       5923.42       5673.04       322.20 o                         
  -8  10   0      25629.89      25584.31       507.80 o                         
  -7  10   0         19.18        -27.75        79.07 o                         
  -6  10   0      11018.80      11252.38       280.15 o                         
  -5  10   0       8116.35       7994.94       223.98 o                         
  -4  10   0         27.56         52.57        48.54 o                         
  -3  10   0       1938.52       1919.68        83.79 o                         
  -2  10   0      12143.38      12173.42       237.44 o                         
  -1  10   0       1222.05       1280.36       101.11 o                         
   0  10   0      62302.91      61990.52       579.19 o                         
   1  10   0       6239.80       6427.96       224.86 o                         
   2  10   0      30848.98      30524.75       456.23 o                         
   3  10   0       3170.69       2993.30       180.26 o                         
   4  10   0        324.42        237.85        92.70 o                         
   5  10   0       7469.37       7724.41       319.70 o                         
   6  10   0        876.05        957.59       147.81 o                         
   7  10   0       1890.99       1952.67       216.33 o                         
   8  10   0      10133.45      10666.66       488.37 o                         
   9  10   0       1732.76       1596.47       547.04 o                         
 -11  11   0        212.71        122.78       318.33 o                         
 -10  11   0        190.94        289.98       169.40 o                         
  -9  11   0         46.39         -9.57       125.62 o                         
  -8  11   0       1644.99       1701.62       171.97 o                         
  -7  11   0       1321.60       1684.22       143.72 o                         
  -6  11   0         26.99         73.30        62.24 o                         
  -5  11   0      14833.99      14791.90       338.86 o                         
  -4  11   0       6884.30       6613.76       216.58 o                         
  -3  11   0      10806.09      10611.59       275.30 o                         
  -2  11   0       2856.20       2976.15       156.15 o                         
  -1  11   0        154.65         97.85        74.28 o                         
   0  11   0      13735.33      13869.37       337.77 o                         
   1  11   0        575.55        483.94        99.54 o                         
   2  11   0       1388.28       1458.69       135.91 o                         
   3  11   0       2281.30       2051.03       170.27 o                         
   4  11   0       4370.45       4167.32       256.38 o                         
   5  11   0      13386.26      13137.13       463.25 o                         
   6  11   0       2847.25       3037.17       248.03 o                         
   7  11   0       3173.65       3162.18       305.63 o                         
   8  11   0        266.12        511.79       171.55 o                         
 -11  12   0        398.57        496.66       414.75 o                         
 -10  12   0       6337.14       6196.06       444.24 o                         
  -9  12   0       1905.47       2303.06       272.08 o                         
  -8  12   0      23891.59      23356.67       629.85 o                         
  -7  12   0        651.50        665.78       136.57 o                         
  -6  12   0       8582.70       7958.21       278.44 o                         
  -5  12   0      13815.93      13395.09       338.91 o                         
  -4  12   0        224.46        254.90        79.43 o                         
  -3  12   0      13809.29      13460.67       324.62 o                         
  -2  12   0       7172.11       7437.30       249.64 o                         
  -1  12   0       1485.82       1640.74       131.73 o                         
   0  12   0      47428.51      47725.25       648.64 o                         
   1  12   0       2129.10       2382.04       161.05 o                         
   2  12   0      24923.81      25038.90       577.73 o                         
   3  12   0        353.40        524.82       114.69 o                         
   4  12   0        178.52         54.73       100.20 o                         
   5  12   0       5328.98       4916.72       297.92 o                         
   6  12   0       2536.36       2953.49       262.47 o                         
   7  12   0       1553.12       2079.65       265.00 o                         
   8  12   0       6969.29       8099.28      1325.44 o                         
 -10  13   0       1527.22       1424.36       579.47 o                         
  -9  13   0       1245.66       1108.63       211.39 o                         
  -8  13   0       3584.45       3358.41       255.56 o                         
  -7  13   0        378.79        335.99       113.45 o                         
  -6  13   0        125.15        191.32        91.57 o                         
  -5  13   0      17648.30      17440.72       416.26 o                         
  -4  13   0      12676.02      12266.02       373.47 o                         
  -3  13   0       6267.42       6057.12       247.13 o                         
  -2  13   0        687.50        571.54        96.97 o                         
  -1  13   0        276.11        297.98        79.66 o                         
   0  13   0       8177.37       8197.15       293.16 o                         
   1  13   0        177.50         95.99        99.37 o                         
   2  13   0        954.32        733.78       168.77 o                         
   3  13   0       1239.34       1124.66       137.13 o                         
   4  13   0        799.64        900.29       152.85 o                         
   5  13   0       4830.48       4936.78       313.23 o                         
   6  13   0       1128.84        876.86       181.69 o                         
   7  13   0       2061.23       1904.47       398.07 o                         
  -9  14   0       4106.91       4318.97       390.01 o                         
  -8  14   0      22840.62      22365.46       666.44 o                         
  -7  14   0        744.71        700.83       148.56 o                         
  -6  14   0       5870.25       5877.29       352.69 o                         
  -5  14   0       5915.06       5858.73       265.01 o                         
  -4  14   0          1.98         44.66        92.02 o                         
  -3  14   0       5141.69       5204.75       259.00 o                         
  -2  14   0       2404.10       2577.17       186.58 o                         
  -1  14   0        131.88        259.86        84.59 o                         
   0  14   0      22703.01      23031.12       576.57 o                         
   1  14   0        926.94       1103.76       149.36 o                         
   2  14   0      10740.12      10522.93       411.92 o                         
   3  14   0          4.26        143.90       103.96 o                         
   4  14   0        824.20        731.79       165.18 o                         
   5  14   0       2239.60       2313.63       229.71 o                         
   6  14   0         68.63        157.00       140.48 o                         
  -8  15   0       2512.19       2467.03       244.18 o                         
  -7  15   0        391.65        353.26       154.65 o                         
  -6  15   0        290.64        161.52       137.11 o                         
  -5  15   0       8215.82       7317.89       442.40 o                         
  -4  15   0      10258.63      10476.90       373.51 o                         
  -3  15   0       6349.61       6001.42       285.48 o                         
  -2  15   0        557.08        548.93       107.64 o                         
  -1  15   0         53.32          9.61       115.29 o                         
   0  15   0        398.80        344.35       114.19 o                         
   1  15   0         53.10         48.50        94.34 o                         
   2  15   0        211.38        355.55       113.45 o                         
   3  15   0       1507.12       1257.69       162.05 o                         
   4  15   0       5769.47       5812.80       351.16 o                         
   5  15   0       3842.23       4071.68       707.99 o                         
   6  15   0       4071.26       4661.03      1000.87 o                         
  -7  16   0        433.86        735.51       173.90 o                         
  -6  16   0       9755.42       9921.83       660.36 o                         
  -5  16   0       1356.84       1420.42       254.12 o                         
  -4  16   0        520.40        552.02       179.00 o                         
  -3  16   0        240.61        321.42        99.97 o                         
  -2  16   0       2287.35       2200.61       193.35 o                         
  -1  16   0        132.26        150.93       111.75 o                         
   0  16   0      21118.09      21618.97       809.47 o                         
   1  16   0       3221.83       3319.36       251.82 o                         
   2  16   0      14754.34      14809.42       498.31 o                         
   3  16   0          1.73        177.75       127.45 o                         
   4  16   0       1785.30       1659.04       381.23 o                         
   5  16   0       3430.13       1867.12       688.45 o                         
  -7  17   0        584.88        173.78       190.72 o                         
  -6  17   0        878.05       1230.18       432.47 o                         
  -5  17   0       8654.92       9308.86       535.28 o                         
  -4  17   0       7645.83       8001.82       495.21 o                         
  -3  17   0       9340.46       9622.03       522.97 o                         
  -2  17   0       2661.18       3034.70       244.41 o                         
  -1  17   0        186.10        133.72       116.26 o                         
   0  17   0       3529.98       3641.34       274.93 o                         
   1  17   0        103.79        166.28       124.81 o                         
   2  17   0       1312.27       1321.43       229.68 o                         
   3  17   0       1740.46       1532.53       444.49 o                         
  -6  18   0       4704.45       2657.13      1042.00 o                         
  -5  18   0       4084.06       3854.81       554.69 o                         
  -4  18   0        527.33        543.50       276.09 o                         
  -3  18   0       5358.56       5421.49       455.94 o                         
  -2  18   0       2788.83       3136.74       359.19 o                         
  -1  18   0          5.91         -8.54       138.19 o                         
   0  18   0      14285.96      14470.84       756.57 o                         
   1  18   0       1042.97        472.06       307.24 o                         
  -4  19   0       4268.96       4874.98      1032.47 o                         
  -2  19   0       1755.20       1694.49       682.13 o                         
   2 -19   1        152.23       -446.10       448.32 o                         
   4 -19   1       5906.03       3713.75       932.34 o                         
  -2 -18   1       1225.84       1175.77       329.15 o                         
  -1 -18   1       6234.56       6389.24       559.95 o                         
   0 -18   1       1353.56        693.88       256.09 o                         
   1 -18   1      18538.97      19669.91      1046.41 o                         
   2 -18   1        712.80        710.58       190.32 o                         
   3 -18   1       6801.92       6808.12       473.55 o                         
   4 -18   1       1177.09       1090.39       250.84 o                         
   5 -18   1        743.18        865.94       275.05 o                         
  -4 -17   1       8478.08       7508.36      1242.58 o                         
  -3 -17   1       3129.81       2743.63       359.56 o                         
  -2 -17   1       5810.37       6217.26       403.42 o                         
  -1 -17   1        717.88        746.49       153.76 o                         
   0 -17   1        605.44        475.56       135.91 o                         
   1 -17   1       2370.00       2333.84       243.84 o                         
   2 -17   1         77.90        -93.53       180.07 o                         
   3 -17   1         94.55        187.03       138.18 o                         
   4 -17   1       5182.70       4974.89       390.95 o                         
   5 -17   1       2228.44       2366.77       307.12 o                         
   6 -17   1       5742.31       5393.92       615.49 o                         
   7 -17   1        582.01        548.90       257.58 o                         
  -5 -16   1        806.21        584.86       358.16 o                         
  -4 -16   1       5760.19       5410.44       428.41 o                         
  -3 -16   1        528.23        273.12       138.31 o                         
  -2 -16   1        380.86        470.66       116.27 o                         
  -1 -16   1      11565.27      11528.62       474.15 o                         
   0 -16   1       1674.44       1911.13       197.06 o                         
   1 -16   1      14308.81      14143.58       504.53 o                         
   2 -16   1       1281.34       1326.08       161.54 o                         
   3 -16   1       6873.49       7055.67       412.46 o                         
   4 -16   1        387.11        299.01       141.85 o                         
   5 -16   1       4458.26       4541.49       361.86 o                         
   6 -16   1       1045.77       1056.30       221.14 o                         
   7 -16   1       1175.89        799.10       204.14 o                         
   8 -16   1        204.11        -23.13       220.47 o                         
  -6 -15   1        548.97       -377.36       377.36 o                         
  -5 -15   1       3837.61       3706.50       299.44 o                         
  -4 -15   1      10380.62      10628.26       466.81 o                         
  -3 -15   1       4566.33       4821.66       283.97 o                         
  -2 -15   1       4179.29       4549.02       281.22 o                         
  -1 -15   1        445.34        724.46       134.72 o                         
   0 -15   1          4.22         21.58        99.03 o                         
   1 -15   1        195.20        274.39        97.43 o                         
   2 -15   1          7.22        -52.14        77.35 o                         
   3 -15   1        872.55        764.00       123.23 o                         
   4 -15   1       2336.15       2298.70       233.66 o                         
   5 -15   1       6406.23       6868.28       524.01 o                         
   6 -15   1       9370.10       9650.83       492.01 o                         
   7 -15   1       5333.09       5916.71       374.68 o                         
   8 -15   1       2512.25       2629.06       242.81 o                         
  -6 -14   1          3.82         99.80       127.37 o                         
  -5 -14   1        571.61        553.99       141.05 o                         
  -4 -14   1       1997.74       1889.77       190.26 o                         
  -3 -14   1       1444.10       1713.73       172.29 o                         
  -2 -14   1        419.39        519.81       115.88 o                         
  -1 -14   1      11872.50      12076.07       420.68 o                         
   0 -14   1       1145.29       1192.99       147.56 o                         
   1 -14   1      19166.16      19893.41       484.21 o                         
   2 -14   1       1914.50       2089.79       172.14 o                         
   3 -14   1      11449.79      12112.24       379.66 o                         
   4 -14   1       1827.32       1780.97       155.73 o                         
   5 -14   1        575.69        616.29       198.76 o                         
   6 -14   1       4822.39       5119.27       333.96 o                         
   7 -14   1       2163.94       2137.59       226.07 o                         
   8 -14   1        870.64        977.43       142.79 o                         
   9 -14   1      10970.28      11676.99       959.88 o                         
  -8 -13   1         64.92        386.09       361.01 o                         
  -7 -13   1         89.92        465.41       190.06 o                         
  -6 -13   1        232.44        392.10       151.13 o                         
  -5 -13   1       1693.06       1697.27       199.98 o                         
  -4 -13   1       5999.18       6103.89       312.31 o                         
  -3 -13   1       3240.48       3327.11       210.20 o                         
  -2 -13   1       6577.51       6277.41       288.44 o                         
  -1 -13   1        247.96        355.28       107.05 o                         
   0 -13   1         77.20        124.93        85.34 o                         
   1 -13   1       4920.24       4878.76       223.75 o                         
   2 -13   1        802.67        622.45        91.19 o                         
   3 -13   1        359.68        284.28        84.24 o                         
   4 -13   1       4632.82       4666.59       228.35 o                         
   5 -13   1       4107.16       4079.93       196.11 o                         
   6 -13   1      18509.55      18984.29       602.12 o                         
   7 -13   1       4561.06       4742.31       316.38 o                         
   8 -13   1       4611.63       4626.18       296.82 o                         
   9 -13   1        428.99        501.63       180.51 o                         
  10 -13   1        117.95        398.82       511.96 o                         
  -8 -12   1        752.88        121.96       371.17 o                         
  -7 -12   1      11365.05      10864.31       657.95 o                         
  -6 -12   1        677.74        586.91       151.53 o                         
  -5 -12   1        741.75       1009.09       130.46 o                         
  -4 -12   1       9264.87       8989.31       348.79 o                         
  -3 -12   1       1439.01       1414.63       139.30 o                         
  -2 -12   1      10028.68      10361.32       352.36 o                         
  -1 -12   1      19665.87      19426.99       428.48 o                         
   0 -12   1       3326.89       3245.94       179.78 o                         
   1 -12   1      42217.46      42954.31       620.22 o                         
   2 -12   1        278.39        306.93        85.10 o                         
   3 -12   1      19915.91      20032.22       409.62 o                         
   4 -12   1       3184.24       3094.22       169.52 o                         
   5 -12   1        414.05        363.50        77.58 o                         
   6 -12   1       8207.82       8713.01       361.58 o                         
   7 -12   1       3764.78       4332.64       338.16 o                         
   8 -12   1       1892.07       1741.25       189.23 o                         
   9 -12   1       8510.96       8403.46       423.39 o                         
  10 -12   1        166.13        248.04       160.98 o                         
  -9 -11   1       2930.54       2499.17       854.43 o                         
  -8 -11   1        123.24        128.99       139.78 o                         
  -7 -11   1       1314.51       1491.32       202.51 o                         
  -6 -11   1       1920.03       1900.38       206.21 o                         
  -5 -11   1       1506.88       1272.05       133.45 o                         
  -4 -11   1      17824.15      17515.37       443.10 o                         
  -3 -11   1       6918.10       6968.82       275.24 o                         
  -2 -11   1       6982.59       7436.74       286.66 o                         
  -1 -11   1        715.84        552.94        97.75 o                         
   0 -11   1         15.36         13.46        78.97 o                         
   1 -11   1       6552.79       6362.41       221.11 o                         
   2 -11   1        359.99        455.03        80.90 o                         
   3 -11   1       2127.41       2266.10       139.73 o                         
   4 -11   1       2289.70       2358.20       129.49 o                         
   5 -11   1       1175.56       1251.19       104.54 o                         
   6 -11   1       4516.96       4735.18       193.75 o                         
   7 -11   1       2580.80       2624.60       231.99 o                         
   8 -11   1       5918.80       6101.86       316.92 o                         
   9 -11   1         75.11         42.81       124.05 o                         
  10 -11   1        259.55        -56.24       129.60 o                         
  -9 -10   1      17258.18      16590.72       977.16 o                         
  -8 -10   1       2081.14       2245.82       226.36 o                         
  -7 -10   1      21430.78      21100.63       655.89 o                         
  -6 -10   1        170.61         13.52       114.74 o                         
  -5 -10   1       1667.53       1530.21       143.94 o                         
  -4 -10   1      15202.61      15430.75       462.46 o                         
  -3 -10   1          9.32          1.66        72.34 o                         
  -2 -10   1       3306.90       3358.14       153.50 o                         
  -1 -10   1       8862.48       8665.89       263.06 o                         
   0 -10   1        743.54        682.87        70.09 o                         
   1 -10   1      44838.95      43395.45       495.41 o                         
   2 -10   1       2699.48       2764.78       148.26 o                         
   3 -10   1      14891.18      14591.07       254.25 o                         
   4 -10   1        316.68        317.90        62.13 o                         
   5 -10   1       4561.03       4349.23       154.80 o                         
   6 -10   1       6662.58       6613.76       207.42 o                         
   7 -10   1        877.68        899.39       100.24 o                         
   8 -10   1       1444.42       1501.82       168.11 o                         
   9 -10   1       9907.72      10358.92       440.55 o                         
  10 -10   1       1165.74       1188.17       203.88 o                         
  11 -10   1      13838.25      13963.22      1016.82 o                         
 -10  -9   1         69.45       -183.68       256.69 o                         
  -9  -9   1       2721.32       2865.97       263.72 o                         
  -8  -9   1       2342.29       2474.43       219.62 o                         
  -7  -9   1       1638.93       1388.93       165.38 o                         
  -6  -9   1       1299.28       1207.76       142.02 o                         
  -5  -9   1       7285.46       7330.92       296.77 o                         
  -4  -9   1      12207.64      12057.09       387.71 o                         
  -3  -9   1       9226.92       9087.58       293.66 o                         
  -2  -9   1      10094.89       9952.44       197.97 o                         
  -1  -9   1        285.43        317.73        64.95 o                         
   0  -9   1         60.82        117.94        47.43 o                         
   1  -9   1        200.44        251.88        58.43 o                         
   2  -9   1        876.53        888.42        59.48 o                         
   3  -9   1        135.07        331.61        70.01 o                         
   4  -9   1       3080.60       3173.27       127.32 o                         
   5  -9   1       9931.90       9796.38       221.65 o                         
   6  -9   1      12281.09      12172.49       260.30 o                         
   7  -9   1       4751.71       4729.99       201.66 o                         
   8  -9   1       8225.99       8768.45       295.74 o                         
   9  -9   1         51.00        -39.06       123.51 o                         
  10  -9   1        152.69        237.76       138.97 o                         
  11  -9   1       1166.25        619.44       209.62 o                         
 -10  -8   1        273.78        295.56       219.42 o                         
  -9  -8   1      17135.54      17013.57       601.08 o                         
  -8  -8   1       5640.76       5361.69       296.68 o                         
  -7  -8   1      15216.08      14443.13       440.53 o                         
  -6  -8   1       1282.71       1509.08       144.40 o                         
  -5  -8   1      13889.71      13505.82       379.65 o                         
  -4  -8   1       2639.33       2721.77       163.06 o                         
  -3  -8   1       4951.63       5042.48       147.65 o                         
  -2  -8   1       1251.84       1303.44        83.42 o                         
  -1  -8   1      18901.40      18808.83       293.74 o                         
   0  -8   1        210.86        175.12        49.27 o                         
   1  -8   1      57562.36      56502.48       438.47 o                         
   2  -8   1      11838.12      11952.79       175.03 o                         
   3  -8   1      48875.55      47822.17       420.75 o                         
   4  -8   1         46.55         72.28        44.10 o                         
   5  -8   1       4070.74       4031.09       142.05 o                         
   6  -8   1      10710.10      11125.51       243.82 o                         
   7  -8   1        226.14        350.38        71.07 o                         
   8  -8   1       3911.25       4299.47       209.99 o                         
   9  -8   1      16841.11      16912.23       627.10 o                         
  10  -8   1       1852.40       1939.65       221.28 o                         
  11  -8   1      16856.21      17274.99       760.54 o                         
  12  -8   1       2599.08       2384.74       727.30 o                         
 -10  -7   1        772.27        711.96       145.28 o                         
  -9  -7   1        583.69        691.95       136.69 o                         
  -8  -7   1         74.94         97.78        92.00 o                         
  -7  -7   1       1164.37       1108.64       118.70 o                         
  -6  -7   1       4256.81       4149.42       214.39 o                         
  -5  -7   1       7442.71       7896.24       268.94 o                         
  -4  -7   1      25701.63      25178.70       466.59 o                         
  -3  -7   1      12558.68      12591.52       260.67 o                         
  -2  -7   1      14773.13      14299.65       241.68 o                         
  -1  -7   1       1915.73       2011.71       111.80 o                         
   0  -7   1        144.63        163.97        45.90 o                         
   1  -7   1      10743.45      10493.42       159.05 o                         
   2  -7   1         51.17         94.87        30.72 o                         
   3  -7   1        216.62        270.59        47.62 o                         
   4  -7   1      10789.71      10684.54       207.80 o                         
   5  -7   1      12273.08      12641.33       220.76 o                         
   6  -7   1      29226.90      30017.67       409.00 o                         
   7  -7   1       9736.84       9768.96       290.00 o                         
   8  -7   1      10672.57      10416.82       333.07 o                         
   9  -7   1        101.79        127.56        71.35 o                         
  10  -7   1       1096.21        718.51       173.64 o                         
  11  -7   1        805.42        693.25       160.30 o                         
  12  -7   1         10.11       -182.39       214.46 o                         
 -11  -6   1       3594.52       3229.99       484.80 o                         
 -10  -6   1        169.16        294.07       166.39 o                         
  -9  -6   1      16860.29      16990.70       534.59 o                         
  -8  -6   1       1483.72       1535.17       153.19 o                         
  -7  -6   1      29297.29      29794.64       536.45 o                         
  -6  -6   1       1692.14       1574.99       140.13 o                         
  -5  -6   1       6410.33       6468.25       239.63 o                         
  -4  -6   1       9623.17       9624.65       275.57 o                         
  -3  -6   1       5736.14       5434.01       213.58 o                         
  -2  -6   1      18857.88      19242.15       278.02 o                         
  -1  -6   1      36263.14      35242.83       324.09 o                         
   0  -6   1        797.27        794.93        56.91 o                         
   1  -6   1      91165.27      88824.38       728.85 o                         
   2  -6   1       2189.20       2089.97        61.27 o                         
   3  -6   1      94742.75      92619.73       487.77 o                         
   4  -6   1        255.36        274.68        50.47 o                         
   5  -6   1       6608.00       6714.19       181.66 o                         
   6  -6   1       6877.38       6767.13       143.92 o                         
   7  -6   1       5047.06       4923.14       227.22 o                         
   8  -6   1      13325.30      13522.55       381.73 o                         
   9  -6   1      13636.78      13932.71       393.03 o                         
  10  -6   1        260.26        140.17       197.36 o                         
  11  -6   1      19642.04      18897.10       700.13 o                         
  12  -6   1       1352.91        754.63       211.15 o                         
 -11  -5   1       1178.80       1260.69       194.07 o                         
 -10  -5   1       1767.37       1549.01       176.03 o                         
  -9  -5   1       3753.36       3706.44       258.63 o                         
  -8  -5   1        731.84        749.89       109.77 o                         
  -7  -5   1       2743.46       2894.84       170.44 o                         
  -6  -5   1        106.15        282.45        83.58 o                         
  -5  -5   1       1421.24       1487.76       135.37 o                         
  -4  -5   1      41017.05      39011.02       537.77 o                         
  -3  -5   1      29657.22      30234.50       450.68 o                         
  -2  -5   1      28116.07      27689.42       360.11 o                         
  -1  -5   1       1691.93       1757.61        67.73 o                         
   0  -5   1       1499.96       1598.02        55.98 o                         
   1  -5   1      22603.12      22481.88       169.45 o                         
   2  -5   1       1111.75       1164.27        44.85 o                         
   3  -5   1       3944.15       3873.81       100.17 o                         
   4  -5   1        907.31        883.27        61.41 o                         
   5  -5   1       6465.30       6696.62       140.50 o                         
   6  -5   1      11416.68      11556.81       229.08 o                         
   7  -5   1       4770.93       4956.51       215.93 o                         
   8  -5   1       7480.06       7668.62       272.86 o                         
   9  -5   1         83.97        153.87        80.96 o                         
  10  -5   1         12.56        110.98        96.81 o                         
  11  -5   1       1880.21       2082.10       214.68 o                         
  12  -5   1        871.47        667.42       204.48 o                         
 -12  -4   1       5607.01       5268.16      1046.86 o                         
 -11  -4   1       2012.91       2081.56       216.85 o                         
 -10  -4   1          5.75         26.92        98.36 o                         
  -9  -4   1      21763.06      22146.09       576.83 o                         
  -8  -4   1       3145.23       3295.95       194.53 o                         
  -7  -4   1      37868.82      37901.06       571.49 o                         
  -6  -4   1         94.90        144.95        50.11 o                         
  -5  -4   1       6580.54       7167.14       399.52 o                         
  -4  -4   1      19985.43      19208.29       371.75 o                         
  -3  -4   1        226.78        138.02        59.79 o                         
  -2  -4   1       7932.46       7828.11       170.74 o                         
  -1  -4   1      21617.21      21767.41       174.52 o                         
   0  -4   1        265.95        294.33        22.72 o                         
   1  -4   1      58579.31      56887.66       290.20 o                         
   2  -4   1       1575.71       2007.74        57.86 o                         
   3  -4   1      34999.39      34930.75       251.98 o                         
   4  -4   1        575.32        646.27        41.99 o                         
   5  -4   1       8500.04       8697.56       158.82 o                         
   6  -4   1       3807.62       3763.97       166.66 o                         
   7  -4   1       2635.15       2855.81       153.14 o                         
   8  -4   1       4784.06       4773.02       204.53 o                         
   9  -4   1       6886.52       7096.51       264.26 o                         
  10  -4   1        599.44        703.19       132.96 o                         
  11  -4   1      16946.08      17010.69       541.16 o                         
  12  -4   1       4098.34       4013.57       447.10 o                         
 -12  -3   1       5518.20       5192.56       997.33 o                         
 -11  -3   1       2316.17       1978.29       205.68 o                         
 -10  -3   1        991.53        917.09       178.72 o                         
  -9  -3   1       2048.03       2033.25       180.70 o                         
  -8  -3   1       4237.82       4573.21       209.41 o                         
  -7  -3   1       5748.51       5693.69       205.56 o                         
  -6  -3   1        118.34         56.13        56.72 o                         
  -5  -3   1         29.67         44.99        45.48 o                         
  -4  -3   1       8140.54       7758.64       183.36 o                         
  -3  -3   1      17715.50      18034.25       287.50 o                         
  -2  -3   1       7745.22       7343.88       143.10 o                         
  -1  -3   1      10233.22      10239.81       115.16 o                         
   0  -3   1        547.77        622.56        25.71 o                         
   1  -3   1       4359.99       4441.37        59.29 o                         
   2  -3   1       3684.12       3803.75        64.76 o                         
   3  -3   1       6939.74       7219.67        98.37 o                         
   4  -3   1        863.69        879.40        49.53 o                         
   5  -3   1       8024.00       8150.41       199.32 o                         
   6  -3   1      12080.67      12098.13       272.59 o                         
   7  -3   1      19902.36      19802.30       376.37 o                         
   8  -3   1      15926.82      16155.68       364.40 o                         
   9  -3   1        260.26        311.42        94.33 o                         
  10  -3   1        805.88        644.54       108.62 o                         
  11  -3   1       2883.61       3313.10       244.00 o                         
  12  -3   1       2250.05       2117.55       330.91 o                         
 -12  -2   1       4350.78       3837.92       339.75 o                         
 -11  -2   1        312.14        321.47       126.82 o                         
 -10  -2   1          4.34         93.01       104.94 o                         
  -9  -2   1      26151.78      25540.97       519.97 o                         
  -8  -2   1       6642.97       6710.53       242.59 o                         
  -7  -2   1      28538.18      28796.39       419.36 o                         
  -6  -2   1        211.44        202.94        58.29 o                         
  -5  -2   1      10140.44      10333.49       219.89 o                         
  -4  -2   1      14745.43      14790.68       203.84 o                         
  -3  -2   1       8796.76       9016.32       155.48 o                         
  -2  -2   1       1068.98       1435.18        49.83 o                         
  -1  -2   1      24152.37      24987.86       147.71 o                         
   0  -2   1        409.51        397.02        17.33 o                         
   1  -2   1     149958.22     145702.06       893.82 o                         
   2  -2   1       4195.27       4183.81        55.81 o                         
   3  -2   1      36738.09      36899.23       271.15 o                         
   4  -2   1        135.42        192.31        30.43 o                         
   5  -2   1       5039.34       5252.24       183.49 o                         
   6  -2   1      14869.18      15238.40       315.09 o                         
   7  -2   1         13.56         42.14        70.27 o                         
   8  -2   1       5975.29       6239.41       236.36 o                         
   9  -2   1      12625.00      12423.13       364.00 o                         
  10  -2   1         59.72         92.53        76.06 o                         
  11  -2   1      14868.90      14711.76       474.49 o                         
  12  -2   1       2654.56       2285.59       478.32 o                         
 -12  -1   1      10518.09      11001.21       535.99 o                         
 -11  -1   1       1620.28       1399.25       189.94 o                         
 -10  -1   1       1338.78       1141.28       215.61 o                         
  -9  -1   1        140.72         58.08        68.65 o                         
  -8  -1   1        188.26        242.55        72.73 o                         
  -7  -1   1       2821.55       2939.20       132.74 o                         
  -6  -1   1       5423.29       5453.52       155.48 o                         
  -5  -1   1       3860.72       4237.50       130.73 o                         
  -4  -1   1      23523.37      23800.63       241.38 o                         
  -3  -1   1      12434.03      12654.23       153.96 o                         
  -2  -1   1      39757.50      39694.62       249.25 o                         
  -1  -1   1       7876.85       8288.96        80.13 o                         
   2  -1   1          3.03         88.56        19.79 o                         
   3  -1   1      32388.93      33662.80       210.57 o                         
   4  -1   1        187.46        229.25        43.00 o                         
   5  -1   1       6525.04       6476.71       145.13 o                         
   6  -1   1      30578.50      30345.21       358.50 o                         
   7  -1   1       8205.23       8694.96       246.10 o                         
   8  -1   1      26839.76      26305.37       493.16 o                         
   9  -1   1        322.26        371.78        98.88 o                         
  10  -1   1        680.66        627.37       112.62 o                         
  11  -1   1       3166.94       3492.28       252.71 o                         
  12  -1   1        323.06        277.26       210.35 o                         
 -12   0   1       4206.97       4160.84       299.05 o                         
 -11   0   1       3090.07       3013.03       241.90 o                         
 -10   0   1        263.93        204.55       111.33 o                         
  -9   0   1      20636.08      21169.14       471.88 o                         
  -8   0   1       4351.89       4579.49       204.67 o                         
  -7   0   1      45644.95      45341.11       429.48 o                         
  -6   0   1         72.29         94.69        38.26 o                         
  -5   0   1      36239.64      35725.59       340.48 o                         
  -4   0   1      21894.61      22513.71       229.90 o                         
  -3   0   1       1677.70       1738.56        55.60 o                         
  -2   0   1      33254.63      33955.93       180.62 o                         
  -1   0   1      26395.94      27372.88       258.81 o                         
   1   0   1      96439.72      98527.57       408.53 o                         
   2   0   1      11415.16      11684.01        95.13 o                         
   3   0   1     132013.70     130183.79       549.35 o                         
   4   0   1        235.19        321.38        42.25 o                         
   5   0   1      10725.76      10616.10       186.41 o                         
   6   0   1       5402.63       5308.21       155.49 o                         
   7   0   1       5896.29       5803.42       210.61 o                         
   8   0   1      10276.96      10812.91       305.72 o                         
   9   0   1      18325.13      18638.97       446.19 o                         
  10   0   1        184.75        -26.09       118.16 o                         
  11   0   1      13353.91      13759.17       555.04 o                         
  12   0   1       1358.05       1123.28       209.79 o                         
 -13   1   1       1302.14        907.59       474.26 o                         
 -12   1   1       9792.08       9047.07       479.37 o                         
 -11   1   1       1337.79       1469.35       177.92 o                         
 -10   1   1       2287.59       2441.96       179.32 o                         
  -9   1   1        694.26        710.04       101.34 o                         
  -8   1   1         36.22        111.59        79.45 o                         
  -7   1   1       2230.18       2328.34       111.50 o                         
  -6   1   1       1547.62       1543.05        88.02 o                         
  -5   1   1       1422.07       1629.60        82.00 o                         
  -4   1   1      50957.64      50123.49       390.79 o                         
  -3   1   1      32807.39      33768.95       244.69 o                         
  -2   1   1      60870.90      60115.95       240.50 o                         
  -1   1   1      14926.30      15242.31       141.43 o                         
   0   1   1       7655.26       7536.01        94.42 o                         
   1   1   1      15008.23      15349.58       117.99 o                         
   2   1   1      10976.28      12165.08       120.80 o                         
   3   1   1        293.15        325.40        40.42 o                         
   4   1   1       2274.05       2079.68        80.89 o                         
   5   1   1       5148.24       5242.36       142.91 o                         
   6   1   1       7718.49       7352.47       189.55 o                         
   7   1   1       9700.91      10056.90       266.49 o                         
   8   1   1      11702.45      11970.67       323.61 o                         
   9   1   1        245.06        223.90        89.82 o                         
  10   1   1        988.24       1102.24       134.59 o                         
  11   1   1       1016.61       1036.20       175.93 o                         
  12   1   1       1745.21       1795.04       318.30 o                         
 -13   2   1        779.03        822.56       247.91 o                         
 -12   2   1       5243.40       4929.17       318.03 o                         
 -11   2   1       1946.52       1960.35       199.55 o                         
 -10   2   1       1115.20       1114.41       146.13 o                         
  -9   2   1      22101.65      22672.44       488.48 o                         
  -8   2   1       7875.95       8034.25       243.35 o                         
  -7   2   1      60852.86      60007.38       534.52 o                         
  -6   2   1       2043.34       2171.89       101.51 o                         
  -5   2   1      35858.29      36712.55       365.49 o                         
  -4   2   1       8673.53       8888.33       136.11 o                         
  -3   2   1       2451.11       2604.64        57.52 o                         
  -2   2   1      18957.46      18851.01       128.62 o                         
  -1   2   1      17428.53      17718.50       119.92 o                         
   0   2   1        105.05        119.01        20.68 o                         
   1   2   1     124625.45     122057.53       607.37 o                         
   2   2   1       1777.69       1651.62        68.18 o                         
   3   2   1      79376.11      78679.38       429.27 o                         
   4   2   1       3060.29       3123.79        99.50 o                         
   5   2   1       5100.38       4908.49       183.18 o                         
   6   2   1       1863.19       1831.13       105.30 o                         
   7   2   1        759.55        835.19        90.16 o                         
   8   2   1       6740.58       6751.26       258.81 o                         
   9   2   1       7971.09       8113.26       312.92 o                         
  10   2   1       1319.50       1259.45       147.73 o                         
  11   2   1      21512.50      21532.39       667.08 o                         
  12   2   1       5787.00       5203.07      1028.27 o                         
 -13   3   1       4246.01       2363.78       670.48 o                         
 -12   3   1      10089.64       9911.20       505.10 o                         
 -11   3   1       4957.75       4529.36       267.94 o                         
 -10   3   1       1572.21       1562.29       146.00 o                         
  -9   3   1       2239.24       2210.59       159.36 o                         
  -8   3   1       3647.74       3722.11       188.61 o                         
  -7   3   1       2380.71       2308.10       110.11 o                         
  -6   3   1         65.81        128.29        42.02 o                         
  -5   3   1       1371.43       1433.15        72.64 o                         
  -4   3   1      29190.99      28941.02       260.00 o                         
  -3   3   1      19726.98      20123.16       149.35 o                         
  -1   3   1      13839.78      13995.99       125.49 o                         
   0   3   1       4145.87       4131.31        68.26 o                         
   1   3   1        522.08        410.04        43.57 o                         
   2   3   1       2338.63       2501.04       103.48 o                         
   3   3   1        149.81        185.43        44.46 o                         
   4   3   1        142.09        110.59        43.10 o                         
   5   3   1       5033.36       5040.84       162.75 o                         
   6   3   1       9092.38       9313.27       246.08 o                         
   7   3   1      19141.36      19891.70       423.78 o                         
   8   3   1      15816.23      16227.21       421.20 o                         
   9   3   1        147.29        125.23        90.67 o                         
  10   3   1        451.06        610.26       145.01 o                         
  11   3   1       1680.07       1862.37       216.54 o                         
 -12   4   1       9973.37       9454.61       500.16 o                         
 -11   4   1        753.08        671.42       120.29 o                         
 -10   4   1        419.80        259.00        84.96 o                         
  -9   4   1      12137.80      12151.07       366.62 o                         
  -8   4   1       3404.75       3370.62       183.27 o                         
  -7   4   1      40756.51      40039.41       502.89 o                         
  -6   4   1        792.10        840.49        61.30 o                         
  -5   4   1      15428.58      15518.99       197.92 o                         
  -4   4   1       5904.42       6006.54       108.29 o                         
  -3   4   1      16030.40      16377.92       174.27 o                         
  -2   4   1       3490.81       3582.80        73.02 o                         
  -1   4   1       1829.72       1810.52        50.38 o                         
   0   4   1        403.19        501.14        46.81 o                         
   1   4   1      68528.16      69059.77       572.51 o                         
   2   4   1        510.98        537.62        64.59 o                         
   3   4   1     102936.24     101059.82       883.93 o                         
   4   4   1       5286.34       5204.13       191.28 o                         
   5   4   1       9262.11       9309.42       234.38 o                         
   6   4   1      11872.14      11814.33       336.03 o                         
   7   4   1        108.20        141.31        83.32 o                         
   8   4   1      12231.06      11905.10       370.69 o                         
   9   4   1       5720.60       5960.65       304.36 o                         
  10   4   1         34.89        203.17       105.29 o                         
  11   4   1      14769.18      12991.26       566.94 o                         
 -12   5   1       8947.50       8341.76       440.92 o                         
 -11   5   1       1999.86       1642.66       171.10 o                         
 -10   5   1       2406.58       2846.38       208.93 o                         
  -9   5   1        133.50        182.53        89.58 o                         
  -8   5   1       3619.88       3203.87       207.95 o                         
  -7   5   1       2514.49       2436.03       165.74 o                         
  -6   5   1       2396.84       2367.52       122.89 o                         
  -5   5   1        343.10        392.07        45.78 o                         
  -4   5   1       6964.74       6856.11       133.05 o                         
  -3   5   1      16869.53      16835.25       213.05 o                         
  -2   5   1      16268.47      15374.95       174.20 o                         
  -1   5   1       4312.99       4445.84        92.49 o                         
   0   5   1        895.09        876.00        61.88 o                         
   1   5   1       9608.73       9741.85       173.85 o                         
   2   5   1         13.44        100.76        33.93 o                         
   3   5   1      35948.45      36017.16       478.33 o                         
   4   5   1        140.55         70.18        80.29 o                         
   5   5   1       1994.15       1949.21       155.58 o                         
   6   5   1      10163.44      10332.89       342.81 o                         
   7   5   1       5365.67       5708.21       251.41 o                         
   8   5   1      12326.32      12330.78       384.74 o                         
   9   5   1         45.89         82.51       111.50 o                         
  10   5   1        237.56        124.25       115.31 o                         
  11   5   1       1207.54       1079.76       306.23 o                         
 -12   6   1       3121.82       3139.30       343.27 o                         
 -11   6   1       2567.07       2750.10       251.59 o                         
 -10   6   1        538.87        400.08       112.78 o                         
  -9   6   1      14587.74      14860.82       460.60 o                         
  -8   6   1        368.29        341.84        94.64 o                         
  -7   6   1      24931.48      25024.74       424.22 o                         
  -6   6   1       1084.92       1025.56        72.91 o                         
  -5   6   1      44366.28      44271.45       378.04 o                         
  -4   6   1      18698.73      18762.01       253.16 o                         
  -3   6   1        544.74        516.51        46.27 o                         
  -2   6   1      25591.84      25686.57       244.66 o                         
  -1   6   1       4018.84       3991.40        91.01 o                         
   0   6   1       7968.39       7995.29       170.83 o                         
   1   6   1      58488.99      57110.11       436.45 o                         
   2   6   1       2769.12       2913.57       114.14 o                         
   3   6   1      53806.18      52710.61       622.26 o                         
   4   6   1        116.65        162.84        68.57 o                         
   5   6   1       8690.59       8919.90       301.56 o                         
   6   6   1       2796.32       3024.67       188.70 o                         
   7   6   1        331.25        243.40        97.15 o                         
   8   6   1       7144.39       6942.07       315.59 o                         
   9   6   1       6481.95       6388.19       367.87 o                         
  10   6   1        412.61        492.76       156.12 o                         
  11   6   1       8215.38       8657.40      1318.23 o                         
 -12   7   1      10913.29      11185.86       936.34 o                         
 -11   7   1       1327.89       1386.53       191.88 o                         
 -10   7   1       4097.84       4568.50       281.43 o                         
  -9   7   1         10.80        170.20       102.45 o                         
  -8   7   1         89.29        144.10        88.36 o                         
  -7   7   1      11811.18      11823.33       297.80 o                         
  -6   7   1        117.12        197.40        46.35 o                         
  -5   7   1        448.16        495.29        52.82 o                         
  -4   7   1      28654.19      28184.80       334.40 o                         
  -3   7   1      13687.46      13630.70       211.63 o                         
  -2   7   1      51691.48      50698.20       371.35 o                         
  -1   7   1      22090.25      21618.08       303.55 o                         
   0   7   1       2597.05       2586.55       120.40 o                         
   1   7   1       4941.81       5108.12       130.90 o                         
   2   7   1         95.57         96.94        50.47 o                         
   3   7   1       4627.12       4585.94       184.41 o                         
   4   7   1        191.38        312.20        86.28 o                         
   5   7   1       3749.22       3927.19       184.38 o                         
   6   7   1       5097.89       4883.67       245.41 o                         
   7   7   1       4014.14       3765.46       253.00 o                         
   8   7   1      12157.64      11344.48       445.66 o                         
   9   7   1        447.62        524.63       169.44 o                         
  10   7   1        340.22        482.74       182.98 o                         
 -12   8   1       6254.13       6916.70      1199.42 o                         
 -11   8   1       2477.28       2287.41       251.10 o                         
 -10   8   1        867.92        625.19       107.61 o                         
  -9   8   1      18132.80      18054.55       507.10 o                         
  -8   8   1       8648.54       8839.52       279.53 o                         
  -7   8   1      34572.15      35132.98       503.17 o                         
  -6   8   1       2289.94       2374.28       107.57 o                         
  -5   8   1      23867.12      23444.92       321.47 o                         
  -4   8   1       4932.01       5089.88       152.99 o                         
  -3   8   1       4146.85       4242.89       119.87 o                         
  -2   8   1        872.22        948.87        66.58 o                         
  -1   8   1       5489.40       5817.40       170.88 o                         
   0   8   1         15.90         77.07        54.66 o                         
   1   8   1      28591.84      29409.02       402.67 o                         
   2   8   1        566.03        518.95        81.03 o                         
   3   8   1      37496.29      37335.16       577.70 o                         
   4   8   1       1925.27       2069.88       153.36 o                         
   5   8   1       8610.78       8714.76       303.58 o                         
   6   8   1        339.40        269.88       110.98 o                         
   7   8   1        267.10        175.70       101.06 o                         
   8   8   1       5192.97       5709.97       335.16 o                         
   9   8   1       3021.87       3151.90       284.04 o                         
  10   8   1        180.59         69.42       187.92 o                         
 -12   9   1      13322.41      12827.21      1730.81 o                         
 -11   9   1       7700.85       8020.55       487.56 o                         
 -10   9   1       5192.75       5342.61       388.70 o                         
  -9   9   1        770.16       1042.75       158.02 o                         
  -8   9   1        832.79        931.72       111.14 o                         
  -7   9   1        794.73        943.13        99.57 o                         
  -6   9   1         62.63        -27.65        58.53 o                         
  -5   9   1          7.51        112.29        44.49 o                         
  -4   9   1      12648.42      12305.58       248.25 o                         
  -3   9   1      11296.43      11037.73       184.37 o                         
  -2   9   1       8800.08       8563.74       187.01 o                         
  -1   9   1      19530.69      19408.59       361.41 o                         
   0   9   1       7657.56       7323.33       198.28 o                         
   1   9   1         62.05        142.61        57.42 o                         
   2   9   1         87.64        257.19        78.13 o                         
   3   9   1       3143.66       3248.87       186.41 o                         
   4   9   1        369.53        554.63       128.74 o                         
   5   9   1       1326.78       1210.61       157.04 o                         
   6   9   1       9409.49       9405.00       405.23 o                         
   7   9   1      16839.69      15899.51       588.52 o                         
   8   9   1      10898.83      11463.17       476.94 o                         
   9   9   1        526.80       1095.66       269.75 o                         
 -11  10   1        570.19        715.58       187.66 o                         
 -10  10   1        312.11         80.13       132.61 o                         
  -9  10   1       8336.33       8798.33       375.87 o                         
  -8  10   1       5568.92       5571.89       243.71 o                         
  -7  10   1      26671.05      26758.82       525.20 o                         
  -6  10   1        224.00        353.24        63.95 o                         
  -5  10   1      16455.49      15995.68       321.08 o                         
  -4  10   1       1403.56       1514.15        94.90 o                         
  -3  10   1       8293.29       8163.40       231.73 o                         
  -2  10   1       2422.19       2459.91       143.87 o                         
  -1  10   1       6312.47       6388.94       222.93 o                         
   0  10   1         77.19        135.38        67.85 o                         
   1  10   1      31700.55      32374.90       485.41 o                         
   2  10   1       1354.76       1413.19       156.44 o                         
   3  10   1      55645.02      54466.68       777.77 o                         
   4  10   1       3667.91       3478.88       211.30 o                         
   5  10   1       5310.38       4799.41       284.26 o                         
   6  10   1       1304.01       1119.88       160.68 o                         
   7  10   1        194.69        446.75       139.88 o                         
   8  10   1       5403.49       6199.37       364.77 o                         
   9  10   1       3642.84       2041.65       688.47 o                         
 -11  11   1        582.18        937.69       496.53 o                         
 -10  11   1       3559.09       3586.01       328.09 o                         
  -9  11   1          5.53        115.32       151.75 o                         
  -8  11   1          6.09        130.01        73.54 o                         
  -7  11   1        141.70        132.72        74.57 o                         
  -6  11   1        666.52        623.50        92.44 o                         
  -5  11   1       1320.65       1516.76       119.75 o                         
  -4  11   1       6055.69       6231.33       201.06 o                         
  -3  11   1       6299.81       6163.23       220.76 o                         
  -2  11   1      12591.85      12508.15       317.33 o                         
  -1  11   1      12358.06      12202.80       320.65 o                         
   0  11   1       8627.48       8485.84       272.72 o                         
   1  11   1       2126.70       2349.32       155.15 o                         
   2  11   1        523.62        458.47       109.48 o                         
   3  11   1      10713.63      10277.76       360.09 o                         
   4  11   1         20.56        119.17        96.89 o                         
   5  11   1         65.32          4.82       113.52 o                         
   6  11   1       4192.84       3461.35       259.72 o                         
   7  11   1       5658.69       5185.03       345.63 o                         
   8  11   1       8505.04       8955.43       700.56 o                         
 -11  12   1       1838.89       3246.80       848.86 o                         
 -10  12   1       2319.74       3157.25       332.53 o                         
  -9  12   1       6070.72       6161.00       432.44 o                         
  -8  12   1        348.36        354.27       122.87 o                         
  -7  12   1      25975.67      25701.14       535.38 o                         
  -6  12   1        681.04        816.30       111.36 o                         
  -5  12   1      24527.14      23955.80       458.71 o                         
  -4  12   1       8126.75       7635.99       256.25 o                         
  -3  12   1        588.45        497.58        86.43 o                         
  -2  12   1      19348.29      19104.97       409.75 o                         
  -1  12   1         37.81         93.97        74.37 o                         
   0  12   1       1583.47       1606.56       136.90 o                         
   1  12   1      25970.43      25851.94       557.20 o                         
   2  12   1        660.64        749.96       169.17 o                         
   3  12   1      30559.93      29528.30       652.35 o                         
   4  12   1         64.24        -39.76       126.42 o                         
   5  12   1       5329.71       4973.31       310.08 o                         
   6  12   1       1701.66       1125.67       201.08 o                         
   7  12   1        496.75        391.18       200.15 o                         
   8  12   1       2450.37       3074.38       918.86 o                         
 -10  13   1       1555.62       1619.39       702.91 o                         
  -9  13   1          3.09        317.93       156.21 o                         
  -8  13   1        771.67       1010.07       169.92 o                         
  -7  13   1       3539.29       3480.59       220.00 o                         
  -6  13   1          0.75        -62.50        85.53 o                         
  -5  13   1       2027.06       2007.88       153.22 o                         
  -4  13   1       5239.19       5332.61       251.54 o                         
  -3  13   1       2949.96       3040.61       187.02 o                         
  -2  13   1      11100.22      11208.49       328.80 o                         
  -1  13   1       5275.81       5406.06       236.70 o                         
   0  13   1       1689.86       1872.08       152.94 o                         
   1  13   1        184.44        260.63        94.24 o                         
   2  13   1        653.62        465.86       109.81 o                         
   3  13   1       4049.42       3829.47       243.51 o                         
   4  13   1         12.46        -18.49       124.02 o                         
   5  13   1        436.29        278.72       116.38 o                         
   6  13   1        905.27        532.68       145.84 o                         
   7  13   1       1901.16       2002.22       484.43 o                         
  -9  14   1       4071.78       4362.73       483.58 o                         
  -8  14   1       1445.24       1224.09       178.67 o                         
  -7  14   1      15861.05      15182.88       569.96 o                         
  -6  14   1       2792.36       3016.05       209.41 o                         
  -5  14   1      19074.67      19081.22       518.41 o                         
  -4  14   1       2245.71       2239.02       175.37 o                         
  -3  14   1       1008.40        914.24       127.45 o                         
  -2  14   1       1880.92       1640.04       145.39 o                         
  -1  14   1         14.70         84.94        86.78 o                         
   0  14   1       1436.26       1275.97       147.46 o                         
   1  14   1       9227.29       8724.54       356.87 o                         
   2  14   1        619.66        478.10       116.42 o                         
   3  14   1      15876.06      15767.49       575.55 o                         
   4  14   1        693.56        533.28       128.16 o                         
   5  14   1       3746.19       4007.77       296.49 o                         
   6  14   1        769.08        248.80       416.78 o                         
  -8  15   1        534.17        329.67       165.35 o                         
  -7  15   1        745.35       1131.13       199.76 o                         
  -6  15   1          0.93        145.87       147.76 o                         
  -5  15   1        117.81        142.15        93.97 o                         
  -4  15   1       4156.97       4363.94       250.36 o                         
  -3  15   1       1375.99       1185.42       142.43 o                         
  -2  15   1       3432.76       3206.97       219.75 o                         
  -1  15   1       5338.38       5151.33       275.94 o                         
   0  15   1       1080.04       1349.82       158.35 o                         
   1  15   1         87.38         69.42       115.80 o                         
   2  15   1        185.13        218.90       110.78 o                         
   3  15   1       1793.29       1671.05       192.75 o                         
   4  15   1        453.23        450.53       144.59 o                         
   5  15   1         20.58        687.63       542.54 o                         
  -7  16   1       6991.45       6900.14       537.79 o                         
  -6  16   1        435.23        389.06       285.25 o                         
  -5  16   1      12932.87      12674.54       601.28 o                         
  -4  16   1        127.51        159.61        96.02 o                         
  -3  16   1       3817.87       3592.28       236.45 o                         
  -2  16   1       2576.25       2709.95       220.50 o                         
  -1  16   1        421.17        570.32       154.98 o                         
   0  16   1        512.20        486.86       115.02 o                         
   1  16   1       7024.10       7664.25       412.06 o                         
   2  16   1       1733.29       2061.70       213.25 o                         
   3  16   1      23924.78      23747.54       910.72 o                         
   4  16   1       2825.20       2815.71       693.81 o                         
  -7  17   1        299.64        100.53       219.15 o                         
  -6  17   1         10.04       -206.96       206.96 o                         
  -5  17   1       1124.30        934.36       186.95 o                         
  -4  17   1       4900.70       5110.35       482.98 o                         
  -3  17   1       3439.69       3412.19       247.15 o                         
  -2  17   1      10120.27      10075.85       427.30 o                         
  -1  17   1       7482.53       7705.65       400.20 o                         
   0  17   1       4422.94       4372.34       306.01 o                         
   1  17   1        305.36        327.49       131.54 o                         
   2  17   1         56.80       -200.19       219.46 o                         
   3  17   1       3691.94       2397.28       743.79 o                         
  -6  18   1        491.81        335.20       379.86 o                         
  -5  18   1      11874.90      11312.97       911.08 o                         
  -4  18   1        171.65        341.63       240.28 o                         
  -3  18   1       1962.71       2003.98       420.35 o                         
  -2  18   1       3261.90       3088.73       328.06 o                         
  -1  18   1         54.49        266.75       201.31 o                         
   0  18   1        675.52        861.21       242.12 o                         
   2 -19   2        960.84       2050.80       700.16 o                         
   3 -19   2       1431.17       2814.09       805.14 o                         
   4 -19   2       1530.93       1562.82       652.56 o                         
  -2 -18   2         33.98        225.53       155.99 o                         
  -1 -18   2       6998.62       8674.71      1409.35 o                         
   0 -18   2       2163.73       3212.46       433.27 o                         
   1 -18   2        323.46        505.75       185.32 o                         
   2 -18   2      11026.89      12253.10       625.40 o                         
   3 -18   2       5747.48       6181.20       483.84 o                         
   4 -18   2      12913.33      11378.72       982.70 o                         
   5 -18   2        889.09        930.34       484.76 o                         
  -3 -17   2       6023.94       6060.17       443.49 o                         
  -2 -17   2       4768.81       5424.79       339.94 o                         
  -1 -17   2      14962.80      15088.67       549.35 o                         
   0 -17   2        898.31        718.90       122.81 o                         
   1 -17   2        688.41        535.59       184.78 o                         
   2 -17   2       2566.36       2760.37       294.28 o                         
   3 -17   2       1230.83       1612.50       218.44 o                         
   4 -17   2        705.55       1079.48       202.92 o                         
   5 -17   2       2279.11       2582.87       414.08 o                         
   6 -17   2        604.65        534.76       191.17 o                         
   7 -17   2       7742.57       6230.93       712.78 o                         
  -5 -16   2       1637.38       1162.24       492.18 o                         
  -4 -16   2       2577.35       2349.35       241.58 o                         
  -3 -16   2        740.45        612.03       136.22 o                         
  -2 -16   2        815.67        885.36       167.80 o                         
  -1 -16   2       6728.87       6399.52       344.97 o                         
   0 -16   2       4324.00       4287.27       283.92 o                         
   1 -16   2         63.84       -108.05       108.05 o                         
   2 -16   2      11785.16      10967.78       506.39 o                         
   3 -16   2       2028.36       2264.46       242.08 o                         
   4 -16   2      13982.87      13395.04       593.21 o                         
   5 -16   2        455.22        439.65       169.31 o                         
   6 -16   2       3762.77       3275.81       352.03 o                         
   7 -16   2       2200.42       1595.95       231.82 o                         
   8 -16   2        177.05        219.95       181.25 o                         
  -6 -15   2       1729.01       2316.94       497.40 o                         
  -5 -15   2        256.95        170.38       137.76 o                         
  -4 -15   2        479.05        496.98       131.39 o                         
  -3 -15   2       5631.12       5385.03       279.77 o                         
  -2 -15   2       7551.35       7636.13       335.77 o                         
  -1 -15   2      12586.02      12437.78       436.80 o                         
   0 -15   2       2495.36       3060.59       237.97 o                         
   1 -15   2       1738.68       1212.32       137.49 o                         
   2 -15   2         79.14         71.99       108.74 o                         
   3 -15   2       1497.99       1630.45       214.44 o                         
   4 -15   2        107.39         78.18       137.42 o                         
   5 -15   2        781.96        665.66       197.34 o                         
   6 -15   2       2014.15       2113.09       246.61 o                         
   7 -15   2      15092.23      14738.53       613.74 o                         
   8 -15   2       9648.56       9540.02       504.28 o                         
  -7 -14   2        766.11        884.87       347.15 o                         
  -6 -14   2      15610.20      15906.40       642.07 o                         
  -5 -14   2       1456.03       1360.06       162.11 o                         
  -4 -14   2       3079.29       3324.87       229.53 o                         
  -3 -14   2         92.61        367.92       102.61 o                         
  -2 -14   2       3582.87       3517.78       226.56 o                         
  -1 -14   2       2956.83       2848.92       196.94 o                         
   0 -14   2       4928.70       5396.16       242.30 o                         
   1 -14   2        751.72        694.24       119.58 o                         
   2 -14   2      14025.61      14213.84       512.68 o                         
   3 -14   2       5966.68       6180.44       267.60 o                         
   4 -14   2      22375.37      21351.11       652.45 o                         
   5 -14   2        608.20        661.92       140.88 o                         
   6 -14   2       5463.25       5602.96       362.03 o                         
   7 -14   2       6851.82       7105.10       397.05 o                         
   8 -14   2        437.72        391.91       135.29 o                         
   9 -14   2       2442.47       1548.72       647.17 o                         
  -8 -13   2         85.98       -118.03       330.41 o                         
  -7 -13   2        107.87        245.47       183.41 o                         
  -6 -13   2        317.98        227.02       124.55 o                         
  -5 -13   2         37.77         29.83       100.89 o                         
  -4 -13   2         13.67         -3.29        97.08 o                         
  -3 -13   2       1517.37       1408.49       144.22 o                         
  -2 -13   2       5630.59       5328.77       261.78 o                         
  -1 -13   2      18829.24      18907.54       466.78 o                         
   0 -13   2       2601.74       2517.67       166.67 o                         
   1 -13   2       4145.51       4287.21       204.38 o                         
   2 -13   2       2616.54       2635.25       174.07 o                         
   3 -13   2       6762.28       7301.03       274.92 o                         
   4 -13   2       7703.88       7873.09       283.92 o                         
   5 -13   2       1137.31       1170.93       150.49 o                         
   6 -13   2        962.48        958.51       159.71 o                         
   7 -13   2      16182.99      16068.89       567.71 o                         
   8 -13   2       6514.78       6156.13       348.91 o                         
   9 -13   2       7134.22       6874.17       397.38 o                         
  10 -13   2         97.02       -585.66       585.66 o                         
  -8 -12   2       8763.76      10050.23       662.96 o                         
  -7 -12   2         75.45        193.29       130.08 o                         
  -6 -12   2      15577.00      15325.76       499.19 o                         
  -5 -12   2       1356.84       1164.20       136.01 o                         
  -4 -12   2      10020.67       9815.04       353.92 o                         
  -3 -12   2       5750.51       5558.79       252.41 o                         
  -2 -12   2         69.90        140.87        88.63 o                         
  -1 -12   2      23882.81      24059.73       469.01 o                         
   0 -12   2       5406.62       5296.54       222.38 o                         
   1 -12   2       2043.59       1943.69       131.42 o                         
   2 -12   2      44227.43      44357.45       683.59 o                         
   3 -12   2      11057.79      11309.61       326.48 o                         
   4 -12   2      27703.31      27007.32       443.56 o                         
   5 -12   2        790.41        803.11       112.64 o                         
   6 -12   2       7292.55       7125.19       309.99 o                         
   7 -12   2      10826.82      11005.20       405.78 o                         
   8 -12   2       1172.69        977.07       138.02 o                         
   9 -12   2       1318.07       1092.55       170.70 o                         
  10 -12   2       5749.47       7293.47      1297.57 o                         
  -9 -11   2       1448.45       2169.17       562.36 o                         
  -8 -11   2        371.86        139.10       139.28 o                         
  -7 -11   2        312.18        386.86       126.70 o                         
  -6 -11   2       6923.42       7242.95       335.71 o                         
  -5 -11   2        745.42        701.05       101.03 o                         
  -4 -11   2          1.96        119.12        85.18 o                         
  -3 -11   2       5335.00       5348.97       238.39 o                         
  -2 -11   2       5000.02       5219.18       215.19 o                         
  -1 -11   2      38824.47      39131.55       569.03 o                         
   0 -11   2       3519.76       3362.04       170.89 o                         
   1 -11   2       2880.49       3170.51       155.16 o                         
   2 -11   2        338.84        385.53        73.29 o                         
   3 -11   2       1979.97       2071.95       119.35 o                         
   4 -11   2       3372.90       3463.86       153.31 o                         
   5 -11   2         87.80         97.29        54.49 o                         
   6 -11   2        318.62        462.75        97.92 o                         
   7 -11   2       9487.17       9364.51       363.05 o                         
   8 -11   2       2334.06       2081.10       234.69 o                         
   9 -11   2       5905.94       5790.75       326.70 o                         
  10 -11   2        799.42       1154.74       202.91 o                         
 -10 -10   2        159.91       -323.00       450.15 o                         
  -9 -10   2       3360.62       3627.79       397.20 o                         
  -8 -10   2      10075.24      10336.08       478.76 o                         
  -7 -10   2        903.14        858.65       150.54 o                         
  -6 -10   2      34934.89      34789.59       760.67 o                         
  -5 -10   2       5081.57       5211.79       257.62 o                         
  -4 -10   2      12284.77      12422.61       348.02 o                         
  -3 -10   2       3495.51       3743.52       190.26 o                         
  -2 -10   2          5.51        111.51        75.44 o                         
  -1 -10   2      23383.29      23694.18       337.42 o                         
   0 -10   2       5347.22       5456.34       202.81 o                         
   1 -10   2       1350.07       1403.45        74.49 o                         
   2 -10   2      24590.73      24722.00       321.87 o                         
   3 -10   2       5837.97       5720.97       135.28 o                         
   4 -10   2      26689.89      26601.11       351.23 o                         
   5 -10   2        167.18        242.03        63.81 o                         
   6 -10   2       4291.23       4528.83       172.54 o                         
   7 -10   2       7552.87       7646.76       317.68 o                         
   8 -10   2         33.21         46.09       102.98 o                         
   9 -10   2       3912.45       3793.85       302.44 o                         
  10 -10   2       3837.39       4134.95       306.75 o                         
  11 -10   2       1414.13       1366.44       430.50 o                         
 -10  -9   2       5595.30       5873.37       654.59 o                         
  -9  -9   2       4375.58       4681.52       357.28 o                         
  -8  -9   2         50.28        152.19       116.00 o                         
  -7  -9   2          9.25        -62.01       104.24 o                         
  -6  -9   2       4561.51       4747.52       252.50 o                         
  -5  -9   2       1489.90       1573.06       144.81 o                         
  -4  -9   2       2373.36       2185.69       172.76 o                         
  -3  -9   2       2867.15       2827.81       139.77 o                         
  -2  -9   2       8329.57       8481.20       174.98 o                         
  -1  -9   2      13613.99      13814.88       271.76 o                         
   0  -9   2       5655.41       5472.35       181.04 o                         
   1  -9   2       3547.23       3591.96       109.70 o                         
   2  -9   2        379.45        391.27        44.17 o                         
   3  -9   2        582.74        627.14        56.14 o                         
   4  -9   2        547.76        565.26        59.76 o                         
   5  -9   2        121.74        199.77        48.05 o                         
   6  -9   2        339.87        327.13        63.01 o                         
   7  -9   2      12473.42      12572.14       351.96 o                         
   8  -9   2      12869.27      13567.86       450.48 o                         
   9  -9   2       7259.39       7075.74       399.14 o                         
  10  -9   2       1509.46       1728.77       220.56 o                         
  11  -9   2         86.52        519.01       252.19 o                         
 -10  -8   2         17.48        126.88       133.53 o                         
  -9  -8   2       1048.12        901.70       145.14 o                         
  -8  -8   2       8589.12       9224.33       391.76 o                         
  -7  -8   2        436.52        603.46       126.88 o                         
  -6  -8   2      29140.41      29068.80       558.44 o                         
  -5  -8   2       3524.25       3325.46       197.77 o                         
  -4  -8   2      16474.12      16227.60       343.36 o                         
  -3  -8   2        404.19        440.42        64.21 o                         
  -2  -8   2       4206.41       4168.20       120.78 o                         
  -1  -8   2      17383.93      16850.24       247.21 o                         
   0  -8   2       7001.74       6877.08       136.64 o                         
   1  -8   2        237.75        305.55        35.69 o                         
   2  -8   2      36043.88      35247.64       296.20 o                         
   3  -8   2      20148.30      19685.02       258.89 o                         
   4  -8   2      70788.16      69740.92       463.25 o                         
   5  -8   2       3675.75       3686.36       132.12 o                         
   6  -8   2       6001.01       5881.96       184.86 o                         
   7  -8   2      14157.10      14932.77       360.40 o                         
   8  -8   2        143.61         21.97       121.12 o                         
   9  -8   2       6698.61       6466.38       369.03 o                         
  10  -8   2       3883.13       4251.57       351.21 o                         
  11  -8   2        344.03        647.70       175.07 o                         
 -11  -7   2       3653.36       4045.38       683.33 o                         
 -10  -7   2       5730.66       5507.59       358.33 o                         
  -9  -7   2       4758.08       5206.73       303.57 o                         
  -8  -7   2        283.12        267.70       103.19 o                         
  -7  -7   2       1328.78       1660.61       163.01 o                         
  -6  -7   2        749.28        804.47       102.73 o                         
  -5  -7   2        271.73        364.30        94.27 o                         
  -4  -7   2         72.67         70.06        70.83 o                         
  -3  -7   2      12245.79      11825.25       199.49 o                         
  -2  -7   2      21928.02      22398.50       272.19 o                         
  -1  -7   2      53237.07      52080.77       490.90 o                         
   0  -7   2       8718.84       8944.57       146.43 o                         
   1  -7   2      16883.64      16984.32       194.98 o                         
   2  -7   2       5595.60       5697.65       107.34 o                         
   3  -7   2      13049.40      12920.29       169.92 o                         
   4  -7   2      10903.72      10824.61       192.70 o                         
   5  -7   2       2997.29       2845.17       110.61 o                         
   7  -7   2      22519.64      22392.78       415.84 o                         
   8  -7   2       5799.71       5829.39       252.45 o                         
   9  -7   2       9497.05       9541.24       404.70 o                         
  10  -7   2        261.34        229.58       108.88 o                         
  11  -7   2       1103.15       1152.28       185.74 o                         
  12  -7   2        236.91         -8.57       212.04 o                         
 -11  -6   2       1149.41        606.43       269.70 o                         
 -10  -6   2       1515.27       1337.45       162.76 o                         
  -9  -6   2        995.11        944.35       147.74 o                         
  -8  -6   2      12632.97      12448.53       417.98 o                         
  -7  -6   2        196.99        127.86        75.68 o                         
  -6  -6   2      49287.57      48884.38       624.51 o                         
  -5  -6   2       7183.26       7312.38       244.34 o                         
  -4  -6   2      39487.96      39162.95       466.75 o                         
  -3  -6   2        554.91        559.03        67.43 o                         
  -2  -6   2       9635.13       9371.35       169.02 o                         
  -1  -6   2      46812.00      46444.71       365.88 o                         
   0  -6   2       2891.32       3156.17        80.89 o                         
   1  -6   2       5041.46       5021.15        92.54 o                         
   2  -6   2      77453.29      75115.95       495.45 o                         
   3  -6   2      11758.21      11804.01       139.67 o                         
   4  -6   2      83218.88      81121.35       486.63 o                         
   5  -6   2       1979.07       1935.51        81.18 o                         
   6  -6   2      27315.62      27087.56       384.80 o                         
   7  -6   2       6523.44       6629.06       254.41 o                         
   8  -6   2       3175.29       3335.01       190.75 o                         
   9  -6   2       1953.24       2097.28       159.01 o                         
  10  -6   2       5169.56       5533.05       331.74 o                         
  11  -6   2         27.87       -111.54       111.54 o                         
  12  -6   2      11370.53      12166.34      1070.02 o                         
 -12  -5   2        496.75        601.62       381.99 o                         
 -11  -5   2       4135.91       4081.17       323.49 o                         
 -10  -5   2       3900.74       3669.69       239.50 o                         
  -9  -5   2      10396.88      10660.31       406.08 o                         
  -8  -5   2         12.10         35.64        89.71 o                         
  -7  -5   2         14.96         91.84        69.55 o                         
  -6  -5   2      16342.21      15964.64       400.88 o                         
  -5  -5   2        319.13        345.42        71.83 o                         
  -4  -5   2       1183.25       1244.53        92.46 o                         
  -3  -5   2      13397.52      13257.54       214.53 o                         
  -2  -5   2      33910.97      34032.48       326.63 o                         
  -1  -5   2     101398.27      99539.83       914.79 o                         
   0  -5   2      11742.00      11857.10       131.36 o                         
   1  -5   2      10687.78      10620.56       110.34 o                         
   2  -5   2        154.24        146.56        28.77 o                         
   3  -5   2       2671.16       2909.50        86.84 o                         
   4  -5   2       2131.80       2048.40        66.89 o                         
   5  -5   2       2235.88       2132.34        88.31 o                         
   6  -5   2       3748.38       3590.36       112.56 o                         
   7  -5   2      14375.66      14865.16       339.76 o                         
   8  -5   2       9014.72       9200.17       287.15 o                         
   9  -5   2      11050.67      10807.19       351.15 o                         
  10  -5   2        232.36        346.23       110.79 o                         
  11  -5   2        297.12         82.23       115.53 o                         
  12  -5   2        953.50        994.02       268.67 o                         
 -12  -4   2       2865.28       2679.52       744.61 o                         
 -11  -4   2       2151.79       2272.89       248.85 o                         
 -10  -4   2         43.01         90.10       107.67 o                         
  -9  -4   2       4373.84       4449.34       245.70 o                         
  -8  -4   2      13863.46      14008.20       358.38 o                         
  -7  -4   2        245.14        230.94        68.44 o                         
  -6  -4   2      58834.00      58039.19       528.80 o                         
  -5  -4   2      11602.45      11204.08       221.73 o                         
  -4  -4   2      33891.61      33133.55       396.64 o                         
  -3  -4   2       3196.49       3255.68       109.09 o                         
  -2  -4   2       4218.90       4343.83       107.32 o                         
  -1  -4   2      24308.16      24223.73       210.49 o                         
   0  -4   2      16438.08      16932.66       138.03 o                         
   1  -4   2       9740.10      10170.50       107.46 o                         
   2  -4   2      34534.89      34467.11       229.46 o                         
   3  -4   2       7395.62       7712.33       108.80 o                         
   4  -4   2      35449.80      35511.27       271.70 o                         
   5  -4   2       1328.90       1402.50        82.73 o                         
   6  -4   2      16376.36      15892.51       310.08 o                         
   7  -4   2       4839.06       4826.15       193.91 o                         
   8  -4   2        108.91        164.08        72.43 o                         
   9  -4   2       8473.45       8546.22       311.29 o                         
  10  -4   2       3405.28       3486.53       219.30 o                         
  11  -4   2         80.94        112.53       125.48 o                         
  12  -4   2      12175.17      11294.54       855.73 o                         
 -12  -3   2       1252.74       1278.87       309.85 o                         
 -11  -3   2       7319.67       6475.96       377.34 o                         
 -10  -3   2       8406.59       8294.52       365.38 o                         
  -9  -3   2       6963.11       6840.05       293.04 o                         
  -8  -3   2        650.63        557.81        85.81 o                         
  -7  -3   2         51.51        263.64        61.72 o                         
  -6  -3   2      11071.56      10521.15       239.98 o                         
  -5  -3   2      13577.08      13553.93       248.21 o                         
  -4  -3   2       2008.30       2557.84       108.04 o                         
  -3  -3   2        795.22        832.73        57.14 o                         
  -2  -3   2      12445.65      13010.04       152.35 o                         
  -1  -3   2      37665.55      36760.84       232.81 o                         
   0  -3   2      26329.35      26030.94       177.59 o                         
   1  -3   2       1565.22       1589.89        52.22 o                         
   2  -3   2       3699.98       3864.83        60.61 o                         
   3  -3   2       3531.95       3837.61        84.55 o                         
   4  -3   2      11967.91      12220.01       202.12 o                         
   5  -3   2       3084.23       3356.93       129.99 o                         
   6  -3   2       2076.88       2060.00       109.04 o                         
   7  -3   2      18373.47      18406.78       377.69 o                         
   8  -3   2      10928.09      10922.46       303.51 o                         
   9  -3   2      10559.04      10914.89       349.69 o                         
  10  -3   2       3466.58       3482.90       212.27 o                         
  11  -3   2         87.40         94.77       105.98 o                         
  12  -3   2       2082.93       1635.99       346.90 o                         
 -12  -2   2        242.74        261.86       177.86 o                         
 -11  -2   2       3451.28       3740.23       290.50 o                         
 -10  -2   2         65.66         69.32       108.82 o                         
  -9  -2   2       5855.55       6180.38       273.24 o                         
  -8  -2   2       9459.45       9403.68       259.08 o                         
  -7  -2   2        356.32        413.85        63.81 o                         
  -6  -2   2      33626.90      32746.52       420.84 o                         
  -5  -2   2        958.17        871.00        65.74 o                         
  -4  -2   2      39280.36      39046.24       344.24 o                         
  -3  -2   2        661.24        737.84        45.91 o                         
  -2  -2   2       1015.22       1132.32        43.51 o                         
  -1  -2   2      73238.96      72908.66       402.21 o                         
   0  -2   2       7022.55       7430.92        85.05 o                         
   1  -2   2      13802.30      14470.00       122.95 o                         
   2  -2   2      53695.93      55582.79       299.20 o                         
   3  -2   2      12276.50      12338.23       138.49 o                         
   4  -2   2      91266.86      91976.98       470.29 o                         
   5  -2   2        604.36        608.34        59.18 o                         
   6  -2   2      10578.76      10376.69       227.17 o                         
   7  -2   2       7381.16       7558.23       234.22 o                         
   8  -2   2         58.49        111.79        80.27 o                         
   9  -2   2       7612.68       7605.29       308.10 o                         
  10  -2   2       3154.55       2848.22       206.43 o                         
  11  -2   2        232.44        248.92       111.49 o                         
  12  -2   2       7584.70       7341.61       701.05 o                         
 -12  -1   2        183.35        297.82       145.58 o                         
 -11  -1   2       3217.35       3160.42       248.13 o                         
 -10  -1   2       9103.79       8460.81       373.27 o                         
  -9  -1   2       6993.48       6784.49       250.30 o                         
  -8  -1   2        406.17        409.12        80.76 o                         
  -7  -1   2       4105.88       3836.91       139.43 o                         
  -6  -1   2       3180.71       3399.43       115.94 o                         
  -5  -1   2       2881.43       2871.65        96.08 o                         
  -4  -1   2       9580.38       9733.73       154.25 o                         
  -3  -1   2        777.12        763.09        39.40 o                         
  -2  -1   2      13181.63      13768.16       155.65 o                         
  -1  -1   2      77347.41      75777.20       470.98 o                         
   0  -1   2      32593.35      33172.97       165.51 o                         
   1  -1   2      27346.69      27746.25       141.32 o                         
   2  -1   2       5331.59       5708.95        78.77 o                         
   3  -1   2      12247.52      13070.26       143.38 o                         
   4  -1   2      22722.12      22763.71       242.03 o                         
   5  -1   2        921.17       1059.13        64.75 o                         
   6  -1   2         47.50         61.64        42.49 o                         
   7  -1   2       9754.01       9946.30       275.61 o                         
   8  -1   2       7489.39       7529.65       271.75 o                         
   9  -1   2       8845.46       8783.80       328.41 o                         
  10  -1   2         55.08        -29.11        92.69 o                         
  11  -1   2       2244.75       2293.86       208.63 o                         
  12  -1   2       1090.82        993.42       285.16 o                         
 -12   0   2       3981.91       3910.02       282.11 o                         
 -11   0   2       2254.35       2289.69       213.21 o                         
 -10   0   2       1591.52       1573.01       162.57 o                         
  -9   0   2       5188.89       5246.55       234.87 o                         
  -8   0   2      19381.13      19034.51       409.63 o                         
  -7   0   2         55.99        103.32        48.89 o                         
  -6   0   2      93599.78      92063.50       874.67 o                         
  -5   0   2       9853.00       9845.71       184.54 o                         
  -4   0   2      53294.59      54077.40       381.89 o                         
  -3   0   2       3954.05       3915.22        85.94 o                         
  -2   0   2       2730.29       2834.60        61.33 o                         
  -1   0   2      33071.15      34231.89       344.14 o                         
   0   0   2       4922.40       5162.94        60.35 o                         
   1   0   2       5131.83       5373.16        66.25 o                         
   2   0   2     109508.97     110736.30       434.84 o                         
   3   0   2       9362.71       9532.14       134.54 o                         
   4   0   2      94846.27      94565.05       496.35 o                         
   5   0   2        402.50        417.65        47.92 o                         
   6   0   2      18344.21      18324.97       304.68 o                         
   7   0   2       6144.20       6314.79       226.96 o                         
   8   0   2       4614.42       4847.64       213.98 o                         
   9   0   2       3521.64       3291.69       205.41 o                         
  10   0   2       5780.94       5708.18       293.90 o                         
  11   0   2          2.21        115.13       109.36 o                         
  12   0   2      11157.11      10680.09      1043.54 o                         
 -13   1   2       1740.72       1275.83       497.58 o                         
 -12   1   2        477.94        429.79       187.22 o                         
 -11   1   2       4689.13       5050.36       301.99 o                         
 -10   1   2       4873.04       4984.78       251.18 o                         
  -9   1   2      17468.39      17334.28       429.00 o                         
  -8   1   2        836.03        723.46        99.62 o                         
  -7   1   2       1879.96       1906.22       124.52 o                         
  -6   1   2       9362.62       9359.81       235.88 o                         
  -5   1   2       1362.02       1391.71        75.85 o                         
  -4   1   2       6932.96       7095.70       114.53 o                         
  -3   1   2      14190.15      14038.88       133.12 o                         
  -2   1   2      34603.07      36288.49       249.18 o                         
  -1   1   2      75663.02      74726.14       453.25 o                         
   0   1   2      31405.30      30781.87       199.40 o                         
   1   1   2      69377.91      69498.36       277.68 o                         
   2   1   2        640.35        732.39        45.50 o                         
   3   1   2        150.99        231.04        42.48 o                         
   4   1   2       3563.96       3559.79       109.10 o                         
   5   1   2       2559.28       2590.35       111.50 o                         
   6   1   2         64.07        179.57        53.98 o                         
   7   1   2      10156.00      10321.51       277.42 o                         
   8   1   2      10344.58      10281.26       293.31 o                         
   9   1   2      13482.25      13021.77       396.28 o                         
  10   1   2       1742.69       1610.50       191.92 o                         
  11   1   2       1852.25       1874.63       204.89 o                         
  12   1   2        135.79        170.45       327.61 o                         
 -13   2   2        119.36        294.59       209.70 o                         
 -12   2   2       6412.66       6209.25       377.19 o                         
 -11   2   2       3462.69       3457.25       238.62 o                         
 -10   2   2          0.92        157.24        94.64 o                         
  -9   2   2       3795.47       3712.70       192.20 o                         
  -8   2   2       7655.93       7833.11       257.65 o                         
  -7   2   2       1227.36       1291.73       116.64 o                         
  -6   2   2     105898.37     103714.29      1061.13 o                         
  -5   2   2      34392.44      33517.21       311.03 o                         
  -4   2   2      73695.09      74034.84       373.16 o                         
  -3   2   2         34.17         69.77        23.15 o                         
  -2   2   2      21083.88      21671.70       170.69 o                         
  -1   2   2      56577.20      55147.45       275.50 o                         
   0   2   2       8776.39       8821.15       102.93 o                         
   1   2   2       2589.01       2898.99        66.74 o                         
   2   2   2      60417.80      60886.42       466.41 o                         
   3   2   2       6774.89       6579.67       151.07 o                         
   4   2   2      59444.48      59492.48       488.18 o                         
   5   2   2       6677.15       6863.51       168.77 o                         
   6   2   2      11864.45      12116.79       268.45 o                         
   7   2   2       2566.48       2461.00       147.35 o                         
   8   2   2        291.72        323.19        87.62 o                         
   9   2   2       2891.77       3334.67       211.59 o                         
  10   2   2       1718.66       1819.75       188.92 o                         
  11   2   2         81.99        558.69       144.17 o                         
 -13   3   2        451.56        337.68       266.82 o                         
 -12   3   2       1709.49       1917.88       244.67 o                         
 -11   3   2       9055.77       8978.94       375.19 o                         
 -10   3   2      12418.02      12265.27       385.81 o                         
  -9   3   2      13498.65      13526.62       357.97 o                         
  -8   3   2       2894.13       3021.78       162.96 o                         
  -7   3   2        344.10        351.41        59.26 o                         
  -6   3   2       4193.89       3999.21       130.77 o                         
  -5   3   2        397.24        388.15        41.36 o                         
  -4   3   2        974.98       1142.62        56.58 o                         
  -3   3   2        731.87        636.16        40.87 o                         
  -2   3   2      18262.49      18529.85       167.08 o                         
  -1   3   2      53368.68      50966.75       251.63 o                         
   0   3   2      24716.72      23875.42       189.01 o                         
   1   3   2       4378.82       4160.80       117.41 o                         
   2   3   2       2678.85       2910.45       106.56 o                         
   3   3   2         60.04        124.96        42.55 o                         
   4   3   2       6413.32       6155.88       137.92 o                         
   5   3   2        577.46        652.53        69.45 o                         
   6   3   2       2303.55       2252.64       134.01 o                         
   7   3   2       5772.99       5899.54       233.59 o                         
   8   3   2       7131.06       6924.48       285.85 o                         
   9   3   2      13774.36      14062.17       410.78 o                         
  10   3   2       3698.20       3853.07       262.64 o                         
  11   3   2       1707.29       1711.66       262.78 o                         
 -13   4   2         78.66        -83.23       274.65 o                         
 -12   4   2       3973.91       3779.24       298.75 o                         
 -11   4   2       1358.47       1514.46       169.00 o                         
 -10   4   2         16.34        189.21       100.70 o                         
  -9   4   2      11471.19      11122.26       367.45 o                         
  -8   4   2       4351.39       4214.10       209.24 o                         
  -7   4   2        679.65        828.02        99.62 o                         
  -6   4   2      28216.26      28680.54       403.91 o                         
  -5   4   2       5399.25       5139.73       120.39 o                         
  -4   4   2      57725.89      56284.67       413.75 o                         
  -3   4   2         53.20         94.33        33.05 o                         
  -2   4   2       1587.55       1507.47        68.94 o                         
  -1   4   2      20335.08      20000.38       209.09 o                         
   0   4   2         97.44         71.46        40.02 o                         
   1   4   2      20320.56      20939.19       281.04 o                         
   2   4   2      35555.70      35469.71       360.47 o                         
   3   4   2      16860.82      16290.90       262.21 o                         
   4   4   2      71860.38      71597.95       551.99 o                         
   5   4   2       1570.75       1506.84        85.65 o                         
   6   4   2      19509.97      19827.44       428.58 o                         
   7   4   2       2521.31       2499.63       165.91 o                         
   8   4   2         63.40        165.96        96.54 o                         
   9   4   2       7324.23       7464.91       310.98 o                         
  10   4   2       4350.53       4264.64       272.24 o                         
  11   4   2        554.79        501.80       259.78 o                         
 -12   5   2         47.41        179.13       134.03 o                         
 -11   5   2       6066.41       6204.21       315.06 o                         
 -10   5   2       7197.73       7383.75       324.75 o                         
  -9   5   2       6600.54       6868.57       310.14 o                         
  -8   5   2        397.18        522.78       105.04 o                         
  -7   5   2        170.05        191.11        68.40 o                         
  -6   5   2       7877.28       7529.25       164.80 o                         
  -5   5   2       5016.52       5032.78       128.97 o                         
  -4   5   2        143.66        260.47        46.99 o                         
  -3   5   2      11152.75      11289.49       187.49 o                         
  -2   5   2       5429.23       5575.18       123.23 o                         
  -1   5   2      50969.56      49355.82       521.28 o                         
   0   5   2      21905.39      21921.70       275.88 o                         
   1   5   2      12492.57      12733.40       242.88 o                         
   2   5   2       5962.00       5711.83       184.61 o                         
   3   5   2       1029.17        922.89        69.85 o                         
   4   5   2      11801.44      12035.70       287.59 o                         
   5   5   2        844.05        759.90        86.89 o                         
   6   5   2        101.75        161.18        82.59 o                         
   7   5   2       5745.54       5999.49       278.40 o                         
   8   5   2       2997.56       3313.64       227.36 o                         
   9   5   2       5289.21       5578.37       309.15 o                         
  10   5   2        235.17        155.28       113.52 o                         
 -13   6   2         66.84       -285.45       428.37 o                         
 -12   6   2       5256.94       5258.71       358.81 o                         
 -11   6   2       2108.75       2192.77       209.43 o                         
 -10   6   2       1639.97       1649.56       179.17 o                         
  -9   6   2       8723.59       8482.24       380.10 o                         
  -8   6   2       7936.76       7809.83       323.59 o                         
  -7   6   2        615.92        666.84        86.60 o                         
  -6   6   2      44336.81      44060.54       467.14 o                         
  -5   6   2       4273.83       4136.45       122.15 o                         
  -4   6   2      79231.42      76907.05       556.52 o                         
  -3   6   2       1062.78       1131.56        63.04 o                         
  -2   6   2       8835.56       9198.18       153.79 o                         
  -1   6   2      45738.05      46170.01       370.49 o                         
   0   6   2        584.65        573.31        63.70 o                         
   1   6   2      24561.39      24560.16       372.61 o                         
   2   6   2      22393.40      21895.20       374.58 o                         
   3   6   2        312.37        267.17        74.14 o                         
   4   6   2      66947.73      66178.20       678.13 o                         
   5   6   2       1192.49       1098.70       109.92 o                         
   6   6   2      16139.07      15756.73       414.29 o                         
   7   6   2       1524.40       1761.09       165.10 o                         
   8   6   2       1298.54       1377.32       158.25 o                         
   9   6   2       3738.78       3912.06       291.87 o                         
  10   6   2       1975.87       1386.32       213.28 o                         
 -13   7   2         69.04       1080.68       570.29 o                         
 -12   7   2          4.44       -107.53       146.27 o                         
 -11   7   2       5816.30       6212.24       346.36 o                         
 -10   7   2       7317.26       7461.09       358.03 o                         
  -9   7   2      15846.42      15880.69       470.09 o                         
  -8   7   2       1526.71       1716.09       124.00 o                         
  -7   7   2       1620.12       1708.25       111.84 o                         
  -6   7   2      14549.05      14457.99       268.23 o                         
  -5   7   2       9407.18       9250.01       200.07 o                         
  -4   7   2      17321.80      17221.20       244.20 o                         
  -3   7   2       3934.86       3962.51       117.93 o                         
  -2   7   2      16782.94      17294.95       228.90 o                         
  -1   7   2      32912.84      31462.10       391.60 o                         
   0   7   2      21506.43      21788.12       260.07 o                         
   1   7   2       9598.79       9615.42       188.16 o                         
   2   7   2        495.91        449.93        69.17 o                         
   3   7   2        304.53        378.03        86.46 o                         
   4   7   2       3677.04       3569.28       179.13 o                         
   5   7   2        567.34        468.85        94.33 o                         
   6   7   2         17.78         -1.22        87.00 o                         
   7   7   2       2853.65       3021.19       217.36 o                         
   8   7   2       4338.01       4109.94       298.95 o                         
   9   7   2       4027.38       4339.91       319.11 o                         
  10   7   2        751.27        542.15       909.30 o                         
 -12   8   2       4185.59       4178.41      1011.39 o                         
 -11   8   2       3140.85       3609.82       259.25 o                         
 -10   8   2        585.94        676.49       124.26 o                         
  -9   8   2       6698.46       6764.19       318.00 o                         
  -8   8   2       2926.41       2971.89       168.06 o                         
  -7   8   2         27.72         40.69        64.63 o                         
  -6   8   2      55254.67      54592.98       503.99 o                         
  -5   8   2       7315.86       7209.71       189.35 o                         
  -4   8   2      43018.16      41998.89       387.46 o                         
  -3   8   2        802.38        802.24        63.77 o                         
  -2   8   2      12693.17      12647.22       185.70 o                         
  -1   8   2      11888.17      11854.73       264.96 o                         
   0   8   2       2029.60       1901.22       112.39 o                         
   1   8   2        174.51        233.58        56.16 o                         
   2   8   2      16781.71      16614.02       315.81 o                         
   3   8   2        291.64        287.66        86.64 o                         
   4   8   2      28477.88      28506.87       565.23 o                         
   5   8   2       1882.08       2265.62       172.57 o                         
   6   8   2       8706.64       8935.89       338.75 o                         
   7   8   2         37.71        163.36       119.42 o                         
   8   8   2        327.51        279.18       141.73 o                         
   9   8   2       3297.25       2783.23       283.51 o                         
 -12   9   2         39.85        583.65       493.44 o                         
 -11   9   2       3229.76       2989.15       305.00 o                         
 -10   9   2       9729.15      10084.61       412.74 o                         
  -9   9   2      20234.66      20342.84       556.59 o                         
  -8   9   2       7473.93       7176.32       247.82 o                         
  -7   9   2        726.75        689.01        86.09 o                         
  -6   9   2        271.69        367.64        64.21 o                         
  -5   9   2       1313.56       1409.20        93.41 o                         
  -4   9   2       2578.47       2571.16       107.93 o                         
  -3   9   2        716.58        787.36        66.70 o                         
  -2   9   2       8934.09       8838.13       184.33 o                         
  -1   9   2      22875.37      22068.15       393.94 o                         
   0   9   2      16131.45      16401.25       373.33 o                         
   1   9   2       9262.64       9330.90       255.83 o                         
   2   9   2       1163.38       1167.94        84.39 o                         
   3   9   2        672.31        687.01        96.06 o                         
   4   9   2       5624.74       5703.88       276.75 o                         
   5   9   2        121.79        303.88       123.00 o                         
   6   9   2         72.73        148.22       117.54 o                         
   7   9   2       2264.70       2063.41       235.99 o                         
   8   9   2       6005.01       5715.01       419.54 o                         
   9   9   2       9175.55       9457.88       834.03 o                         
 -12  10   2       5149.06       4129.50       932.50 o                         
 -11  10   2       2309.26       2810.35       334.64 o                         
 -10  10   2         55.70        130.48       100.49 o                         
  -9  10   2       2831.59       2982.64       228.40 o                         
  -8  10   2       5988.17       5902.79       251.14 o                         
  -7  10   2        406.83        459.51        85.71 o                         
  -6  10   2      26680.30      27184.31       451.52 o                         
  -5  10   2       6723.44       6679.67       190.96 o                         
  -4  10   2      25846.63      25494.14       402.88 o                         
  -3  10   2       1856.06       1998.37       122.53 o                         
  -2  10   2       5799.54       6169.46       223.86 o                         
  -1  10   2       4691.60       4563.47       186.45 o                         
   0  10   2        262.92        235.13        81.90 o                         
   1  10   2       1553.03       1580.69       123.07 o                         
   2  10   2      15476.05      14930.87       447.67 o                         
   3  10   2       2642.61       2600.14       200.42 o                         
   4  10   2      35796.91      34044.14       770.47 o                         
   5  10   2       3157.90       3181.31       255.05 o                         
   6  10   2      14712.15      14420.68       536.58 o                         
   7  10   2        462.05        469.39       127.88 o                         
   8  10   2       1116.72       1129.75       282.53 o                         
 -12  11   2          6.43        560.69       444.93 o                         
 -11  11   2       4663.53       4294.40       580.83 o                         
 -10  11   2       3685.82       3882.23       344.17 o                         
  -9  11   2       8367.63       8039.79       373.14 o                         
  -8  11   2       4008.09       3918.02       204.43 o                         
  -7  11   2       2584.65       2948.95       182.60 o                         
  -6  11   2       1027.19       1097.75       102.67 o                         
  -5  11   2        134.98        188.22        69.07 o                         
  -4  11   2       2915.84       3104.98       154.38 o                         
  -3  11   2       1890.55       2064.84       141.80 o                         
  -2  11   2       1497.03       1627.41       131.36 o                         
  -1  11   2      29331.96      30243.05       480.40 o                         
   0  11   2      20107.77      19942.64       390.79 o                         
   1  11   2      20249.96      20106.67       455.41 o                         
   2  11   2       1392.88       1407.43       152.00 o                         
   3  11   2        995.99        842.30       129.46 o                         
   4  11   2       8145.44       8465.94       366.44 o                         
   5  11   2        129.19          0.04       101.77 o                         
   6  11   2        342.80        530.85       168.37 o                         
   7  11   2       2151.21       2305.72       261.51 o                         
   8  11   2       1838.17       2023.45       499.33 o                         
 -11  12   2       1453.74       1313.07       600.96 o                         
 -10  12   2        766.51        840.78       229.06 o                         
  -9  12   2       8172.61       8821.55       517.75 o                         
  -8  12   2       3745.37       4111.20       215.72 o                         
  -7  12   2          0.89          0.89        86.71 o                         
  -6  12   2      26664.94      25578.44       508.44 o                         
  -5  12   2       6354.07       6833.90       242.14 o                         
  -4  12   2      45834.44      44308.27       623.04 o                         
  -3  12   2         37.67         86.65        78.51 o                         
  -2  12   2       4436.22       4640.98       211.24 o                         
  -1  12   2      15482.85      15051.83       379.95 o                         
   0  12   2        470.89        605.74       103.11 o                         
   1  12   2       6183.70       6095.97       279.08 o                         
   2  12   2      14263.73      13578.24       443.94 o                         
   3  12   2        722.67        739.77       133.31 o                         
   4  12   2      22872.70      23133.93       620.71 o                         
   5  12   2        166.58        254.36       112.05 o                         
   6  12   2       7343.71       7668.28       426.54 o                         
   7  12   2          2.85         33.50       271.33 o                         
 -10  13   2       1975.27       1223.93       400.34 o                         
  -9  13   2      10730.62      11165.14       596.91 o                         
  -8  13   2       1443.93       1483.51       225.85 o                         
  -7  13   2       2158.32       2319.01       180.58 o                         
  -6  13   2       3014.74       2940.35       187.61 o                         
  -5  13   2       3103.55       3139.32       199.34 o                         
  -4  13   2       6147.36       6021.54       259.93 o                         
  -3  13   2        438.83        369.09        87.88 o                         
  -2  13   2        476.86        565.64        94.49 o                         
  -1  13   2      10500.73      10661.33       332.84 o                         
   0  13   2       8865.04       8848.78       329.82 o                         
   1  13   2       3277.65       2913.36       209.74 o                         
   2  13   2         11.85         66.38       107.08 o                         
   3  13   2        287.17        328.48       133.84 o                         
   4  13   2        643.39        507.47       160.74 o                         
   5  13   2         20.03        130.66       130.93 o                         
   6  13   2        106.85        157.49       192.22 o                         
  -9  14   2      10194.29      10467.29       596.11 o                         
  -8  14   2         74.18         43.04       156.12 o                         
  -7  14   2        157.94        160.86        97.95 o                         
  -6  14   2      16772.78      16882.84       464.71 o                         
  -5  14   2       3674.49       3298.86       228.01 o                         
  -4  14   2      25142.47      24807.16       572.27 o                         
  -3  14   2         57.33        211.47        92.97 o                         
  -2  14   2       2303.31       2063.88       157.61 o                         
  -1  14   2       5742.06       5594.50       269.03 o                         
   0  14   2        112.14        185.80        92.62 o                         
   1  14   2        715.43        784.50       139.53 o                         
   2  14   2       3147.25       3285.90       224.63 o                         
   3  14   2        432.29        415.87       155.74 o                         
   4  14   2      15984.42      15966.31       608.44 o                         
   5  14   2        408.66        712.90       314.53 o                         
   6  14   2       5136.54       3213.54       837.49 o                         
  -8  15   2       2113.76       1554.49       267.29 o                         
  -7  15   2        104.02        129.13       132.22 o                         
  -6  15   2        377.62        374.13       112.11 o                         
  -5  15   2       1569.40       1737.95       176.59 o                         
  -4  15   2        589.84        680.45       118.24 o                         
  -3  15   2        710.22        739.01       131.15 o                         
  -2  15   2       1417.89       1331.58       144.31 o                         
  -1  15   2       3625.63       3675.22       225.58 o                         
   0  15   2       4349.75       4591.41       270.67 o                         
   1  15   2       2582.59       2343.23       196.71 o                         
   2  15   2        390.93        555.80       137.46 o                         
   3  15   2         30.21         18.34       113.62 o                         
   4  15   2       2871.59       2797.75       399.47 o                         
  -7  16   2        125.69         54.52       130.77 o                         
  -6  16   2       9266.44       8249.96       538.31 o                         
  -5  16   2       1657.78       1785.22       178.36 o                         
  -4  16   2      13799.53      13915.51       486.95 o                         
  -3  16   2         23.79        -15.43       105.65 o                         
  -2  16   2       5787.86       5471.71       348.11 o                         
  -1  16   2       3807.84       4041.53       336.09 o                         
   0  16   2        122.28        215.07       112.42 o                         
   1  16   2       2753.86       2641.35       260.29 o                         
   2  16   2       2050.99       2194.46       216.40 o                         
   3  16   2         24.97        -97.07       277.76 o                         
  -7  17   2        737.61        461.27       395.31 o                         
  -6  17   2        162.52        280.95       223.89 o                         
  -5  17   2          1.58         51.59       149.20 o                         
  -4  17   2       2625.40       2656.29       220.66 o                         
  -3  17   2       1359.17       1352.43       175.76 o                         
  -2  17   2        901.49        876.78       147.52 o                         
  -1  17   2      10538.96      11332.01       490.69 o                         
   0  17   2       6099.15       5689.92       357.70 o                         
   1  17   2       7222.07       8377.13       551.44 o                         
   2  17   2       1229.77        747.15       544.34 o                         
  -6  18   2       8647.21       5704.12       818.98 o                         
  -5  18   2       4484.87       3836.46       552.89 o                         
  -4  18   2      19731.43      19934.71      1215.08 o                         
  -3  18   2        155.63       -143.98       154.50 o                         
  -2  18   2       6007.66       4906.90       451.90 o                         
  -1  18   2       2428.24       2358.81       321.68 o                         
   0  18   2          8.14        112.61       333.57 o                         
   2 -19   3       1778.06       2103.98       804.44 o                         
   3 -19   3        410.75        453.98       273.44 o                         
   4 -19   3        307.42       1359.72       614.95 o                         
  -3 -18   3       5204.89       4594.69       475.77 o                         
  -2 -18   3        544.36        991.73       389.37 o                         
  -1 -18   3        415.60        427.82       314.24 o                         
   0 -18   3      10063.54      10590.47       778.25 o                         
   1 -18   3        744.59        914.81       206.82 o                         
   2 -18   3       2544.52       2168.89       265.19 o                         
   3 -18   3       7697.38       7995.40       541.10 o                         
   4 -18   3        879.04        317.30       224.63 o                         
   5 -18   3      12446.69      10403.74      1508.61 o                         
  -4 -17   3        581.24        371.13       187.18 o                         
  -3 -17   3        759.35        364.50       152.63 o                         
  -2 -17   3       2616.01       2961.80       258.40 o                         
  -1 -17   3       4253.48       4408.02       381.03 o                         
   0 -17   3      11188.93      11407.71       632.86 o                         
   1 -17   3       1055.59       1055.89       206.11 o                         
   2 -17   3       2953.68       3063.69       283.44 o                         
   3 -17   3        133.70        163.58       122.21 o                         
   4 -17   3        506.80        493.13       246.09 o                         
   5 -17   3        148.39        161.61       169.39 o                         
   6 -17   3        174.28        281.47       163.58 o                         
   7 -17   3        164.24        433.59       293.43 o                         
  -5 -16   3      18774.14      19125.24      1151.41 o                         
  -4 -16   3       2307.06       2346.00       213.68 o                         
  -3 -16   3       8337.49       8751.92       378.50 o                         
  -2 -16   3         12.10         47.08       109.38 o                         
  -1 -16   3       2072.32       2227.45       214.89 o                         
   0 -16   3       4577.51       4681.15       283.89 o                         
   1 -16   3       1837.57       2183.01       331.96 o                         
   2 -16   3       1007.06        990.36       206.33 o                         
   3 -16   3       6282.43       6408.22       396.06 o                         
   4 -16   3        787.75        489.29       142.59 o                         
   5 -16   3       7910.77       8090.86       531.57 o                         
   6 -16   3        710.84        747.12       258.16 o                         
   7 -16   3       7958.53       7328.98       708.97 o                         
   8 -16   3       1572.06       1775.34       376.03 o                         
  -6 -15   3         52.90        167.77       140.67 o                         
  -5 -15   3       1745.10       1499.93       204.16 o                         
  -4 -15   3        400.40        291.55       117.70 o                         
  -3 -15   3         66.19        -26.03        86.20 o                         
  -2 -15   3        296.00        419.29       107.72 o                         
  -1 -15   3       5898.28       5902.16       378.22 o                         
   0 -15   3      11171.95      10835.68       391.29 o                         
   1 -15   3       1226.48       1337.62       146.68 o                         
   2 -15   3       4902.57       4732.56       326.32 o                         
   3 -15   3        170.04        103.28       137.48 o                         
   4 -15   3        494.86        210.42       148.54 o                         
   5 -15   3        644.64        519.84       140.35 o                         
   6 -15   3         31.91        -47.27       137.76 o                         
   7 -15   3        393.22        443.65       139.00 o                         
   8 -15   3       3892.22       3421.05       326.90 o                         
   9 -15   3       3612.68       3474.43       604.34 o                         
  -7 -14   3       5260.37       6094.31       674.53 o                         
  -6 -14   3        299.76        536.41       140.83 o                         
  -5 -14   3      13655.84      13622.06       501.21 o                         
  -4 -14   3       2369.53       2192.76       189.14 o                         
  -3 -14   3       7401.25       7318.29       306.45 o                         
  -2 -14   3         51.59        186.22        88.53 o                         
  -1 -14   3       2116.09       2373.94       178.56 o                         
   0 -14   3       1566.65       1586.30       147.92 o                         
   1 -14   3       7713.88       7587.37       291.87 o                         
   2 -14   3       2242.52       2311.97       177.37 o                         
   3 -14   3      11861.58      12033.80       492.22 o                         
   4 -14   3       4303.33       4410.02       301.61 o                         
   5 -14   3      15738.33      16565.54       583.31 o                         
   6 -14   3       3766.05       3780.36       289.41 o                         
   7 -14   3      13200.74      12694.86       503.32 o                         
   8 -14   3        767.58        604.19       187.43 o                         
   9 -14   3       1001.41       1066.86       290.63 o                         
  -8 -13   3       3663.69       3739.15       459.58 o                         
  -7 -13   3        299.07        186.36       128.48 o                         
  -6 -13   3       1976.77       2204.65       215.73 o                         
  -5 -13   3       2715.35       2744.00       209.47 o                         
  -4 -13   3         11.09         93.45        93.12 o                         
  -3 -13   3        279.54        262.21        97.33 o                         
  -2 -13   3       2777.57       2778.07       188.51 o                         
  -1 -13   3       4674.15       4820.38       261.81 o                         
   0 -13   3      23314.98      23360.28       464.97 o                         
   1 -13   3      10622.16      10679.22       330.35 o                         
   2 -13   3      13313.34      13314.50       385.37 o                         
   3 -13   3        153.70         18.24       120.49 o                         
   4 -13   3         96.16        110.72       105.44 o                         
   5 -13   3       1910.41       1935.39       176.48 o                         
   6 -13   3       1132.14       1327.19       185.75 o                         
   7 -13   3        802.33        849.87       180.56 o                         
   8 -13   3      10700.33       9899.14       475.32 o                         
   9 -13   3       1688.42       1360.75       204.72 o                         
  -9 -12   3        336.39       -363.85       363.85 o                         
  -8 -12   3       2101.32       1481.39       248.12 o                         
  -7 -12   3       5652.48       5727.78       398.42 o                         
  -6 -12   3         87.68         40.88       105.75 o                         
  -5 -12   3      27632.15      26944.55       625.45 o                         
  -4 -12   3       1480.51       1196.23       132.54 o                         
  -3 -12   3      16862.11      16742.13       440.24 o                         
  -2 -12   3         18.01         55.70        79.31 o                         
  -1 -12   3       1328.10       1557.32       127.41 o                         
   0 -12   3      16413.60      16676.31       374.93 o                         
   1 -12   3       4241.39       4375.70       189.48 o                         
   2 -12   3       5248.22       5233.25       205.81 o                         
   3 -12   3      16808.54      17036.08       381.97 o                         
   4 -12   3        958.60       1052.67       126.94 o                         
   5 -12   3      23898.45      23323.23       514.86 o                         
   6 -12   3        384.37        254.28        92.21 o                         
   7 -12   3      16169.05      16537.17       502.97 o                         
   8 -12   3       1259.85       1053.32       168.09 o                         
   9 -12   3       5876.94       5905.78       338.02 o                         
  10 -12   3       2470.05       2773.06       477.01 o                         
  -9 -11   3       3967.51       4615.95       496.36 o                         
  -8 -11   3       5240.48       5094.90       337.13 o                         
  -7 -11   3         29.55         45.01       115.31 o                         
  -6 -11   3       1223.25       1167.24       152.91 o                         
  -5 -11   3       6325.95       6222.23       292.15 o                         
  -4 -11   3       2144.48       2230.16       175.25 o                         
  -3 -11   3       3025.37       3073.03       194.72 o                         
  -2 -11   3        679.18        786.75        99.06 o                         
  -1 -11   3       3512.74       3450.75       174.72 o                         
   0 -11   3      21613.59      21153.45       399.25 o                         
   1 -11   3       4086.58       4311.65       146.14 o                         
   2 -11   3      17753.59      18056.47       277.67 o                         
   3 -11   3        459.84        526.51        67.04 o                         
   4 -11   3         17.06        121.26        58.42 o                         
   5 -11   3        650.49        614.97       100.20 o                         
   6 -11   3         98.08         40.06        88.02 o                         
   7 -11   3       1087.78       1121.94       143.41 o                         
   8 -11   3       3850.26       3803.37       262.59 o                         
   9 -11   3        898.58        820.66       212.26 o                         
  10 -11   3       5466.09       5164.66       402.15 o                         
 -10 -10   3       2355.69       2260.00       535.09 o                         
  -9 -10   3        112.57        301.79       144.62 o                         
  -8 -10   3       5026.61       5182.27       337.67 o                         
  -7 -10   3       3405.17       3649.19       228.08 o                         
  -6 -10   3         11.24         -5.76        86.25 o                         
  -5 -10   3      41452.94      40569.84       625.63 o                         
  -4 -10   3       2719.47       2854.54       169.02 o                         
  -3 -10   3      25435.67      25643.32       481.67 o                         
  -2 -10   3        128.67        161.27        69.40 o                         
  -1 -10   3       1652.76       1415.69        82.57 o                         
   0 -10   3      15571.79      15182.57       219.58 o                         
   1 -10   3       6889.99       7126.42       153.83 o                         
   2 -10   3       5704.46       5876.94       147.36 o                         
   3 -10   3      10957.72      10928.94       228.17 o                         
   4 -10   3       2247.87       2182.62       117.10 o                         
   5 -10   3      13486.73      13536.38       278.77 o                         
   6 -10   3       1641.74       1630.25       134.30 o                         
   7 -10   3       9142.03       9459.68       379.06 o                         
   8 -10   3       2737.03       2988.45       230.70 o                         
   9 -10   3       1947.44       2123.48       242.28 o                         
  10 -10   3       6019.86       5658.23       388.58 o                         
 -10  -9   3       3943.42       4847.04       847.96 o                         
  -9  -9   3       7550.67       7446.06       435.90 o                         
  -8  -9   3       7261.60       7535.46       390.60 o                         
  -7  -9   3        308.39        214.13       103.74 o                         
  -6  -9   3         70.08        123.77        90.74 o                         
  -5  -9   3       4492.95       4177.13       199.41 o                         
  -4  -9   3        732.88        767.28       100.78 o                         
  -3  -9   3        236.68        260.44        68.41 o                         
  -2  -9   3        108.73        301.85        57.73 o                         
  -1  -9   3       6646.72       6668.35       199.16 o                         
   0  -9   3       5792.56       6149.36       130.42 o                         
   1  -9   3        718.23        741.21        55.07 o                         
   2  -9   3       8481.56       8697.42       165.52 o                         
   3  -9   3       2818.74       2836.88       111.79 o                         
   4  -9   3       2427.15       2729.21       120.47 o                         
   5  -9   3        380.16        487.61        64.90 o                         
   6  -9   3       2848.68       2884.20       180.58 o                         
   7  -9   3       1979.49       2089.38       191.22 o                         
   8  -9   3       1373.58       1545.60       195.24 o                         
   9  -9   3       2504.77       2359.80       237.20 o                         
  10  -9   3      12058.17      12400.53       597.51 o                         
  11  -9   3       4488.73       3674.59       521.99 o                         
 -11  -8   3       5828.54       5581.44       797.56 o                         
 -10  -8   3       3730.62       4025.45       309.14 o                         
  -9  -8   3        715.88        767.33       154.08 o                         
  -8  -8   3       3432.19       3566.19       242.07 o                         
  -7  -8   3       5486.07       5779.09       280.93 o                         
  -6  -8   3         18.60        134.82        77.58 o                         
  -5  -8   3      36476.58      35663.95       596.07 o                         
  -4  -8   3       7459.41       7180.23       200.30 o                         
  -3  -8   3      14060.13      14171.94       283.26 o                         
  -2  -8   3        124.93        227.00        47.61 o                         
  -1  -8   3       6689.46       6506.98       188.24 o                         
   0  -8   3      11244.77      11215.56       188.65 o                         
   1  -8   3       2391.40       2442.12        81.43 o                         
   2  -8   3      12803.79      12570.15       179.20 o                         
   3  -8   3      23416.29      23196.63       259.49 o                         
   4  -8   3        921.42        876.06        60.59 o                         
   5  -8   3      37738.88      38116.21       452.76 o                         
   6  -8   3      11574.58      11494.67       268.30 o                         
   7  -8   3      30419.95      31315.26       669.64 o                         
   8  -8   3       3443.63       3793.16       308.50 o                         
   9  -8   3       1546.12       1614.68       201.94 o                         
  10  -8   3       7132.91       7436.01       454.73 o                         
  11  -8   3         91.03        117.60       234.22 o                         
 -11  -7   3       1014.98       1717.64       346.39 o                         
 -10  -7   3       5296.49       5470.25       352.15 o                         
  -9  -7   3       8048.55       7896.77       397.33 o                         
  -8  -7   3       5395.08       5785.22       292.28 o                         
  -7  -7   3       2385.62       2208.97       183.70 o                         
  -6  -7   3       1598.08       1660.27       126.20 o                         
  -5  -7   3       2614.83       2763.85       151.57 o                         
  -4  -7   3       1295.95       1283.97        81.95 o                         
  -3  -7   3        681.85        756.58        79.67 o                         
  -2  -7   3        821.78        790.91        64.18 o                         
  -1  -7   3      10985.37      11069.74       227.61 o                         
   0  -7   3      40077.43      40553.21       339.27 o                         
   1  -7   3       8957.89       8798.89       126.65 o                         
   2  -7   3      40356.54      39830.08       348.57 o                         
   3  -7   3       2168.66       2168.38        76.15 o                         
   4  -7   3       1398.18       1362.10        62.90 o                         
   5  -7   3       1600.70       1585.64        71.93 o                         
   6  -7   3        438.58        457.30        83.97 o                         
   7  -7   3        602.99        566.74        86.24 o                         
   8  -7   3       4781.47       5159.03       273.82 o                         
   9  -7   3        438.19        554.05       130.09 o                         
  10  -7   3      11153.82      11627.76       489.25 o                         
  11  -7   3       3377.68       3490.22       303.80 o                         
  12  -7   3       2592.43       2868.16       823.00 o                         
 -12  -6   3         69.60       -434.99       434.99 o                         
 -11  -6   3       5416.90       5952.14       398.61 o                         
 -10  -6   3        545.10        493.32       136.06 o                         
  -9  -6   3       1252.65       1163.98       148.29 o                         
  -8  -6   3       2269.17       2127.43       178.76 o                         
  -7  -6   3      11565.58      11932.21       346.80 o                         
  -6  -6   3       1639.81       1796.76       128.74 o                         
  -5  -6   3      61075.31      60337.18       627.28 o                         
  -4  -6   3       5219.94       5042.63       186.03 o                         
  -3  -6   3      79662.05      78096.74       584.62 o                         
  -2  -6   3       2748.12       2728.11        99.38 o                         
  -1  -6   3      14507.70      14798.24       249.67 o                         
   0  -6   3      27056.84      27239.01       225.23 o                         
   1  -6   3       9391.82       9578.62       129.71 o                         
   2  -6   3      32811.15      32118.18       339.11 o                         
   3  -6   3      33437.65      33804.89       281.05 o                         
   4  -6   3       5268.72       5126.05       108.80 o                         
   5  -6   3      43131.16      42651.78       382.48 o                         
   6  -6   3       3556.20       3727.39       148.93 o                         
   7  -6   3      30291.63      30620.15       494.86 o                         
   8  -6   3        556.71        496.61        90.78 o                         
   9  -6   3       6812.05       6463.08       339.66 o                         
  10  -6   3       5169.17       5315.26       359.48 o                         
  11  -6   3       1179.72       1214.47       194.94 o                         
 -12  -5   3       1000.11       1021.92       360.07 o                         
 -11  -5   3         47.41        170.32       142.90 o                         
 -10  -5   3       9374.17       9557.62       407.90 o                         
  -9  -5   3       9138.33       9357.18       369.30 o                         
  -8  -5   3      15705.22      15723.17       439.71 o                         
  -7  -5   3        657.05        721.76        89.53 o                         
  -6  -5   3       7848.80       7574.97       201.74 o                         
  -5  -5   3      13750.57      13319.98       249.27 o                         
  -4  -5   3       2778.23       2743.12       106.58 o                         
  -3  -5   3       2039.93       1920.15        87.66 o                         
  -2  -5   3       2291.18       2320.94        87.20 o                         
  -1  -5   3      12612.24      13074.42       141.82 o                         
   0  -5   3      49898.12      49471.26       280.20 o                         
   1  -5   3      18436.80      18342.41       173.19 o                         
   2  -5   3      30553.55      30108.18       298.46 o                         
   3  -5   3        137.87        174.65        26.30 o                         
   4  -5   3       3763.48       3790.12       116.39 o                         
   5  -5   3        193.36        192.38        40.72 o                         
   6  -5   3        133.94        138.84        56.33 o                         
   7  -5   3        333.82        276.08        73.15 o                         
   8  -5   3       7854.77       8275.53       273.15 o                         
   9  -5   3        692.23        591.80       117.85 o                         
  10  -5   3       7308.35       7388.65       358.91 o                         
  11  -5   3       8152.29       7812.75       415.45 o                         
 -12  -4   3         89.50       -600.63       600.63 o                         
 -11  -4   3       5585.29       5561.01       401.54 o                         
 -10  -4   3       2381.99       2448.72       219.52 o                         
  -9  -4   3          2.06        -17.50        97.70 o                         
  -8  -4   3       9252.75       8927.46       308.45 o                         
  -7  -4   3       5706.60       6059.56       189.08 o                         
  -6  -4   3         14.84        100.23        51.04 o                         
  -5  -4   3      57177.01      55866.28       537.34 o                         
  -4  -4   3       1937.11       1767.06        93.96 o                         
  -3  -4   3      70414.08      69406.59       503.88 o                         
  -2  -4   3       9129.49       9467.15       147.05 o                         
  -1  -4   3       5815.03       5664.51        92.29 o                         
   0  -4   3       2915.56       2945.32        59.27 o                         
   1  -4   3      29220.63      29785.60       280.72 o                         
   2  -4   3       8322.54       8429.34       109.95 o                         
   3  -4   3       8094.93       8386.75       116.69 o                         
   4  -4   3        657.31        710.16        45.52 o                         
   5  -4   3      31305.62      31522.21       391.25 o                         
   6  -4   3       7402.37       7978.42       232.36 o                         
   7  -4   3      29733.89      30157.35       477.97 o                         
   8  -4   3          9.06        234.55        92.77 o                         
   9  -4   3       3503.25       3561.64       204.99 o                         
  10  -4   3       6656.93       6825.00       342.91 o                         
  11  -4   3        235.88        312.57       111.30 o                         
  12  -4   3        645.83        813.19       315.04 o                         
 -12  -3   3        205.87        241.60       154.30 o                         
 -11  -3   3        403.06        382.52       131.32 o                         
 -10  -3   3       5025.55       5159.43       297.66 o                         
  -9  -3   3      25145.75      24895.72       561.16 o                         
  -8  -3   3      12097.56      12410.50       286.07 o                         
  -7  -3   3       5140.76       5190.45       180.67 o                         
  -6  -3   3       1180.69       1240.80        84.62 o                         
  -5  -3   3      14482.46      14923.33       259.39 o                         
  -4  -3   3       4097.69       3991.56       128.72 o                         
  -3  -3   3       2699.40       2946.47        77.17 o                         
  -2  -3   3        129.92        123.81        20.94 o                         
  -1  -3   3      10589.39      11048.92       102.12 o                         
   0  -3   3       9114.52       8922.73        94.15 o                         
   1  -3   3       3197.61       3256.03        84.96 o                         
   2  -3   3      26044.36      26004.83       161.14 o                         
   3  -3   3       2812.36       2945.67        77.22 o                         
   4  -3   3       2124.63       2616.27        97.36 o                         
   5  -3   3        846.87        797.47        67.68 o                         
   6  -3   3       5577.54       5439.35       202.47 o                         
   7  -3   3       3968.99       4037.74       195.12 o                         
   8  -3   3       1259.20       1270.70       122.53 o                         
   9  -3   3       3437.97       3720.63       211.85 o                         
  10  -3   3      15835.30      16330.29       520.10 o                         
  11  -3   3       4279.81       4221.83       310.07 o                         
  12  -3   3       2641.67       3032.83       579.09 o                         
 -12  -2   3        838.43       1068.50       225.80 o                         
 -11  -2   3       4656.05       4534.25       290.22 o                         
 -10  -2   3       3169.48       3240.12       234.94 o                         
  -9  -2   3         23.47         92.49        87.33 o                         
  -8  -2   3       2688.92       3058.12       168.24 o                         
  -7  -2   3       4909.01       4873.75       136.86 o                         
  -6  -2   3       1109.25       1126.25        67.08 o                         
  -5  -2   3      54114.18      53540.79       404.87 o                         
  -4  -2   3        203.19        181.21        37.19 o                         
  -3  -2   3       7200.34       7007.99       108.94 o                         
  -2  -2   3        744.95        894.61        42.25 o                         
  -1  -2   3      29168.08      29137.67       245.90 o                         
   0  -2   3       2928.42       2915.75        53.93 o                         
   1  -2   3      12176.87      12827.62       115.88 o                         
   2  -2   3      31253.68      32533.91       211.08 o                         
   3  -2   3      14341.06      14618.61       164.76 o                         
   4  -2   3        565.88        533.06        49.66 o                         
   5  -2   3      32945.47      32820.59       352.85 o                         
   6  -2   3      10226.61      10267.85       218.81 o                         
   7  -2   3      37448.41      37774.79       516.66 o                         
   8  -2   3        726.31        774.06       113.36 o                         
   9  -2   3       5859.71       5989.21       280.71 o                         
  10  -2   3       8724.15       8886.72       359.25 o                         
  11  -2   3         59.93        346.61       220.82 o                         
  12  -2   3       1224.02       1121.78       626.11 o                         
 -12  -1   3         81.72         87.13       141.17 o                         
 -11  -1   3          4.10        -22.40        99.61 o                         
 -10  -1   3       2820.89       2829.11       209.00 o                         
  -9  -1   3       4760.68       4717.85       223.28 o                         
  -8  -1   3       8357.46       8427.73       232.38 o                         
  -7  -1   3       2599.72       2818.48       151.37 o                         
  -6  -1   3       4119.32       3960.25       129.93 o                         
  -5  -1   3       2058.92       2112.69       101.62 o                         
  -4  -1   3         30.51         22.97        33.00 o                         
  -3  -1   3       8194.95       8187.38       119.57 o                         
  -2  -1   3       4721.93       5372.51        81.56 o                         
  -1  -1   3      12454.09      13188.36       131.46 o                         
   0  -1   3      68686.11      67354.97       318.87 o                         
   1  -1   3      20027.43      19782.67       129.29 o                         
   2  -1   3      78922.98      80316.59       444.50 o                         
   3  -1   3       2164.56       2290.71        74.61 o                         
   4  -1   3        130.62        212.81        36.92 o                         
   5  -1   3       7896.35       8061.65       181.14 o                         
   6  -1   3       3103.31       3266.75       128.57 o                         
   7  -1   3       3692.34       3826.89       170.66 o                         
   8  -1   3       3074.19       3187.77       177.21 o                         
   9  -1   3        721.44        535.37        93.44 o                         
  10  -1   3       9706.82       9733.32       403.35 o                         
  11  -1   3       2893.79       2837.48       246.90 o                         
  12  -1   3       2503.79       2428.51       675.82 o                         
 -12   0   3         79.05        333.67       150.41 o                         
 -11   0   3      12067.53      11735.83       427.95 o                         
 -10   0   3       5085.32       5055.91       249.79 o                         
  -9   0   3        101.39        327.26        90.79 o                         
  -8   0   3       3152.98       3130.64       166.47 o                         
  -7   0   3      12503.17      12303.88       257.19 o                         
  -6   0   3       4219.62       4357.41       126.94 o                         
  -5   0   3      82349.60      83252.29       697.26 o                         
  -4   0   3       5876.33       5882.67       133.03 o                         
  -3   0   3     117693.98     118655.27       835.93 o                         
  -2   0   3        356.52        443.99        35.95 o                         
  -1   0   3      35502.23      35318.92       353.65 o                         
   0   0   3      66562.86      65355.63       320.76 o                         
   1   0   3       6557.34       7148.36        87.14 o                         
   2   0   3      42160.29      43458.03       278.13 o                         
   3   0   3      32730.79      33095.48       327.27 o                         
   4   0   3        381.34        435.75        61.06 o                         
   5   0   3      25267.92      25872.63       358.30 o                         
   6   0   3       3460.69       3734.51       169.33 o                         
   7   0   3      23349.38      23293.91       414.79 o                         
   8   0   3        744.22        616.22        89.86 o                         
   9   0   3       7966.26       7819.82       309.16 o                         
  10   0   3       3077.51       3018.08       217.67 o                         
  11   0   3        254.30        325.81       145.81 o                         
 -13   1   3       2108.88       2093.04       874.59 o                         
 -12   1   3        971.58        990.21       169.91 o                         
 -11   1   3         10.98        151.74        94.03 o                         
 -10   1   3       7630.99       7537.77       302.97 o                         
  -9   1   3       8649.28       8540.24       299.50 o                         
  -8   1   3      16973.52      17494.39       358.40 o                         
  -7   1   3       7548.80       7333.79       206.99 o                         
  -6   1   3      13757.03      13973.86       223.03 o                         
  -5   1   3       8893.02       9264.35       146.09 o                         
  -4   1   3        131.12        217.06        37.38 o                         
  -3   1   3       5477.58       5356.03        99.79 o                         
  -2   1   3       8886.31       9965.51       122.92 o                         
  -1   1   3       4721.09       4836.00        72.23 o                         
   0   1   3      22973.37      22019.89       155.15 o                         
   1   1   3      16303.65      16647.87       149.07 o                         
   2   1   3      39966.58      39349.36       369.80 o                         
   3   1   3       6474.30       6590.79       172.18 o                         
   4   1   3       7185.30       7295.04       188.50 o                         
   5   1   3        380.81        274.02        65.37 o                         
   6   1   3       1457.31       1584.30       111.19 o                         
   7   1   3        970.61       1193.99       113.75 o                         
   8   1   3        665.51        476.76       120.45 o                         
   9   1   3        347.31        501.87       112.30 o                         
  10   1   3      11539.38      11374.65       403.05 o                         
  11   1   3       6811.16       7086.26       455.05 o                         
 -13   2   3      21408.26      18406.03      1363.57 o                         
 -12   2   3        314.52        296.94       142.06 o                         
 -11   2   3      14683.16      14466.35       465.62 o                         
 -10   2   3       1204.30       1328.59       143.22 o                         
  -9   2   3         88.12        -13.05        78.56 o                         
  -8   2   3      22921.85      22626.68       371.62 o                         
  -7   2   3       4906.34       4790.09       126.61 o                         
  -6   2   3        458.76        526.82        58.00 o                         
  -5   2   3      83193.52      81891.87       561.11 o                         
  -4   2   3       9944.29       9649.11       120.59 o                         
  -3   2   3      92987.30      91887.31       409.16 o                         
  -2   2   3      12619.12      13163.84       160.24 o                         
  -1   2   3       4569.56       4375.69        74.11 o                         
   0   2   3        167.57        253.76        30.71 o                         
   1   2   3      26747.07      27016.81       254.78 o                         
   2   2   3      13162.59      13714.02       225.35 o                         
   3   2   3      21276.80      21715.16       308.50 o                         
   4   2   3       1273.54       1157.69        93.66 o                         
   5   2   3      34408.89      34921.90       452.45 o                         
   6   2   3       4509.52       4711.88       194.72 o                         
   7   2   3      35288.59      34834.46       508.72 o                         
   8   2   3        356.85        430.58        88.20 o                         
   9   2   3       2596.40       2665.27       223.41 o                         
  10   2   3       5569.00       5794.80       297.37 o                         
  11   2   3         48.62        423.13       155.10 o                         
 -13   3   3       2651.14       2960.88       547.87 o                         
 -12   3   3          9.43        -39.13       151.77 o                         
 -11   3   3        107.80        205.26       114.15 o                         
 -10   3   3       5813.15       5710.44       279.49 o                         
  -9   3   3      20053.50      18983.82       442.15 o                         
  -8   3   3       8972.52       8967.65       299.03 o                         
  -7   3   3       8893.33       8720.07       223.95 o                         
  -6   3   3       6208.44       6339.15       154.09 o                         
  -5   3   3        207.77        219.56        46.00 o                         
  -4   3   3        610.39        677.14        48.91 o                         
  -3   3   3       3770.55       3939.01       107.77 o                         
  -2   3   3       3998.22       3951.36        95.54 o                         
  -1   3   3       3305.59       3453.26        85.90 o                         
   0   3   3       2101.83       1891.79        78.04 o                         
   1   3   3       3748.15       3486.39       117.33 o                         
   2   3   3      39662.52      39169.29       362.33 o                         
   3   3   3       7422.56       7319.35       196.10 o                         
   4   3   3       4826.06       4842.21       167.94 o                         
   5   3   3        184.90        190.56        73.91 o                         
   6   3   3       4796.89       4614.14       211.50 o                         
   7   3   3       5306.64       5432.90       235.14 o                         
   8   3   3        584.23        719.45       114.18 o                         
   9   3   3       2231.95       2545.49       187.44 o                         
  10   3   3       8540.71       8952.62       389.18 o                         
  11   3   3       7278.72       7307.97       534.22 o                         
 -13   4   3      19049.78      18095.14      1282.30 o                         
 -12   4   3       1839.73       1673.15       200.91 o                         
 -11   4   3      10424.62      10560.58       433.80 o                         
 -10   4   3        765.64        643.38       116.23 o                         
  -9   4   3        639.29        705.22       120.78 o                         
  -8   4   3       1114.88       1340.71       127.77 o                         
  -7   4   3       2545.58       2503.01       150.55 o                         
  -6   4   3        677.51        808.58        54.82 o                         
  -5   4   3      53648.64      53283.84       528.58 o                         
  -4   4   3       1829.62       1847.77        81.40 o                         
  -3   4   3      76058.07      76034.93       513.50 o                         
  -2   4   3       9386.35       9528.82       174.26 o                         
  -1   4   3      24372.77      23797.88       258.01 o                         
   0   4   3       9725.96      10201.89       189.24 o                         
   1   4   3       3593.32       3580.45       136.27 o                         
   2   4   3      19356.38      18864.99       276.52 o                         
   3   4   3       5075.56       5134.83       152.00 o                         
   4   4   3        857.20        867.27        86.68 o                         
   5   4   3      49144.00      49240.25       628.74 o                         
   6   4   3      14314.78      14313.28       364.10 o                         
   7   4   3      28841.44      28590.84       564.75 o                         
   8   4   3        199.84        337.22       102.08 o                         
   9   4   3       4484.09       4438.58       246.80 o                         
  10   4   3       4339.86       4446.29       325.11 o                         
 -13   5   3       3382.93       3376.11       571.34 o                         
 -12   5   3        118.45        166.94       129.96 o                         
 -11   5   3        228.25        218.64       109.89 o                         
 -10   5   3       4976.65       5289.76       278.32 o                         
  -9   5   3       7197.89       7330.31       321.10 o                         
  -8   5   3       7258.12       7516.15       273.02 o                         
  -7   5   3       1329.22       1478.06       137.33 o                         
  -6   5   3       8466.07       8546.82       184.55 o                         
  -5   5   3       5233.14       5370.21       149.90 o                         
  -4   5   3        264.75        316.28        48.86 o                         
  -3   5   3       9273.80       9075.53       190.70 o                         
  -2   5   3        417.54        537.83        60.39 o                         
  -1   5   3       1627.18       1927.06        90.38 o                         
   0   5   3      20792.50      20779.92       291.12 o                         
   1   5   3      26813.98      27255.98       388.74 o                         
   2   5   3      40209.95      39543.61       461.79 o                         
   3   5   3       3025.83       3059.91       129.98 o                         
   4   5   3       3726.37       3558.08       135.29 o                         
   5   5   3        875.69        979.09       114.62 o                         
   6   5   3        103.36        147.96        84.98 o                         
   7   5   3       3904.07       4236.90       236.14 o                         
   8   5   3       1070.09        931.19       126.78 o                         
   9   5   3         26.63        100.00       103.31 o                         
  10   5   3       6575.75       6717.34       391.75 o                         
 -13   6   3      13531.75      13305.99      1695.33 o                         
 -12   6   3        151.55        105.83       110.57 o                         
 -11   6   3      12247.66      11899.69       445.89 o                         
 -10   6   3       2582.57       2648.57       218.25 o                         
  -9   6   3       1853.28       1437.89       159.58 o                         
  -8   6   3       5568.73       5620.97       266.78 o                         
  -7   6   3       1791.27       1826.00       105.05 o                         
  -6   6   3       6342.00       6265.08       166.42 o                         
  -5   6   3      40093.45      39292.27       352.55 o                         
  -4   6   3        335.09        352.58        52.80 o                         
  -3   6   3      58068.16      56997.25       495.08 o                         
  -2   6   3       9938.85      10027.08       210.00 o                         
  -1   6   3      34160.35      34003.54       544.42 o                         
   0   6   3      14338.01      14749.15       274.65 o                         
   1   6   3       1452.05       1653.26        99.30 o                         
   2   6   3      32759.44      33345.51       467.88 o                         
   3   6   3       6423.02       6170.05       222.28 o                         
   4   6   3       4765.13       4899.65       193.68 o                         
   5   6   3      17878.00      18247.41       414.27 o                         
   6   6   3       2424.10       2381.33       161.87 o                         
   7   6   3      19816.15      19422.69       502.16 o                         
   8   6   3        256.09        259.71       109.12 o                         
   9   6   3       4420.07       4416.98       304.05 o                         
  10   6   3       3436.17       3417.73       692.62 o                         
 -13   7   3       4547.65       3878.59       969.73 o                         
 -12   7   3        128.83         52.16        95.74 o                         
 -11   7   3       1145.90       1230.18       163.14 o                         
 -10   7   3       3622.31       3894.28       251.96 o                         
  -9   7   3       7379.56       7728.96       331.68 o                         
  -8   7   3      18385.89      18868.44       383.27 o                         
  -7   7   3       8295.06       8941.96       242.79 o                         
  -6   7   3       3177.88       3061.45       110.75 o                         
  -5   7   3       4591.95       4704.16       135.11 o                         
  -4   7   3       1027.37        874.21        68.86 o                         
  -3   7   3      14065.02      14341.60       229.65 o                         
  -2   7   3       1534.94       1577.46        88.95 o                         
  -1   7   3        590.57        594.21        71.69 o                         
   0   7   3      12982.75      12825.84       284.40 o                         
   1   7   3        613.83        717.16        78.60 o                         
   2   7   3      20839.15      20714.53       385.94 o                         
   3   7   3       2624.16       2776.02       157.25 o                         
   4   7   3        803.19       1029.63       111.16 o                         
   5   7   3       1296.48       1404.46       132.03 o                         
   6   7   3        557.35        498.71        97.83 o                         
   7   7   3        646.58        742.97       112.45 o                         
   8   7   3         48.71         74.16       118.40 o                         
   9   7   3        424.03        396.36       189.90 o                         
 -12   8   3        140.13        227.28       157.38 o                         
 -11   8   3      13757.10      12851.88       477.98 o                         
 -10   8   3       1321.09       1120.18       155.73 o                         
  -9   8   3         25.76        144.97        95.62 o                         
  -8   8   3       7721.19       8022.43       253.26 o                         
  -7   8   3       2947.09       2965.65       142.85 o                         
  -6   8   3       7959.91       7943.08       198.61 o                         
  -5   8   3      21807.34      21348.66       263.66 o                         
  -4   8   3        996.84        904.63        68.97 o                         
  -3   8   3      38323.20      37707.80       407.42 o                         
  -2   8   3        120.86        166.10        44.20 o                         
  -1   8   3      17367.15      17232.59       335.24 o                         
   0   8   3        214.89        340.59        55.86 o                         
   1   8   3       4657.06       4639.78       157.81 o                         
   2   8   3      10914.96      10977.67       275.79 o                         
   3   8   3       4197.28       4066.05       198.35 o                         
   4   8   3        433.90        556.29       106.66 o                         
   5   8   3      10053.90      10322.78       365.20 o                         
   6   8   3       4427.38       4436.50       260.21 o                         
   7   8   3      23612.92      23658.39       624.26 o                         
   8   8   3        676.23        882.09       185.36 o                         
   9   8   3       1915.56       1916.15       488.27 o                         
 -12   9   3        447.84        432.29       284.64 o                         
 -11   9   3        343.63        143.86       115.19 o                         
 -10   9   3       3655.68       3851.35       261.96 o                         
  -9   9   3       8391.66       8935.40       352.26 o                         
  -8   9   3      10312.98      10235.52       298.93 o                         
  -7   9   3      12573.84      12367.69       331.29 o                         
  -6   9   3       7281.98       7491.85       217.02 o                         
  -5   9   3        460.27        424.18        66.02 o                         
  -4   9   3         42.65         68.43        56.73 o                         
  -3   9   3        465.84        556.17        61.82 o                         
  -2   9   3       1075.92       1164.20        76.41 o                         
  -1   9   3       2701.76       2816.49       135.21 o                         
   0   9   3       5729.66       5611.06       170.25 o                         
   1   9   3      14699.73      14687.03       272.83 o                         
   2   9   3      15199.32      15351.99       300.25 o                         
   3   9   3       5648.23       5720.09       238.20 o                         
   4   9   3       2281.55       2298.71       215.38 o                         
   5   9   3        753.64        618.99       151.32 o                         
   6   9   3       3641.51       3855.83       273.40 o                         
   7   9   3       3695.85       3762.14       276.32 o                         
   8   9   3         32.16        -44.85       157.36 o                         
 -12  10   3        862.13         92.02       326.47 o                         
 -11  10   3      11583.21      12212.21       611.43 o                         
 -10  10   3        157.96        204.21       109.54 o                         
  -9  10   3       1937.35       2183.27       199.29 o                         
  -8  10   3       1067.29        934.15       111.77 o                         
  -7  10   3       3590.91       4003.55       185.69 o                         
  -6  10   3         56.63        109.38        66.01 o                         
  -5  10   3      20489.74      20039.61       338.64 o                         
  -4  10   3        379.24        311.32        66.29 o                         
  -3  10   3      36742.26      37163.46       424.99 o                         
  -2  10   3       8499.69       8421.21       253.86 o                         
  -1  10   3      16587.65      16711.62       356.91 o                         
   0  10   3       1297.85       1248.33       127.39 o                         
   1  10   3       5503.23       5466.02       239.86 o                         
   2  10   3      10336.75      10266.74       352.88 o                         
   3  10   3       2126.58       2431.58       196.09 o                         
   4  10   3        325.46        427.33       131.07 o                         
   5  10   3      20126.01      19952.14       714.15 o                         
   6  10   3       3102.25       2855.98       237.19 o                         
   7  10   3      18650.16      18858.60       666.16 o                         
   8  10   3       1430.66       1072.96      1103.12 o                         
 -11  11   3        298.19        395.27       291.73 o                         
 -10  11   3       1883.06       2101.74       248.67 o                         
  -9  11   3       4271.28       4638.82       298.54 o                         
  -8  11   3       5373.53       5732.02       274.99 o                         
  -7  11   3       5140.94       5486.27       234.87 o                         
  -6  11   3      10705.62      10149.25       299.34 o                         
  -5  11   3         17.78         74.46        68.45 o                         
  -4  11   3        281.01        336.26        78.20 o                         
  -3  11   3       3394.59       3497.69       183.02 o                         
  -2  11   3         37.42         76.66        74.73 o                         
  -1  11   3        433.94        506.68       125.16 o                         
   0  11   3       6906.82       6966.59       257.46 o                         
   1  11   3      12338.19      12131.48       442.15 o                         
   2  11   3      28520.14      28732.65       691.99 o                         
   3  11   3       5005.22       4886.34       315.74 o                         
   4  11   3       5289.18       5471.49       337.75 o                         
   5  11   3        197.17        202.81       129.39 o                         
   6  11   3         91.63        135.25       132.83 o                         
   7  11   3       1941.05       1774.06       324.50 o                         
 -11  12   3       8272.02       9274.93      1451.67 o                         
 -10  12   3       1081.40       1121.31       227.60 o                         
  -9  12   3       2010.83       2095.05       198.29 o                         
  -8  12   3       4317.39       4812.26       274.95 o                         
  -7  12   3       1340.76       1386.14       140.61 o                         
  -6  12   3       1467.78       1343.25       120.45 o                         
  -5  12   3      26539.78      25522.82       481.48 o                         
  -4  12   3        288.70        467.49        85.35 o                         
  -3  12   3      40809.97      39609.70       612.64 o                         
  -2  12   3       3015.46       3096.46       182.21 o                         
  -1  12   3      18782.25      18806.56       434.83 o                         
   0  12   3       1815.47       1926.95       151.90 o                         
   1  12   3       2096.58       2012.22       182.76 o                         
   2  12   3       6396.03       6557.81       319.98 o                         
   3  12   3       1594.69       1630.47       189.32 o                         
   4  12   3        503.43        486.93       134.00 o                         
   5  12   3      11847.64      11278.59       462.80 o                         
   6  12   3        844.38        747.31       171.61 o                         
   7  12   3      10626.71      10666.57      2367.97 o                         
 -10  13   3       1605.70       1953.24       819.76 o                         
  -9  13   3       1897.16       1740.54       378.86 o                         
  -8  13   3       8202.96       8084.89       366.11 o                         
  -7  13   3       4483.24       4638.38       244.63 o                         
  -6  13   3       7650.64       8034.20       310.46 o                         
  -5  13   3         51.15        188.83        88.64 o                         
  -4  13   3        103.64        103.94        99.19 o                         
  -3  13   3       5463.81       5856.99       251.14 o                         
  -2  13   3        463.36        413.86        94.07 o                         
  -1  13   3        291.19        295.53        89.38 o                         
   0  13   3       2550.85       2809.08       201.83 o                         
   1  13   3       1580.09       1435.74       165.07 o                         
   2  13   3      11061.77      11231.02       426.51 o                         
   3  13   3       2760.00       2676.30       235.00 o                         
   4  13   3       2783.75       2376.08       227.31 o                         
   5  13   3        135.06        126.74       127.05 o                         
   6  13   3         91.82        303.95       276.61 o                         
  -9  14   3         43.32        237.76       164.81 o                         
  -8  14   3       5386.57       6068.67       486.73 o                         
  -7  14   3          7.49        146.95       100.96 o                         
  -6  14   3       4136.25       4253.55       241.72 o                         
  -5  14   3       7332.97       7493.96       344.60 o                         
  -4  14   3       1296.32       1228.56       126.74 o                         
  -3  14   3      16542.07      16722.08       457.82 o                         
  -2  14   3        682.55        741.21       111.64 o                         
  -1  14   3       7448.26       7116.78       310.79 o                         
   0  14   3        588.12        426.04        96.13 o                         
   1  14   3        450.74        465.84       104.90 o                         
   2  14   3       3369.58       3814.73       258.98 o                         
   3  14   3       1165.22       1358.22       187.56 o                         
   4  14   3        419.92        603.71       148.28 o                         
   5  14   3       4582.94       4898.94       766.49 o                         
  -8  15   3       3933.80       4013.12       413.44 o                         
  -7  15   3       4175.09       3662.21       260.51 o                         
  -6  15   3       2504.48       2278.02       211.36 o                         
  -5  15   3        147.99         71.21       106.89 o                         
  -4  15   3        572.21        433.67       116.90 o                         
  -3  15   3        588.87        714.62       130.05 o                         
  -2  15   3        545.79        725.30       120.37 o                         
  -1  15   3         14.55         72.36        87.72 o                         
   0  15   3        800.87        964.94       163.60 o                         
   1  15   3       2153.57       2044.85       187.99 o                         
   2  15   3       6207.13       6710.34       353.37 o                         
   3  15   3       4682.26       4975.37       305.99 o                         
   4  15   3       1155.72       1623.98       678.13 o                         
  -7  16   3        475.60        398.30       446.05 o                         
  -6  16   3       1153.82       1411.96       181.81 o                         
  -5  16   3       4163.17       4525.09       283.06 o                         
  -4  16   3        395.76        478.67       158.68 o                         
  -3  16   3      13989.27      14622.09       510.63 o                         
  -2  16   3       1659.45       1667.53       184.18 o                         
  -1  16   3       9053.45       9266.93       396.49 o                         
   0  16   3        224.84        166.27       113.90 o                         
   1  16   3        242.95        239.80       116.02 o                         
   2  16   3       6879.67       6852.85       709.05 o                         
   3  16   3        275.04        327.82       407.52 o                         
  -7  17   3       1943.68       1651.47       655.47 o                         
  -6  17   3       2561.18       2994.03       425.85 o                         
  -5  17   3         26.69         50.39       108.91 o                         
  -4  17   3        118.66        217.38       119.57 o                         
  -3  17   3       1157.20       1223.67       180.35 o                         
  -2  17   3        247.26        357.84       129.26 o                         
  -1  17   3        887.59        887.71       254.90 o                         
   0  17   3       1996.72       2440.09       499.79 o                         
   1  17   3       2183.68       1446.14       405.01 o                         
  -6  18   3       2593.60       1589.94       479.79 o                         
  -5  18   3       4736.28       4365.73       676.08 o                         
  -4  18   3         58.24         85.79       146.65 o                         
  -3  18   3      20135.29      18916.36       976.02 o                         
  -2  18   3       2660.60       2714.18       320.45 o                         
  -1  18   3      11552.07      13414.94      1663.02 o                         
   0 -19   4        191.25        -33.08       421.68 o                         
   1 -19   4       6113.07       4233.00      1053.49 o                         
   2 -19   4       4006.34       5844.80      1246.41 o                         
   3 -19   4       8496.62       7004.01       876.89 o                         
  -3 -18   4        983.24        793.89       551.88 o                         
  -2 -18   4      13936.62      13958.26      1250.68 o                         
  -1 -18   4        181.51        -92.94       212.75 o                         
   0 -18   4       3612.17       3904.61       479.54 o                         
   1 -18   4       5803.59       5370.09       560.24 o                         
   2 -18   4        188.68         45.17       188.07 o                         
   3 -18   4       7564.79       7424.81       622.00 o                         
   4 -18   4       2261.07       2317.05       429.64 o                         
  -4 -17   4       1991.40       2886.61       342.80 o                         
  -3 -17   4        518.54        346.16       183.81 o                         
  -2 -17   4       3932.29       4441.84       352.44 o                         
  -1 -17   4         66.87         86.28       177.71 o                         
   0 -17   4        143.17        134.85       183.96 o                         
   1 -17   4       7992.24       9334.96       523.79 o                         
   2 -17   4       1782.97       1575.45       215.06 o                         
   3 -17   4       5724.39       5215.61       364.70 o                         
   4 -17   4        365.14        558.14       145.04 o                         
   5 -17   4        295.47         68.64       180.98 o                         
   6 -17   4       1374.17       2186.68       383.43 o                         
  -5 -16   4       1113.96        860.15       178.05 o                         
  -4 -16   4       6834.35       6449.53       382.28 o                         
  -3 -16   4       3038.77       2789.45       219.97 o                         
  -2 -16   4      17066.11      17199.29       532.08 o                         
  -1 -16   4        328.43        118.28       135.92 o                         
   0 -16   4       3956.65       4505.86       364.54 o                         
   1 -16   4       1158.51       1087.36       185.52 o                         
   2 -16   4        420.05        618.63       153.47 o                         
   3 -16   4       5492.40       5335.09       362.92 o                         
   4 -16   4       2277.78       2414.65       255.08 o                         
   5 -16   4         22.04        273.06       183.20 o                         
   6 -16   4       8809.82       8896.52       569.13 o                         
   7 -16   4       2015.83       1688.75       311.20 o                         
  -6 -15   4       3163.25       3224.64       297.10 o                         
  -5 -15   4       1742.81       1952.84       213.10 o                         
  -4 -15   4         54.54         39.51       104.28 o                         
  -3 -15   4        316.74        344.44       107.89 o                         
  -2 -15   4        499.90        496.26       125.05 o                         
  -1 -15   4        176.94        259.41        96.08 o                         
   0 -15   4        794.92        804.56       113.33 o                         
   1 -15   4       5070.64       4455.57       402.63 o                         
   2 -15   4       9278.69       8993.68       445.62 o                         
   3 -15   4       7211.51       6750.85       391.09 o                         
   4 -15   4        700.69        467.82       124.00 o                         
   5 -15   4         83.70        -16.78       132.05 o                         
   6 -15   4        335.64        225.47       145.85 o                         
   7 -15   4       2128.67       1930.64       213.98 o                         
   8 -15   4       1102.73        966.04       296.52 o                         
  -7 -14   4       1340.04       1455.14       243.81 o                         
  -6 -14   4        604.08        737.23       207.77 o                         
  -5 -14   4          6.55        -53.71       122.12 o                         
  -4 -14   4       9345.64       9841.77       391.19 o                         
  -3 -14   4        595.28        500.02       117.12 o                         
  -2 -14   4      21031.71      21609.32       530.06 o                         
  -1 -14   4       4027.63       4159.55       239.34 o                         
   0 -14   4      11043.26      10713.22       373.20 o                         
   1 -14   4       3112.60       2979.36       198.97 o                         
   2 -14   4       1164.48       1040.51       164.55 o                         
   3 -14   4       6924.66       6711.11       376.45 o                         
   4 -14   4       2423.03       2179.30       219.86 o                         
   5 -14   4        345.18        600.52       142.87 o                         
   6 -14   4      23829.77      23010.11       818.82 o                         
   7 -14   4       6855.76       6923.50       382.34 o                         
   8 -14   4      14554.93      14379.75       591.75 o                         
   9 -14   4         26.41        153.28       322.04 o                         
  -8 -13   4       2275.21       2338.21       428.51 o                         
  -7 -13   4       6283.00       6403.39       381.44 o                         
  -6 -13   4       2703.12       2802.08       246.00 o                         
  -5 -13   4       4528.52       4812.55       310.08 o                         
  -4 -13   4         59.59        -30.00        93.52 o                         
  -3 -13   4        203.13        199.29        89.96 o                         
  -2 -13   4       3214.42       3256.87       200.64 o                         
  -1 -13   4         21.60        168.42        74.88 o                         
   0 -13   4        869.51        779.77       100.43 o                         
   1 -13   4      13612.79      13784.72       364.61 o                         
   2 -13   4      13998.49      13687.19       503.07 o                         
   3 -13   4      31957.03      31827.80       763.89 o                         
   4 -13   4       2567.22       2563.97       227.69 o                         
   5 -13   4        505.89        457.73       120.08 o                         
   6 -13   4       1908.03       2386.29       230.36 o                         
   7 -13   4        702.18        529.23       130.12 o                         
   8 -13   4        448.05        336.12       129.14 o                         
   9 -13   4       2071.43       1351.39       213.78 o                         
  -8 -12   4       3686.48       4286.22       308.59 o                         
  -7 -12   4       3370.73       3771.13       291.28 o                         
  -6 -12   4       2602.30       2576.81       215.75 o                         
  -5 -12   4       1135.20       1118.55       147.67 o                         
  -4 -12   4      21974.21      20702.14       544.38 o                         
  -3 -12   4       2006.02       1954.57       164.15 o                         
  -2 -12   4      38995.53      39495.59       596.02 o                         
  -1 -12   4       2810.44       3105.94       169.65 o                         
   0 -12   4      14740.93      14484.13       341.12 o                         
   1 -12   4       6518.64       6666.20       244.16 o                         
   2 -12   4       1796.90       1736.02       124.56 o                         
   3 -12   4      13702.26      13758.19       434.31 o                         
   4 -12   4       6865.57       6754.56       287.21 o                         
   5 -12   4         42.18        186.03        92.93 o                         
   6 -12   4      19225.61      19520.09       501.09 o                         
   7 -12   4       2529.60       2469.79       222.25 o                         
   8 -12   4      14524.11      13835.52       508.00 o                         
   9 -12   4        428.05        456.00       149.16 o                         
  10 -12   4       4631.42       4104.39       998.11 o                         
  -9 -11   4       1246.07        628.47       532.08 o                         
  -8 -11   4       1027.10        766.03       175.24 o                         
  -7 -11   4      12829.99      12191.95       488.55 o                         
  -6 -11   4       5176.10       5499.52       279.53 o                         
  -5 -11   4       6982.71       7079.25       306.36 o                         
  -4 -11   4        531.53        519.95       107.29 o                         
  -3 -11   4        781.09        947.55       109.12 o                         
  -2 -11   4      13424.08      13620.43       322.73 o                         
  -1 -11   4       2152.94       2281.87       131.55 o                         
   0 -11   4        113.07        153.33        44.39 o                         
   1 -11   4      15213.46      15701.18       287.99 o                         
   2 -11   4       7123.46       7059.26       198.96 o                         
   3 -11   4      25526.96      26873.16       405.61 o                         
   4 -11   4       2972.65       3036.52       186.09 o                         
   5 -11   4       1595.19       1440.76       139.96 o                         
   6 -11   4       1155.98        921.74       130.39 o                         
   7 -11   4        684.96        664.92       126.56 o                         
   8 -11   4       1051.97        894.34       180.18 o                         
   9 -11   4       1013.03        937.64       164.77 o                         
  10 -11   4        814.35        979.80       312.97 o                         
 -10 -10   4       9284.58       9500.58      1390.56 o                         
  -9 -10   4       1330.31       1530.48       222.42 o                         
  -8 -10   4         23.01         82.01       107.21 o                         
  -7 -10   4       8335.33       8716.97       353.39 o                         
  -6 -10   4        505.44        440.43        98.97 o                         
  -5 -10   4       5120.83       5181.34       241.25 o                         
  -4 -10   4      17207.94      17051.52       406.33 o                         
  -3 -10   4       6387.10       6185.31       239.49 o                         
  -2 -10   4      36662.87      35797.00       501.28 o                         
  -1 -10   4        559.55        627.78        79.87 o                         
   0 -10   4      10205.75      10328.18       183.86 o                         
   1 -10   4       3213.41       3103.56       115.50 o                         
   2 -10   4        391.83        457.82        64.47 o                         
   3 -10   4       9543.20       9631.72       213.17 o                         
   4 -10   4      12386.12      12652.16       349.37 o                         
   5 -10   4        126.36        164.09        82.53 o                         
   6 -10   4      13049.14      12210.72       388.50 o                         
   7 -10   4       4667.00       4391.67       268.15 o                         
   8 -10   4      14035.23      13572.48       479.62 o                         
   9 -10   4         88.68         25.11       116.37 o                         
  10 -10   4       2132.05       2316.59       260.41 o                         
 -10  -9   4         79.46        441.98       178.54 o                         
  -9  -9   4       1083.56        743.29       165.67 o                         
  -8  -9   4       2227.17       1937.99       201.06 o                         
  -7  -9   4       9088.50       8699.44       319.21 o                         
  -6  -9   4      10705.31      10856.17       340.12 o                         
  -5  -9   4       8574.09       8403.27       258.86 o                         
  -4  -9   4        299.04        253.00        83.09 o                         
  -3  -9   4        112.42        163.09        76.48 o                         
  -2  -9   4       2834.52       2855.36       128.91 o                         
  -1  -9   4       4150.91       4459.02       166.07 o                         
   0  -9   4          2.25         33.28        40.63 o                         
   1  -9   4       4747.99       4737.47       129.37 o                         
   2  -9   4      12998.43      12709.79       199.30 o                         
   3  -9   4      23237.10      23362.61       305.90 o                         
   4  -9   4       4041.99       4161.13       125.92 o                         
   5  -9   4       1283.75       1108.07       127.52 o                         
   6  -9   4       1976.62       1805.65       165.79 o                         
   7  -9   4       6729.38       6973.33       321.70 o                         
   8  -9   4       2472.78       2554.40       241.73 o                         
   9  -9   4        122.41        363.43       177.53 o                         
  10  -9   4         67.61        178.06       155.61 o                         
  11  -9   4       7073.61       6633.54       848.95 o                         
 -11  -8   4       2145.77       2237.69       513.40 o                         
 -10  -8   4       8858.22       8321.97       427.76 o                         
  -9  -8   4        115.11        215.60       131.15 o                         
  -8  -8   4       1065.90       1105.82       162.80 o                         
  -7  -8   4       7295.75       7326.25       282.81 o                         
  -6  -8   4        254.67        231.91        77.38 o                         
  -5  -8   4       2452.29       2723.71       150.95 o                         
  -4  -8   4      16970.40      16952.90       302.29 o                         
  -3  -8   4        621.25        732.44        94.74 o                         
  -2  -8   4      53559.73      52160.24       545.84 o                         
  -1  -8   4       5698.29       5869.45       147.42 o                         
   0  -8   4       9806.04       9923.87       182.82 o                         
   1  -8   4       6503.45       6493.30       121.97 o                         
   2  -8   4        560.42        615.39        43.47 o                         
   3  -8   4      29146.81      29169.68       262.84 o                         
   4  -8   4       2849.69       2845.54        83.22 o                         
   5  -8   4        510.14        475.88        55.73 o                         
   6  -8   4      25947.07      25795.51       530.07 o                         
   7  -8   4       6213.88       6477.71       318.10 o                         
   8  -8   4      18996.63      18894.59       600.35 o                         
   9  -8   4        105.66        282.39       123.15 o                         
  10  -8   4       3634.98       3462.41       293.63 o                         
  11  -8   4       5098.95       4719.47       575.14 o                         
 -11  -7   4         22.54        -49.82       199.06 o                         
 -10  -7   4        837.42        566.29       137.14 o                         
  -9  -7   4       2032.68       2464.10       237.39 o                         
  -8  -7   4       2799.77       2721.59       202.36 o                         
  -7  -7   4       6943.49       6934.70       282.43 o                         
  -6  -7   4       3342.46       3386.35       158.34 o                         
  -5  -7   4       6295.77       6445.50       201.85 o                         
  -4  -7   4         10.44        -14.87        46.03 o                         
  -3  -7   4        113.67        138.55        35.44 o                         
  -2  -7   4       5955.84       6003.27       187.54 o                         
  -1  -7   4        840.16        991.99        69.57 o                         
   0  -7   4         42.33         70.31        30.23 o                         
   1  -7   4      11850.95      11556.74       218.38 o                         
   2  -7   4      13975.71      13537.35       180.06 o                         
   3  -7   4      44606.48      43553.78       284.80 o                         
   4  -7   4       4442.15       4362.14       107.09 o                         
   5  -7   4       4624.62       4937.38       155.92 o                         
   6  -7   4       1010.90       1042.43        80.86 o                         
   7  -7   4       3312.34       3282.19       240.49 o                         
   8  -7   4       3432.68       3498.97       233.49 o                         
   9  -7   4       1989.28       2180.10       207.37 o                         
  10  -7   4          6.20         42.69       114.91 o                         
  11  -7   4       6454.40       6454.76       563.89 o                         
 -12  -6   4      10170.83      12795.86      1642.87 o                         
 -11  -6   4        580.17        456.13       137.06 o                         
 -10  -6   4      16307.56      17593.90       617.52 o                         
  -9  -6   4         32.76        -47.85        99.19 o                         
  -8  -6   4       7410.68       7983.78       323.07 o                         
  -7  -6   4       6264.05       6558.57       262.39 o                         
  -6  -6   4        767.98        863.04        90.76 o                         
  -5  -6   4       6243.82       6293.13       171.63 o                         
  -4  -6   4      39546.96      39188.38       409.57 o                         
  -3  -6   4       3170.60       3051.21       117.11 o                         
  -2  -6   4     134932.03     133076.78      1159.23 o                         
  -1  -6   4      23850.90      23800.33       295.65 o                         
   0  -6   4      48644.88      48399.09       304.97 o                         
   1  -6   4      12069.83      11931.13       156.88 o                         
   2  -6   4       3174.09       3247.05       114.08 o                         
   3  -6   4      39438.96      38766.64       219.60 o                         
   4  -6   4       8265.22       8985.65       147.95 o                         
   5  -6   4       1028.39       1067.03        71.37 o                         
   6  -6   4      41004.32      41579.14       498.18 o                         
   7  -6   4       4864.58       4722.37       200.27 o                         
   8  -6   4      22371.71      21869.82       560.87 o                         
   9  -6   4        184.68        196.60       103.98 o                         
  10  -6   4       8099.29       7751.95       400.09 o                         
  11  -6   4       5967.63       5324.35       456.33 o                         
 -12  -5   4        782.47       1176.15       977.24 o                         
 -11  -5   4        117.92         87.81       136.36 o                         
 -10  -5   4       1070.96       1228.71       178.11 o                         
  -9  -5   4       2630.82       2758.04       217.94 o                         
  -8  -5   4       6996.05       6729.73       287.68 o                         
  -7  -5   4      21811.84      22072.45       431.19 o                         
  -6  -5   4      16961.71      17188.64       319.28 o                         
  -5  -5   4      23102.84      22466.80       336.81 o                         
  -4  -5   4        658.91        734.52        57.53 o                         
  -3  -5   4        208.29        235.77        42.67 o                         
  -2  -5   4      19293.62      19064.31       228.01 o                         
  -1  -5   4         73.47         80.80        26.31 o                         
   0  -5   4       1530.14       1555.25        51.21 o                         
   1  -5   4      18766.71      18886.98       302.75 o                         
   2  -5   4      16178.42      16098.04       263.86 o                         
   3  -5   4      48255.87      47404.70       262.69 o                         
   4  -5   4       1251.89       1231.90        58.07 o                         
   5  -5   4       3135.52       3324.40       132.12 o                         
   6  -5   4        496.24        508.92        68.21 o                         
   7  -5   4          2.52         47.19        63.93 o                         
   8  -5   4        140.38        231.39        96.67 o                         
   9  -5   4        536.47        848.30       133.47 o                         
  10  -5   4        539.58        453.92       135.43 o                         
  11  -5   4       8240.03       7643.59       493.64 o                         
 -12  -4   4      11670.34       9683.31      1007.00 o                         
 -11  -4   4       1913.26       1896.63       215.93 o                         
 -10  -4   4      23613.19      23667.81       734.62 o                         
  -9  -4   4        148.13        141.70        91.04 o                         
  -8  -4   4       6611.08       6412.21       256.67 o                         
  -7  -4   4       8394.39       8703.07       212.86 o                         
  -6  -4   4         58.93         85.32        45.77 o                         
  -5  -4   4      20231.26      20568.70       303.93 o                         
  -4  -4   4      35567.77      35217.38       420.98 o                         
  -3  -4   4       3258.01       3211.03        82.72 o                         
  -2  -4   4      87018.78      86079.77       502.41 o                         
  -1  -4   4      30455.61      30504.45       245.88 o                         
   0  -4   4      67110.57      66157.60       543.73 o                         
   1  -4   4       1270.00       1299.14        67.32 o                         
   2  -4   4       4887.50       5044.29       112.94 o                         
   3  -4   4      20367.99      21272.40       187.10 o                         
   4  -4   4      15724.10      16333.15       197.26 o                         
   5  -4   4        460.26        530.79        70.44 o                         
   6  -4   4      23050.04      22795.76       391.61 o                         
   7  -4   4      15647.47      15479.59       345.40 o                         
   8  -4   4      23364.47      22968.36       484.90 o                         
   9  -4   4        877.34        998.72       141.35 o                         
  10  -4   4       6847.70       6979.59       353.98 o                         
  11  -4   4       2762.09       2952.11       312.85 o                         
 -12  -3   4       1800.65       1552.51       219.29 o                         
 -11  -3   4       1023.79       1010.05       201.97 o                         
 -10  -3   4       2367.78       2382.91       204.47 o                         
  -9  -3   4        584.61        706.19       130.67 o                         
  -8  -3   4       4643.55       5091.58       267.49 o                         
  -7  -3   4      22963.87      22342.52       323.11 o                         
  -6  -3   4      24291.07      24009.54       319.90 o                         
  -5  -3   4      18798.51      19060.20       297.66 o                         
  -4  -3   4       1723.17       1864.23        76.67 o                         
  -3  -3   4        148.91        179.25        28.48 o                         
  -2  -3   4       4190.87       4060.31        75.16 o                         
  -1  -3   4       5403.89       5554.93        83.12 o                         
   0  -3   4      18490.95      19845.84       196.36 o                         
   1  -3   4      11311.68      11065.62       162.43 o                         
   2  -3   4      24688.40      24897.25       202.42 o                         
   3  -3   4      36414.58      36847.84       251.79 o                         
   4  -3   4       8635.65       8945.92       175.94 o                         
   5  -3   4       2740.92       2693.07       116.95 o                         
   6  -3   4       1112.06       1121.62        86.23 o                         
   7  -3   4       3778.67       3967.73       206.52 o                         
   8  -3   4        756.04        709.68       108.83 o                         
   9  -3   4        471.53        428.75       104.67 o                         
  10  -3   4         29.67         72.55        98.23 o                         
  11  -3   4       7128.99       6804.93       461.28 o                         
 -12  -2   4      11681.18      11887.50       536.14 o                         
 -11  -2   4       1438.43       1558.11       187.46 o                         
 -10  -2   4      19554.12      19983.97       528.69 o                         
  -9  -2   4         11.55        133.12        76.25 o                         
  -8  -2   4        904.89       1042.09       104.89 o                         
  -7  -2   4       4001.79       4124.56       158.77 o                         
  -6  -2   4       1792.99       1833.57       106.06 o                         
  -5  -2   4       3134.19       3189.41       115.11 o                         
  -4  -2   4      20339.84      20304.82       236.96 o                         
  -3  -2   4        234.19        239.18        34.21 o                         
  -2  -2   4      81120.12      81000.74       633.94 o                         
  -1  -2   4       1290.90       1398.85        43.28 o                         
   0  -2   4      16206.12      15968.81       126.02 o                         
   1  -2   4        191.15        203.03        20.47 o                         
   2  -2   4        544.80        585.94        33.93 o                         
   3  -2   4      45599.54      45651.79       323.67 o                         
   4  -2   4       3877.62       4026.05       121.83 o                         
   5  -2   4       3056.61       3290.32       122.32 o                         
   6  -2   4      18856.28      18864.19       305.85 o                         
   7  -2   4       7904.74       7943.52       244.22 o                         
   8  -2   4      33030.41      32864.64       580.51 o                         
   9  -2   4        143.20         85.56        95.86 o                         
  10  -2   4       6379.44       6582.20       358.65 o                         
  11  -2   4       3014.00       3251.63       392.95 o                         
 -13  -1   4        393.12         27.76       276.83 o                         
 -12  -1   4       1233.28        901.43       171.92 o                         
 -11  -1   4        763.08        593.19       142.50 o                         
 -10  -1   4       3117.99       2827.91       201.73 o                         
  -9  -1   4        298.43        273.89        85.67 o                         
  -8  -1   4       1397.00       1365.85       104.74 o                         
  -7  -1   4       9020.53       8954.98       222.45 o                         
  -6  -1   4      19459.28      19313.22       305.11 o                         
  -5  -1   4      14621.27      14694.28       240.96 o                         
  -4  -1   4       6861.21       7322.26       127.58 o                         
  -3  -1   4        653.73        652.62        40.94 o                         
  -2  -1   4      39500.29      40156.95       382.43 o                         
  -1  -1   4      40357.10      42657.50       316.68 o                         
   0  -1   4       9993.26      10206.94        98.16 o                         
   1  -1   4      16419.28      15991.64       129.07 o                         
   2  -1   4      18928.30      18849.21       202.72 o                         
   3  -1   4      67868.88      67514.26       440.28 o                         
   4  -1   4       4814.58       4819.52       135.77 o                         
   5  -1   4       9627.23       9724.92       198.45 o                         
   6  -1   4       4950.60       5369.18       184.13 o                         
   7  -1   4       4017.45       4000.07       173.47 o                         
   8  -1   4       3077.53       3092.68       171.26 o                         
   9  -1   4        409.52        353.60       142.08 o                         
  10  -1   4        114.88        121.06       165.65 o                         
  11  -1   4       6553.95       5928.39       470.01 o                         
 -13   0   4         20.89         92.74       330.20 o                         
 -12   0   4      11565.57      11340.04       547.72 o                         
 -11   0   4        115.96        204.76       107.16 o                         
 -10   0   4      18990.87      19296.90       477.43 o                         
  -9   0   4        162.86        207.75        81.53 o                         
  -8   0   4       5594.07       5809.76       209.21 o                         
  -7   0   4      14654.53      14523.66       236.19 o                         
  -6   0   4       1034.05       1129.68        62.20 o                         
  -5   0   4      18183.39      18259.01       218.37 o                         
  -4   0   4      41430.23      42535.29       300.30 o                         
  -3   0   4        103.40        170.05        41.99 o                         
  -2   0   4     167510.06     168668.94       981.79 o                         
  -1   0   4      18968.04      19794.99       169.89 o                         
   0   0   4      36753.16      35915.77       194.59 o                         
   1   0   4       7074.59       7098.86       100.25 o                         
   2   0   4       8110.08       8523.99       154.34 o                         
   3   0   4      41256.33      41730.14       386.97 o                         
   4   0   4       8701.18       8914.34       201.06 o                         
   5   0   4       2260.14       2310.20       122.19 o                         
   6   0   4      20931.29      21198.40       365.47 o                         
   7   0   4        444.08        506.90        78.12 o                         
   8   0   4      12277.43      12229.73       332.97 o                         
   9   0   4         47.86        116.30        89.85 o                         
  10   0   4       8488.27       8721.64       372.50 o                         
  11   0   4       3459.82       2825.46       802.89 o                         
 -13   1   4        991.94        600.96       227.74 o                         
 -12   1   4        799.38       1047.57       197.44 o                         
 -11   1   4         15.21        280.70       131.95 o                         
 -10   1   4       6984.88       7075.94       288.63 o                         
  -9   1   4       1369.45       1155.48       115.42 o                         
  -8   1   4       1121.07       1302.06       103.84 o                         
  -7   1   4      15620.48      15161.49       222.71 o                         
  -6   1   4      27472.70      27132.77       274.14 o                         
  -5   1   4      57067.49      56568.27       447.63 o                         
  -4   1   4       1357.85       1265.19        59.55 o                         
  -3   1   4         87.41         92.43        36.68 o                         
  -2   1   4      57757.46      58692.58       430.77 o                         
  -1   1   4       5573.52       5844.59        88.14 o                         
   0   1   4       2616.33       2484.95        60.19 o                         
   1   1   4       2583.03       2399.27        82.74 o                         
   2   1   4      16694.94      16609.76       274.21 o                         
   3   1   4      48162.04      47717.20       506.73 o                         
   4   1   4       2123.82       2212.55       114.53 o                         
   5   1   4       2500.92       2390.99       123.48 o                         
   6   1   4        257.98        301.55        70.71 o                         
   7   1   4       1596.42       1684.42       120.37 o                         
   8   1   4       1491.00       1531.68       137.38 o                         
   9   1   4        215.55        177.43        87.69 o                         
  10   1   4          0.73        153.51        98.51 o                         
 -13   2   4         43.83       -155.98       174.20 o                         
 -12   2   4      17596.09      16685.44       658.37 o                         
 -11   2   4       3049.16       2952.58       250.22 o                         
 -10   2   4      38693.89      38725.20       704.67 o                         
  -9   2   4          8.67         52.22        74.60 o                         
  -8   2   4      10222.74      10476.65       305.17 o                         
  -7   2   4       6044.84       5741.69       133.52 o                         
  -6   2   4       1207.49       1258.05        68.38 o                         
  -5   2   4      12531.88      12735.87       245.77 o                         
  -4   2   4      50129.23      51121.93       407.66 o                         
  -3   2   4       1923.52       2031.90        90.71 o                         
  -2   2   4      98719.92      98028.55       561.27 o                         
  -1   2   4      21728.97      21309.87       234.55 o                         
   0   2   4      38285.31      37438.03       293.62 o                         
   1   2   4       4389.07       4588.81       114.96 o                         
   2   2   4       5537.52       5643.50       157.79 o                         
   3   2   4       7912.03       7938.20       222.04 o                         
   4   2   4      14330.98      14219.91       317.65 o                         
   5   2   4        674.31        747.69        91.53 o                         
   6   2   4      21334.86      20550.76       435.78 o                         
   7   2   4       7812.93       7750.40       266.85 o                         
   8   2   4      15531.13      15359.51       410.98 o                         
   9   2   4       1058.56       1065.65       124.05 o                         
  10   2   4       8283.36       8173.45       354.96 o                         
  11   2   4       1819.57        676.37       488.87 o                         
 -13   3   4        294.85         27.38       227.57 o                         
 -12   3   4        278.72        325.25       212.57 o                         
 -11   3   4         49.22        -43.92       120.46 o                         
 -10   3   4       4287.33       3915.71       236.04 o                         
  -9   3   4        113.23        171.81        73.64 o                         
  -8   3   4       9734.68       9902.62       312.94 o                         
  -7   3   4      19420.35      18582.77       234.80 o                         
  -6   3   4      26528.61      25876.73       435.98 o                         
  -5   3   4      19327.52      19056.60       227.54 o                         
  -4   3   4       4918.32       4767.19       115.18 o                         
  -3   3   4       2522.66       2797.66       115.24 o                         
  -2   3   4        263.07        210.77        40.27 o                         
  -1   3   4       1584.88       1833.30        71.18 o                         
   0   3   4       9832.92      10369.73       178.20 o                         
   1   3   4       2919.91       2772.62       108.85 o                         
   2   3   4      24385.14      24741.64       305.90 o                         
   3   3   4      43255.27      42498.21       491.92 o                         
   4   3   4      11423.97      11723.28       288.93 o                         
   5   3   4      14103.14      13759.97       350.36 o                         
   6   3   4        399.85        337.05        85.77 o                         
   7   3   4       2566.81       2610.40       181.90 o                         
   8   3   4       1700.20       1860.32       157.23 o                         
   9   3   4        147.50        280.79       119.46 o                         
  10   3   4          2.35         31.51       103.97 o                         
 -13   4   4          1.40        147.23       311.98 o                         
 -12   4   4      12885.97      13299.01       552.08 o                         
 -11   4   4       5493.32       5809.65       325.10 o                         
 -10   4   4      35266.62      35712.22       752.69 o                         
  -9   4   4        682.63        602.44       121.75 o                         
  -8   4   4       5302.30       5233.69       231.27 o                         
  -7   4   4       5533.99       5366.59       168.62 o                         
  -6   4   4        330.09        327.45        44.77 o                         
  -5   4   4       7263.44       7118.01       151.29 o                         
  -4   4   4      33095.72      33460.70       355.09 o                         
  -3   4   4        550.97        522.26        65.85 o                         
  -2   4   4     100112.53      98057.83       587.17 o                         
  -1   4   4      17267.11      17038.94       230.31 o                         
   0   4   4      45005.32      43101.34       452.23 o                         
   1   4   4         44.43        130.20        52.43 o                         
   2   4   4       2892.55       2911.89       120.51 o                         
   3   4   4      36139.44      35044.08       499.45 o                         
   4   4   4       3945.45       4157.13       182.65 o                         
   5   4   4       4205.82       4224.68       199.41 o                         
   6   4   4      18080.11      18182.00       422.97 o                         
   7   4   4       7886.25       8130.39       317.65 o                         
   8   4   4      22160.30      21782.27       540.91 o                         
   9   4   4        405.32        463.70       110.83 o                         
  10   4   4       7316.99       7283.37       461.20 o                         
 -13   5   4        444.53        297.25       198.98 o                         
 -12   5   4        612.11        469.94       144.75 o                         
 -11   5   4         14.17         28.20       110.71 o                         
 -10   5   4        891.32        747.12       145.06 o                         
  -9   5   4       1022.29       1073.80       155.20 o                         
  -8   5   4        505.25        386.58        97.14 o                         
  -7   5   4       7907.54       7926.35       201.31 o                         
  -6   5   4      18979.98      19183.75       284.92 o                         
  -5   5   4      13859.80      13750.52       250.63 o                         
  -4   5   4        126.36        114.42        43.92 o                         
  -3   5   4       5590.24       5622.37       161.71 o                         
  -2   5   4      15511.59      15317.53       272.71 o                         
  -1   5   4       7190.28       7325.98       203.83 o                         
   0   5   4       1014.68        986.29        89.28 o                         
   1   5   4       4351.21       4210.71       179.04 o                         
   2   5   4       3930.40       3739.02       150.99 o                         
   3   5   4      41879.52      41470.56       475.46 o                         
   4   5   4       7759.09       7686.73       258.05 o                         
   5   5   4       8556.33       8674.18       279.81 o                         
   6   5   4        458.32        606.01       104.65 o                         
   7   5   4         15.65         39.23       110.07 o                         
   8   5   4        255.94        189.24        98.71 o                         
   9   5   4         50.54        136.47        92.95 o                         
  10   5   4        159.93        -15.97       441.72 o                         
 -13   6   4        106.79        237.37       190.05 o                         
 -12   6   4       7947.34       8198.88       407.16 o                         
 -11   6   4        160.96        200.48       104.92 o                         
 -10   6   4      31535.76      31230.70       688.39 o                         
  -9   6   4         49.80          8.86        98.12 o                         
  -8   6   4       8380.25       8727.78       330.16 o                         
  -7   6   4       8717.48       8973.15       223.57 o                         
  -6   6   4         59.92         86.10        50.07 o                         
  -5   6   4      33842.00      33771.33       362.96 o                         
  -4   6   4      11801.29      11690.97       228.61 o                         
  -3   6   4         26.93        130.44        58.21 o                         
  -2   6   4     134297.86     130923.39       792.19 o                         
  -1   6   4      13088.92      12981.12       273.20 o                         
   0   6   4      40798.10      40515.66       479.53 o                         
   1   6   4          3.34         -1.63        63.33 o                         
   2   6   4        952.96        777.70        91.50 o                         
   3   6   4      24113.61      24205.98       432.56 o                         
   4   6   4       8016.50       7736.53       270.61 o                         
   5   6   4       1298.05       1402.93       125.76 o                         
   6   6   4      12415.22      12699.94       365.83 o                         
   7   6   4        903.75        898.96       121.09 o                         
   8   6   4      14361.97      14850.01       454.97 o                         
   9   6   4        192.18        186.35       156.34 o                         
 -13   7   4       1092.88       1635.45       295.72 o                         
 -12   7   4        886.57        704.62       130.40 o                         
 -11   7   4        135.03        290.90       128.50 o                         
 -10   7   4       8183.22       8403.39       371.10 o                         
  -9   7   4       1220.92       1163.35       146.75 o                         
  -8   7   4        576.13        566.39       110.92 o                         
  -7   7   4       9759.44      10203.17       251.69 o                         
  -6   7   4      21199.68      20965.69       320.88 o                         
  -5   7   4      26960.42      27011.50       342.16 o                         
  -4   7   4        324.17        369.35        61.69 o                         
  -3   7   4       1016.65       1071.74        93.55 o                         
  -2   7   4      17578.43      17343.22       303.83 o                         
  -1   7   4       4561.75       4904.47       175.22 o                         
   0   7   4        731.86        764.77       100.94 o                         
   1   7   4       2933.74       3083.56       143.82 o                         
   2   7   4       7437.11       7548.74       240.80 o                         
   3   7   4      10713.59      10488.94       304.33 o                         
   4   7   4        265.06        461.75       104.52 o                         
   5   7   4       5336.27       5355.92       246.57 o                         
   6   7   4          9.72         84.44        89.46 o                         
   7   7   4        520.94        228.24        95.88 o                         
   8   7   4        775.35        829.38       149.32 o                         
   9   7   4         29.81        221.51       282.49 o                         
 -12   8   4      10011.39      10095.46       493.61 o                         
 -11   8   4       1340.87       1445.68       182.04 o                         
 -10   8   4      31211.34      30886.90       716.79 o                         
  -9   8   4        597.93        566.29       112.67 o                         
  -8   8   4       7231.04       7362.34       282.73 o                         
  -7   8   4       4902.57       5135.78       185.26 o                         
  -6   8   4       2477.19       2479.65       115.10 o                         
  -5   8   4       9406.29       9174.24       216.51 o                         
  -4   8   4       9999.31      10142.16       223.51 o                         
  -3   8   4        355.98        376.44        81.75 o                         
  -2   8   4      44584.96      44539.58       544.69 o                         
  -1   8   4       8363.11       8708.27       250.33 o                         
   0   8   4      18681.47      18595.19       407.48 o                         
   1   8   4        229.59        245.12        64.99 o                         
   2   8   4       4028.58       3988.59       171.79 o                         
   3   8   4       9434.36       9090.95       296.18 o                         
   4   8   4        998.66       1040.27       127.23 o                         
   5   8   4       2729.91       2759.42       193.51 o                         
   6   8   4       7335.67       7964.33       361.92 o                         
   7   8   4       2364.22       2232.90       205.95 o                         
   8   8   4       9377.68       9491.09       540.91 o                         
   9   8   4       2333.00       3674.70       938.62 o                         
 -12   9   4        439.82        547.03       192.22 o                         
 -11   9   4       1632.84       1508.56       183.22 o                         
 -10   9   4       9424.06       9746.10       415.03 o                         
  -9   9   4        136.58        225.08       107.04 o                         
  -8   9   4       2315.71       2624.77       173.91 o                         
  -7   9   4      10177.36      10421.82       294.05 o                         
  -6   9   4      20133.21      20015.37       351.66 o                         
  -5   9   4      11825.57      11576.04       254.05 o                         
  -4   9   4        851.31        814.44        80.41 o                         
  -3   9   4         97.87        242.62        69.10 o                         
  -2   9   4       3085.79       3232.65       165.40 o                         
  -1   9   4        166.95        106.85        95.55 o                         
   0   9   4         70.37        224.10        71.37 o                         
   1   9   4        310.45        433.50        69.09 o                         
   2   9   4       7012.78       7113.28       249.98 o                         
   3   9   4      19720.03      19715.23       534.72 o                         
   4   9   4       4620.67       4761.74       305.81 o                         
   5   9   4       6069.81       6030.62       354.25 o                         
   6   9   4        434.96        272.53       157.35 o                         
   7   9   4        838.72        532.01       128.46 o                         
   8   9   4       1432.30       1038.02       414.37 o                         
 -12  10   4       6929.55       8319.56      1345.97 o                         
 -11  10   4       1325.97       1562.64       191.09 o                         
 -10  10   4      19064.95      18319.54       552.10 o                         
  -9  10   4        127.43         84.61        96.74 o                         
  -8  10   4       8916.19       8747.63       313.40 o                         
  -7  10   4        821.87        755.73        96.92 o                         
  -6  10   4        586.12        537.29        80.42 o                         
  -5  10   4       2552.92       2555.12       130.32 o                         
  -4  10   4      11597.52      11537.66       264.36 o                         
  -3  10   4        986.91        952.49       107.47 o                         
  -2  10   4      34347.17      34421.33       539.15 o                         
  -1  10   4       5291.94       5238.34       246.86 o                         
   0  10   4      23891.36      23826.86       544.03 o                         
   1  10   4        270.48        291.76        92.43 o                         
   2  10   4       2387.97       2630.64       188.62 o                         
   3  10   4       8993.76       8566.89       401.13 o                         
   4  10   4        474.06        366.92       129.57 o                         
   5  10   4       5022.67       4587.16       362.39 o                         
   6  10   4       6094.84       5987.23       350.79 o                         
   7  10   4       1623.22       1559.96       220.08 o                         
   8  10   4       8901.40       8164.37      1363.13 o                         
 -11  11   4        238.72        328.39       222.64 o                         
 -10  11   4       3649.20       3872.21       280.36 o                         
  -9  11   4        147.40        208.45       118.03 o                         
  -8  11   4        649.95        908.83       128.86 o                         
  -7  11   4       8068.99       8117.77       290.94 o                         
  -6  11   4      14061.96      13808.00       354.76 o                         
  -5  11   4      17470.17      17429.59       358.94 o                         
  -4  11   4       4715.97       4426.70       193.72 o                         
  -3  11   4       2133.21       2254.18       146.84 o                         
  -2  11   4      13321.53      13137.89       338.65 o                         
  -1  11   4       4209.70       4778.51       265.94 o                         
   0  11   4        309.34        492.34       105.99 o                         
   1  11   4       1248.43       1225.56       156.86 o                         
   2  11   4       5063.26       5533.14       319.76 o                         
   3  11   4      23862.52      23048.65       678.57 o                         
   4  11   4       3894.49       3867.17       294.76 o                         
   5  11   4       5716.45       5775.70       364.05 o                         
   6  11   4         19.12        -67.88       123.40 o                         
   7  11   4        100.56       -296.49       296.49 o                         
 -10  12   4      22424.30      22884.30       644.50 o                         
  -9  12   4        148.13        127.78       110.48 o                         
  -8  12   4       6943.98       6563.43       321.68 o                         
  -7  12   4       2027.36       2205.14       195.73 o                         
  -6  12   4        272.28        312.69        91.27 o                         
  -5  12   4      10715.25      10725.39       339.60 o                         
  -4  12   4       9890.42       9684.29       312.69 o                         
  -3  12   4         37.31         70.57        72.73 o                         
  -2  12   4      43015.67      42958.76       630.53 o                         
  -1  12   4       5176.75       5442.21       244.55 o                         
   0  12   4      26535.94      26561.47       617.25 o                         
   1  12   4        251.23        284.01       120.57 o                         
   2  12   4       4022.98       4255.87       324.73 o                         
   3  12   4       5184.21       4922.53       346.61 o                         
   4  12   4       7046.39       7788.73       426.34 o                         
   5  12   4       1340.00       1647.21       208.20 o                         
   6  12   4       5453.21       4962.24       462.51 o                         
 -10  13   4       2855.94       2536.32       577.46 o                         
  -9  13   4         19.89        267.51       125.29 o                         
  -8  13   4         62.94         17.95       147.48 o                         
  -7  13   4       7303.02       7102.92       311.05 o                         
  -6  13   4      18220.34      17856.47       476.94 o                         
  -5  13   4      18729.39      18210.76       457.77 o                         
  -4  13   4       1335.92       1204.27       137.78 o                         
  -3  13   4       4854.15       4858.46       237.86 o                         
  -2  13   4       2995.95       3215.39       196.69 o                         
  -1  13   4       1574.18       1652.73       148.52 o                         
   0  13   4        950.45       1419.49       152.37 o                         
   1  13   4        932.05       1255.72       177.10 o                         
   2  13   4       2578.93       2506.22       278.23 o                         
   3  13   4       6386.58       6932.88       381.40 o                         
   4  13   4       2279.79       2244.13       240.30 o                         
   5  13   4       4475.91       4421.69       497.20 o                         
  -9  14   4       1214.70        927.62       209.64 o                         
  -8  14   4       4543.61       4720.82       319.39 o                         
  -7  14   4       3812.47       3922.89       273.59 o                         
  -6  14   4        289.00        178.00       118.59 o                         
  -5  14   4       3665.93       3544.39       241.07 o                         
  -4  14   4       3876.86       3577.24       219.12 o                         
  -3  14   4         14.66        207.71        96.08 o                         
  -2  14   4      23389.83      23789.72       593.89 o                         
  -1  14   4       1068.40       1248.57       142.99 o                         
   0  14   4       7056.84       7862.37       341.00 o                         
   1  14   4        237.48        504.72       131.44 o                         
   2  14   4       1881.57       1964.54       219.63 o                         
   3  14   4       2012.70       2547.26       249.68 o                         
   4  14   4        684.17        481.42       266.93 o                         
  -9  15   4         10.46       -496.96       499.26 o                         
  -8  15   4         28.75         19.81       265.22 o                         
  -7  15   4        772.53        573.67       141.18 o                         
  -6  15   4       5071.12       4945.62       294.13 o                         
  -5  15   4       3951.09       3836.93       261.32 o                         
  -4  15   4        685.69        755.76       136.01 o                         
  -3  15   4        702.38        620.84       125.01 o                         
  -2  15   4        458.70        538.71       122.48 o                         
  -1  15   4        225.39        495.32       142.69 o                         
   0  15   4        460.18        229.86       105.63 o                         
   1  15   4         69.00        254.70       113.24 o                         
   2  15   4       1351.67       1444.40       183.06 o                         
   3  15   4       4826.03       5188.24       629.40 o                         
   4  15   4       2976.19       2242.33       751.14 o                         
  -7  16   4       1257.02        972.92       245.98 o                         
  -6  16   4        235.98        192.48       110.32 o                         
  -5  16   4       3434.76       3273.76       250.36 o                         
  -4  16   4       1532.33       1518.09       185.49 o                         
  -3  16   4        169.87         89.50       107.54 o                         
  -2  16   4      15966.51      16222.59       520.14 o                         
  -1  16   4       3353.49       3304.70       244.04 o                         
   0  16   4       9870.87      10041.84       419.89 o                         
   1  16   4         17.05         79.83       151.02 o                         
   2  16   4        443.90        399.62       272.92 o                         
  -7  17   4       2979.39       2613.93       777.92 o                         
  -6  17   4       3309.85       3310.62       343.50 o                         
  -5  17   4       5356.21       5823.54       534.35 o                         
  -4  17   4       1423.03       1356.20       200.20 o                         
  -3  17   4       1311.17       1240.18       206.72 o                         
  -2  17   4       3271.54       3189.09       278.64 o                         
  -1  17   4        256.04        508.12       223.21 o                         
   0  17   4       1525.32       2337.49       711.58 o                         
   1  17   4         29.98       -115.20       244.49 o                         
  -5  18   4       5436.16       4647.00       599.84 o                         
  -4  18   4        996.46       1018.73       248.98 o                         
   1 -19   5        588.30        807.54       626.76 o                         
   2 -19   5       3335.25       2960.86       907.60 o                         
   3 -19   5       2507.87        598.12       439.83 o                         
  -2 -18   5       1429.46        677.49       456.71 o                         
  -1 -18   5      17860.36      15997.47      1509.91 o                         
   0 -18   5       1021.87       1184.57       326.54 o                         
   1 -18   5       9616.72       9296.25       828.75 o                         
   2 -18   5       2392.78       2194.56       434.00 o                         
   3 -18   5        536.96        464.13       220.00 o                         
   4 -18   5       5071.06       4777.52       641.20 o                         
  -4 -17   5       3725.03       3385.06       337.77 o                         
  -3 -17   5         38.84        129.65       147.68 o                         
  -2 -17   5        345.97        448.21       173.30 o                         
  -1 -17   5       3070.19       3479.82       346.41 o                         
   0 -17   5         23.43       -169.67       169.67 o                         
   1 -17   5       1371.78       1071.26       206.47 o                         
   2 -17   5       2687.49       2192.91       265.51 o                         
   3 -17   5       1111.88        976.05       269.58 o                         
   4 -17   5       4318.01       4685.92       352.35 o                         
   5 -17   5        676.64        743.22       269.72 o                         
   6 -17   5       1936.38       2584.83       890.62 o                         
  -5 -16   5         63.96        -33.78       126.95 o                         
  -4 -16   5       2804.34       2259.61       243.83 o                         
  -3 -16   5       4887.57       4896.51       306.93 o                         
  -2 -16   5        802.54        883.97       215.29 o                         
  -1 -16   5      14061.87      14758.27       588.80 o                         
   0 -16   5       1087.24       1189.68       195.77 o                         
   1 -16   5      10289.07      10362.39       494.84 o                         
   2 -16   5       2055.25       1847.17       226.46 o                         
   3 -16   5       1399.45       1487.50       238.59 o                         
   4 -16   5       1660.56       1212.09       186.12 o                         
   5 -16   5         84.26         83.62       171.79 o                         
   6 -16   5        585.13        602.36       177.71 o                         
   7 -16   5       5363.46       6863.38       886.15 o                         
  -6 -15   5      10621.73      10468.70       593.44 o                         
  -5 -15   5       2648.12       3193.09       250.47 o                         
  -4 -15   5       3299.40       3364.48       269.48 o                         
  -3 -15   5         74.43        349.10       117.63 o                         
  -2 -15   5        746.95        650.79       134.90 o                         
  -1 -15   5        313.10        421.27       137.28 o                         
   0 -15   5         44.89        142.30       128.87 o                         
   1 -15   5        110.40        195.06       158.38 o                         
   2 -15   5       1379.89       1350.80       191.97 o                         
   3 -15   5       1711.71       2123.58       228.29 o                         
   4 -15   5       4572.01       5133.89       346.79 o                         
   5 -15   5       4015.51       4120.70       346.72 o                         
   6 -15   5       2454.49       2459.74       297.41 o                         
   7 -15   5         12.65       -137.61       171.63 o                         
   8 -15   5         37.75        522.79       241.32 o                         
  -8 -14   5        170.03       -233.87       233.87 o                         
  -7 -14   5       2102.50       2591.55       289.51 o                         
  -6 -14   5       2262.55       1978.95       222.45 o                         
  -5 -14   5       1733.78       1775.43       197.77 o                         
  -4 -14   5       1251.95        998.91       150.26 o                         
  -3 -14   5       3495.96       3661.00       253.45 o                         
  -2 -14   5        985.88        905.78       123.68 o                         
  -1 -14   5      10295.84      10662.05       349.51 o                         
   0 -14   5       1950.58       1872.75       186.81 o                         
   1 -14   5      16489.46      15293.71       552.60 o                         
   2 -14   5         51.41         22.85       120.68 o                         
   3 -14   5       1433.65       1735.81       209.73 o                         
   4 -14   5       5095.47       5129.25       371.60 o                         
   5 -14   5         49.72        147.53       106.92 o                         
   6 -14   5       3900.75       3925.12       349.91 o                         
   7 -14   5       6959.80       6459.77       389.22 o                         
   8 -14   5        905.51        831.19       184.57 o                         
   9 -14   5      16149.23      14764.40      1239.26 o                         
  -8 -13   5        238.19         87.98       224.92 o                         
  -7 -13   5       1601.91       1370.67       251.98 o                         
  -6 -13   5       9096.87       8973.85       423.74 o                         
  -5 -13   5       3724.81       4114.33       283.27 o                         
  -4 -13   5       5805.49       5366.37       349.06 o                         
  -3 -13   5       1422.77       1762.08       181.36 o                         
  -2 -13   5         68.28         47.16        90.07 o                         
  -1 -13   5       4189.94       4218.12       212.78 o                         
   0 -13   5         48.82         59.55        72.97 o                         
   1 -13   5        634.98        582.08       118.32 o                         
   2 -13   5      10187.18      10168.46       439.11 o                         
   3 -13   5       6137.09       6216.20       348.47 o                         
   4 -13   5      19581.92      18868.86       601.45 o                         
   5 -13   5       7086.32       6753.86       319.35 o                         
   6 -13   5       4480.89       4644.68       300.33 o                         
   7 -13   5         64.40        157.62       108.34 o                         
   8 -13   5        312.81        378.19       141.14 o                         
   9 -13   5        784.22       1092.15       381.62 o                         
  -9 -12   5       7707.23       7107.92      1825.05 o                         
  -8 -12   5         11.57        310.51       162.24 o                         
  -7 -12   5       3325.44       3700.99       353.51 o                         
  -6 -12   5       3991.98       4324.43       288.41 o                         
  -5 -12   5       4429.15       4319.75       280.34 o                         
  -4 -12   5       4736.74       4395.32       265.97 o                         
  -3 -12   5       9757.56      10028.38       390.25 o                         
  -2 -12   5       1447.83       1494.67       140.74 o                         
  -1 -12   5      44933.96      43573.87       661.98 o                         
   0 -12   5       1834.48       1846.33       136.01 o                         
   1 -12   5      41982.25      41108.88       577.62 o                         
   2 -12   5         15.09         29.67        69.26 o                         
   3 -12   5       5991.61       6192.25       267.59 o                         
   4 -12   5       6473.86       6813.82       319.41 o                         
   5 -12   5       4058.68       3979.91       226.64 o                         
   6 -12   5       1144.40       1106.54       141.72 o                         
   7 -12   5       7098.81       7033.10       360.40 o                         
   8 -12   5         93.55        131.56       117.31 o                         
   9 -12   5      16552.04      17811.47       788.96 o                         
 -10 -11   5        223.91        835.77       541.61 o                         
  -9 -11   5        653.88        576.40       174.49 o                         
  -8 -11   5        764.68        921.49       177.70 o                         
  -7 -11   5        172.57        193.66       117.51 o                         
  -6 -11   5      19005.42      18430.67       529.35 o                         
  -5 -11   5      11160.93      10831.35       363.96 o                         
  -4 -11   5      22536.49      22749.45       577.68 o                         
  -3 -11   5        309.93        203.05        86.45 o                         
  -2 -11   5         80.53        148.15        78.24 o                         
  -1 -11   5       2160.79       2283.48       142.13 o                         
   0 -11   5       1446.39       1559.69        98.71 o                         
   1 -11   5       2172.19       2399.56       121.48 o                         
   2 -11   5       5681.84       5625.07       173.84 o                         
   3 -11   5       6509.01       7444.19       315.43 o                         
   4 -11   5       9900.69       9880.13       329.96 o                         
   5 -11   5       5386.06       5490.03       255.86 o                         
   6 -11   5       7565.38       7498.25       363.65 o                         
   7 -11   5         46.12        322.77       114.18 o                         
   8 -11   5         28.39        -46.35       112.10 o                         
   9 -11   5        920.89        852.61       170.18 o                         
  10 -11   5         17.18        -89.63       236.37 o                         
 -10 -10   5       2740.81       3634.98       880.00 o                         
  -9 -10   5      15414.57      15289.68       613.64 o                         
  -8 -10   5        501.78        458.72       117.69 o                         
  -7 -10   5       4205.67       4181.27       263.22 o                         
  -6 -10   5      16571.96      16638.15       458.74 o                         
  -5 -10   5        162.95        263.87        83.25 o                         
  -4 -10   5       3040.17       2818.96       184.88 o                         
  -3 -10   5       8227.93       8672.82       307.98 o                         
  -2 -10   5       1076.61       1173.93       113.67 o                         
  -1 -10   5      31633.93      31204.03       447.52 o                         
   0 -10   5       1402.77       1483.92        91.44 o                         
   1 -10   5      16074.76      16336.22       275.00 o                         
   2 -10   5       1203.36       1186.09        81.13 o                         
   3 -10   5      16558.99      15779.56       375.21 o                         
   4 -10   5       2471.27       2470.61       167.64 o                         
   5 -10   5       1302.43       1351.77       126.92 o                         
   6 -10   5       2034.65       2172.81       189.98 o                         
   7 -10   5       7032.84       7172.97       340.77 o                         
   8 -10   5        320.24        340.58       129.81 o                         
   9 -10   5      14714.52      15531.87       618.74 o                         
  10 -10   5       3158.68       3795.44       459.86 o                         
 -11  -9   5        820.20       1555.78       464.24 o                         
 -10  -9   5       2937.92       3266.13       297.40 o                         
  -9  -9   5       3307.83       3747.60       267.48 o                         
  -8  -9   5        239.76        329.73       107.53 o                         
  -7  -9   5        983.23        947.23       137.26 o                         
  -6  -9   5       6227.54       6190.90       256.26 o                         
  -5  -9   5       4896.08       4973.37       217.82 o                         
  -4  -9   5       6293.29       6487.36       239.60 o                         
  -3  -9   5       3571.15       3375.13       188.70 o                         
  -2  -9   5        173.75        211.41        70.45 o                         
  -1  -9   5        506.06        475.38        78.69 o                         
   0  -9   5         45.65        144.35        45.65 o                         
   1  -9   5       1841.22       1980.13        72.44 o                         
   2  -9   5        333.73        372.93        43.99 o                         
   3  -9   5        719.55        730.86        45.93 o                         
   4  -9   5      11542.11      11921.50       296.87 o                         
   5  -9   5      10392.81      10170.10       314.18 o                         
   6  -9   5       8090.39       8824.83       374.60 o                         
   7  -9   5        608.91        664.13       123.51 o                         
   8  -9   5        813.67        601.82       171.35 o                         
   9  -9   5       4241.76       3925.47       329.21 o                         
  10  -9   5       2314.79       2254.55       268.75 o                         
 -11  -8   5       8177.92       6146.53       826.10 o                         
 -10  -8   5       4185.28       4736.69       306.23 o                         
  -9  -8   5      11762.93      11113.00       439.88 o                         
  -8  -8   5        144.16        221.78       103.27 o                         
  -7  -8   5       3268.40       3585.01       201.73 o                         
  -6  -8   5       6714.37       6783.25       251.69 o                         
  -5  -8   5       1810.49       1815.22       120.46 o                         
  -4  -8   5       7238.49       7333.19       239.33 o                         
  -3  -8   5      12674.64      12759.32       317.73 o                         
  -2  -8   5        411.88        374.75        59.84 o                         
  -1  -8   5      28116.29      28486.04       382.28 o                         
   0  -8   5       3089.56       3092.53        98.36 o                         
   1  -8   5      29915.69      29708.93       353.78 o                         
   2  -8   5       1993.08       1939.00       112.00 o                         
   3  -8   5        179.40        231.34        75.42 o                         
   4  -8   5      12211.12      12803.56       298.16 o                         
   5  -8   5        182.16        118.68        84.42 o                         
   6  -8   5       7799.49       7932.33       322.27 o                         
   7  -8   5       8606.96       8489.15       370.03 o                         
   8  -8   5        624.64        524.49       118.24 o                         
   9  -8   5      14010.85      14380.26       535.75 o                         
  10  -8   5        744.65        765.02       155.88 o                         
 -11  -7   5        959.44        717.95       227.85 o                         
 -10  -7   5        131.67        220.23       122.49 o                         
  -9  -7   5        392.92        398.97       109.45 o                         
  -8  -7   5         32.56        153.44        90.48 o                         
  -7  -7   5        790.24        848.90        98.31 o                         
  -6  -7   5      12939.63      12939.49       313.98 o                         
  -5  -7   5       1271.27       1180.85        89.08 o                         
  -4  -7   5      14575.37      14093.25       261.34 o                         
  -3  -7   5       2853.69       2707.14       117.87 o                         
  -2  -7   5       1152.56       1237.99        87.15 o                         
  -1  -7   5       5912.47       5594.01       156.93 o                         
   0  -7   5       2141.89       2275.95        75.55 o                         
   1  -7   5       6617.59       6561.90       159.45 o                         
   2  -7   5        126.24        181.91        50.09 o                         
   3  -7   5       2530.45       2469.76       117.89 o                         
   4  -7   5      28580.53      28536.91       450.59 o                         
   5  -7   5       7821.83       8305.17       258.88 o                         
   6  -7   5      15056.72      14830.12       369.27 o                         
   7  -7   5        526.96        461.35        99.34 o                         
   8  -7   5       1001.24       1022.56       139.75 o                         
   9  -7   5       2849.46       2719.07       228.50 o                         
  10  -7   5        146.67        101.14       103.25 o                         
  11  -7   5       1027.46       1579.11       609.20 o                         
 -11  -6   5      10863.36      11542.42       566.40 o                         
 -10  -6   5       2425.72       2519.62       264.77 o                         
  -9  -6   5      20011.36      20157.29       621.79 o                         
  -8  -6   5         35.19         79.14        90.64 o                         
  -7  -6   5      10137.51       9626.76       278.82 o                         
  -6  -6   5       7372.49       7164.62       224.21 o                         
  -5  -6   5       1100.25       1084.63        66.13 o                         
  -4  -6   5      20690.70      20462.18       290.34 o                         
  -3  -6   5      14219.47      14015.92       236.10 o                         
  -2  -6   5        980.09       1020.18        68.04 o                         
  -1  -6   5      67859.46      66907.39       449.34 o                         
   0  -6   5      10547.17      10874.73       144.59 o                         
   1  -6   5      84593.62      85125.27       734.65 o                         
   2  -6   5        288.87        208.97        54.16 o                         
   3  -6   5      12133.70      11910.17       255.64 o                         
   4  -6   5      13952.01      14122.90       148.15 o                         
   5  -6   5       4482.23       4630.85       130.28 o                         
   6  -6   5       5912.66       5955.45       231.08 o                         
   7  -6   5      11516.83      11183.01       360.93 o                         
   8  -6   5        415.57        599.01       127.70 o                         
   9  -6   5      16222.30      15031.32       502.64 o                         
  10  -6   5        609.04        617.33       125.76 o                         
  11  -6   5       8844.37       8624.29      1275.00 o                         
 -12  -5   5       3955.36       3836.52       657.12 o                         
 -11  -5   5       1318.53       1467.92       240.27 o                         
 -10  -5   5        195.40         36.25       130.31 o                         
  -9  -5   5       1012.45       1026.89       148.30 o                         
  -8  -5   5        471.79        484.50       103.59 o                         
  -7  -5   5        821.63        803.12        86.32 o                         
  -6  -5   5      32290.13      31489.45       433.79 o                         
  -5  -5   5      21213.59      20940.56       331.12 o                         
  -4  -5   5      32520.94      30966.88       453.28 o                         
  -3  -5   5       2932.70       3063.08        92.97 o                         
  -2  -5   5       7098.82       7226.56       132.52 o                         
  -1  -5   5       3270.38       3336.20        81.37 o                         
   0  -5   5        543.02        604.92        40.94 o                         
   1  -5   5        687.90        634.18        65.93 o                         
   2  -5   5       6325.42       6192.62       152.35 o                         
   3  -5   5        796.27        800.34        59.06 o                         
   4  -5   5       9412.83       9351.72       144.26 o                         
   5  -5   5       8226.23       8497.82       209.80 o                         
   6  -5   5      14551.71      14962.65       322.86 o                         
   7  -5   5        911.88        850.11       118.81 o                         
   8  -5   5        900.78        760.41       125.36 o                         
   9  -5   5        683.36        570.00       152.64 o                         
  10  -5   5        385.54        324.11       112.26 o                         
  11  -5   5       1146.23       1806.95       619.99 o                         
 -12  -4   5        546.76         50.07       218.91 o                         
 -11  -4   5      15008.84      14411.56       618.60 o                         
 -10  -4   5       2874.27       3864.58       417.04 o                         
  -9  -4   5      34434.50      34757.34       681.47 o                         
  -8  -4   5       6177.25       6324.08       251.70 o                         
  -7  -4   5      14813.79      14786.43       300.52 o                         
  -6  -4   5      10454.99      10359.20       240.21 o                         
  -5  -4   5       4676.97       4906.64       153.41 o                         
  -4  -4   5       7980.71       7931.31       159.78 o                         
  -3  -4   5      12544.63      12953.07       156.74 o                         
  -2  -4   5         98.16        111.78        25.00 o                         
  -1  -4   5      86054.39      85464.94       501.94 o                         
   0  -4   5       3007.78       2950.61        66.43 o                         
   1  -4   5      44893.00      43509.41       428.68 o                         
   2  -4   5       4399.13       4734.25       122.71 o                         
   3  -4   5      19642.43      19278.73       181.51 o                         
   4  -4   5       4503.45       4613.87       117.88 o                         
   5  -4   5       2978.48       3142.32       135.51 o                         
   6  -4   5       3815.82       4106.21       179.07 o                         
   7  -4   5       5865.41       6299.43       241.60 o                         
   8  -4   5       1388.58       1604.90       161.09 o                         
   9  -4   5      29953.37      29529.47       687.70 o                         
  10  -4   5       6316.14       6444.02       359.25 o                         
  11  -4   5      10394.19      12169.36      1516.88 o                         
 -13  -3   5       1053.76       1423.17       557.42 o                         
 -12  -3   5       2117.11       2598.58       267.14 o                         
 -11  -3   5        780.43       1127.78       183.97 o                         
 -10  -3   5       2775.27       2527.95       211.95 o                         
  -9  -3   5       4186.67       4333.17       237.16 o                         
  -8  -3   5        114.93        155.39        68.74 o                         
  -7  -3   5       2771.40       2735.93       174.59 o                         
  -6  -3   5       9845.51       9560.22       238.89 o                         
  -5  -3   5      18581.10      17687.99       288.38 o                         
  -4  -3   5      14024.59      14014.56       204.19 o                         
  -3  -3   5       1656.19       1595.45        71.28 o                         
  -2  -3   5        143.42        220.51        31.90 o                         
  -1  -3   5       1020.56       1260.60        51.33 o                         
   0  -3   5       2244.92       2596.13        66.15 o                         
   1  -3   5        315.50        317.98        21.58 o                         
   2  -3   5       4689.50       4652.05        82.10 o                         
   3  -3   5       8074.46       8014.92       131.16 o                         
   4  -3   5      16496.48      16677.10       247.37 o                         
   5  -3   5      13435.79      13493.73       245.04 o                         
   6  -3   5      18786.24      18690.04       324.77 o                         
   7  -3   5       2360.79       2503.63       148.20 o                         
   8  -3   5        273.65        243.80        87.92 o                         
   9  -3   5        590.41        551.11       114.94 o                         
  10  -3   5       1662.31       1495.48       182.02 o                         
  11  -3   5        616.59        642.96       415.92 o                         
 -13  -2   5        262.40        381.87       397.79 o                         
 -12  -2   5        584.11        726.09       169.98 o                         
 -11  -2   5      12392.98      12024.13       510.15 o                         
 -10  -2   5       2631.73       2865.33       208.78 o                         
  -9  -2   5      21266.61      20982.12       434.65 o                         
  -8  -2   5       1082.63       1357.24       109.24 o                         
  -7  -2   5      15183.81      15050.81       336.37 o                         
  -6  -2   5       2882.62       3024.94       152.72 o                         
  -5  -2   5       7651.46       7520.16       151.41 o                         
  -4  -2   5      10791.36      11616.17       183.94 o                         
  -3  -2   5       8598.73       8825.35       130.84 o                         
  -2  -2   5        179.65        214.80        28.21 o                         
  -1  -2   5      47400.43      46904.02       477.11 o                         
   0  -2   5       9900.97      10014.25       111.90 o                         
   1  -2   5      85177.45      84213.06       427.39 o                         
   2  -2   5       2493.82       2440.57        68.25 o                         
   3  -2   5      20943.34      20843.49       223.65 o                         
   4  -2   5      16234.45      16329.37       247.90 o                         
   5  -2   5          8.58         18.13        44.51 o                         
   6  -2   5      14612.72      14350.34       296.81 o                         
   7  -2   5       6215.95       6451.77       217.64 o                         
   8  -2   5        161.43        160.48        75.81 o                         
   9  -2   5      14288.56      14738.18       481.04 o                         
  10  -2   5       3866.84       4332.23       354.98 o                         
  11  -2   5      14370.37      14103.03      1607.10 o                         
 -13  -1   5       2875.66       2554.37       746.56 o                         
 -12  -1   5       1654.37       1384.50       290.41 o                         
 -11  -1   5        467.69        429.20       127.76 o                         
 -10  -1   5       1466.70       1498.18       143.52 o                         
  -9  -1   5       2546.59       2755.88       173.67 o                         
  -8  -1   5          8.11        -48.13        55.04 o                         
  -7  -1   5        854.47        845.28        71.20 o                         
  -6  -1   5      12725.73      12439.14       275.84 o                         
  -5  -1   5       5785.70       5548.50       108.82 o                         
  -4  -1   5      26915.30      27217.13       250.09 o                         
  -3  -1   5       6702.18       6892.12       104.68 o                         
  -2  -1   5        535.56        546.26        33.67 o                         
  -1  -1   5      11538.91      11301.21       125.62 o                         
   0  -1   5        982.74       1114.09        39.67 o                         
   1  -1   5      12414.01      11741.20       131.66 o                         
   2  -1   5       1314.88       1563.29        63.45 o                         
   3  -1   5       3015.78       3126.37       104.56 o                         
   4  -1   5      29482.14      29208.65       322.58 o                         
   5  -1   5       6451.12       6251.26       150.78 o                         
   6  -1   5      15577.59      15448.37       314.92 o                         
   7  -1   5       1026.36       1042.07       100.19 o                         
   8  -1   5        735.61        859.49       102.06 o                         
   9  -1   5       2532.71       2668.87       196.10 o                         
  10  -1   5         10.44        225.78       150.65 o                         
  11  -1   5        498.76       1122.90       550.16 o                         
 -13   0   5       1429.56        498.33       415.60 o                         
 -12   0   5       1990.87       2276.59       258.41 o                         
 -11   0   5      12467.43      12029.48       495.93 o                         
 -10   0   5        683.88        690.99       111.59 o                         
  -9   0   5      24105.14      23721.37       553.91 o                         
  -8   0   5        363.08        311.15        66.39 o                         
  -7   0   5      16457.26      15556.43       219.04 o                         
  -6   0   5      10878.72      10993.59       218.45 o                         
  -5   0   5       1231.62       1341.62        64.21 o                         
  -4   0   5      23816.46      24486.16       260.16 o                         
  -3   0   5      16025.98      16472.24       188.97 o                         
  -2   0   5      10822.68      11017.28       145.48 o                         
  -1   0   5      52648.31      52245.35       389.40 o                         
   0   0   5       3887.43       4007.44        75.19 o                         
   1   0   5      81654.19      79427.23       652.01 o                         
   2   0   5         31.84         19.84        31.98 o                         
   3   0   5      19851.24      20142.51       282.68 o                         
   4   0   5       7026.51       6869.09       185.12 o                         
   5   0   5       5597.03       5589.25       191.11 o                         
   6   0   5      19445.26      19204.60       358.02 o                         
   7   0   5       6915.43       6948.67       234.84 o                         
   8   0   5         15.71         45.48        71.48 o                         
   9   0   5      13358.43      13400.21       398.74 o                         
  10   0   5       1118.03       1207.18       214.26 o                         
 -13   1   5       1623.06       1681.95       358.52 o                         
 -12   1   5       4317.67       4143.69       336.84 o                         
 -11   1   5        626.28        513.47       139.30 o                         
 -10   1   5         34.00         66.99       100.12 o                         
  -9   1   5       6258.17       6669.78       275.25 o                         
  -8   1   5       1324.90       1657.51       119.28 o                         
  -7   1   5         39.84         -1.48        36.48 o                         
  -6   1   5      24370.38      24599.02       352.04 o                         
  -5   1   5      15110.50      15189.23       236.21 o                         
  -4   1   5      41016.81      41477.72       387.36 o                         
  -3   1   5       9809.55      10041.80       154.19 o                         
  -2   1   5      13581.08      13524.59       192.80 o                         
  -1   1   5      11343.96      11251.12       133.77 o                         
   0   1   5       1053.34       1303.07        70.53 o                         
   1   1   5       2854.15       2610.44        92.38 o                         
   2   1   5         51.45         85.93        37.39 o                         
   3   1   5         28.09         45.86        51.97 o                         
   4   1   5      14938.91      15085.67       292.72 o                         
   5   1   5       4699.03       4811.66       184.95 o                         
   6   1   5      14877.14      14771.74       335.71 o                         
   7   1   5        368.97        430.51        82.85 o                         
   8   1   5         88.63        188.76        77.82 o                         
   9   1   5       1356.75       1123.25       129.12 o                         
  10   1   5       2839.57       3011.88       303.20 o                         
 -13   2   5       1459.95       1819.16       355.68 o                         
 -12   2   5        747.69        340.80       131.16 o                         
 -11   2   5      15343.76      15415.75       554.20 o                         
 -10   2   5       4637.18       4667.99       271.06 o                         
  -9   2   5      34199.79      34318.77       584.84 o                         
  -8   2   5       1532.83       1459.06       129.22 o                         
  -7   2   5      13868.91      14062.98       309.59 o                         
  -6   2   5       6741.54       6863.45       165.85 o                         
  -5   2   5       2141.22       2192.22       103.37 o                         
  -4   2   5      16401.14      16734.32       254.55 o                         
  -3   2   5      18269.65      18926.01       265.98 o                         
  -2   2   5        319.33        363.36        37.21 o                         
  -1   2   5      49554.54      48124.68       374.75 o                         
   0   2   5        610.17        581.22        44.87 o                         
   1   2   5      37458.36      36242.13       364.44 o                         
   2   2   5       2885.04       2856.78       116.06 o                         
   3   2   5       8779.37       8642.32       235.63 o                         
   4   2   5       2744.08       2869.66       159.17 o                         
   5   2   5       1736.07       1977.93       134.52 o                         
   6   2   5       5427.32       5359.44       223.15 o                         
   7   2   5       1614.19       1681.70       134.93 o                         
   8   2   5        340.04        350.68        90.79 o                         
   9   2   5      13470.96      13368.38       460.34 o                         
  10   2   5       4735.29       4435.04       373.62 o                         
 -13   3   5       3943.47       3747.16       498.98 o                         
 -12   3   5       5120.90       5119.66       342.47 o                         
 -11   3   5         65.21        173.08       126.34 o                         
 -10   3   5        482.52        470.09       118.55 o                         
  -9   3   5       2411.01       2310.54       165.98 o                         
  -8   3   5        175.46        208.20        81.87 o                         
  -7   3   5        964.43        788.75        85.31 o                         
  -6   3   5       4061.01       4022.31       147.61 o                         
  -5   3   5      19188.96      18514.31       247.29 o                         
  -4   3   5      16820.59      16827.70       212.31 o                         
  -3   3   5      11698.56      11609.75       222.45 o                         
  -2   3   5      15472.00      15179.59       213.65 o                         
  -1   3   5        198.73        242.81        43.61 o                         
   0   3   5       2861.35       3427.50       113.54 o                         
   1   3   5       3380.89       3225.84       123.60 o                         
   2   3   5        350.78        428.14        78.21 o                         
   3   3   5       1672.07       1638.63       116.37 o                         
   4   3   5      10532.28      10972.79       293.87 o                         
   5   3   5      18245.18      18599.41       422.07 o                         
   6   3   5      22644.77      22712.97       470.15 o                         
   7   3   5       2696.66       2885.60       180.57 o                         
   8   3   5        500.34        620.76       104.39 o                         
   9   3   5        948.47        772.07       125.05 o                         
  10   3   5       1526.33       1091.98       209.92 o                         
 -13   4   5          4.57          4.77       180.64 o                         
 -12   4   5        662.55        586.43       139.19 o                         
 -11   4   5      11847.72      11557.26       459.68 o                         
 -10   4   5       2662.38       2762.59       238.17 o                         
  -9   4   5      40404.37      38758.70       721.04 o                         
  -8   4   5       2706.84       2921.70       199.20 o                         
  -7   4   5      12115.02      12221.43       293.89 o                         
  -6   4   5       1101.23       1008.28        87.27 o                         
  -5   4   5       7705.62       7799.33       167.51 o                         
  -4   4   5       1046.56       1063.36        69.93 o                         
  -3   4   5       8184.44       8344.20       216.08 o                         
  -2   4   5        383.68        350.02        62.48 o                         
  -1   4   5      69228.12      67277.52       568.80 o                         
   0   4   5       6599.50       6600.42       189.47 o                         
   1   4   5      54025.59      53343.89       510.94 o                         
   2   4   5       6245.27       6007.35       186.03 o                         
   3   4   5      21122.92      20549.48       378.97 o                         
   4   4   5       7616.12       7292.00       242.36 o                         
   5   4   5       2576.30       2742.61       167.46 o                         
   6   4   5       9611.62       9163.71       328.31 o                         
   7   4   5       5503.70       5288.55       264.05 o                         
   8   4   5         30.46         40.26        88.40 o                         
   9   4   5      13857.32      14549.46       505.58 o                         
  10   4   5       2535.27       2502.63       359.77 o                         
 -13   5   5       2259.57       2279.85       323.43 o                         
 -12   5   5       3401.35       3431.48       274.45 o                         
 -11   5   5        209.16         77.78       105.09 o                         
 -10   5   5         36.00        157.91       117.05 o                         
  -9   5   5       1051.27       1110.34       141.17 o                         
  -8   5   5       1741.93       2011.25       152.70 o                         
  -7   5   5       2037.29       2098.14       113.09 o                         
  -6   5   5       4211.82       4423.39       137.10 o                         
  -5   5   5       7459.27       7441.43       144.18 o                         
  -4   5   5      29033.90      27816.16       378.16 o                         
  -3   5   5       7451.88       7443.52       202.10 o                         
  -2   5   5      14335.42      14329.27       283.34 o                         
  -1   5   5         74.61         84.15        58.76 o                         
   0   5   5        585.26        588.96        80.47 o                         
   1   5   5      12849.82      12508.61       276.48 o                         
   2   5   5        980.75       1214.67       105.06 o                         
   3   5   5       1093.85       1284.26       128.00 o                         
   4   5   5      15143.53      14904.63       355.17 o                         
   5   5   5       6184.76       5827.39       242.46 o                         
   6   5   5      27781.88      27818.29       564.14 o                         
   7   5   5       3298.22       3297.97       218.52 o                         
   8   5   5        294.08        524.86       108.03 o                         
   9   5   5        267.11        290.82       147.73 o                         
 -13   6   5        664.36        233.18       150.47 o                         
 -12   6   5       1919.80       1896.80       187.41 o                         
 -11   6   5      10962.48      10672.13       430.73 o                         
 -10   6   5        543.58        488.08       115.57 o                         
  -9   6   5      27492.60      27942.47       624.10 o                         
  -8   6   5       1197.86       1484.61       172.05 o                         
  -7   6   5      34044.16      33633.70       421.70 o                         
  -6   6   5       7118.89       7145.41       189.72 o                         
  -5   6   5       1304.61       1405.16        91.24 o                         
  -4   6   5      23504.71      23886.27       357.19 o                         
  -3   6   5       8450.71       8647.72       229.62 o                         
  -2   6   5      10552.19      10297.15       253.15 o                         
  -1   6   5      52986.65      52404.39       617.42 o                         
   0   6   5       6000.28       5920.51       201.53 o                         
   1   6   5      67100.27      66126.79       695.43 o                         
   2   6   5       2032.00       2156.32       142.30 o                         
   3   6   5      16222.58      16617.87       365.01 o                         
   4   6   5       5148.65       5080.65       222.98 o                         
   5   6   5       2589.76       2630.92       172.89 o                         
   6   6   5       7563.83       7378.44       290.62 o                         
   7   6   5       5138.23       5223.50       271.75 o                         
   8   6   5         44.39        205.53       104.47 o                         
   9   6   5       8443.01       7944.74       635.60 o                         
 -13   7   5       1564.90        832.11       183.29 o                         
 -12   7   5       1328.33       1324.07       167.80 o                         
 -11   7   5        665.28        592.62       136.84 o                         
 -10   7   5          7.91         -8.02       117.05 o                         
  -9   7   5       5821.79       5864.83       301.56 o                         
  -8   7   5          0.06         57.61        73.76 o                         
  -7   7   5        701.20        767.17        77.00 o                         
  -6   7   5      11358.53      11111.15       206.84 o                         
  -5   7   5       8254.93       8419.81       214.27 o                         
  -4   7   5      19421.74      18811.12       341.86 o                         
  -3   7   5       9961.47       9988.91       271.75 o                         
  -2   7   5       8156.60       8130.46       269.29 o                         
  -1   7   5        974.30        773.07        97.22 o                         
   0   7   5         13.38         22.17        80.80 o                         
   1   7   5        365.52        516.92        84.70 o                         
   2   7   5        510.04        485.08        82.87 o                         
   3   7   5         22.61        -60.45        87.32 o                         
   4   7   5       5546.32       5530.78       258.19 o                         
   5   7   5       2009.51       2035.05       163.37 o                         
   6   7   5       9938.87       9707.71       342.67 o                         
   7   7   5       1418.27       1616.01       172.25 o                         
   8   7   5       1212.01       1546.38       211.65 o                         
 -13   8   5        306.31       -126.77       173.41 o                         
 -12   8   5       3837.86       4082.73       320.53 o                         
 -11   8   5       4536.81       4496.18       293.26 o                         
 -10   8   5        235.90        113.76        99.95 o                         
  -9   8   5      26827.57      27342.68       586.90 o                         
  -8   8   5       1650.40       1950.71       164.23 o                         
  -7   8   5      23109.85      23830.40       406.45 o                         
  -6   8   5        182.09        237.63        61.64 o                         
  -5   8   5        683.85        709.52        75.11 o                         
  -4   8   5      15721.21      15177.31       296.97 o                         
  -3   8   5        306.45        331.17        77.98 o                         
  -2   8   5       7628.20       7619.42       269.50 o                         
  -1   8   5      18154.45      18009.74       384.56 o                         
   0   8   5       1033.85       1209.94       126.64 o                         
   1   8   5      26385.11      26944.92       437.87 o                         
   2   8   5       2279.10       2309.82       135.87 o                         
   3   8   5       5911.50       6229.83       284.58 o                         
   4   8   5       1797.10       1726.83       168.33 o                         
   5   8   5        291.26        549.04       109.36 o                         
   6   8   5      10998.87      10893.45       433.16 o                         
   7   8   5       1116.19       1362.82       174.60 o                         
   8   8   5         22.82        193.21       367.05 o                         
 -12   9   5       3777.17       3854.01       339.49 o                         
 -11   9   5          0.47       -109.39       109.39 o                         
 -10   9   5        822.82        934.21       135.20 o                         
  -9   9   5       2992.25       3205.63       235.78 o                         
  -8   9   5       1783.75       1851.51       158.90 o                         
  -7   9   5         69.39         46.28        59.34 o                         
  -6   9   5       2275.50       2208.21       127.60 o                         
  -5   9   5       6350.79       6202.16       190.42 o                         
  -4   9   5       3510.27       3624.34       154.84 o                         
  -3   9   5       2605.71       2873.60       152.50 o                         
  -2   9   5       3844.48       4282.22       212.67 o                         
  -1   9   5       2567.37       2748.77       197.68 o                         
   0   9   5         43.46        200.30        77.58 o                         
   1   9   5        738.73        771.86        92.38 o                         
   2   9   5       1405.84       1418.54       133.72 o                         
   3   9   5         37.64        107.31       105.16 o                         
   4   9   5       4479.70       4446.03       303.62 o                         
   5   9   5       4808.29       5239.65       317.92 o                         
   6   9   5       9341.55      10186.41       436.21 o                         
   7   9   5       1518.02       1556.27       190.98 o                         
 -12  10   5        738.39        431.50       161.74 o                         
 -11  10   5       2805.90       3121.21       263.92 o                         
 -10  10   5        806.95        890.28       155.85 o                         
  -9  10   5      18846.00      18290.57       505.34 o                         
  -8  10   5        180.25        194.39        93.72 o                         
  -7  10   5      10130.01      10117.33       299.31 o                         
  -6  10   5         17.92         95.64        67.33 o                         
  -5  10   5       4362.68       4349.60       168.87 o                         
  -4  10   5       2514.28       2717.06       138.69 o                         
  -3  10   5       4209.11       4180.07       199.97 o                         
  -2  10   5       2252.77       2232.38       173.82 o                         
  -1  10   5      12482.23      12947.47       417.97 o                         
   0  10   5       1359.47       1126.38       144.61 o                         
   1  10   5      38903.42      37548.32       697.04 o                         
   2  10   5       9533.87       9266.33       369.55 o                         
   3  10   5      10411.43      10592.31       460.30 o                         
   4  10   5       1935.56       1930.37       218.58 o                         
   5  10   5        350.85        405.01       135.44 o                         
   6  10   5       9586.55       9804.69       437.54 o                         
   7  10   5        514.03         95.52       464.12 o                         
 -11  11   5        305.52        311.52       150.76 o                         
 -10  11   5         68.91          2.58       124.14 o                         
  -9  11   5       1748.32       1887.20       192.08 o                         
  -8  11   5        705.25        752.89       134.02 o                         
  -7  11   5        560.05        596.52        98.19 o                         
  -6  11   5       4014.50       4059.17       213.37 o                         
  -5  11   5       8881.78       8702.21       271.00 o                         
  -4  11   5      17504.00      17882.06       377.79 o                         
  -3  11   5       6620.76       7011.13       264.83 o                         
  -2  11   5      12574.28      12335.75       350.10 o                         
  -1  11   5         61.07        104.81        97.49 o                         
   0  11   5        172.92         67.95       108.37 o                         
   1  11   5       9271.46       9299.03       393.40 o                         
   2  11   5        278.95        288.66       150.31 o                         
   3  11   5         86.61        258.09       134.38 o                         
   4  11   5       4776.33       4759.17       329.72 o                         
   5  11   5       3273.28       2913.02       261.72 o                         
   6  11   5      14108.68      15487.90      1050.98 o                         
 -10  12   5        118.30        172.89       113.79 o                         
  -9  12   5      18514.09      18441.21       570.59 o                         
  -8  12   5        870.33        923.79       145.79 o                         
  -7  12   5      18914.68      18621.55       510.36 o                         
  -6  12   5        426.39        313.38        85.21 o                         
  -5  12   5       2956.72       3066.69       190.86 o                         
  -4  12   5       3636.61       3725.35       195.75 o                         
  -3  12   5        567.10        597.99        95.31 o                         
  -2  12   5       5209.91       5181.90       233.85 o                         
  -1  12   5      25097.42      25435.15       593.58 o                         
   0  12   5        357.63        417.48       162.63 o                         
   1  12   5      22776.06      23534.24       670.56 o                         
   2  12   5       3297.96       3146.11       267.67 o                         
   3  12   5      12404.86      11921.35       629.40 o                         
   4  12   5        727.31        779.69       172.90 o                         
   5  12   5       1923.83       1949.62       363.18 o                         
   6  12   5       2235.02       1555.48       606.80 o                         
 -10  13   5        583.00        850.56       225.59 o                         
  -9  13   5       2933.41       2894.22       237.82 o                         
  -8  13   5         24.95         47.34       125.48 o                         
  -7  13   5       2251.29       2171.51       197.42 o                         
  -6  13   5        868.06        747.54       108.06 o                         
  -5  13   5       4826.44       4783.29       281.90 o                         
  -4  13   5      17630.74      16906.09       436.80 o                         
  -3  13   5      10939.71      10993.90       359.17 o                         
  -2  13   5      10139.95      10935.21       359.62 o                         
  -1  13   5         25.71        282.02       111.11 o                         
   0  13   5        178.08        225.24       114.25 o                         
   1  13   5       1070.41       1102.31       221.56 o                         
   2  13   5        189.38        219.96       148.67 o                         
   3  13   5        559.91        745.92       182.24 o                         
   4  13   5       3469.28       3855.91       438.96 o                         
   5  13   5       1724.03       1786.77       682.65 o                         
  -9  14   5      15287.67      15120.23       712.82 o                         
  -8  14   5       1170.28       1722.98       203.72 o                         
  -7  14   5      13717.17      13416.21       518.68 o                         
  -6  14   5        497.29        597.50       112.03 o                         
  -5  14   5       1176.41       1077.47       151.50 o                         
  -4  14   5       2045.01       1847.67       175.30 o                         
  -3  14   5       1763.95       1734.21       158.69 o                         
  -2  14   5       1373.29       1232.66       151.61 o                         
  -1  14   5       8257.39       8369.50       351.90 o                         
   0  14   5        674.89        953.13       133.04 o                         
   1  14   5      10188.97      10189.66       462.87 o                         
   2  14   5        967.91       1161.47       182.32 o                         
   3  14   5       3953.63       4586.10       433.29 o                         
   4  14   5        190.93       1439.09       647.53 o                         
  -9  15   5       1136.15       1972.52       709.10 o                         
  -8  15   5        291.05        575.83       183.26 o                         
  -7  15   5        169.33        281.55       129.26 o                         
  -6  15   5        477.62        269.40       107.82 o                         
  -5  15   5       1751.11       2010.97       193.35 o                         
  -4  15   5       1806.28       1428.50       163.29 o                         
  -3  15   5       4347.58       4382.41       254.41 o                         
  -2  15   5       3944.40       4133.00       290.35 o                         
  -1  15   5          7.00          0.49       104.19 o                         
   0  15   5         94.41        293.27       107.30 o                         
   1  15   5       1116.33       1007.43       164.50 o                         
   2  15   5       2398.16       2076.67       426.36 o                         
  -7  16   5       7470.64       7688.07       515.71 o                         
  -6  16   5          0.11         74.48       149.76 o                         
  -5  16   5        413.37        475.78       178.13 o                         
  -4  16   5       2535.64       2855.65       234.89 o                         
  -3  16   5        787.57        964.52       165.19 o                         
  -2  16   5       2192.21       2111.44       204.74 o                         
  -1  16   5       5000.42       4898.86       282.74 o                         
   0  16   5        329.55        239.11       188.27 o                         
   1  16   5      16915.71      17398.62      1347.66 o                         
  -7  17   5        923.41       1296.76       639.30 o                         
  -6  17   5        638.36        590.44       187.63 o                         
  -5  17   5        981.75        502.13       159.98 o                         
  -4  17   5       4139.67       4004.96       331.49 o                         
  -3  17   5       3172.96       3370.96       312.69 o                         
  -2  17   5       6993.40       5635.84       759.60 o                         
  -1  17   5         11.59         68.33       433.51 o                         
   0  17   5          5.44       -110.76       300.52 o                         
   0 -18   6      12139.45      10940.17      1585.75 o                         
   1 -18   6       2728.35       3101.52      1422.31 o                         
   2 -18   6      21238.94      19791.61      1189.94 o                         
   3 -18   6        180.27         80.07       283.36 o                         
   4 -18   6       2753.13       1702.92       493.71 o                         
  -4 -17   6       1203.72       1425.46       592.87 o                         
  -3 -17   6      10027.11       9513.69       635.89 o                         
  -2 -17   6       2507.37       2599.11       319.10 o                         
  -1 -17   6       1171.29       1374.46       233.46 o                         
   0 -17   6        767.66        675.79       191.90 o                         
   1 -17   6        389.23        320.21       182.10 o                         
   2 -17   6       2742.07       3129.75       313.27 o                         
   3 -17   6        668.92        790.73       184.50 o                         
   4 -17   6         24.77         68.03       126.89 o                         
   5 -17   6       3893.39       3758.00       940.13 o                         
   6 -17   6       3476.87       2929.45       928.28 o                         
  -6 -16   6       4848.16       4100.65       538.63 o                         
  -5 -16   6       2324.07       1703.09       212.85 o                         
  -4 -16   6        485.83        660.53       132.26 o                         
  -3 -16   6      12326.58      12137.38       551.30 o                         
  -2 -16   6         26.65        162.30       129.97 o                         
  -1 -16   6         75.36        159.99       141.01 o                         
   0 -16   6       7274.62       7686.23       621.51 o                         
   1 -16   6       1515.91       1488.95       199.68 o                         
   2 -16   6      17009.97      15864.93       616.38 o                         
   3 -16   6        215.46        215.02       146.73 o                         
   4 -16   6       2011.49       1512.58       230.69 o                         
   5 -16   6       3848.24       3769.48       377.22 o                         
   6 -16   6        130.95        -26.00       168.30 o                         
  -7 -15   6       1045.91        977.96       363.52 o                         
  -6 -15   6         65.04       -102.23       111.38 o                         
  -5 -15   6       2831.56       3136.65       249.73 o                         
  -4 -15   6       2230.58       2217.82       207.35 o                         
  -3 -15   6       4527.68       4919.48       276.87 o                         
  -2 -15   6       2519.58       2589.84       253.90 o                         
  -1 -15   6        341.94        375.34       144.49 o                         
   0 -15   6         37.40         13.67       124.09 o                         
   1 -15   6        406.42        182.70       122.83 o                         
   2 -15   6       1501.79       1670.08       213.39 o                         
   3 -15   6        441.33        495.56       143.15 o                         
   4 -15   6         89.66        242.71       128.96 o                         
   5 -15   6       3834.46       3762.43       338.64 o                         
   6 -15   6       7399.72       6644.89       450.52 o                         
   7 -15   6       2279.96       2415.15       337.29 o                         
   8 -15   6        940.82       1107.47       539.38 o                         
  -7 -14   6       2337.08       1903.58       225.24 o                         
  -6 -14   6       5568.66       5167.58       328.52 o                         
  -5 -14   6        586.67        492.87       140.93 o                         
  -4 -14   6       2319.93       2338.57       230.87 o                         
  -3 -14   6       3351.34       3131.04       224.01 o                         
  -2 -14   6       1075.71       1018.24       159.18 o                         
  -1 -14   6          3.77        -84.49       102.23 o                         
   0 -14   6       9328.47       9696.86       406.41 o                         
   1 -14   6       4130.93       4377.39       311.79 o                         
   2 -14   6      29587.89      29696.86       843.45 o                         
   3 -14   6        723.94        864.11       159.43 o                         
   4 -14   6       6789.22       6568.15       379.94 o                         
   5 -14   6       6400.22       6025.89       395.99 o                         
   6 -14   6        747.72        491.17       158.60 o                         
   7 -14   6       3398.70       3161.49       275.55 o                         
   8 -14   6       1440.18       1834.25       262.14 o                         
  -8 -13   6        358.33        225.62       191.14 o                         
  -7 -13   6          3.41        -19.80       146.32 o                         
  -6 -13   6         23.45        131.30       110.50 o                         
  -5 -13   6       4384.82       4062.81       276.24 o                         
  -4 -13   6       2435.55       2928.64       230.17 o                         
  -3 -13   6      21251.07      21402.01       547.58 o                         
  -2 -13   6       3502.35       3511.41       214.21 o                         
  -1 -13   6        957.56       1014.74       133.39 o                         
   0 -13   6        104.51        -17.20       103.43 o                         
   1 -13   6       2885.08       3081.84       228.14 o                         
   2 -13   6       9434.15       9245.65       420.14 o                         
   3 -13   6       1183.52        939.19       158.44 o                         
   4 -13   6        456.19        613.08       144.87 o                         
   5 -13   6      10757.05      10741.78       448.57 o                         
   6 -13   6       7194.48       7555.95       375.37 o                         
   7 -13   6      11297.55      11417.94       474.37 o                         
   8 -13   6        138.71        193.18       125.08 o                         
   9 -13   6        539.14        273.50       352.18 o                         
  -9 -12   6        374.52        773.14       340.48 o                         
  -8 -12   6       8786.78       8532.37       452.48 o                         
  -7 -12   6       2710.83       2975.73       268.05 o                         
  -6 -12   6      14797.29      14346.23       509.13 o                         
  -5 -12   6       1738.05       1900.31       189.98 o                         
  -4 -12   6       5324.35       5371.05       294.20 o                         
  -3 -12   6      11423.60      11450.27       384.13 o                         
  -2 -12   6       1006.05       1029.51       125.64 o                         
  -1 -12   6       1140.23        884.89       109.21 o                         
   0 -12   6      23816.96      23537.79       478.29 o                         
   1 -12   6       8265.08       8282.58       279.75 o                         
   2 -12   6      46942.50      48405.50       678.16 o                         
   3 -12   6        133.21        172.17        95.42 o                         
   4 -12   6      20363.45      19302.68       546.14 o                         
   5 -12   6       3398.37       3442.73       208.66 o                         
   6 -12   6        318.84        257.31       112.72 o                         
   7 -12   6       2193.79       2321.78       226.80 o                         
   8 -12   6       5350.18       5414.91       315.13 o                         
   9 -12   6        109.30        201.21       165.58 o                         
 -10 -11   6         21.72          8.10       391.90 o                         
  -9 -11   6        223.05        389.05       161.47 o                         
  -8 -11   6       2115.04       2345.68       243.49 o                         
  -7 -11   6       1091.23        914.38       152.24 o                         
  -6 -11   6        324.84        331.50        92.81 o                         
  -5 -11   6       7040.87       6731.15       306.56 o                         
  -4 -11   6       4423.36       4322.67       224.23 o                         
  -3 -11   6      42226.34      42826.48       661.88 o                         
  -2 -11   6      14334.69      14258.25       348.37 o                         
  -1 -11   6       6575.26       6679.08       233.43 o                         
   0 -11   6        872.24        766.69        80.30 o                         
   1 -11   6        329.06        287.40        53.99 o                         
   2 -11   6       6873.17       6977.84       255.98 o                         
   3 -11   6       2132.61       2315.20       188.30 o                         
   4 -11   6        739.81        833.37       111.68 o                         
   5 -11   6      15082.73      15115.20       423.56 o                         
   6 -11   6       8196.66       7988.29       363.57 o                         
   7 -11   6       4047.77       4218.66       272.67 o                         
   8 -11   6       1232.02       1059.65       188.83 o                         
   9 -11   6       1047.25        777.21       176.41 o                         
 -10 -10   6       5058.43       5736.22      1067.70 o                         
  -9 -10   6        302.81        311.77       134.02 o                         
  -8 -10   6      18298.53      18656.01       588.17 o                         
  -7 -10   6       5285.83       5342.88       291.98 o                         
  -6 -10   6      15398.88      15215.98       434.33 o                         
  -5 -10   6       1442.52       1062.17       131.59 o                         
  -4 -10   6       4957.00       4785.20       222.78 o                         
  -3 -10   6      17994.85      17773.35       412.14 o                         
  -2 -10   6       3274.29       3409.94       177.34 o                         
  -1 -10   6        275.15        316.52        66.69 o                         
   0 -10   6      11792.43      11846.13       262.93 o                         
   1 -10   6       3202.23       3346.43       122.68 o                         
   2 -10   6      33920.11      33964.92       588.14 o                         
   3 -10   6        135.72        202.78        82.17 o                         
   4 -10   6       6901.83       7017.08       274.57 o                         
   5 -10   6       1034.99        870.61       113.70 o                         
   6 -10   6        595.70        630.03       160.51 o                         
   7 -10   6       2592.14       2542.76       210.99 o                         
   8 -10   6       1933.48       1930.69       220.86 o                         
   9 -10   6          2.73        -23.95       135.61 o                         
 -11  -9   6       7052.84       4858.97      1124.34 o                         
 -10  -9   6          6.19        256.58       154.06 o                         
  -9  -9   6         14.17        -78.76       112.42 o                         
  -8  -9   6       1591.19       2207.55       196.06 o                         
  -7  -9   6       5864.45       6032.89       279.27 o                         
  -6  -9   6        174.98        182.54        86.10 o                         
  -5  -9   6       4821.77       5123.89       217.14 o                         
  -4  -9   6       3981.16       3975.91       193.80 o                         
  -3  -9   6      16556.45      16531.13       375.80 o                         
  -2  -9   6      11269.52      11181.54       258.84 o                         
  -1  -9   6       1793.00       1769.16       104.67 o                         
   0  -9   6        250.07        330.81        40.03 o                         
   1  -9   6       2994.20       2945.10        89.31 o                         
   2  -9   6       2474.82       2519.30       137.23 o                         
   3  -9   6        220.15        273.05        74.78 o                         
   4  -9   6         72.06         85.49        62.62 o                         
   5  -9   6      12978.65      13142.83       384.64 o                         
   6  -9   6      19958.73      19434.73       525.18 o                         
   7  -9   6      10185.47       9445.85       433.92 o                         
   8  -9   6       2976.90       2648.95       255.69 o                         
   9  -9   6        494.95        424.17       213.26 o                         
  10  -9   6       2975.80       1808.76       631.29 o                         
 -11  -8   6       4882.78       3853.65       877.69 o                         
 -10  -8   6       4589.12       4945.99       383.05 o                         
  -9  -8   6       1142.43       1118.39       147.71 o                         
  -8  -8   6      15340.66      15672.04       453.56 o                         
  -7  -8   6       2428.40       2711.39       174.04 o                         
  -6  -8   6       9584.84       9418.87       285.21 o                         
  -5  -8   6        413.80        413.94        79.03 o                         
  -4  -8   6       2442.20       2516.96       150.33 o                         
  -3  -8   6      14052.57      14694.96       297.72 o                         
  -2  -8   6       2819.39       2980.74       133.26 o                         
  -1  -8   6         63.83         65.63        52.39 o                         
   0  -8   6      14651.47      14645.66       193.32 o                         
   1  -8   6       3755.32       3550.52       134.70 o                         
   2  -8   6      66264.88      66189.89       742.03 o                         
   3  -8   6        220.08        276.02        58.71 o                         
   4  -8   6      21312.74      20699.24       382.45 o                         
   5  -8   6       8811.63       9041.14       296.71 o                         
   6  -8   6         64.85        239.92        90.71 o                         
   7  -8   6       7052.69       6686.28       303.55 o                         
   8  -8   6       1502.53       1279.56       159.06 o                         
   9  -8   6         38.27        253.78       117.72 o                         
  10  -8   6      12664.43      11995.82       903.57 o                         
 -11  -7   6       4771.05       4534.39       459.21 o                         
 -10  -7   6         14.49       -118.53       134.04 o                         
  -9  -7   6         56.55         36.59       105.71 o                         
  -8  -7   6        170.18        184.56        82.10 o                         
  -7  -7   6       1467.54       1126.41       111.80 o                         
  -6  -7   6       1889.45       1904.85       125.78 o                         
  -5  -7   6       2179.13       1999.39       103.13 o                         
  -4  -7   6       2031.61       2021.86       101.30 o                         
  -3  -7   6      27702.46      27679.44       363.34 o                         
  -2  -7   6       9669.63       9428.34       198.37 o                         
  -1  -7   6      12842.93      12667.71       223.87 o                         
   0  -7   6         24.52         48.54        36.17 o                         
   1  -7   6       9925.77      10224.44       263.16 o                         
   2  -7   6      27336.02      27557.06       470.94 o                         
   3  -7   6         28.25         23.12        54.64 o                         
   4  -7   6       1535.12       1528.77       107.33 o                         
   5  -7   6       7178.12       7506.65       245.69 o                         
   6  -7   6      10394.67      10302.33       347.25 o                         
   7  -7   6      10709.16      11012.34       398.77 o                         
   8  -7   6        495.83        312.52       140.34 o                         
   9  -7   6        714.61       1087.03       152.82 o                         
  10  -7   6       1165.22       1335.77       221.08 o                         
 -11  -6   6       2559.03       2629.13       311.27 o                         
 -10  -6   6       8355.85       9025.41       478.59 o                         
  -9  -6   6        277.59        289.58       112.71 o                         
  -8  -6   6      24689.51      24364.33       520.21 o                         
  -7  -6   6       7100.17       7227.30       227.62 o                         
  -6  -6   6      28214.04      27850.99       418.88 o                         
  -5  -6   6       6696.47       6759.53       196.44 o                         
  -4  -6   6      11988.48      12092.77       261.47 o                         
  -3  -6   6      48267.02      48473.62       435.10 o                         
  -2  -6   6          9.98         60.12        36.41 o                         
  -1  -6   6      10106.80      10365.72       193.41 o                         
   0  -6   6      47912.09      47222.46       300.41 o                         
   1  -6   6      13341.20      13196.14       246.69 o                         
   2  -6   6      66037.90      65741.98       666.49 o                         
   3  -6   6        305.49        225.29        64.82 o                         
   4  -6   6      16670.38      16677.60       322.13 o                         
   5  -6   6      11000.57      10750.48       291.47 o                         
   6  -6   6        904.81        699.38       103.04 o                         
   7  -6   6       2694.45       2763.50       237.36 o                         
   8  -6   6       5497.45       5777.89       303.52 o                         
   9  -6   6        493.34        463.13       115.19 o                         
  10  -6   6      12340.45      12135.16       648.10 o                         
 -12  -5   6        221.13         22.79       202.85 o                         
 -11  -5   6       8073.90       7680.79       459.75 o                         
 -10  -5   6          9.51        220.03       102.89 o                         
  -9  -5   6       1355.49       1194.70       179.32 o                         
  -8  -5   6       3773.79       3855.40       204.69 o                         
  -7  -5   6       1220.87       1443.45       103.73 o                         
  -6  -5   6       1818.42       1722.24       122.89 o                         
  -5  -5   6       1985.92       1949.57       104.92 o                         
  -4  -5   6       2031.15       1956.93        85.62 o                         
  -3  -5   6      67796.99      65696.69       604.45 o                         
  -2  -5   6      22405.08      22792.54       247.93 o                         
  -1  -5   6       6406.34       6192.66       141.95 o                         
   0  -5   6       2376.01       2568.55        70.66 o                         
   1  -5   6        282.59        397.73        63.29 o                         
   2  -5   6       9275.00       9254.64       192.93 o                         
   3  -5   6        547.87        632.52        59.90 o                         
   4  -5   6         31.24         57.88        21.30 o                         
   5  -5   6      12000.68      12394.83       242.72 o                         
   6  -5   6       3592.45       3605.67       180.67 o                         
   7  -5   6       9884.87       9987.20       368.80 o                         
   8  -5   6       2302.77       2118.12       189.05 o                         
   9  -5   6       1615.33       1555.61       177.70 o                         
  10  -5   6        710.30        991.22       288.93 o                         
 -12  -4   6        563.47        758.10       241.33 o                         
 -11  -4   6       7961.10       8728.69       473.53 o                         
 -10  -4   6       8200.83       8475.56       403.86 o                         
  -9  -4   6        803.45        860.14       121.89 o                         
  -8  -4   6      32906.01      31825.22       527.50 o                         
  -7  -4   6      20609.99      20286.34       381.72 o                         
  -6  -4   6      45172.02      45352.43       545.95 o                         
  -5  -4   6        326.83        300.38        54.51 o                         
  -4  -4   6       4061.49       3912.01       137.07 o                         
  -3  -4   6      30407.63      29584.09       352.06 o                         
  -2  -4   6       4090.57       4321.12       105.93 o                         
  -1  -4   6        152.99        132.91        26.92 o                         
   0  -4   6      27230.76      26784.84       232.83 o                         
   1  -4   6      12088.04      11827.81       197.78 o                         
   2  -4   6      67151.45      67072.35       497.88 o                         
   3  -4   6       1088.72       1139.25        50.10 o                         
   4  -4   6      23100.54      22863.04       280.45 o                         
   5  -4   6       3639.71       3742.81       150.73 o                         
   6  -4   6         44.49        152.89        58.93 o                         
   7  -4   6       4978.78       5021.19       261.98 o                         
   8  -4   6       2453.37       2396.17       226.76 o                         
   9  -4   6          5.90        108.39       125.00 o                         
  10  -4   6      12301.66      11533.90       576.14 o                         
 -13  -3   6       5295.36       3395.15       906.21 o                         
 -12  -3   6       7763.11       8272.51       484.57 o                         
 -11  -3   6      11886.52      11664.60       509.65 o                         
 -10  -3   6       1152.87       1280.31       175.91 o                         
  -9  -3   6        108.97        178.61        83.83 o                         
  -8  -3   6       1556.54       1734.70       127.52 o                         
  -7  -3   6       5342.72       5246.87       188.00 o                         
  -6  -3   6        575.74        609.88        63.31 o                         
  -5  -3   6      10331.54      10641.11       221.89 o                         
  -4  -3   6       5980.85       6103.58       174.89 o                         
  -3  -3   6      39756.55      39485.48       288.03 o                         
  -2  -3   6      13193.82      12975.03       184.99 o                         
  -1  -3   6      13446.77      13804.48       180.40 o                         
   0  -3   6       2318.20       2528.23        67.30 o                         
   1  -3   6        648.42        683.46        35.84 o                         
   2  -3   6       1053.43       1010.07        45.93 o                         
   3  -3   6         99.91        136.03        29.62 o                         
   4  -3   6        175.90        145.67        44.79 o                         
   5  -3   6       9835.80      10201.06       218.24 o                         
   6  -3   6      18060.22      18136.25       333.08 o                         
   7  -3   6      15292.74      15728.97       373.75 o                         
   8  -3   6       8362.29       7969.66       345.59 o                         
   9  -3   6       3283.33       3378.88       282.34 o                         
  10  -3   6        984.27        698.32       185.04 o                         
 -13  -2   6        420.67        602.99       419.97 o                         
 -12  -2   6        212.35        137.46       141.03 o                         
 -11  -2   6       7817.93       7420.38       396.18 o                         
 -10  -2   6       4925.77       4731.24       302.54 o                         
  -9  -2   6         32.52        184.04        75.27 o                         
  -8  -2   6      22620.24      22507.37       417.37 o                         
  -7  -2   6       7549.11       7561.54       206.46 o                         
  -6  -2   6      35655.10      35316.15       378.98 o                         
  -5  -2   6        904.91        962.31        61.35 o                         
  -4  -2   6      15860.70      16250.22       249.59 o                         
  -3  -2   6      15946.18      16226.38       194.95 o                         
  -2  -2   6       4134.36       4320.33        96.44 o                         
  -1  -2   6       6845.04       7023.85       123.59 o                         
   0  -2   6      25068.02      24433.01       189.48 o                         
   1  -2   6      19575.71      19739.35       171.05 o                         
   2  -2   6     102499.70     100200.56       524.96 o                         
   3  -2   6       7975.82       7821.12       166.71 o                         
   4  -2   6      30630.04      30465.03       366.92 o                         
   5  -2   6       2261.93       2255.23       105.48 o                         
   6  -2   6        297.11        316.75        70.62 o                         
   7  -2   6       8731.49       8834.48       257.51 o                         
   8  -2   6       2570.59       3007.84       203.92 o                         
   9  -2   6          8.41       -163.54       172.93 o                         
  10  -2   6      13496.00      14615.34       755.24 o                         
 -13  -1   6       3363.73       2759.35       744.32 o                         
 -12  -1   6       4346.54       4790.73       337.88 o                         
 -11  -1   6      11405.94      11086.02       476.72 o                         
 -10  -1   6         43.95         -7.12        94.01 o                         
  -9  -1   6       1593.66       1206.99       133.91 o                         
  -8  -1   6        732.47        813.64        88.58 o                         
  -7  -1   6       3900.28       3744.11        95.78 o                         
  -6  -1   6       1478.47       2087.19       143.02 o                         
  -5  -1   6       4905.68       4763.64       105.02 o                         
  -4  -1   6       9077.20       9307.54       145.28 o                         
  -3  -1   6      47324.86      46601.97       350.25 o                         
  -2  -1   6      28672.68      28390.29       256.18 o                         
  -1  -1   6      21165.87      20190.74       183.99 o                         
   0  -1   6        271.13        222.55        27.17 o                         
   1  -1   6      12872.95      13063.13       148.30 o                         
   2  -1   6      17009.80      16968.65       235.68 o                         
   3  -1   6         52.14         35.62        41.72 o                         
   4  -1   6       1040.94       1064.47        81.96 o                         
   5  -1   6      14815.85      14796.35       306.11 o                         
   6  -1   6       7612.23       7470.05       229.17 o                         
   7  -1   6       7870.20       7952.46       251.25 o                         
   8  -1   6        337.10        296.49        77.09 o                         
   9  -1   6       2380.21       2433.93       243.43 o                         
  10  -1   6        159.98         99.31       183.34 o                         
 -13   0   6       2280.32       2573.84       709.92 o                         
 -12   0   6       2573.42       2787.31       290.51 o                         
 -11   0   6       3712.62       3631.99       279.06 o                         
 -10   0   6       6564.17       6328.14       316.92 o                         
  -9   0   6       1760.59       1714.14       150.06 o                         
  -8   0   6      25084.02      25439.64       414.32 o                         
  -7   0   6       3691.62       3798.94       161.05 o                         
  -6   0   6      37166.11      36601.98       391.60 o                         
  -5   0   6         38.75         49.19        30.55 o                         
  -4   0   6      23654.96      23269.45       297.41 o                         
  -3   0   6      71466.69      72011.54       601.99 o                         
  -2   0   6         90.48        192.12        24.12 o                         
  -1   0   6      19490.74      19313.32       171.82 o                         
   0   0   6      21207.14      20480.03       212.92 o                         
   1   0   6        778.62        787.28        53.48 o                         
   2   0   6      93603.51      92974.75       622.94 o                         
   3   0   6       1204.27       1214.73        60.42 o                         
   4   0   6      25105.96      25212.44       374.73 o                         
   5   0   6       5846.82       5721.37       190.62 o                         
   6   0   6       3123.31       3376.19       160.36 o                         
   7   0   6       5132.72       5220.57       208.63 o                         
   8   0   6       2182.71       2245.08       157.83 o                         
   9   0   6        893.73        577.41       140.79 o                         
  10   0   6       8430.00       9136.06       770.76 o                         
 -13   1   6       1449.28       1911.09       439.89 o                         
 -12   1   6       2165.04       2848.94       281.17 o                         
 -11   1   6      12877.75      13147.77       477.88 o                         
 -10   1   6        268.00        123.54       108.98 o                         
  -9   1   6        179.45        190.60        92.13 o                         
  -8   1   6       9947.33      10555.09       292.99 o                         
  -7   1   6      11350.33      11151.47       257.02 o                         
  -6   1   6      14825.47      14659.82       226.04 o                         
  -5   1   6        684.99        637.99        72.29 o                         
  -4   1   6       5776.25       5888.09       159.52 o                         
  -3   1   6      68519.17      68720.96       449.28 o                         
  -2   1   6      20626.91      20431.96       214.61 o                         
  -1   1   6      12054.93      11315.84       148.90 o                         
   0   1   6        400.20        399.82        54.39 o                         
   1   1   6       5067.19       5056.56       124.87 o                         
   2   1   6      12460.71      12230.11       205.95 o                         
   3   1   6         64.25         81.57        51.00 o                         
   4   1   6         74.95         77.11        59.41 o                         
   5   1   6       5356.10       5673.51       204.81 o                         
   6   1   6       4884.40       4930.12       212.77 o                         
   7   1   6       8782.72       8814.08       288.80 o                         
   8   1   6       1275.67       1440.12       145.22 o                         
   9   1   6        818.75        760.45       122.08 o                         
  10   1   6        299.38        158.36       223.65 o                         
 -13   2   6       1479.36       1168.66       266.22 o                         
 -12   2   6         17.73         85.63       119.85 o                         
 -11   2   6      12358.38      12126.82       531.13 o                         
 -10   2   6       6579.46       6604.52       322.39 o                         
  -9   2   6        271.60        300.73       110.70 o                         
  -8   2   6      43680.93      44209.59       585.57 o                         
  -7   2   6      12826.54      13010.97       316.33 o                         
  -6   2   6      39606.08      40253.41       548.39 o                         
  -5   2   6        954.85        998.32        80.43 o                         
  -4   2   6      12547.06      12571.86       251.11 o                         
  -3   2   6      18213.43      18245.28       272.31 o                         
  -2   2   6       2443.70       2497.94        79.10 o                         
  -1   2   6       5262.01       5264.03       123.12 o                         
   0   2   6      19996.27      19598.77       219.80 o                         
   1   2   6        904.63        855.96        70.83 o                         
   2   2   6      25538.35      25185.99       360.60 o                         
   3   2   6       1440.26       1470.95       113.85 o                         
   4   2   6      27017.94      27381.97       434.89 o                         
   5   2   6       2182.19       2206.00       137.91 o                         
   6   2   6        767.96        701.76        93.61 o                         
   7   2   6       5962.90       5491.94       246.23 o                         
   8   2   6        411.40        410.70       106.23 o                         
   9   2   6       1431.45       1277.51       157.77 o                         
  10   2   6       5724.56       6655.40       670.09 o                         
 -13   3   6       3281.75       3295.24       402.42 o                         
 -12   3   6       5664.08       5035.61       342.85 o                         
 -11   3   6      15618.47      15191.91       554.60 o                         
 -10   3   6       5197.53       5418.66       298.88 o                         
  -9   3   6       2726.85       2772.44       204.23 o                         
  -8   3   6        719.80        592.32       103.99 o                         
  -7   3   6       5962.14       6238.97       207.81 o                         
  -6   3   6        336.53        464.43        81.44 o                         
  -5   3   6        106.45        141.21        29.09 o                         
  -4   3   6       2768.01       2860.36       129.42 o                         
  -3   3   6      42551.91      42456.29       421.67 o                         
  -2   3   6      15813.69      15138.72       224.93 o                         
  -1   3   6      10471.48      10776.63       185.92 o                         
   0   3   6       6582.48       6668.29       161.13 o                         
   1   3   6         62.87         66.39        44.78 o                         
   2   3   6       7929.72       7679.07       199.61 o                         
   3   3   6       2979.11       3067.09       160.17 o                         
   4   3   6        227.75        277.92        89.22 o                         
   5   3   6       6309.83       6208.24       233.98 o                         
   6   3   6       7454.71       7343.11       258.45 o                         
   7   3   6      15636.70      15494.17       421.66 o                         
   8   3   6       6542.35       6762.71       317.83 o                         
   9   3   6       1439.02       1645.47       186.22 o                         
 -13   4   6        730.80        606.34       210.03 o                         
 -12   4   6         27.73        118.42       132.43 o                         
 -11   4   6       6656.02       6173.10       341.04 o                         
 -10   4   6       6853.71       6349.20       347.63 o                         
  -9   4   6        192.50        323.89        96.20 o                         
  -8   4   6      18177.69      18297.73       431.31 o                         
  -7   4   6      12211.11      12325.94       299.78 o                         
  -6   4   6      39174.87      37282.65       503.35 o                         
  -5   4   6         82.02         75.75        38.97 o                         
  -4   4   6       6829.76       6706.09       210.91 o                         
  -3   4   6      12403.88      12423.08       252.63 o                         
  -2   4   6       6161.29       6498.94       181.17 o                         
  -1   4   6       5588.48       5818.90       186.85 o                         
   0   4   6      25839.85      25316.42       385.85 o                         
   1   4   6      15422.38      15552.66       284.34 o                         
   2   4   6      62357.84      60294.60       724.52 o                         
   3   4   6       4794.71       4916.19       206.11 o                         
   4   4   6      21480.24      20724.13       435.54 o                         
   5   4   6        400.55        432.44        94.13 o                         
   6   4   6       1001.87       1041.34       115.83 o                         
   7   4   6       4066.74       4278.77       251.00 o                         
   8   4   6       2319.06       2274.98       189.39 o                         
   9   4   6        334.89        133.42       148.23 o                         
 -13   5   6       2522.07       2818.30       316.02 o                         
 -12   5   6       3567.34       3630.64       252.34 o                         
 -11   5   6       9733.54       9656.42       409.38 o                         
 -10   5   6       1158.53       1146.24       155.04 o                         
  -9   5   6       6193.07       6098.62       280.49 o                         
  -8   5   6        164.82        164.74        81.22 o                         
  -7   5   6         57.08        151.25        66.30 o                         
  -6   5   6       1461.18       1456.82        80.51 o                         
  -5   5   6       1700.80       1723.82        87.41 o                         
  -4   5   6       2652.64       2695.90       147.72 o                         
  -3   5   6      35411.31      34726.34       465.07 o                         
  -2   5   6      36017.64      35840.51       445.96 o                         
  -1   5   6      39195.94      38918.91       481.40 o                         
   0   5   6       1197.96       1296.39       104.40 o                         
   1   5   6         61.25        176.23        73.52 o                         
   2   5   6       6856.60       6847.38       227.44 o                         
   3   5   6        469.10        578.17       100.23 o                         
   4   5   6       3203.70       3289.98       188.71 o                         
   5   5   6       6823.60       6671.10       274.20 o                         
   6   5   6       4272.89       3834.10       219.48 o                         
   7   5   6       9841.18      10361.53       378.90 o                         
   8   5   6        703.02        395.41       117.77 o                         
   9   5   6       5179.45       5613.08       438.34 o                         
 -13   6   6        765.56        536.13       232.90 o                         
 -12   6   6       1062.20       1341.39       172.58 o                         
 -11   6   6       8313.21       8170.83       368.44 o                         
 -10   6   6       4875.06       4714.78       267.32 o                         
  -9   6   6        191.27        222.23       105.36 o                         
  -8   6   6      41521.51      41194.51       694.26 o                         
  -7   6   6       8228.69       8316.30       209.52 o                         
  -6   6   6      45514.98      46207.26       487.69 o                         
  -5   6   6       1687.20       1762.70       105.04 o                         
  -4   6   6       9004.29       9239.15       238.05 o                         
  -3   6   6      38798.49      37796.25       518.46 o                         
  -2   6   6        286.98        377.22        80.05 o                         
  -1   6   6       9479.63       9748.71       288.38 o                         
   0   6   6      22383.54      21968.45       388.39 o                         
   1   6   6       1699.17       1845.47       134.22 o                         
   2   6   6      64234.08      63735.12       670.40 o                         
   3   6   6       1760.09       1819.50       143.55 o                         
   4   6   6      16389.77      16021.22       414.00 o                         
   5   6   6       1111.08       1136.87       125.68 o                         
   6   6   6       4126.85       3610.31       223.05 o                         
   7   6   6       2781.33       2631.74       202.10 o                         
   8   6   6       3412.73       3546.23       284.19 o                         
 -13   7   6       1891.65       1942.52       487.47 o                         
 -12   7   6       2973.77       2751.31       237.75 o                         
 -11   7   6      13272.38      12954.80       464.50 o                         
 -10   7   6        557.38        640.92       115.93 o                         
  -9   7   6       2695.35       2761.21       193.55 o                         
  -8   7   6       2784.36       2862.03       175.90 o                         
  -7   7   6       6709.28       6741.24       223.87 o                         
  -6   7   6       7258.19       7562.15       213.23 o                         
  -5   7   6        657.74        765.62        85.80 o                         
  -4   7   6        853.53        915.17        95.27 o                         
  -3   7   6      21734.90      21314.72       410.65 o                         
  -2   7   6       8287.84       7997.65       266.81 o                         
  -1   7   6      20513.34      19620.62       417.28 o                         
   0   7   6        238.83        338.58        85.24 o                         
   1   7   6        510.12        366.97        88.86 o                         
   2   7   6       1331.75       1404.44       118.68 o                         
   3   7   6         11.10         68.37        98.47 o                         
   4   7   6        237.87        335.86       101.00 o                         
   5   7   6       1622.67       1358.86       137.59 o                         
   6   7   6       2203.41       2330.77       197.73 o                         
   7   7   6       5238.53       5594.76       422.72 o                         
   8   7   6       3102.54       3468.79       438.82 o                         
 -12   8   6        233.88        286.67       124.70 o                         
 -11   8   6       8730.46       8278.75       357.38 o                         
 -10   8   6        414.46        526.55       112.01 o                         
  -9   8   6       2361.41       2312.86       183.83 o                         
  -8   8   6      29535.10      29251.21       551.01 o                         
  -7   8   6       7004.46       7127.13       275.56 o                         
  -6   8   6      37319.24      37141.23       516.42 o                         
  -5   8   6        315.36        375.86        75.63 o                         
  -4   8   6      11013.53      11260.71       278.78 o                         
  -3   8   6      12864.01      13507.35       341.94 o                         
  -2   8   6        482.60        510.62       103.84 o                         
  -1   8   6       2652.35       2877.42       216.18 o                         
   0   8   6       8105.98       8420.19       281.47 o                         
   1   8   6        869.31        889.88       105.11 o                         
   2   8   6      24684.73      25233.26       487.52 o                         
   3   8   6       3377.18       3726.89       207.49 o                         
   4   8   6      10966.85      11133.20       369.04 o                         
   5   8   6        657.76        603.47       153.91 o                         
   6   8   6        756.83        755.78       146.30 o                         
   7   8   6       4345.08       5104.98       351.48 o                         
   8   8   6         40.03        169.19       314.75 o                         
 -12   9   6       5071.88       5571.91       440.11 o                         
 -11   9   6      10384.32      10779.96       460.56 o                         
 -10   9   6       2357.78       2927.36       217.62 o                         
  -9   9   6        565.84        606.66       114.18 o                         
  -8   9   6       1216.14       1252.64       141.17 o                         
  -7   9   6       1486.53       1395.99       128.85 o                         
  -6   9   6       2006.06       1971.37       125.02 o                         
  -5   9   6         63.99         84.92        59.58 o                         
  -4   9   6       4758.86       4613.93       196.74 o                         
  -3   9   6      12467.46      12400.70       366.73 o                         
  -2   9   6       8307.42       7951.38       297.19 o                         
  -1   9   6       2671.09       2841.76       173.57 o                         
   0   9   6       1799.14       1737.99       150.14 o                         
   1   9   6        773.84        555.05       145.64 o                         
   2   9   6       3165.46       3170.89       225.34 o                         
   3   9   6        860.86       1032.49       156.37 o                         
   4   9   6        147.16        235.11       113.03 o                         
   5   9   6        677.87        717.56       138.33 o                         
   6   9   6       1827.78       1685.36       202.50 o                         
   7   9   6       8329.19       7262.93      1242.60 o                         
 -12  10   6          7.36        149.64       205.64 o                         
 -11  10   6       5912.06       6178.36       362.08 o                         
 -10  10   6       2071.34       2296.57       230.05 o                         
  -9  10   6       1109.55        968.76       151.06 o                         
  -8  10   6       6685.58       6941.22       295.41 o                         
  -7  10   6       4444.88       4494.68       234.07 o                         
  -6  10   6      22278.54      21943.82       410.99 o                         
  -5  10   6        207.57        232.02        68.58 o                         
  -4  10   6       5188.65       5274.15       220.82 o                         
  -3  10   6       5714.55       5673.88       260.90 o                         
  -2  10   6          1.80         -0.50       104.93 o                         
  -1  10   6      15187.11      14155.02       453.18 o                         
   0  10   6       8152.07       8347.63       340.84 o                         
   1  10   6        300.30        271.24       105.85 o                         
   2  10   6      23861.35      23830.13       637.28 o                         
   3  10   6       3464.49       3280.69       270.25 o                         
   4  10   6      18323.96      18007.28       635.42 o                         
   5  10   6        204.06        336.64       135.95 o                         
   6  10   6        799.70        772.89       210.99 o                         
   7  10   6       3099.20       2755.32       894.65 o                         
 -12  11   6       3549.25       2989.59       470.20 o                         
 -11  11   6       6857.49       6963.10       538.33 o                         
 -10  11   6       2350.98       2710.74       240.10 o                         
  -9  11   6       1529.21       1466.59       158.74 o                         
  -8  11   6       1532.24       1336.26       158.61 o                         
  -7  11   6       1433.78       1128.65       159.28 o                         
  -6  11   6       1318.82       1404.95       125.03 o                         
  -5  11   6        436.81        386.42        87.88 o                         
  -4  11   6        661.57        640.85        96.53 o                         
  -3  11   6      19967.44      20457.24       459.71 o                         
  -2  11   6      10556.53      10664.35       380.54 o                         
  -1  11   6      17012.59      16855.53       474.62 o                         
   0  11   6        274.12        346.05       124.71 o                         
   1  11   6        268.97        245.52       126.43 o                         
   2  11   6       4024.04       3930.35       313.98 o                         
   3  11   6        686.00        858.70       170.12 o                         
   4  11   6        414.84        451.11       175.75 o                         
   5  11   6       1628.05       1596.35       279.40 o                         
   6  11   6        467.44        396.07       261.25 o                         
 -11  12   6       4497.37       4400.69       424.58 o                         
 -10  12   6       1902.13       1611.15       254.98 o                         
  -9  12   6        904.88       1268.70       175.20 o                         
  -8  12   6      17644.71      17260.94       541.06 o                         
  -7  12   6       1872.58       1711.97       173.67 o                         
  -6  12   6      32326.77      31597.44       602.33 o                         
  -5  12   6        591.69        448.75        83.47 o                         
  -4  12   6      10394.81      10257.86       327.11 o                         
  -3  12   6       7040.30       6911.60       271.32 o                         
  -2  12   6        862.46        787.80       120.56 o                         
  -1  12   6       7520.62       7932.11       362.50 o                         
   0  12   6       3788.16       4017.78       269.11 o                         
   1  12   6        158.26        351.58       147.83 o                         
   2  12   6      17820.21      18140.03       679.61 o                         
   3  12   6       1184.03       1518.66       213.73 o                         
   4  12   6       9187.69       8998.76       474.78 o                         
   5  12   6         19.91       -465.70       465.70 o                         
 -10  13   6       2393.40       2128.20       311.64 o                         
  -9  13   6       4689.19       4525.59       303.08 o                         
  -8  13   6       1364.37       1546.08       194.83 o                         
  -7  13   6       1520.05       1520.09       174.55 o                         
  -6  13   6       4351.98       3968.51       227.07 o                         
  -5  13   6         20.38        121.49       100.47 o                         
  -4  13   6       1167.18       1347.45       134.06 o                         
  -3  13   6      11701.83      11855.44       397.00 o                         
  -2  13   6       8786.66       8935.27       337.13 o                         
  -1  13   6       8802.18       9310.45       418.08 o                         
   0  13   6        212.89        214.38       143.23 o                         
   1  13   6        990.29        742.39       168.67 o                         
   2  13   6        799.57        593.91       164.60 o                         
   3  13   6          1.63       -152.49       152.49 o                         
   4  13   6         84.70         88.25       461.95 o                         
 -10  14   6        685.90        566.15       214.79 o                         
  -9  14   6        146.19        205.73       169.46 o                         
  -8  14   6      12518.89      12855.70       757.57 o                         
  -7  14   6       3499.62       3466.58       266.53 o                         
  -6  14   6      18955.13      17816.88       581.63 o                         
  -5  14   6       2548.09       2468.85       204.20 o                         
  -4  14   6       3888.84       3893.83       252.60 o                         
  -3  14   6       1777.56       1779.86       161.59 o                         
  -2  14   6       1201.26       1166.58       149.62 o                         
  -1  14   6        496.97        567.43       120.54 o                         
   0  14   6       5200.25       5522.37       328.99 o                         
   1  14   6        132.80        362.44       172.79 o                         
   2  14   6      13712.00      14452.52       572.75 o                         
   3  14   6       2047.29       3624.17      1008.76 o                         
  -9  15   6       2621.67       4207.74       916.79 o                         
  -8  15   6         42.08         -7.90       210.09 o                         
  -7  15   6        520.49        723.05       160.15 o                         
  -6  15   6       2420.42       2168.26       235.01 o                         
  -5  15   6         27.16         72.11       113.26 o                         
  -4  15   6        790.05        782.37       127.63 o                         
  -3  15   6       4105.87       4065.78       261.71 o                         
  -2  15   6       5508.14       6363.67       319.00 o                         
  -1  15   6       7407.33       7768.49       353.83 o                         
   0  15   6       1092.57       1290.93       164.90 o                         
   1  15   6         61.10        350.01       247.50 o                         
  -8  16   6       7852.83       7945.90       678.47 o                         
  -7  16   6       1338.27       1466.15       276.07 o                         
  -6  16   6       8097.83       9199.65       603.24 o                         
  -5  16   6         56.42        181.31       119.77 o                         
  -4  16   6       3272.81       3244.31       283.89 o                         
  -3  16   6       2079.26       2189.71       228.51 o                         
  -2  16   6          4.70          1.08       131.98 o                         
  -1  16   6       2854.04       2514.63       351.98 o                         
   0  16   6       2113.66       1478.96       732.31 o                         
  -5  17   6        175.14         36.31       327.02 o                         
  -4  17   6         11.27       -248.83       248.83 o                         
  -3  17   6       3478.92       2546.04       514.85 o                         
  -2  17   6       3503.61       4249.54       928.66 o                         
   1 -18   7       5368.90       5556.12       802.90 o                         
   2 -18   7       1084.78       1750.02       363.92 o                         
   3 -18   7      15092.81      14175.22      1092.17 o                         
   4 -18   7        269.65        634.09       486.64 o                         
  -4 -17   7       1452.50       1953.21       468.27 o                         
  -3 -17   7       1516.19       1406.86       251.53 o                         
  -2 -17   7      10378.94      10395.02       619.74 o                         
  -1 -17   7       2247.87       2437.74       309.54 o                         
   0 -17   7       5384.14       6225.33       481.98 o                         
   1 -17   7        245.95        284.35       131.41 o                         
   2 -17   7         43.62        -26.85       190.89 o                         
   3 -17   7        996.91        916.24       176.53 o                         
   4 -17   7        291.55        234.88       614.86 o                         
   5 -17   7        378.41        263.88       432.11 o                         
  -6 -16   7       3476.63       3736.96       438.58 o                         
  -5 -16   7       9155.77       8426.31       590.20 o                         
  -4 -16   7        133.56        105.30       140.30 o                         
  -3 -16   7       1459.83        959.06       201.43 o                         
  -2 -16   7       4647.19       4391.60       359.10 o                         
  -1 -16   7        869.13        848.71       203.93 o                         
   0 -16   7        837.20        425.74       168.21 o                         
   1 -16   7       5129.49       5485.86       368.33 o                         
   2 -16   7        528.02        366.46       136.99 o                         
   3 -16   7       9032.26       8456.50       461.32 o                         
   4 -16   7        157.72        -50.64       127.87 o                         
   5 -16   7       8134.17       7772.63       489.10 o                         
   6 -16   7        749.10        298.35       789.45 o                         
  -7 -15   7       1501.75       1488.79       416.47 o                         
  -6 -15   7        726.53        384.48       142.24 o                         
  -5 -15   7        139.01        159.01       111.23 o                         
  -4 -15   7        197.15        294.68       117.13 o                         
  -3 -15   7        352.21        319.63       184.48 o                         
  -2 -15   7       7049.02       7070.59       432.29 o                         
  -1 -15   7       1462.75       1237.43       187.59 o                         
   0 -15   7        803.23        637.43       143.87 o                         
   1 -15   7        843.54        810.71       155.08 o                         
   2 -15   7         55.40        -65.75       136.99 o                         
   3 -15   7       1319.29       1044.60       226.34 o                         
   4 -15   7        155.74         33.61       127.49 o                         
   5 -15   7        316.96         31.32       150.31 o                         
   6 -15   7       1055.40        846.52       281.84 o                         
   7 -15   7       2184.29       1963.87       405.57 o                         
  -7 -14   7       6310.20       6236.93       397.29 o                         
  -6 -14   7       1990.36       2339.41       226.98 o                         
  -5 -14   7       8914.56       8485.37       404.73 o                         
  -4 -14   7        257.45         92.30       108.37 o                         
  -3 -14   7       2113.41       2111.44       184.84 o                         
  -2 -14   7       4971.63       4497.21       331.28 o                         
  -1 -14   7        428.70        338.61       128.08 o                         
   0 -14   7       4292.25       4618.37       294.02 o                         
   1 -14   7       3869.55       4527.70       358.11 o                         
   2 -14   7       1527.20       1452.17       198.30 o                         
   3 -14   7      19395.21      19301.87       639.80 o                         
   4 -14   7       1310.59       1396.93       195.89 o                         
   5 -14   7      13366.81      13395.18       647.88 o                         
   6 -14   7        753.17        722.71       222.20 o                         
   7 -14   7         19.23        116.98       140.74 o                         
   8 -14   7       3673.70       3590.10       516.63 o                         
  -8 -13   7        493.47        538.07       163.61 o                         
  -7 -13   7        899.28        913.21       161.68 o                         
  -6 -13   7        440.91        363.42       120.20 o                         
  -5 -13   7         79.64        147.69       116.62 o                         
  -4 -13   7       1788.41       2003.53       191.30 o                         
  -3 -13   7       1212.11       1294.27       147.31 o                         
  -2 -13   7       9642.07       9867.95       353.20 o                         
  -1 -13   7       6518.81       6198.99       334.35 o                         
   0 -13   7       7250.74       7492.89       350.47 o                         
   1 -13   7        253.85        229.80       120.44 o                         
   2 -13   7         25.22         93.44       137.11 o                         
   3 -13   7       2564.08       2482.51       229.68 o                         
   4 -13   7        110.75        -79.31       108.09 o                         
   5 -13   7       2515.99       2598.97       281.77 o                         
   6 -13   7       3235.10       3535.25       263.67 o                         
   7 -13   7       1308.00       1366.65       199.85 o                         
   8 -13   7       2975.03       2994.40       281.27 o                         
  -9 -12   7       2451.77       4185.92       679.65 o                         
  -8 -12   7         92.27        192.98       158.10 o                         
  -7 -12   7      15895.91      16420.28       630.72 o                         
  -6 -12   7       2081.16       1716.09       179.86 o                         
  -5 -12   7      20277.12      20110.52       611.94 o                         
  -4 -12   7         91.69        199.72       107.46 o                         
  -3 -12   7       6749.96       6453.34       289.65 o                         
  -2 -12   7      13348.20      13971.67       399.59 o                         
  -1 -12   7       1186.45       1171.88       134.55 o                         
   0 -12   7       5994.85       6138.76       294.96 o                         
   1 -12   7       5293.54       5566.51       239.78 o                         
   2 -12   7        577.41        546.12        95.63 o                         
   3 -12   7      32224.02      31851.24       634.64 o                         
   4 -12   7        789.81        755.74       136.07 o                         
   5 -12   7      25386.86      25031.48       572.21 o                         
   6 -12   7        855.71        384.21       113.80 o                         
   7 -12   7       3942.54       4179.89       275.12 o                         
   8 -12   7       2845.45       2658.82       285.98 o                         
 -10 -11   7       8434.04       8343.00      1295.43 o                         
  -9 -11   7        441.05        669.87       195.93 o                         
  -8 -11   7        908.23        811.36       292.49 o                         
  -7 -11   7       1307.01       1629.13       238.20 o                         
  -6 -11   7       1158.49       1097.97       144.38 o                         
  -5 -11   7       2425.38       2907.02       261.97 o                         
  -4 -11   7       2967.29       3051.99       200.65 o                         
  -3 -11   7       2683.61       2648.06       168.60 o                         
  -2 -11   7      29137.75      29043.45       519.24 o                         
  -1 -11   7       5998.49       6161.24       212.66 o                         
   0 -11   7      12197.34      12945.29       308.18 o                         
   1 -11   7       1523.03       1590.63       122.97 o                         
   2 -11   7        400.56        429.26        90.97 o                         
   3 -11   7        293.42        352.18        96.28 o                         
   4 -11   7       1982.90       1954.79       183.14 o                         
   5 -11   7        853.07       1051.84       130.67 o                         
   6 -11   7       4552.20       4718.74       288.40 o                         
   7 -11   7       2484.59       2488.89       206.28 o                         
   8 -11   7       5395.49       5612.67       377.01 o                         
   9 -11   7       4512.40       4371.93       491.55 o                         
 -10 -10   7       2863.49       2849.44       635.48 o                         
  -9 -10   7       3391.72       3838.96       344.38 o                         
  -8 -10   7         18.83        175.07       138.46 o                         
  -7 -10   7      23101.67      23081.37       623.17 o                         
  -6 -10   7       5568.81       5387.57       276.04 o                         
  -5 -10   7      24688.86      23729.82       543.22 o                         
  -4 -10   7        839.77        871.52       105.48 o                         
  -3 -10   7      14941.45      15172.25       376.66 o                         
  -2 -10   7       6987.67       6729.73       232.80 o                         
  -1 -10   7       6061.31       6183.17       195.21 o                         
   0 -10   7        567.41        646.99        64.73 o                         
   1 -10   7       7331.64       7642.80       263.79 o                         
   2 -10   7       1365.05       1453.27       133.68 o                         
   3 -10   7      25862.06      26502.38       541.36 o                         
   4 -10   7       2183.64       2162.02       163.67 o                         
   5 -10   7      23710.92      23105.31       537.88 o                         
   6 -10   7         32.63         70.23       102.76 o                         
   7 -10   7       2932.24       3183.35       253.23 o                         
   8 -10   7       1678.06       1966.95       238.88 o                         
   9 -10   7        200.31        257.91       202.53 o                         
 -11  -9   7       4853.76       5649.61      1235.17 o                         
 -10  -9   7      11497.83      10521.54       561.66 o                         
  -9  -9   7       2130.20       2227.56       264.51 o                         
  -8  -9   7        919.92       1139.42       213.36 o                         
  -7  -9   7       1375.06       1273.92       155.44 o                         
  -6  -9   7       2113.85       2197.36       160.69 o                         
  -5  -9   7       1882.63       1692.54       148.60 o                         
  -4  -9   7        353.11        433.97        80.44 o                         
  -3  -9   7       2635.09       2446.40       131.44 o                         
  -2  -9   7      15210.92      15209.89       308.14 o                         
  -1  -9   7       6810.18       7037.74       198.76 o                         
   0  -9   7      10867.70      11088.25       241.90 o                         
   1  -9   7       5903.16       6303.44       234.19 o                         
   2  -9   7       1522.42       1615.95       112.45 o                         
   3  -9   7       1284.77       1441.20       135.16 o                         
   4  -9   7         43.37        232.20        73.64 o                         
   5  -9   7       1992.75       2017.52       150.97 o                         
   6  -9   7       1269.92       1331.08       137.97 o                         
   7  -9   7       4486.94       4722.34       374.16 o                         
   8  -9   7      10581.75      10094.01       507.45 o                         
   9  -9   7       6724.98       6811.36       530.10 o                         
 -11  -8   7        159.45        190.16       252.64 o                         
 -10  -8   7       4048.89       3940.90       415.45 o                         
  -9  -8   7       3173.07       3540.69       288.10 o                         
  -8  -8   7        129.95        121.56       129.73 o                         
  -7  -8   7      13927.15      13744.58       371.85 o                         
  -6  -8   7       5211.59       5194.60       232.87 o                         
  -5  -8   7       8334.35       8512.63       286.63 o                         
  -4  -8   7        537.19        640.12        76.11 o                         
  -3  -8   7      10517.92      10827.75       257.43 o                         
  -2  -8   7       5534.71       5538.40       172.41 o                         
  -1  -8   7       3794.36       3960.09       150.64 o                         
   0  -8   7       5917.91       6074.99       126.32 o                         
   1  -8   7       5813.30       6252.33       225.71 o                         
   2  -8   7        354.22        369.03        75.84 o                         
   3  -8   7      18174.33      18136.41       329.85 o                         
   4  -8   7       3816.79       4037.91       185.82 o                         
   5  -8   7      34414.17      34208.39       563.04 o                         
   6  -8   7        490.15        474.31       123.16 o                         
   7  -8   7       2123.26       2018.20       185.43 o                         
   8  -8   7       3042.54       3263.44       243.52 o                         
   9  -8   7         28.38        235.37       203.89 o                         
  10  -8   7       3154.86       2572.42       756.82 o                         
 -11  -7   7       1927.94       1859.24       278.29 o                         
 -10  -7   7       6443.89       6924.90       531.46 o                         
  -9  -7   7        656.34        843.05       162.69 o                         
  -8  -7   7       1765.83       1890.18       192.78 o                         
  -7  -7   7        947.03       1193.82       120.06 o                         
  -6  -7   7       2647.37       2757.70       159.01 o                         
  -5  -7   7        337.08        379.76        60.49 o                         
  -4  -7   7        239.66        303.08        57.62 o                         
  -3  -7   7         61.88        143.74        45.92 o                         
  -2  -7   7      28343.11      28808.55       335.97 o                         
  -1  -7   7       9303.00       9126.13       208.40 o                         
   0  -7   7      18566.42      18071.20       229.04 o                         
   1  -7   7       3963.18       4123.66       130.44 o                         
   2  -7   7       1240.35       1250.97       116.82 o                         
   3  -7   7       9548.24       9497.98       250.56 o                         
   4  -7   7       3977.87       3974.14       175.46 o                         
   5  -7   7       7922.35       7877.32       294.69 o                         
   6  -7   7       3898.20       3864.92       218.34 o                         
   7  -7   7        591.22        535.59       117.51 o                         
   8  -7   7       6388.93       6922.64       395.26 o                         
   9  -7   7       6294.17       6596.22       402.82 o                         
  10  -7   7       3067.34       3508.89       607.00 o                         
 -11  -6   7        342.61        390.13       139.66 o                         
 -10  -6   7       8810.29       7848.36       549.71 o                         
  -9  -6   7       5767.04       5084.24       308.83 o                         
  -8  -6   7        355.31        318.83       117.89 o                         
  -7  -6   7      22755.24      22478.59       443.23 o                         
  -6  -6   7       2019.36       2043.55       134.89 o                         
  -5  -6   7      39262.64      38487.98       497.21 o                         
  -4  -6   7        298.80        331.97        48.27 o                         
  -3  -6   7       7436.26       7209.62       155.38 o                         
  -2  -6   7      31974.23      32777.85       329.35 o                         
  -1  -6   7       5947.99       6193.91       136.75 o                         
   0  -6   7      21132.01      20371.50       243.42 o                         
   1  -6   7       5882.10       5854.47       181.16 o                         
   2  -6   7        154.09        175.25        48.19 o                         
   3  -6   7      33411.63      33691.23       412.20 o                         
   4  -6   7        638.21        595.70        69.75 o                         
   5  -6   7      33879.31      34128.09       585.70 o                         
   6  -6   7        916.33       1029.63       144.03 o                         
   7  -6   7       4159.52       4289.68       253.24 o                         
   8  -6   7       3284.28       3465.42       286.70 o                         
   9  -6   7        355.18        421.51       136.27 o                         
  10  -6   7       1953.18       1587.73       457.46 o                         
 -12  -5   7       3141.34       2741.01       561.84 o                         
 -11  -5   7       3113.70       3095.02       307.04 o                         
 -10  -5   7       9594.78       9725.74       454.47 o                         
  -9  -5   7        645.95        687.83       160.02 o                         
  -8  -5   7       5057.57       5593.18       293.43 o                         
  -7  -5   7       3100.68       3186.91       187.41 o                         
  -6  -5   7       1387.35       1499.09       101.07 o                         
  -5  -5   7       3891.30       4225.47       169.42 o                         
  -4  -5   7         40.28        109.64        32.60 o
[truncated: 387,586 more chars]
